# Supplementary material for: Phenotypic and genetic characterization of a near-isogenic line pair: insights into flowering time in chickpea
Source: BMC Plant Biol. 2024 Jul 25;24:709. doi: 10.1186/s12870-024-05411-y (PMC11270784; doi:10.1186/s12870-024-05411-y)
Supplement: Supplementary file 1 — Additional file 1. Variants detected between the chickpea near-isogenic lines pair differing in flowering time. [file 12870_2024_5411_MOESM1_ESM.xlsx]

## Sheet: Additional file 1
Additional file 1. Variants detected between the near-isogenic chickpea lines pair differing in flowering time.
CHROM	POS	ID	REF	ALT	NF10/82-L	NF10/82-E	QUAL	FILTER	INFO	FORMAT
NC_021160.1	72	.	T	C,G	0/1	1/2	2117.19	PASS	AC=2,1;AF=0.500,0.250;AN=4;ANN=C|downstream_gene_variant|MODIFIER|exon-XR_001143330.2-1|GENE_exon-XR_001143330.2-1|transcript|rna-XR_001143330.2|pseudogene||n.*169A>G|||||169|,G|downstream_gene_variant|MODIFIER|exon-XR_001143330.2-1|GENE_exon-XR_001143330.2-1|transcript|rna-XR_001143330.2|pseudogene||n.*169A>C|||||169|,C|intergenic_region|MODIFIER|exon-XR_001143330.2-1|GENE_exon-XR_001143330.2-1|…	GT:AD:DP:GQ:PL
NC_021160.1	126	.	TA	T	0/0	0/1	79.83	QD2	AC=1;AF=0.250;AN=4;ANN=T|downstream_gene_variant|MODIFIER|exon-XR_001143330.2-1|GENE_exon-XR_001143330.2-1|transcript|rna-XR_001143330.2|pseudogene||n.*114delT|||||114|,T|intergenic_region|MODIFIER|exon-XR_001143330.2-1|GENE_exon-XR_001143330.2-1|intergenic_region|GENE_exon-XR_001143330.2-1|||n.127delA||||||;BaseQRankSum=-1.883e+00;ClippingRankSum=0.00;DP=313;ExcessHet=3.9794;FS=5.326;MLEAC=2;MLE…	GT:AD:DP:GQ:PL
NC_021160.1	161	.	G	A	0/0	0/1	22.21	QD2	AC=1;AF=0.250;AN=4;ANN=A|downstream_gene_variant|MODIFIER|exon-XR_001143330.2-1|GENE_exon-XR_001143330.2-1|transcript|rna-XR_001143330.2|pseudogene||n.*80C>T|||||80|,A|intergenic_region|MODIFIER|exon-XR_001143330.2-1|GENE_exon-XR_001143330.2-1|intergenic_region|GENE_exon-XR_001143330.2-1|||n.161G>A||||||;BaseQRankSum=3.05;ClippingRankSum=0.00;DP=418;ExcessHet=3.0103;FS=29.583;MLEAC=1;MLEAF=0.250;…	GT:AD:DP:GQ:PGT:PID:PL
NC_021160.1	450	.	G	A	0/0	0/1	50.19	QD2	AC=1;AF=0.250;AN=4;ANN=A|intragenic_variant|MODIFIER|LOC101497325|gene-LOC101497325|gene_variant|gene-LOC101497325|||n.450G>A||||||,A|non_coding_transcript_exon_variant|MODIFIER|exon-XR_001143330.2-1|GENE_exon-XR_001143330.2-1|transcript|rna-XR_001143330.2|pseudogene|3/3|n.310C>T||||||;BaseQRankSum=3.69;ClippingRankSum=0.00;DP=161;ExcessHet=3.0103;FS=48.565;MLEAC=1;MLEAF=0.250;MQ=56.46;MQRankSum=…	GT:AD:DP:GQ:PL
NC_021160.1	1942	.	C	A	0/1	1/1	1162.33	MQ40;map;mrd30	AC=3;AF=0.750;AN=4;ANN=A|upstream_gene_variant|MODIFIER|exon-XR_001143330.2-1|GENE_exon-XR_001143330.2-1|transcript|rna-XR_001143330.2|pseudogene||n.-960G>T|||||960|,A|intergenic_region|MODIFIER|exon-XR_001143330.2-1-exon-XR_001143419.2-1|GENE_exon-XR_001143330.2-1-GENE_exon-XR_001143419.2-1|intergenic_region|GENE_exon-XR_001143330.2-1-GENE_exon-XR_001143419.2-1|||n.1942C>A||||||;BaseQRankSum=3.0…	GT:AD:DP:GQ:PL
NC_021160.1	4132	.	G	T	0/0	0/1	89.19	QD2	AC=1;AF=0.250;AN=4;ANN=T|upstream_gene_variant|MODIFIER|exon-XR_001143330.2-1|GENE_exon-XR_001143330.2-1|transcript|rna-XR_001143330.2|pseudogene||n.-3150C>A|||||3150|,T|intergenic_region|MODIFIER|exon-XR_001143330.2-1-exon-XR_001143419.2-1|GENE_exon-XR_001143330.2-1-GENE_exon-XR_001143419.2-1|intergenic_region|GENE_exon-XR_001143330.2-1-GENE_exon-XR_001143419.2-1|||n.4132G>T||||||;BaseQRankSum=-…	GT:AD:DP:GQ:PGT:PID:PL
NC_021160.1	4147	.	G	C	0/0	0/1	82.19	QD2	AC=1;AF=0.250;AN=4;ANN=C|upstream_gene_variant|MODIFIER|exon-XR_001143330.2-1|GENE_exon-XR_001143330.2-1|transcript|rna-XR_001143330.2|pseudogene||n.-3165C>G|||||3165|,C|intergenic_region|MODIFIER|exon-XR_001143330.2-1-exon-XR_001143419.2-1|GENE_exon-XR_001143330.2-1-GENE_exon-XR_001143419.2-1|intergenic_region|GENE_exon-XR_001143330.2-1-GENE_exon-XR_001143419.2-1|||n.4147G>C||||||;BaseQRankSum=0…	GT:AD:DP:GQ:PGT:PID:PL
NC_021160.1	6539	.	C	A	0/1	0/0	226.19	PASS	AC=1;AF=0.250;AN=4;ANN=A|intergenic_region|MODIFIER|exon-XR_001143330.2-1-exon-XR_001143419.2-1|GENE_exon-XR_001143330.2-1-GENE_exon-XR_001143419.2-1|intergenic_region|GENE_exon-XR_001143330.2-1-GENE_exon-XR_001143419.2-1|||n.6539C>A||||||;BaseQRankSum=1.29;ClippingRankSum=0.00;DP=170;ExcessHet=3.0103;FS=22.385;MLEAC=1;MLEAF=0.250;MQ=57.27;MQRankSum=-6.478e+00;QD=2.41;ReadPosRankSum=-9.470e-01;SO…	GT:AD:DP:GQ:PL
NC_021160.1	6617	.	C	T	0/0	0/1	52.19	BQB;QD2	AC=1;AF=0.250;AN=4;ANN=T|intergenic_region|MODIFIER|exon-XR_001143330.2-1-exon-XR_001143419.2-1|GENE_exon-XR_001143330.2-1-GENE_exon-XR_001143419.2-1|intergenic_region|GENE_exon-XR_001143330.2-1-GENE_exon-XR_001143419.2-1|||n.6617C>T||||||;BaseQRankSum=4.45;ClippingRankSum=0.00;DP=214;ExcessHet=3.0103;FS=22.236;MLEAC=1;MLEAF=0.250;MQ=55.31;MQRankSum=-6.782e+00;QD=0.52;ReadPosRankSum=1.44;SOR=4.49…	GT:AD:DP:GQ:PL
NC_021160.1	6641	.	C	T	0/0	0/1	50.19	QD2	AC=1;AF=0.250;AN=4;ANN=T|intergenic_region|MODIFIER|exon-XR_001143330.2-1-exon-XR_001143419.2-1|GENE_exon-XR_001143330.2-1-GENE_exon-XR_001143419.2-1|intergenic_region|GENE_exon-XR_001143330.2-1-GENE_exon-XR_001143419.2-1|||n.6641C>T||||||;BaseQRankSum=0.221;ClippingRankSum=0.00;DP=285;ExcessHet=3.0103;FS=3.778;MLEAC=1;MLEAF=0.250;MQ=55.20;MQRankSum=-7.938e+00;QD=0.41;ReadPosRankSum=0.184;SOR=1.3…	GT:AD:DP:GQ:PL
NC_021160.1	6776	.	T	A	0/0	0/1	183.37	QD2	AC=1;AF=0.250;AN=4;ANN=A|intergenic_region|MODIFIER|exon-XR_001143330.2-1-exon-XR_001143419.2-1|GENE_exon-XR_001143330.2-1-GENE_exon-XR_001143419.2-1|intergenic_region|GENE_exon-XR_001143330.2-1-GENE_exon-XR_001143419.2-1|||n.6776T>A||||||;BaseQRankSum=0.604;ClippingRankSum=0.00;DP=290;ExcessHet=3.0103;FS=0.859;MLEAC=1;MLEAF=0.250;MQ=57.06;MQRankSum=-4.387e+00;QD=1.44;ReadPosRankSum=-5.990e-01;SO…	GT:AD:DP:GQ:PL
NC_021160.1	6987	.	T	C	0/0	0/1	88.19	BQB;QD2	AC=1;AF=0.250;AN=4;ANN=C|intergenic_region|MODIFIER|exon-XR_001143330.2-1-exon-XR_001143419.2-1|GENE_exon-XR_001143330.2-1-GENE_exon-XR_001143419.2-1|intergenic_region|GENE_exon-XR_001143330.2-1-GENE_exon-XR_001143419.2-1|||n.6987T>C||||||;BaseQRankSum=-4.590e+00;ClippingRankSum=0.00;DP=128;ExcessHet=3.0103;FS=38.760;MLEAC=1;MLEAF=0.250;MQ=62.91;MQRankSum=-3.808e+00;QD=1.60;ReadPosRankSum=0.662;S…	GT:AD:DP:GQ:PGT:PID:PL
NC_021160.1	9421	.	G	T	0/1	1/1	3541.19	MQ40;SB60SNV;map	AC=3;AF=0.750;AN=4;ANN=T|intergenic_region|MODIFIER|exon-XR_001143330.2-1-exon-XR_001143419.2-1|GENE_exon-XR_001143330.2-1-GENE_exon-XR_001143419.2-1|intergenic_region|GENE_exon-XR_001143330.2-1-GENE_exon-XR_001143419.2-1|||n.9421G>T||||||;BaseQRankSum=3.53;ClippingRankSum=0.00;DP=97;ExcessHet=3.0103;FS=80.216;MLEAC=3;MLEAF=0.750;MQ=35.36;MQRankSum=-2.725e+00;QD=29.56;ReadPosRankSum=3.02;SOR=3.24…	GT:AD:DP:GQ:PGT:PID:PL
NC_021160.1	9527	.	C	T	0/0	0/1	57.19	map;mrd20;mrd30	AC=1;AF=0.250;AN=4;ANN=T|intergenic_region|MODIFIER|exon-XR_001143330.2-1-exon-XR_001143419.2-1|GENE_exon-XR_001143330.2-1-GENE_exon-XR_001143419.2-1|intergenic_region|GENE_exon-XR_001143330.2-1-GENE_exon-XR_001143419.2-1|||n.9527C>T||||||;BaseQRankSum=2.81;ClippingRankSum=0.00;DP=49;ExcessHet=3.0103;FS=14.880;MLEAC=1;MLEAF=0.250;MQ=52.09;MQRankSum=-2.623e+00;QD=3.01;ReadPosRankSum=-2.751e+00;SOR…	GT:AD:DP:GQ:PGT:PID:PL
NC_021160.1	9534	.	A	T	0/0	0/1	29.19	QD2;map;mrd20;mrd30	AC=1;AF=0.250;AN=4;ANN=T|intergenic_region|MODIFIER|exon-XR_001143330.2-1-exon-XR_001143419.2-1|GENE_exon-XR_001143330.2-1-GENE_exon-XR_001143419.2-1|intergenic_region|GENE_exon-XR_001143330.2-1-GENE_exon-XR_001143419.2-1|||n.9534A>T||||||;BaseQRankSum=-8.400e-02;ClippingRankSum=0.00;DP=48;ExcessHet=3.0103;FS=8.113;MLEAC=1;MLEAF=0.250;MQ=54.10;MQRankSum=-2.105e+00;QD=1.72;ReadPosRankSum=-2.163e+0…	GT:AD:DP:GQ:PGT:PID:PL
NC_021160.1	9640	.	G	A	0/0	0/1	145.19	mrd15;mrd20;mrd30	AC=1;AF=0.250;AN=4;ANN=A|intergenic_region|MODIFIER|exon-XR_001143330.2-1-exon-XR_001143419.2-1|GENE_exon-XR_001143330.2-1-GENE_exon-XR_001143419.2-1|intergenic_region|GENE_exon-XR_001143330.2-1-GENE_exon-XR_001143419.2-1|||n.9640G>A||||||;BaseQRankSum=2.02;ClippingRankSum=0.00;DP=29;ExcessHet=3.0103;FS=0.000;MLEAC=1;MLEAF=0.250;MQ=46.95;MQRankSum=-1.693e+00;QD=10.37;ReadPosRankSum=0.257;SOR=1.02…	GT:AD:DP:GQ:PGT:PID:PL
NC_021160.1	9643	.	A	T	0/0	0/1	148.19	mrd15;mrd20;mrd30	AC=1;AF=0.250;AN=4;ANN=T|intergenic_region|MODIFIER|exon-XR_001143330.2-1-exon-XR_001143419.2-1|GENE_exon-XR_001143330.2-1-GENE_exon-XR_001143419.2-1|intergenic_region|GENE_exon-XR_001143330.2-1-GENE_exon-XR_001143419.2-1|||n.9643A>T||||||;BaseQRankSum=3.36;ClippingRankSum=0.00;DP=28;ExcessHet=3.0103;FS=0.000;MLEAC=1;MLEAF=0.250;MQ=45.79;MQRankSum=-1.534e+00;QD=11.40;ReadPosRankSum=0.136;SOR=1.17…	GT:AD:DP:GQ:PGT:PID:PL
NC_021160.1	10208	.	G	A	1/1	0/1	324.17	map;mrd10;mrd15;mrd20;mrd30	AC=3;AF=0.750;AN=4;ANN=A|intergenic_region|MODIFIER|exon-XR_001143330.2-1-exon-XR_001143419.2-1|GENE_exon-XR_001143330.2-1-GENE_exon-XR_001143419.2-1|intergenic_region|GENE_exon-XR_001143330.2-1-GENE_exon-XR_001143419.2-1|||n.10208G>A||||||;BaseQRankSum=1.28;ClippingRankSum=0.00;DP=15;ExcessHet=3.0103;FS=0.000;MLEAC=3;MLEAF=0.750;MQ=45.17;MQRankSum=0.00;QD=21.61;ReadPosRankSum=0.00;SOR=4.047;SAL5…	GT:AD:DP:GQ:PL
NC_021160.1	11899	.	A	C	1/1	0/1	231.37	MQ40;map;mrd10;mrd15;mrd20;mrd30	AC=3;AF=0.750;AN=4;ANN=C|intergenic_region|MODIFIER|exon-XR_001143330.2-1-exon-XR_001143419.2-1|GENE_exon-XR_001143330.2-1-GENE_exon-XR_001143419.2-1|intergenic_region|GENE_exon-XR_001143330.2-1-GENE_exon-XR_001143419.2-1|||n.11899A>C||||||;BaseQRankSum=-6.880e-01;ClippingRankSum=0.00;DP=16;ExcessHet=3.0103;FS=0.000;MLEAC=3;MLEAF=0.750;MQ=38.41;MQRankSum=-7.420e-01;QD=15.42;ReadPosRankSum=-1.150e…	GT:AD:DP:GQ:PL
NC_021160.1	12263	.	G	A	0/1	0/0	151.28	mrd10;mrd15;mrd20;mrd30	AC=1;AF=0.250;AN=4;ANN=A|intergenic_region|MODIFIER|exon-XR_001143330.2-1-exon-XR_001143419.2-1|GENE_exon-XR_001143330.2-1-GENE_exon-XR_001143419.2-1|intergenic_region|GENE_exon-XR_001143330.2-1-GENE_exon-XR_001143419.2-1|||n.12263G>A||||||;BaseQRankSum=1.23;ClippingRankSum=0.00;DP=23;ExcessHet=3.0103;FS=0.000;MLEAC=1;MLEAF=0.250;MQ=42.04;MQRankSum=-3.340e+00;QD=9.45;ReadPosRankSum=0.904;SOR=0.41…	GT:AD:DP:GQ:PGT:PID:PL
NC_021160.1	12306	.	C	A	0/1	0/0	117.28	map;mrd10;mrd15;mrd20;mrd30	AC=1;AF=0.250;AN=4;ANN=A|intergenic_region|MODIFIER|exon-XR_001143330.2-1-exon-XR_001143419.2-1|GENE_exon-XR_001143330.2-1-GENE_exon-XR_001143419.2-1|intergenic_region|GENE_exon-XR_001143330.2-1-GENE_exon-XR_001143419.2-1|||n.12306C>A||||||;BaseQRankSum=1.37;ClippingRankSum=0.00;DP=17;ExcessHet=3.0103;FS=0.000;MLEAC=1;MLEAF=0.250;MQ=44.88;MQRankSum=-2.965e+00;QD=10.66;ReadPosRankSum=-2.253e+00;SO…	GT:AD:DP:GQ:PGT:PID:PL
NC_021160.1	14163	.	C	T	0/1	0/0	54.19	BQB;QD2	AC=1;AF=0.250;AN=4;ANN=T|downstream_gene_variant|MODIFIER|exon-XR_001143419.2-1|GENE_exon-XR_001143419.2-1|transcript|rna-XR_001143419.2|pseudogene||n.*3693G>A|||||3693|,T|intergenic_region|MODIFIER|exon-XR_001143330.2-1-exon-XR_001143419.2-1|GENE_exon-XR_001143330.2-1-GENE_exon-XR_001143419.2-1|intergenic_region|GENE_exon-XR_001143330.2-1-GENE_exon-XR_001143419.2-1|||n.14163C>T||||||;BaseQRankSu…	GT:AD:DP:GQ:PL
NC_021160.1	14189	.	T	C	0/1	0/0	56.19	BQB;QD2	AC=1;AF=0.250;AN=4;ANN=C|downstream_gene_variant|MODIFIER|exon-XR_001143419.2-1|GENE_exon-XR_001143419.2-1|transcript|rna-XR_001143419.2|pseudogene||n.*3667A>G|||||3667|,C|intergenic_region|MODIFIER|exon-XR_001143330.2-1-exon-XR_001143419.2-1|GENE_exon-XR_001143330.2-1-GENE_exon-XR_001143419.2-1|intergenic_region|GENE_exon-XR_001143330.2-1-GENE_exon-XR_001143419.2-1|||n.14189T>C||||||;BaseQRankSu…	GT:AD:DP:GQ:PL
NC_021160.1	14696	.	C	A	0/0	0/1	51.87	map;mrd10;mrd15;mrd20;mrd30	AC=1;AF=0.250;AN=4;ANN=A|downstream_gene_variant|MODIFIER|exon-XR_001143419.2-1|GENE_exon-XR_001143419.2-1|transcript|rna-XR_001143419.2|pseudogene||n.*3160G>T|||||3160|,A|intergenic_region|MODIFIER|exon-XR_001143330.2-1-exon-XR_001143419.2-1|GENE_exon-XR_001143330.2-1-GENE_exon-XR_001143419.2-1|intergenic_region|GENE_exon-XR_001143330.2-1-GENE_exon-XR_001143419.2-1|||n.14696C>A||||||;BaseQRankSu…	GT:AD:DP:GQ:PL
NC_021160.1	14736	.	G	A	0/1	0/0	21.22	QD2;map;mrd20;mrd30	AC=1;AF=0.250;AN=4;ANN=A|downstream_gene_variant|MODIFIER|exon-XR_001143419.2-1|GENE_exon-XR_001143419.2-1|transcript|rna-XR_001143419.2|pseudogene||n.*3120C>T|||||3120|,A|intergenic_region|MODIFIER|exon-XR_001143330.2-1-exon-XR_001143419.2-1|GENE_exon-XR_001143330.2-1-GENE_exon-XR_001143419.2-1|intergenic_region|GENE_exon-XR_001143330.2-1-GENE_exon-XR_001143419.2-1|||n.14736G>A||||||;BaseQRankSu…	GT:AD:DP:GQ:PL
NC_021160.1	14818	.	C	A	0/1	0/0	78.19	PASS	AC=1;AF=0.250;AN=4;ANN=A|downstream_gene_variant|MODIFIER|exon-XR_001143419.2-1|GENE_exon-XR_001143419.2-1|transcript|rna-XR_001143419.2|pseudogene||n.*3038G>T|||||3038|,A|intergenic_region|MODIFIER|exon-XR_001143330.2-1-exon-XR_001143419.2-1|GENE_exon-XR_001143330.2-1-GENE_exon-XR_001143419.2-1|intergenic_region|GENE_exon-XR_001143330.2-1-GENE_exon-XR_001143419.2-1|||n.14818C>A||||||;BaseQRankSu…	GT:AD:DP:GQ:PL
NC_021160.1	14873	.	G	C	0/0	0/1	230.19	map	AC=1;AF=0.250;AN=4;ANN=C|downstream_gene_variant|MODIFIER|exon-XR_001143419.2-1|GENE_exon-XR_001143419.2-1|transcript|rna-XR_001143419.2|pseudogene||n.*2983C>G|||||2983|,C|intergenic_region|MODIFIER|exon-XR_001143330.2-1-exon-XR_001143419.2-1|GENE_exon-XR_001143330.2-1-GENE_exon-XR_001143419.2-1|intergenic_region|GENE_exon-XR_001143330.2-1-GENE_exon-XR_001143419.2-1|||n.14873G>C||||||;BaseQRankSu…	GT:AD:DP:GQ:PGT:PID:PL
NC_021160.1	14973	.	G	A	0/1	0/0	78.19	map	AC=1;AF=0.250;AN=4;ANN=A|downstream_gene_variant|MODIFIER|exon-XR_001143419.2-1|GENE_exon-XR_001143419.2-1|transcript|rna-XR_001143419.2|pseudogene||n.*2883C>T|||||2883|,A|intergenic_region|MODIFIER|exon-XR_001143330.2-1-exon-XR_001143419.2-1|GENE_exon-XR_001143330.2-1-GENE_exon-XR_001143419.2-1|intergenic_region|GENE_exon-XR_001143330.2-1-GENE_exon-XR_001143419.2-1|||n.14973G>A||||||;BaseQRankSu…	GT:AD:DP:GQ:PGT:PID:PL
NC_021160.1	15041	.	C	A	0/1	0/0	165.87	map;mrd15;mrd20;mrd30	AC=1;AF=0.250;AN=4;ANN=A|downstream_gene_variant|MODIFIER|exon-XR_001143419.2-1|GENE_exon-XR_001143419.2-1|transcript|rna-XR_001143419.2|pseudogene||n.*2815G>T|||||2815|,A|intergenic_region|MODIFIER|exon-XR_001143330.2-1-exon-XR_001143419.2-1|GENE_exon-XR_001143330.2-1-GENE_exon-XR_001143419.2-1|intergenic_region|GENE_exon-XR_001143330.2-1-GENE_exon-XR_001143419.2-1|||n.15041C>A||||||;BaseQRankSu…	GT:AD:DP:GQ:PGT:PID:PL
NC_021160.1	19418	.	G	A	0/1	0/0	141.87	BQB;map;mrd30	AC=1;AF=0.250;AN=4;ANN=A|intragenic_variant|MODIFIER|LOC101488339|gene-LOC101488339|gene_variant|gene-LOC101488339|||n.19418G>A||||||,A|non_coding_transcript_exon_variant|MODIFIER|exon-XR_001143419.2-1|GENE_exon-XR_001143419.2-1|transcript|rna-XR_001143419.2|pseudogene|1/2|n.1093C>T||||||;BaseQRankSum=4.43;ClippingRankSum=0.00;DP=59;ExcessHet=3.9794;FS=23.927;MLEAC=2;MLEAF=0.500;MQ=59.23;MQRankSu…	GT:AD:DP:GQ:PL
NC_021160.1	19738	.	TAAGA	T	0/0	0/1	24.16	QD2;mrd30	AC=1;AF=0.250;AN=4;ANN=T|intragenic_variant|MODIFIER|LOC101488339|gene-LOC101488339|gene_variant|gene-LOC101488339|||n.19739_19742delAAGA||||||,T|non_coding_transcript_exon_variant|MODIFIER|exon-XR_001143419.2-1|GENE_exon-XR_001143419.2-1|transcript|rna-XR_001143419.2|pseudogene|1/2|n.769_772delTCTT||||||;BaseQRankSum=2.05;ClippingRankSum=0.00;DP=54;ExcessHet=3.0103;FS=6.520;MLEAC=1;MLEAF=0.250;M…	GT:AD:DP:GQ:PL
NC_021160.1	37365	.	G	C	0/0	0/1	55.87	QD2;map	AC=1;AF=0.250;AN=4;ANN=C|5_prime_UTR_variant|MODIFIER|exon-XM_004485347.3-1|GENE_exon-XM_004485347.3-1|transcript|rna-XM_004485347.3|protein_coding|2/2|c.-45G>C|||||45|,C|5_prime_UTR_variant|MODIFIER|exon-XM_004485346.3-1|GENE_exon-XM_004485346.3-1|transcript|rna-XM_004485346.3|protein_coding|3/3|c.-45G>C|||||45|,C|downstream_gene_variant|MODIFIER|LOC101497647|LOC101497647|transcript|gene-LOC1014…	GT:AD:DP:GQ:PL
NC_021160.1	49957	.	T	G	0/0	0/1	245.32	PASS	AC=1;AF=0.250;AN=4;ANN=G|downstream_gene_variant|MODIFIER|exon-XR_003474485.1-1|GENE_exon-XR_003474485.1-1|transcript|rna-XR_003474485.1|pseudogene||n.*1901A>C|||||1901|,G|intron_variant|MODIFIER|LOC101497647|LOC101497647|transcript|gene-LOC101497647|pseudogene|1/6|n.244-528A>C||||||;BaseQRankSum=-2.369e+00;ClippingRankSum=0.00;DP=151;ExcessHet=3.0103;FS=32.065;MLEAC=2;MLEAF=0.500;MQ=56.92;MQRank…	GT:AD:DP:GQ:PGT:PID:PL
NC_021160.1	49961	.	G	T	0/0	0/1	251.87	PASS	AC=1;AF=0.250;AN=4;ANN=T|downstream_gene_variant|MODIFIER|exon-XR_003474485.1-1|GENE_exon-XR_003474485.1-1|transcript|rna-XR_003474485.1|pseudogene||n.*1897C>A|||||1897|,T|intron_variant|MODIFIER|LOC101497647|LOC101497647|transcript|gene-LOC101497647|pseudogene|1/6|n.244-532C>A||||||;BaseQRankSum=0.873;ClippingRankSum=0.00;DP=144;ExcessHet=3.9794;FS=33.146;MLEAC=2;MLEAF=0.500;MQ=56.74;MQRankSum=-…	GT:AD:DP:GQ:PGT:PID:PL
NC_021160.1	49962	.	A	G	0/0	0/1	251.73	BQB	AC=1;AF=0.250;AN=4;ANN=G|downstream_gene_variant|MODIFIER|exon-XR_003474485.1-1|GENE_exon-XR_003474485.1-1|transcript|rna-XR_003474485.1|pseudogene||n.*1896T>C|||||1896|,G|intron_variant|MODIFIER|LOC101497647|LOC101497647|transcript|gene-LOC101497647|pseudogene|1/6|n.244-533T>C||||||;BaseQRankSum=-4.171e+00;ClippingRankSum=0.00;DP=143;ExcessHet=3.0103;FS=26.545;MLEAC=1;MLEAF=0.250;MQ=57.33;MQRank…	GT:AD:DP:GQ:PGT:PID:PL
NC_021160.1	60994	.	T	TTATATATA	1/1	0/1	635.15	mrd10;mrd15;mrd20;mrd30	AC=3;AF=0.750;AN=4;ANN=TTATATATA|upstream_gene_variant|MODIFIER|exon-XR_003474485.1-1|GENE_exon-XR_003474485.1-1|transcript|rna-XR_003474485.1|pseudogene||n.-4966_-4965insTATATATA|||||4966|,TTATATATA|intergenic_region|MODIFIER|exon-XR_003474485.1-1-exon-XM_004485348.3-1|GENE_exon-XR_003474485.1-1-GENE_exon-XM_004485348.3-1|intergenic_region|GENE_exon-XR_003474485.1-1-GENE_exon-XM_004485348.3-1|||…	GT:AD:DP:GQ:PGT:PID:PL
NC_021160.1	62049	.	G	A	0/0	0/1	33.87	mrd15;mrd20;mrd30	AC=1;AF=0.250;AN=4;ANN=A|upstream_gene_variant|MODIFIER|LOC101489113|gene-LOC101489113|transcript|XM_004485348.3|protein_coding||c.-19498G>A|||||4775|WARNING_TRANSCRIPT_NO_START_CODON,A|upstream_gene_variant|MODIFIER|exon-XM_004485348.3-1|GENE_exon-XM_004485348.3-1|transcript|rna-XM_004485348.3|protein_coding||c.-4873G>A|||||4775|,A|upstream_gene_variant|MODIFIER|exon-XM_004485349.3-1|GENE_exon-X…	GT:AD:DP:GQ:PGT:PID:PL
NC_021160.1	62062	.	A	G,ATAACAAGGCAATATTGTTCGTAGGATTCGCAATGAGAAGGAGAATGAAGAGGAGTATGAAGTTTACATAATGAGGGTTAG	2/2	0/1	874.19	MQ40;mrd10;mrd15;mrd20;mrd30	AC=1,2;AF=0.250,0.500;AN=4;ANN=G|upstream_gene_variant|MODIFIER|LOC101489113|gene-LOC101489113|transcript|XM_004485348.3|protein_coding||c.-19485A>G|||||4762|WARNING_TRANSCRIPT_NO_START_CODON,ATAACAAGGCAATATTGTTCGTAGGATTCGCAATGAGAAGGAGAATGAAGAGGAGTATGAAGTTTACATAATGAGGGTTAG|upstream_gene_variant|MODIFIER|LOC101489113|gene-LOC101489113|transcript|XM_004485348.3|protein_coding||c.-19485_-19484insTAA…	GT:AD:DP:GQ:PGT:PID:PL
NC_021160.1	85967	.	A	G	0/1	0/0	175.19	PASS	AC=1;AF=0.250;AN=4;ANN=G|downstream_gene_variant|MODIFIER|LOC101489113|gene-LOC101489113|transcript|XM_004485348.3|protein_coding||c.*19143A>G|||||4420|WARNING_TRANSCRIPT_NO_START_CODON,G|downstream_gene_variant|MODIFIER|exon-XM_004485348.3-1|GENE_exon-XM_004485348.3-1|transcript|rna-XM_004485348.3|protein_coding||c.*4618A>G|||||4420|,G|downstream_gene_variant|MODIFIER|exon-XM_004485349.3-1|GENE_…	GT:AD:DP:GQ:PGT:PID:PL
NC_021160.1	85982	.	A	G	0/1	0/0	168.19	PASS	AC=1;AF=0.250;AN=4;ANN=G|downstream_gene_variant|MODIFIER|LOC101489113|gene-LOC101489113|transcript|XM_004485348.3|protein_coding||c.*19158A>G|||||4435|WARNING_TRANSCRIPT_NO_START_CODON,G|downstream_gene_variant|MODIFIER|exon-XM_004485348.3-1|GENE_exon-XM_004485348.3-1|transcript|rna-XM_004485348.3|protein_coding||c.*4633A>G|||||4435|,G|downstream_gene_variant|MODIFIER|exon-XM_004485349.3-1|GENE_…	GT:AD:DP:GQ:PGT:PID:PL
NC_021160.1	93184	.	A	AGTT	0/0	0/1	54.15	QD2;map;mrd30	AC=1;AF=0.250;AN=4;ANN=AGTT|intron_variant|MODIFIER|exon-XM_004485354.3-1|GENE_exon-XM_004485354.3-1|transcript|rna-XM_004485354.3|protein_coding|4/15|c.606+711_606+712insGTT||||||,AGTT|intron_variant|MODIFIER|exon-XM_004485355.3-1|GENE_exon-XM_004485355.3-1|transcript|rna-XM_004485355.3|protein_coding|4/15|c.606+711_606+712insGTT||||||,AGTT|intron_variant|MODIFIER|exon-XM_004485356.3-1|GENE_exon…	GT:AD:DP:GQ:PL
NC_021160.1	93267	.	C	T	0/0	0/1	136.19	map	AC=1;AF=0.250;AN=4;ANN=T|intron_variant|MODIFIER|exon-XM_004485354.3-1|GENE_exon-XM_004485354.3-1|transcript|rna-XM_004485354.3|protein_coding|4/15|c.606+794C>T||||||,T|intron_variant|MODIFIER|exon-XM_004485355.3-1|GENE_exon-XM_004485355.3-1|transcript|rna-XM_004485355.3|protein_coding|4/15|c.606+794C>T||||||,T|intron_variant|MODIFIER|exon-XM_004485356.3-1|GENE_exon-XM_004485356.3-1|transcript|rn…	GT:AD:DP:GQ:PGT:PID:PL
NC_021160.1	93292	.	T	C	0/0	0/1	96.19	QD2;map	AC=1;AF=0.250;AN=4;ANN=C|intron_variant|MODIFIER|exon-XM_004485354.3-1|GENE_exon-XM_004485354.3-1|transcript|rna-XM_004485354.3|protein_coding|4/15|c.606+819T>C||||||,C|intron_variant|MODIFIER|exon-XM_004485355.3-1|GENE_exon-XM_004485355.3-1|transcript|rna-XM_004485355.3|protein_coding|4/15|c.606+819T>C||||||,C|intron_variant|MODIFIER|exon-XM_004485356.3-1|GENE_exon-XM_004485356.3-1|transcript|rn…	GT:AD:DP:GQ:PGT:PID:PL
NC_021160.1	93300	.	A	G	0/0	0/1	65.19	QD2;map	AC=1;AF=0.250;AN=4;ANN=G|intron_variant|MODIFIER|exon-XM_004485354.3-1|GENE_exon-XM_004485354.3-1|transcript|rna-XM_004485354.3|protein_coding|4/15|c.606+827A>G||||||,G|intron_variant|MODIFIER|exon-XM_004485355.3-1|GENE_exon-XM_004485355.3-1|transcript|rna-XM_004485355.3|protein_coding|4/15|c.606+827A>G||||||,G|intron_variant|MODIFIER|exon-XM_004485356.3-1|GENE_exon-XM_004485356.3-1|transcript|rn…	GT:AD:DP:GQ:PGT:PID:PL
NC_021160.1	116843	.	G	A	0/1	0/0	84.87	map;mrd15;mrd20;mrd30	AC=1;AF=0.250;AN=4;ANN=A|upstream_gene_variant|MODIFIER|exon-XR_003474496.1-1|GENE_exon-XR_003474496.1-1|transcript|rna-XR_003474496.1|pseudogene||n.-4883C>T|||||4883|,A|intergenic_region|MODIFIER|exon-XR_003474496.1-1-exon-XM_004485358.3-1|GENE_exon-XR_003474496.1-1-GENE_exon-XM_004485358.3-1|intergenic_region|GENE_exon-XR_003474496.1-1-GENE_exon-XM_004485358.3-1|||n.116843G>A||||||;BaseQRankSum…	GT:AD:DP:GQ:PL
NC_021160.1	125491	.	T	C	0/1	0/0	37.37	QD2;map	AC=1;AF=0.250;AN=4;ANN=C|upstream_gene_variant|MODIFIER|LOC101491788|gene-LOC101491788|transcript|XM_004485358.3|protein_coding||c.-4118T>C|||||1907|WARNING_TRANSCRIPT_NO_START_CODON,C|downstream_gene_variant|MODIFIER|exon-XM_004485358.3-1|GENE_exon-XM_004485358.3-1|transcript|rna-XM_004485358.3|protein_coding||c.*2058A>G|||||1907|,C|intergenic_region|MODIFIER|exon-XR_003474496.1-1-exon-XM_004485…	GT:AD:DP:GQ:PL
NC_021160.1	186463	.	T	G	0/1	0/0	266.19	PASS	AC=1;AF=0.250;AN=4;ANN=G|intron_variant|MODIFIER|exon-XM_027332247.1-1|GENE_exon-XM_027332247.1-1|transcript|rna-XM_027332247.1|protein_coding|10/13|c.901-22T>G||||||,G|intron_variant|MODIFIER|exon-XM_027332245.1-1|GENE_exon-XM_027332245.1-1|transcript|rna-XM_027332245.1|protein_coding|10/13|c.916-22T>G||||||,G|intron_variant|MODIFIER|exon-XM_004485366.3-1|GENE_exon-XM_004485366.3-1|transcript|rn…	GT:AD:DP:GQ:PGT:PID:PL
NC_021160.1	186478	.	T	C	0/1	0/0	228.19	BQB	AC=1;AF=0.250;AN=4;ANN=C|splice_region_variant&intron_variant|LOW|exon-XM_027332247.1-1|GENE_exon-XM_027332247.1-1|transcript|rna-XM_027332247.1|protein_coding|10/13|c.901-7T>C||||||,C|splice_region_variant&intron_variant|LOW|exon-XM_027332245.1-1|GENE_exon-XM_027332245.1-1|transcript|rna-XM_027332245.1|protein_coding|10/13|c.916-7T>C||||||,C|splice_region_variant&intron_variant|LOW|exon-XM_00448…	GT:AD:DP:GQ:PL
NC_021160.1	186564	.	A	T	0/0	0/1	74.87	QD2	AC=1;AF=0.250;AN=4;ANN=T|intron_variant|MODIFIER|exon-XM_027332247.1-1|GENE_exon-XM_027332247.1-1|transcript|rna-XM_027332247.1|protein_coding|11/13|c.954+26A>T||||||,T|intron_variant|MODIFIER|exon-XM_027332245.1-1|GENE_exon-XM_027332245.1-1|transcript|rna-XM_027332245.1|protein_coding|11/13|c.969+26A>T||||||,T|intron_variant|MODIFIER|exon-XM_004485366.3-1|GENE_exon-XM_004485366.3-1|transcript|rn…	GT:AD:DP:GQ:PL
NC_021160.1	186625	.	G	GCGA	0/1	0/0	155.29	QD2	AC=1;AF=0.250;AN=4;ANN=GCGA|splice_region_variant&disruptive_inframe_insertion|MODERATE|exon-XM_027332247.1-1|GENE_exon-XM_027332247.1-1|transcript|rna-XM_027332247.1|protein_coding|12/14|c.956_957insCGA|p.Gly319_Asp320insAsp|986/1572|957/1209|319/402||,GCGA|splice_region_variant&disruptive_inframe_insertion|MODERATE|exon-XM_027332245.1-1|GENE_exon-XM_027332245.1-1|transcript|rna-XM_027332245.1|p…	GT:AD:DP:GQ:PL
NC_021160.1	186626	.	T	C,TCGC	0/2	0/1	462.44	MQ40	AC=1,1;AF=0.250,0.250;AN=4;ANN=TCGC|conservative_inframe_insertion|MODERATE|exon-XM_027332247.1-1|GENE_exon-XM_027332247.1-1|transcript|rna-XM_027332247.1|protein_coding|12/14|c.957_958insCGC|p.Gly319_Asp320insArg|987/1572|958/1209|320/402||,TCGC|conservative_inframe_insertion|MODERATE|exon-XM_027332245.1-1|GENE_exon-XM_027332245.1-1|transcript|rna-XM_027332245.1|protein_coding|12/14|c.972_973ins…	GT:AD:DP:GQ:PL
NC_021160.1	186782	.	G	T	0/1	0/0	119.19	QD2	AC=1;AF=0.250;AN=4;ANN=T|intron_variant|MODIFIER|exon-XM_027332247.1-1|GENE_exon-XM_027332247.1-1|transcript|rna-XM_027332247.1|protein_coding|12/13|c.1050+63G>T||||||,T|intron_variant|MODIFIER|exon-XM_027332245.1-1|GENE_exon-XM_027332245.1-1|transcript|rna-XM_027332245.1|protein_coding|12/13|c.1065+63G>T||||||,T|intron_variant|MODIFIER|exon-XM_004485366.3-1|GENE_exon-XM_004485366.3-1|transcript|…	GT:AD:DP:GQ:PGT:PID:PL
NC_021160.1	280996	.	G	A	0/1	0/0	37.19	BQB;QD2;map	AC=1;AF=0.250;AN=4;ANN=A|upstream_gene_variant|MODIFIER|exon-XM_004485385.3-1|GENE_exon-XM_004485385.3-1|transcript|rna-XM_004485385.3|protein_coding||c.-2126C>T|||||1661|,A|downstream_gene_variant|MODIFIER|LOC101499607|gene-LOC101499607|transcript|XM_004485385.3|protein_coding||c.*7711G>A|||||1661|WARNING_TRANSCRIPT_NO_START_CODON,A|intergenic_region|MODIFIER|exon-XM_004485385.3-1-exon-XM_004485…	GT:AD:DP:GQ:PL
NC_021160.1	281073	.	A	G	0/0	0/1	227.19	PASS	AC=1;AF=0.250;AN=4;ANN=G|upstream_gene_variant|MODIFIER|exon-XM_004485385.3-1|GENE_exon-XM_004485385.3-1|transcript|rna-XM_004485385.3|protein_coding||c.-2203T>C|||||1738|,G|downstream_gene_variant|MODIFIER|LOC101499607|gene-LOC101499607|transcript|XM_004485385.3|protein_coding||c.*7788A>G|||||1738|WARNING_TRANSCRIPT_NO_START_CODON,G|intergenic_region|MODIFIER|exon-XM_004485385.3-1-exon-XM_004485…	GT:AD:DP:GQ:PGT:PID:PL
NC_021160.1	281076	.	C	T	0/0	0/1	224.22	BQB	AC=1;AF=0.250;AN=4;ANN=T|upstream_gene_variant|MODIFIER|exon-XM_004485385.3-1|GENE_exon-XM_004485385.3-1|transcript|rna-XM_004485385.3|protein_coding||c.-2206G>A|||||1741|,T|downstream_gene_variant|MODIFIER|LOC101499607|gene-LOC101499607|transcript|XM_004485385.3|protein_coding||c.*7791C>T|||||1741|WARNING_TRANSCRIPT_NO_START_CODON,T|intergenic_region|MODIFIER|exon-XM_004485385.3-1-exon-XM_004485…	GT:AD:DP:GQ:PGT:PID:PL
NC_021160.1	281102	.	A	T	0/0	0/1	534.87	PASS	AC=1;AF=0.250;AN=4;ANN=T|upstream_gene_variant|MODIFIER|exon-XM_004485385.3-1|GENE_exon-XM_004485385.3-1|transcript|rna-XM_004485385.3|protein_coding||c.-2232T>A|||||1767|,T|downstream_gene_variant|MODIFIER|LOC101499607|gene-LOC101499607|transcript|XM_004485385.3|protein_coding||c.*7817A>T|||||1767|WARNING_TRANSCRIPT_NO_START_CODON,T|intergenic_region|MODIFIER|exon-XM_004485385.3-1-exon-XM_004485…	GT:AD:DP:GQ:PGT:PID:PL
NC_021160.1	281106	.	C	T	0/0	0/1	556.87	PASS	AC=1;AF=0.250;AN=4;ANN=T|upstream_gene_variant|MODIFIER|exon-XM_004485385.3-1|GENE_exon-XM_004485385.3-1|transcript|rna-XM_004485385.3|protein_coding||c.-2236G>A|||||1771|,T|downstream_gene_variant|MODIFIER|LOC101499607|gene-LOC101499607|transcript|XM_004485385.3|protein_coding||c.*7821C>T|||||1771|WARNING_TRANSCRIPT_NO_START_CODON,T|intergenic_region|MODIFIER|exon-XM_004485385.3-1-exon-XM_004485…	GT:AD:DP:GQ:PGT:PID:PL
NC_021160.1	281389	.	C	A	1/1	0/1	647.19	MQ40;map;mrd15;mrd20;mrd30	AC=3;AF=0.750;AN=4;ANN=A|upstream_gene_variant|MODIFIER|exon-XM_004485385.3-1|GENE_exon-XM_004485385.3-1|transcript|rna-XM_004485385.3|protein_coding||c.-2519G>T|||||2054|,A|downstream_gene_variant|MODIFIER|LOC101499607|gene-LOC101499607|transcript|XM_004485385.3|protein_coding||c.*8104C>A|||||2054|WARNING_TRANSCRIPT_NO_START_CODON,A|intergenic_region|MODIFIER|exon-XM_004485385.3-1-exon-XM_004485…	GT:AD:DP:GQ:PGT:PID:PL
NC_021160.1	365763	.	G	A	0/1	0/0	15.32	BQB;QD2;map	AC=1;AF=0.250;AN=4;ANN=A|3_prime_UTR_variant|MODIFIER|exon-XM_012712806.2-1|GENE_exon-XM_012712806.2-1|transcript|rna-XM_012712806.2|protein_coding|2/2|c.*1368C>T|||||1623|,A|upstream_gene_variant|MODIFIER|exon-XM_004485406.3-1|GENE_exon-XM_004485406.3-1|transcript|rna-XM_004485406.3|protein_coding||c.-4393C>T|||||4227|,A|upstream_gene_variant|MODIFIER|LOC101505803|gene-LOC101505803|transcript|XM…	GT:AD:DP:GQ:PL
NC_021160.1	365786	.	C	A	0/1	0/0	66.87	QD2;map	AC=1;AF=0.250;AN=4;ANN=A|3_prime_UTR_variant|MODIFIER|exon-XM_012712806.2-1|GENE_exon-XM_012712806.2-1|transcript|rna-XM_012712806.2|protein_coding|2/2|c.*1345G>T|||||1600|,A|upstream_gene_variant|MODIFIER|exon-XM_004485406.3-1|GENE_exon-XM_004485406.3-1|transcript|rna-XM_004485406.3|protein_coding||c.-4416G>T|||||4250|,A|upstream_gene_variant|MODIFIER|LOC101505803|gene-LOC101505803|transcript|XM…	GT:AD:DP:GQ:PL
NC_021160.1	365939	.	A	C	0/0	0/1	246.22	PASS	AC=1;AF=0.250;AN=4;ANN=C|3_prime_UTR_variant|MODIFIER|exon-XM_012712806.2-1|GENE_exon-XM_012712806.2-1|transcript|rna-XM_012712806.2|protein_coding|2/2|c.*1192T>G|||||1447|,C|upstream_gene_variant|MODIFIER|exon-XM_004485406.3-1|GENE_exon-XM_004485406.3-1|transcript|rna-XM_004485406.3|protein_coding||c.-4569T>G|||||4403|,C|upstream_gene_variant|MODIFIER|LOC101505803|gene-LOC101505803|transcript|XM…	GT:AD:DP:GQ:PL
NC_021160.1	623175	.	A	AATATAT,AATAT	1/1	1/2	2443.16	mrd30	AC=3,1;AF=0.750,0.250;AN=4;ANN=AATATAT|upstream_gene_variant|MODIFIER|exon-XM_004485444.3-1|GENE_exon-XM_004485444.3-1|transcript|rna-XM_004485444.3|protein_coding||c.-4480_-4479insATATAT|||||3913|,AATAT|upstream_gene_variant|MODIFIER|exon-XM_004485444.3-1|GENE_exon-XM_004485444.3-1|transcript|rna-XM_004485444.3|protein_coding||c.-4480_-4479insATAT|||||3913|,AATATAT|upstream_gene_variant|MODIFIER…	GT:AD:DP:GQ:PL
NC_021160.1	716217	.	T	TTAAATATGAACTTCATATTGCATCCTA	0/1	0/0	471.2	mrd10;mrd15;mrd20;mrd30	AC=1;AF=0.250;AN=4;ANN=TTAAATATGAACTTCATATTGCATCCTA|upstream_gene_variant|MODIFIER|LOC101495905|gene-LOC101495905|transcript|XM_004485461.3|protein_coding||c.-7017_-7016insTAAATATGAACTTCATATTGCATCCTA|||||3362|WARNING_TRANSCRIPT_NO_START_CODON,TTAAATATGAACTTCATATTGCATCCTA|upstream_gene_variant|MODIFIER|exon-XM_004485461.3-1|GENE_exon-XM_004485461.3-1|transcript|rna-XM_004485461.3|protein_coding||c…	GT:AD:DP:GQ:PL
NC_021160.1	716315	.	TGA	T	0/0	0/1	178.37	PASS	AC=1;AF=0.250;AN=4;ANN=T|upstream_gene_variant|MODIFIER|LOC101495905|gene-LOC101495905|transcript|XM_004485461.3|protein_coding||c.-6918_-6917delGA|||||3264|WARNING_TRANSCRIPT_NO_START_CODON,T|upstream_gene_variant|MODIFIER|exon-XM_004485461.3-1|GENE_exon-XM_004485461.3-1|transcript|rna-XM_004485461.3|protein_coding||c.-3361_-3360delGA|||||3264|,T|intron_variant|MODIFIER|exon-XM_004486183.3-1|GEN…	GT:AD:DP:GQ:PGT:PID:PL
NC_021160.1	716318	.	A	ATT	0/0	0/1	97.83	QD2	AC=1;AF=0.250;AN=4;ANN=ATT|upstream_gene_variant|MODIFIER|LOC101495905|gene-LOC101495905|transcript|XM_004485461.3|protein_coding||c.-6916_-6915insTT|||||3261|WARNING_TRANSCRIPT_NO_START_CODON,ATT|upstream_gene_variant|MODIFIER|exon-XM_004485461.3-1|GENE_exon-XM_004485461.3-1|transcript|rna-XM_004485461.3|protein_coding||c.-3359_-3358insTT|||||3261|,ATT|intron_variant|MODIFIER|exon-XM_004486183.3…	GT:AD:DP:GQ:PGT:PID:PL
NC_021160.1	716319	.	G	GCATTCTA	0/0	0/1	91.83	QD2	AC=1;AF=0.250;AN=4;ANN=GCATTCTA|upstream_gene_variant|MODIFIER|LOC101495905|gene-LOC101495905|transcript|XM_004485461.3|protein_coding||c.-6915_-6914insCATTCTA|||||3260|WARNING_TRANSCRIPT_NO_START_CODON,GCATTCTA|upstream_gene_variant|MODIFIER|exon-XM_004485461.3-1|GENE_exon-XM_004485461.3-1|transcript|rna-XM_004485461.3|protein_coding||c.-3358_-3357insCATTCTA|||||3260|,GCATTCTA|intron_variant|MOD…	GT:AD:DP:GQ:PGT:PID:PL
NC_021160.1	803123	.	AC	A	0/0	0/1	642.15	PASS	AC=1;AF=0.250;AN=4;ANN=A|upstream_gene_variant|MODIFIER|LOC101502165|gene-LOC101502165|transcript|XM_004486185.3|protein_coding||c.-7767delC|||||4776|WARNING_TRANSCRIPT_NO_START_CODON,A|upstream_gene_variant|MODIFIER|LOC101502165|gene-LOC101502165|transcript|XM_027333595.1|protein_coding||c.-7772delC|||||4776|WARNING_TRANSCRIPT_NO_START_CODON,A|downstream_gene_variant|MODIFIER|exon-XM_004486185.3…	GT:AD:DP:GQ:PL
NC_021160.1	803489	.	G	A	0/0	0/1	26.2	QD2	AC=1;AF=0.250;AN=4;ANN=A|upstream_gene_variant|MODIFIER|LOC101502165|gene-LOC101502165|transcript|XM_004486185.3|protein_coding||c.-7402G>A|||||4411|WARNING_TRANSCRIPT_NO_START_CODON,A|upstream_gene_variant|MODIFIER|LOC101502165|gene-LOC101502165|transcript|XM_027333595.1|protein_coding||c.-7407G>A|||||4411|WARNING_TRANSCRIPT_NO_START_CODON,A|downstream_gene_variant|MODIFIER|exon-XM_004486185.3-1…	GT:AD:DP:GQ:PL
NC_021160.1	833962	.	A	AATATATATATATATATATATATAT	0/0	1/1	141.85	mrd10;mrd15;mrd20;mrd30	AC=2;AF=0.500;AN=4;ANN=AATATATATATATATATATATATAT|upstream_gene_variant|MODIFIER|exon-XM_004485474.3-1|GENE_exon-XM_004485474.3-1|transcript|rna-XM_004485474.3|protein_coding||c.-1258_-1257insATATATATATATATATATATATAT|||||1120|,AATATATATATATATATATATATAT|upstream_gene_variant|MODIFIER|LOC101500563|gene-LOC101500563|transcript|XM_004485475.3|protein_coding||c.-5277_-5276insATATATATATATATATATATATAT|||…	GT:AD:DP:GQ:PL
NC_021160.1	1209242	.	T	TA	0/0	0/1	150.15	PASS	AC=1;AF=0.250;AN=4;ANN=TA|upstream_gene_variant|MODIFIER|exon-XM_012712672.2-1|GENE_exon-XM_012712672.2-1|transcript|rna-XM_012712672.2|protein_coding||c.-1725_-1724insT|||||1718|,TA|upstream_gene_variant|MODIFIER|LOC101493345|gene-LOC101493345|transcript|XM_004485546.3|protein_coding||c.-7451_-7450insA|||||4232|WARNING_TRANSCRIPT_NO_START_CODON,TA|upstream_gene_variant|MODIFIER|exon-XM_004485546…	GT:AD:DP:GQ:PL
NC_021160.1	1247738	.	T	TTAATTTTAATAATTTTTAATTATAACAGTTTTTAATAATAATAAGATTAATAATAACTATAATAATAATTAA	1/1	0/0	105.49	mrd10;mrd15;mrd20;mrd30	AC=2;AF=0.500;AN=4;ANN=TTAATTTTAATAATTTTTAATTATAACAGTTTTTAATAATAATAAGATTAATAATAACTATAATAATAATTAA|upstream_gene_variant|MODIFIER|exon-XM_004485551.3-1|GENE_exon-XM_004485551.3-1|transcript|rna-XM_004485551.3|protein_coding||c.-4154_-4153insTTAATTATTATTATAGTTATTATTAATCTTATTATTATTAAAAACTGTTATAATTAAAAATTATTAAAATTA|||||4091|,TTAATTTTAATAATTTTTAATTATAACAGTTTTTAATAATAATAAGATTAATAATAACTATAATAATAATTAA|ups…	GT:AD:DP:GQ:PL
NC_021160.1	1309753	.	C	T	0/1	0/0	159.19	map;mrd30	AC=1;AF=0.250;AN=4;ANN=T|upstream_gene_variant|MODIFIER|LOC113785218|gene-LOC113785218|transcript|XR_003471372.1|snoRNA||n.-3633C>T|||||3552|,T|upstream_gene_variant|MODIFIER|LOC113785211|gene-LOC113785211|transcript|XR_003471365.1|snoRNA||n.-3941C>T|||||3859|,T|upstream_gene_variant|MODIFIER|LOC113785219|gene-LOC113785219|transcript|XR_003471373.1|snoRNA||n.-4149C>T|||||4067|,T|upstream_gene_var…	GT:AD:DP:GQ:PGT:PID:PL
NC_021160.1	1309764	.	CA	C	0/0	0/1	18.21	QD2;map;mrd30	AC=1;AF=0.250;AN=4;ANN=C|upstream_gene_variant|MODIFIER|LOC113785218|gene-LOC113785218|transcript|XR_003471372.1|snoRNA||n.-3621delA|||||3540|,C|upstream_gene_variant|MODIFIER|LOC113785211|gene-LOC113785211|transcript|XR_003471365.1|snoRNA||n.-3929delA|||||3847|,C|upstream_gene_variant|MODIFIER|LOC113785219|gene-LOC113785219|transcript|XR_003471373.1|snoRNA||n.-4137delA|||||4055|,C|upstream_gene_…	GT:AD:DP:GQ:PL
NC_021160.1	1309776	.	C	T	0/1	0/0	159.19	map;mrd30	AC=1;AF=0.250;AN=4;ANN=T|upstream_gene_variant|MODIFIER|LOC113785218|gene-LOC113785218|transcript|XR_003471372.1|snoRNA||n.-3610C>T|||||3529|,T|upstream_gene_variant|MODIFIER|LOC113785211|gene-LOC113785211|transcript|XR_003471365.1|snoRNA||n.-3918C>T|||||3836|,T|upstream_gene_variant|MODIFIER|LOC113785219|gene-LOC113785219|transcript|XR_003471373.1|snoRNA||n.-4126C>T|||||4044|,T|upstream_gene_var…	GT:AD:DP:GQ:PGT:PID:PL
NC_021160.1	1309785	.	G	A	0/0	0/1	284.19	map;mrd30	AC=1;AF=0.250;AN=4;ANN=A|upstream_gene_variant|MODIFIER|LOC113785218|gene-LOC113785218|transcript|XR_003471372.1|snoRNA||n.-3601G>A|||||3520|,A|upstream_gene_variant|MODIFIER|LOC113785211|gene-LOC113785211|transcript|XR_003471365.1|snoRNA||n.-3909G>A|||||3827|,A|upstream_gene_variant|MODIFIER|LOC113785219|gene-LOC113785219|transcript|XR_003471373.1|snoRNA||n.-4117G>A|||||4035|,A|upstream_gene_var…	GT:AD:DP:GQ:PL
NC_021160.1	1309802	.	C	G	0/1	0/0	34.19	QD2;map;mrd30	AC=1;AF=0.250;AN=4;ANN=G|upstream_gene_variant|MODIFIER|LOC113785218|gene-LOC113785218|transcript|XR_003471372.1|snoRNA||n.-3584C>G|||||3503|,G|upstream_gene_variant|MODIFIER|LOC113785211|gene-LOC113785211|transcript|XR_003471365.1|snoRNA||n.-3892C>G|||||3810|,G|upstream_gene_variant|MODIFIER|LOC113785219|gene-LOC113785219|transcript|XR_003471373.1|snoRNA||n.-4100C>G|||||4018|,G|upstream_gene_var…	GT:AD:DP:GQ:PL
NC_021160.1	1309828	.	G	A	0/1	0/0	28.19	QD2;map;mrd20;mrd30	AC=1;AF=0.250;AN=4;ANN=A|upstream_gene_variant|MODIFIER|LOC113785218|gene-LOC113785218|transcript|XR_003471372.1|snoRNA||n.-3558G>A|||||3477|,A|upstream_gene_variant|MODIFIER|LOC113785211|gene-LOC113785211|transcript|XR_003471365.1|snoRNA||n.-3866G>A|||||3784|,A|upstream_gene_variant|MODIFIER|LOC113785219|gene-LOC113785219|transcript|XR_003471373.1|snoRNA||n.-4074G>A|||||3992|,A|upstream_gene_var…	GT:AD:DP:GQ:PL
NC_021160.1	1309844	.	T	C	0/0	0/1	39.19	map;mrd15;mrd20;mrd30	AC=1;AF=0.250;AN=4;ANN=C|upstream_gene_variant|MODIFIER|LOC113785218|gene-LOC113785218|transcript|XR_003471372.1|snoRNA||n.-3542T>C|||||3461|,C|upstream_gene_variant|MODIFIER|LOC113785211|gene-LOC113785211|transcript|XR_003471365.1|snoRNA||n.-3850T>C|||||3768|,C|upstream_gene_variant|MODIFIER|LOC113785219|gene-LOC113785219|transcript|XR_003471373.1|snoRNA||n.-4058T>C|||||3976|,C|upstream_gene_var…	GT:AD:DP:GQ:PL
NC_021160.1	1459854	.	C	T	0/0	0/1	63.87	QD2	AC=1;AF=0.250;AN=4;ANN=T|intron_variant|MODIFIER|exon-XM_027337719.1-1|GENE_exon-XM_027337719.1-1|transcript|rna-XM_027337719.1|protein_coding|12/16|c.1108-291C>T||||||,T|intron_variant|MODIFIER|exon-XM_004485578.3-1|GENE_exon-XM_004485578.3-1|transcript|rna-XM_004485578.3|protein_coding|12/20|c.1108-291C>T||||||,T|non_coding_transcript_variant|MODIFIER|LOC101503974|gene-LOC101503974|transcript|X…	GT:AD:DP:GQ:PL
NC_021160.1	1540564	.	T	C	1/1	0/1	899.32	map;mrd15;mrd20;mrd30	AC=3;AF=0.750;AN=4;ANN=C|upstream_gene_variant|MODIFIER|TRNAV-AAC|gene-TRNAV-AAC-3|transcript|rna-TRNAV-AAC-3|protein_coding||c.-4361T>C|||||4361|WARNING_TRANSCRIPT_MULTIPLE_STOP_CODONS,C|upstream_gene_variant|MODIFIER|LOC101507431|gene-LOC101507431|transcript|XM_004485590.3|protein_coding||c.-7083T>C|||||4681|WARNING_TRANSCRIPT_NO_START_CODON,C|upstream_gene_variant|MODIFIER|exon-XM_004485590.3-…	GT:AD:DP:GQ:PGT:PID:PL
NC_021160.1	1542701	.	C	T	1/1	0/1	1311.19	map	AC=3;AF=0.750;AN=4;ANN=T|upstream_gene_variant|MODIFIER|TRNAV-AAC|gene-TRNAV-AAC-3|transcript|rna-TRNAV-AAC-3|protein_coding||c.-2224C>T|||||2224|WARNING_TRANSCRIPT_MULTIPLE_STOP_CODONS,T|upstream_gene_variant|MODIFIER|LOC101507431|gene-LOC101507431|transcript|XM_004485590.3|protein_coding||c.-4946C>T|||||2544|WARNING_TRANSCRIPT_NO_START_CODON,T|upstream_gene_variant|MODIFIER|exon-XM_004485590.3-…	GT:AD:DP:GQ:PL
NC_021160.1	1542754	.	T	C	1/1	0/1	627.62	mrd30	AC=3;AF=0.750;AN=4;ANN=C|upstream_gene_variant|MODIFIER|TRNAV-AAC|gene-TRNAV-AAC-3|transcript|rna-TRNAV-AAC-3|protein_coding||c.-2171T>C|||||2171|WARNING_TRANSCRIPT_MULTIPLE_STOP_CODONS,C|upstream_gene_variant|MODIFIER|LOC101507431|gene-LOC101507431|transcript|XM_004485590.3|protein_coding||c.-4893T>C|||||2491|WARNING_TRANSCRIPT_NO_START_CODON,C|upstream_gene_variant|MODIFIER|exon-XM_004485590.3-…	GT:AD:DP:GQ:PL
NC_021160.1	1571885	.	CA	C	1/1	0/1	572.16	mrd15;mrd20;mrd30	AC=3;AF=0.750;AN=4;ANN=C|upstream_gene_variant|MODIFIER|LOC101509432|gene-LOC101509432|transcript|XM_004485597.3|protein_coding||c.-3965delA|||||42|WARNING_TRANSCRIPT_NO_START_CODON,C|upstream_gene_variant|MODIFIER|exon-XM_004485597.3-1|GENE_exon-XM_004485597.3-1|transcript|rna-XM_004485597.3|protein_coding||c.-804delA|||||42|,C|upstream_gene_variant|MODIFIER|exon-XM_027330410.1-1|GENE_exon-XM_02…	GT:AD:DP:GQ:PL
NC_021160.1	1624918	.	G	C	1/1	0/1	517.37	mrd15;mrd20;mrd30	AC=3;AF=0.750;AN=4;ANN=C|upstream_gene_variant|MODIFIER|LOC101511363|gene-LOC101511363|transcript|XM_004485602.2|protein_coding||c.-1092G>C|||||489|WARNING_TRANSCRIPT_NO_START_CODON,C|upstream_gene_variant|MODIFIER|exon-XM_004485602.2-1|GENE_exon-XM_004485602.2-1|transcript|rna-XM_004485602.2|protein_coding||c.-490G>C|||||489|,C|intergenic_region|MODIFIER|exon-XM_004485601.2-1-exon-XM_004485602.2…	GT:AD:DP:GQ:PL
NC_021160.1	1687993	.	A	G	0/1	0/0	10.58	QD2	AC=1;AF=0.250;AN=4;ANN=G|upstream_gene_variant|MODIFIER|LOC101515140|gene-LOC101515140|transcript|XM_004485614.3|protein_coding||c.-3991A>G|||||777|WARNING_TRANSCRIPT_NO_START_CODON,G|upstream_gene_variant|MODIFIER|exon-XM_004485614.3-1|GENE_exon-XM_004485614.3-1|transcript|rna-XM_004485614.3|protein_coding||c.-882A>G|||||777|,G|upstream_gene_variant|MODIFIER|LOC101515459|gene-LOC101515459|transc…	GT:AD:DP:GQ:PL
NC_021160.1	1716550	.	T	C	0/0	1/1	1611.42	PASS	AC=2;AF=0.500;AN=4;ANN=C|upstream_gene_variant|MODIFIER|LOC101489655|gene-LOC101489655|transcript|XM_004485621.3|protein_coding||c.-6061T>C|||||4806|WARNING_TRANSCRIPT_NO_START_CODON,C|downstream_gene_variant|MODIFIER|LOC101489117|gene-LOC101489117|transcript|XM_004485619.3|protein_coding||c.*3908T>C|||||696|WARNING_TRANSCRIPT_NO_START_CODON,C|downstream_gene_variant|MODIFIER|exon-XM_004485619.3-…	GT:AD:DP:GQ:PL
NC_021160.1	1725549	.	CA	C	1/1	0/0	547.38	map;mrd30	AC=2;AF=0.500;AN=4;ANN=C|upstream_gene_variant|MODIFIER|exon-XM_004485621.3-1|GENE_exon-XM_004485621.3-1|transcript|rna-XM_004485621.3|protein_coding||c.-3159delT|||||2939|,C|upstream_gene_variant|MODIFIER|exon-XR_003470004.1-1|GENE_exon-XR_003470004.1-1|transcript|rna-XR_003470004.1|pseudogene||n.-505delA|||||505|,C|downstream_gene_variant|MODIFIER|LOC101489655|gene-LOC101489655|transcript|XM_00…	GT:AD:DP:GQ:PL
NC_021160.1	1726922	.	T	G	1/1	0/0	1262.42	PASS	AC=2;AF=0.500;AN=4;ANN=G|upstream_gene_variant|MODIFIER|exon-XM_004485621.3-1|GENE_exon-XM_004485621.3-1|transcript|rna-XM_004485621.3|protein_coding||c.-4531A>C|||||4311|,G|upstream_gene_variant|MODIFIER|LOC101507627|gene-LOC101507627|transcript|XM_012713227.2|protein_coding||c.-7783T>G|||||4078|WARNING_TRANSCRIPT_NO_START_CODON,G|upstream_gene_variant|MODIFIER|LOC101507627|gene-LOC101507627|tra…	GT:AD:DP:GQ:PL
NC_021160.1	1729960	.	AAATAATAAT	AAATAATAATAATAATAATAATAAT,A	2/2	1/1	3037.16	PASS	AC=2,2;AF=0.500,0.500;AN=4;ANN=A|upstream_gene_variant|MODIFIER|exon-XM_004485622.2-1|GENE_exon-XM_004485622.2-1|transcript|rna-XM_004485622.2|protein_coding||c.-2671_-2663delATTATTATT|||||2424|,AAATAATAATAATAATAATAATAAT|upstream_gene_variant|MODIFIER|exon-XM_004485622.2-1|GENE_exon-XM_004485622.2-1|transcript|rna-XM_004485622.2|protein_coding||c.-2672_-2671insATTATTATTATTATT|||||2433|,A|upstream…	GT:AD:DP:GQ:PL
NC_021160.1	1740310	.	CTTTT	C,CT	1/1	2/2	3857.16	PASS	AC=2,2;AF=0.500,0.500;AN=4;ANN=C|upstream_gene_variant|MODIFIER|LOC101490514|gene-LOC101490514|transcript|XM_004485624.3|protein_coding||c.-8929_-8926delTTTT|||||2426|WARNING_TRANSCRIPT_NO_START_CODON,CT|upstream_gene_variant|MODIFIER|LOC101490514|gene-LOC101490514|transcript|XM_004485624.3|protein_coding||c.-8928_-8926delTTT|||||2425|WARNING_TRANSCRIPT_NO_START_CODON,C|downstream_gene_variant|MO…	GT:AD:DP:GQ:PL
NC_021160.1	1748010	.	C	G	0/0	1/1	1098.42	PASS	AC=2;AF=0.500;AN=4;ANN=G|missense_variant|MODERATE|exon-XM_004485624.3-1|GENE_exon-XM_004485624.3-1|transcript|rna-XM_004485624.3|protein_coding|1/7|c.1142G>C|p.Arg381Thr|1231/2883|1142/2556|381/851||,G|upstream_gene_variant|MODIFIER|LOC101491159|gene-LOC101491159|transcript|XM_004485626.3|protein_coding||c.-7190C>G|||||3142|WARNING_TRANSCRIPT_NO_START_CODON,G|downstream_gene_variant|MODIFIER|exo…	GT:AD:DP:GQ:PL
NC_021160.1	1756525	.	A	G	1/1	0/0	1673.42	PASS	AC=2;AF=0.500;AN=4;ANN=G|upstream_gene_variant|MODIFIER|exon-XM_004485626.3-1|GENE_exon-XM_004485626.3-1|transcript|rna-XM_004485626.3|protein_coding||c.-1481T>C|||||1325|,G|upstream_gene_variant|MODIFIER|LOC101491474|gene-LOC101491474|transcript|XM_004485627.3|protein_coding||c.-3716A>G|||||2755|WARNING_TRANSCRIPT_NO_START_CODON,G|downstream_gene_variant|MODIFIER|LOC101491159|gene-LOC101491159|t…	GT:AD:DP:GQ:PL
NC_021160.1	1757035	.	G	A	1/1	0/0	1245.42	PASS	AC=2;AF=0.500;AN=4;ANN=A|upstream_gene_variant|MODIFIER|exon-XM_004485626.3-1|GENE_exon-XM_004485626.3-1|transcript|rna-XM_004485626.3|protein_coding||c.-1991C>T|||||1835|,A|upstream_gene_variant|MODIFIER|LOC101491474|gene-LOC101491474|transcript|XM_004485627.3|protein_coding||c.-3206G>A|||||2245|WARNING_TRANSCRIPT_NO_START_CODON,A|downstream_gene_variant|MODIFIER|LOC101491159|gene-LOC101491159|t…	GT:AD:DP:GQ:PGT:PID:PL
NC_021160.1	1763726	.	G	A	1/1	0/0	1665.42	PASS	AC=2;AF=0.500;AN=4;ANN=A|upstream_gene_variant|MODIFIER|exon-XM_004485627.3-1|GENE_exon-XM_004485627.3-1|transcript|rna-XM_004485627.3|protein_coding||c.-3553C>T|||||3485|,A|upstream_gene_variant|MODIFIER|LOC101492453|gene-LOC101492453|transcript|XM_004485630.3|protein_coding||c.-5047G>A|||||4266|WARNING_TRANSCRIPT_NO_START_CODON,A|upstream_gene_variant|MODIFIER|exon-XM_004485630.3-1|GENE_exon-XM…	GT:AD:DP:GQ:PL
NC_021160.1	1768906	.	A	C	1/1	0/0	1580.42	PASS	AC=2;AF=0.500;AN=4;ANN=C|upstream_gene_variant|MODIFIER|exon-XM_004485628.3-1|GENE_exon-XM_004485628.3-1|transcript|rna-XM_004485628.3|protein_coding||c.-4094T>G|||||3951|,C|upstream_gene_variant|MODIFIER|LOC101492113|gene-LOC101492113|transcript|XM_004485629.3|protein_coding||c.-5795A>C|||||310|WARNING_TRANSCRIPT_NO_START_CODON,C|upstream_gene_variant|MODIFIER|LOC101492113|gene-LOC101492113|tran…	GT:AD:DP:GQ:PL
NC_021160.1	1776784	.	A	T	1/1	0/0	1449.42	PASS	AC=2;AF=0.500;AN=4;ANN=T|upstream_gene_variant|MODIFIER|exon-XM_027330149.1-1|GENE_exon-XM_027330149.1-1|transcript|rna-XM_027330149.1|protein_coding||c.-3219T>A|||||2779|,T|upstream_gene_variant|MODIFIER|exon-XM_004485629.3-1|GENE_exon-XM_004485629.3-1|transcript|rna-XM_004485629.3|protein_coding||c.-3219T>A|||||2083|,T|upstream_gene_variant|MODIFIER|LOC101492786|gene-LOC101492786|transcript|XM_…	GT:AD:DP:GQ:PL
NC_021160.1	1777290	.	T	G	1/1	0/0	1302.42	PASS	AC=2;AF=0.500;AN=4;ANN=G|5_prime_UTR_variant|MODIFIER|exon-XM_004485631.3-1|GENE_exon-XM_004485631.3-1|transcript|rna-XM_004485631.3|protein_coding|1/1|c.-27T>G|||||27|,G|upstream_gene_variant|MODIFIER|exon-XM_027330149.1-1|GENE_exon-XM_027330149.1-1|transcript|rna-XM_027330149.1|protein_coding||c.-3725A>C|||||3285|,G|upstream_gene_variant|MODIFIER|exon-XM_004485629.3-1|GENE_exon-XM_004485629.3-1…	GT:AD:DP:GQ:PL
NC_021160.1	1777520	.	C	T	1/1	0/0	1256.42	PASS	AC=2;AF=0.500;AN=4;ANN=T|synonymous_variant|LOW|exon-XM_004485631.3-1|GENE_exon-XM_004485631.3-1|transcript|rna-XM_004485631.3|protein_coding|1/1|c.204C>T|p.Ser68Ser|343/623|204/372|68/123||,T|upstream_gene_variant|MODIFIER|exon-XM_027330149.1-1|GENE_exon-XM_027330149.1-1|transcript|rna-XM_027330149.1|protein_coding||c.-3955G>A|||||3515|,T|upstream_gene_variant|MODIFIER|exon-XM_004485629.3-1|GENE…	GT:AD:DP:GQ:PL
NC_021160.1	1777586	.	A	AGAT	1/1	0/0	2686.38	PASS	AC=2;AF=0.500;AN=4;ANN=AGAT|disruptive_inframe_insertion|MODERATE|exon-XM_004485631.3-1|GENE_exon-XM_004485631.3-1|transcript|rna-XM_004485631.3|protein_coding|1/1|c.288_290dupTGA|p.Asp96dup|430/623|291/372|97/123||INFO_REALIGN_3_PRIME,AGAT|upstream_gene_variant|MODIFIER|exon-XM_027330149.1-1|GENE_exon-XM_027330149.1-1|transcript|rna-XM_027330149.1|protein_coding||c.-4024_-4022dupATC|||||3582|,AG…	GT:AD:DP:GQ:PL
NC_021160.1	1777666	.	G	C	1/1	0/0	2807.42	PASS	AC=2;AF=0.500;AN=4;ANN=C|missense_variant|MODERATE|exon-XM_004485631.3-1|GENE_exon-XM_004485631.3-1|transcript|rna-XM_004485631.3|protein_coding|1/1|c.350G>C|p.Ser117Thr|489/623|350/372|117/123||,C|upstream_gene_variant|MODIFIER|exon-XM_027330149.1-1|GENE_exon-XM_027330149.1-1|transcript|rna-XM_027330149.1|protein_coding||c.-4101C>G|||||3661|,C|upstream_gene_variant|MODIFIER|exon-XM_004485629.3-1…	GT:AD:DP:GQ:PGT:PID:PL
NC_021160.1	1777689	.	T	C	1/1	0/0	2680.42	PASS	AC=2;AF=0.500;AN=4;ANN=C|3_prime_UTR_variant|MODIFIER|exon-XM_004485631.3-1|GENE_exon-XM_004485631.3-1|transcript|rna-XM_004485631.3|protein_coding|1/1|c.*1T>C|||||1|,C|upstream_gene_variant|MODIFIER|exon-XM_027330149.1-1|GENE_exon-XM_027330149.1-1|transcript|rna-XM_027330149.1|protein_coding||c.-4124A>G|||||3684|,C|upstream_gene_variant|MODIFIER|exon-XM_004485629.3-1|GENE_exon-XM_004485629.3-1|t…	GT:AD:DP:GQ:PGT:PID:PL
NC_021160.1	1777742	.	C	A	1/1	0/0	1460.42	PASS	AC=2;AF=0.500;AN=4;ANN=A|3_prime_UTR_variant|MODIFIER|exon-XM_004485631.3-1|GENE_exon-XM_004485631.3-1|transcript|rna-XM_004485631.3|protein_coding|1/1|c.*54C>A|||||54|,A|upstream_gene_variant|MODIFIER|exon-XM_027330149.1-1|GENE_exon-XM_027330149.1-1|transcript|rna-XM_027330149.1|protein_coding||c.-4177G>T|||||3737|,A|upstream_gene_variant|MODIFIER|exon-XM_004485629.3-1|GENE_exon-XM_004485629.3-1…	GT:AD:DP:GQ:PL
NC_021160.1	1777780	.	TA	T	1/1	0/0	1470.38	PASS	AC=2;AF=0.500;AN=4;ANN=T|3_prime_UTR_variant|MODIFIER|exon-XM_004485631.3-1|GENE_exon-XM_004485631.3-1|transcript|rna-XM_004485631.3|protein_coding|1/1|c.*99delA|||||99|INFO_REALIGN_3_PRIME,T|upstream_gene_variant|MODIFIER|exon-XM_027330149.1-1|GENE_exon-XM_027330149.1-1|transcript|rna-XM_027330149.1|protein_coding||c.-4216delT|||||3776|,T|upstream_gene_variant|MODIFIER|exon-XM_004485629.3-1|GENE…	GT:AD:DP:GQ:PL
NC_021160.1	1777834	.	C	CTCTA	1/1	0/0	2422.38	PASS	AC=2;AF=0.500;AN=4;ANN=CTCTA|upstream_gene_variant|MODIFIER|exon-XM_027330149.1-1|GENE_exon-XM_027330149.1-1|transcript|rna-XM_027330149.1|protein_coding||c.-4270_-4269insTAGA|||||3830|,CTCTA|upstream_gene_variant|MODIFIER|exon-XM_004485629.3-1|GENE_exon-XM_004485629.3-1|transcript|rna-XM_004485629.3|protein_coding||c.-4270_-4269insTAGA|||||3134|,CTCTA|upstream_gene_variant|MODIFIER|LOC101493116|…	GT:AD:DP:GQ:PGT:PID:PL
NC_021160.1	1777857	.	C	T	1/1	0/0	2246.42	PASS	AC=2;AF=0.500;AN=4;ANN=T|upstream_gene_variant|MODIFIER|exon-XM_027330149.1-1|GENE_exon-XM_027330149.1-1|transcript|rna-XM_027330149.1|protein_coding||c.-4292G>A|||||3852|,T|upstream_gene_variant|MODIFIER|exon-XM_004485629.3-1|GENE_exon-XM_004485629.3-1|transcript|rna-XM_004485629.3|protein_coding||c.-4292G>A|||||3156|,T|upstream_gene_variant|MODIFIER|LOC101493116|gene-LOC101493116|transcript|XM_…	GT:AD:DP:GQ:PGT:PID:PL
NC_021160.1	1778613	.	T	A	1/1	0/0	2149.42	PASS	AC=2;AF=0.500;AN=4;ANN=A|upstream_gene_variant|MODIFIER|exon-XM_027330149.1-1|GENE_exon-XM_027330149.1-1|transcript|rna-XM_027330149.1|protein_coding||c.-5048A>T|||||4608|,A|upstream_gene_variant|MODIFIER|exon-XM_004485629.3-1|GENE_exon-XM_004485629.3-1|transcript|rna-XM_004485629.3|protein_coding||c.-5048A>T|||||3912|,A|upstream_gene_variant|MODIFIER|LOC101493116|gene-LOC101493116|transcript|XM_…	GT:AD:DP:GQ:PGT:PID:PL
NC_021160.1	1778619	.	T	A	1/1	0/0	2098.42	PASS	AC=2;AF=0.500;AN=4;ANN=A|upstream_gene_variant|MODIFIER|exon-XM_027330149.1-1|GENE_exon-XM_027330149.1-1|transcript|rna-XM_027330149.1|protein_coding||c.-5054A>T|||||4614|,A|upstream_gene_variant|MODIFIER|exon-XM_004485629.3-1|GENE_exon-XM_004485629.3-1|transcript|rna-XM_004485629.3|protein_coding||c.-5054A>T|||||3918|,A|upstream_gene_variant|MODIFIER|LOC101493116|gene-LOC101493116|transcript|XM_…	GT:AD:DP:GQ:PGT:PID:PL
NC_021160.1	1778647	.	A	T	1/1	0/0	1518.42	PASS	AC=2;AF=0.500;AN=4;ANN=T|upstream_gene_variant|MODIFIER|exon-XM_027330149.1-1|GENE_exon-XM_027330149.1-1|transcript|rna-XM_027330149.1|protein_coding||c.-5082T>A|||||4642|,T|upstream_gene_variant|MODIFIER|exon-XM_004485629.3-1|GENE_exon-XM_004485629.3-1|transcript|rna-XM_004485629.3|protein_coding||c.-5082T>A|||||3946|,T|upstream_gene_variant|MODIFIER|LOC101493116|gene-LOC101493116|transcript|XM_…	GT:AD:DP:GQ:PL
NC_021160.1	1778682	.	T	G	1/1	0/0	1572.42	PASS	AC=2;AF=0.500;AN=4;ANN=G|upstream_gene_variant|MODIFIER|exon-XM_027330149.1-1|GENE_exon-XM_027330149.1-1|transcript|rna-XM_027330149.1|protein_coding||c.-5117A>C|||||4677|,G|upstream_gene_variant|MODIFIER|exon-XM_004485629.3-1|GENE_exon-XM_004485629.3-1|transcript|rna-XM_004485629.3|protein_coding||c.-5117A>C|||||3981|,G|upstream_gene_variant|MODIFIER|LOC101493116|gene-LOC101493116|transcript|XM_…	GT:AD:DP:GQ:PL
NC_021160.1	1778696	.	TATA	T	1/1	0/0	1401.38	PASS	AC=2;AF=0.500;AN=4;ANN=T|upstream_gene_variant|MODIFIER|exon-XM_027330149.1-1|GENE_exon-XM_027330149.1-1|transcript|rna-XM_027330149.1|protein_coding||c.-5134_-5132delTAT|||||4692|,T|upstream_gene_variant|MODIFIER|exon-XM_004485629.3-1|GENE_exon-XM_004485629.3-1|transcript|rna-XM_004485629.3|protein_coding||c.-5134_-5132delTAT|||||3996|,T|upstream_gene_variant|MODIFIER|LOC101493116|gene-LOC101493…	GT:AD:DP:GQ:PGT:PID:PL
NC_021160.1	1778704	.	T	G	1/1	0/0	1410.42	PASS	AC=2;AF=0.500;AN=4;ANN=G|upstream_gene_variant|MODIFIER|exon-XM_027330149.1-1|GENE_exon-XM_027330149.1-1|transcript|rna-XM_027330149.1|protein_coding||c.-5139A>C|||||4699|,G|upstream_gene_variant|MODIFIER|exon-XM_004485629.3-1|GENE_exon-XM_004485629.3-1|transcript|rna-XM_004485629.3|protein_coding||c.-5139A>C|||||4003|,G|upstream_gene_variant|MODIFIER|LOC101493116|gene-LOC101493116|transcript|XM_…	GT:AD:DP:GQ:PGT:PID:PL
NC_021160.1	1779124	.	C	T	1/1	0/0	1057.42	PASS	AC=2;AF=0.500;AN=4;ANN=T|upstream_gene_variant|MODIFIER|exon-XM_004485629.3-1|GENE_exon-XM_004485629.3-1|transcript|rna-XM_004485629.3|protein_coding||c.-5559G>A|||||4423|,T|upstream_gene_variant|MODIFIER|LOC101493116|gene-LOC101493116|transcript|XM_004485632.3|protein_coding||c.-5435C>T|||||1769|WARNING_TRANSCRIPT_NO_START_CODON,T|upstream_gene_variant|MODIFIER|exon-XM_004485632.3-1|GENE_exon-XM…	GT:AD:DP:GQ:PL
NC_021160.1	1779151	.	G	A	1/1	0/0	1215.42	PASS	AC=2;AF=0.500;AN=4;ANN=A|upstream_gene_variant|MODIFIER|exon-XM_004485629.3-1|GENE_exon-XM_004485629.3-1|transcript|rna-XM_004485629.3|protein_coding||c.-5586C>T|||||4450|,A|upstream_gene_variant|MODIFIER|LOC101493116|gene-LOC101493116|transcript|XM_004485632.3|protein_coding||c.-5408G>A|||||1742|WARNING_TRANSCRIPT_NO_START_CODON,A|upstream_gene_variant|MODIFIER|exon-XM_004485632.3-1|GENE_exon-XM…	GT:AD:DP:GQ:PL
NC_021160.1	1779196	.	T	TC	1/1	0/0	1953.38	PASS	AC=2;AF=0.500;AN=4;ANN=TC|upstream_gene_variant|MODIFIER|exon-XM_004485629.3-1|GENE_exon-XM_004485629.3-1|transcript|rna-XM_004485629.3|protein_coding||c.-5632_-5631insG|||||4496|,TC|upstream_gene_variant|MODIFIER|LOC101493116|gene-LOC101493116|transcript|XM_004485632.3|protein_coding||c.-5363_-5362insC|||||1696|WARNING_TRANSCRIPT_NO_START_CODON,TC|upstream_gene_variant|MODIFIER|exon-XM_004485632…	GT:AD:DP:GQ:PL
NC_021160.1	1779251	.	T	C	1/1	0/0	1301.42	PASS	AC=2;AF=0.500;AN=4;ANN=C|upstream_gene_variant|MODIFIER|exon-XM_004485629.3-1|GENE_exon-XM_004485629.3-1|transcript|rna-XM_004485629.3|protein_coding||c.-5686A>G|||||4550|,C|upstream_gene_variant|MODIFIER|LOC101493116|gene-LOC101493116|transcript|XM_004485632.3|protein_coding||c.-5308T>C|||||1642|WARNING_TRANSCRIPT_NO_START_CODON,C|upstream_gene_variant|MODIFIER|exon-XM_004485632.3-1|GENE_exon-XM…	GT:AD:DP:GQ:PL
NC_021160.1	1779409	.	TA	T	1/1	0/0	864.38	PASS	AC=2;AF=0.500;AN=4;ANN=T|upstream_gene_variant|MODIFIER|exon-XM_004485629.3-1|GENE_exon-XM_004485629.3-1|transcript|rna-XM_004485629.3|protein_coding||c.-5845delT|||||4709|,T|upstream_gene_variant|MODIFIER|LOC101493116|gene-LOC101493116|transcript|XM_004485632.3|protein_coding||c.-5149delA|||||1483|WARNING_TRANSCRIPT_NO_START_CODON,T|upstream_gene_variant|MODIFIER|exon-XM_004485632.3-1|GENE_exon-…	GT:AD:DP:GQ:PL
NC_021160.1	1779706	.	GT	G	1/1	0/0	2052.38	PASS	AC=2;AF=0.500;AN=4;ANN=G|upstream_gene_variant|MODIFIER|LOC101493116|gene-LOC101493116|transcript|XM_004485632.3|protein_coding||c.-4852delT|||||1186|WARNING_TRANSCRIPT_NO_START_CODON,G|upstream_gene_variant|MODIFIER|exon-XM_004485632.3-1|GENE_exon-XM_004485632.3-1|transcript|rna-XM_004485632.3|protein_coding||c.-1319delT|||||1186|,G|downstream_gene_variant|MODIFIER|LOC101492786|gene-LOC101492786…	GT:AD:DP:GQ:PL
NC_021160.1	1779893	.	A	AAGT	1/1	0/0	1936.38	MQ40	AC=2;AF=0.500;AN=4;ANN=AAGT|upstream_gene_variant|MODIFIER|LOC101493116|gene-LOC101493116|transcript|XM_004485632.3|protein_coding||c.-4666_-4665insAGT|||||999|WARNING_TRANSCRIPT_NO_START_CODON,AAGT|upstream_gene_variant|MODIFIER|exon-XM_004485632.3-1|GENE_exon-XM_004485632.3-1|transcript|rna-XM_004485632.3|protein_coding||c.-1133_-1132insAGT|||||999|,AAGT|downstream_gene_variant|MODIFIER|LOC1014…	GT:AD:DP:GQ:PL
NC_021160.1	1779935	.	ATAAG	A	1/1	0/0	1846.38	MQ40	AC=2;AF=0.500;AN=4;ANN=A|upstream_gene_variant|MODIFIER|LOC101493116|gene-LOC101493116|transcript|XM_004485632.3|protein_coding||c.-4623_-4620delTAAG|||||957|WARNING_TRANSCRIPT_NO_START_CODON,A|upstream_gene_variant|MODIFIER|exon-XM_004485632.3-1|GENE_exon-XM_004485632.3-1|transcript|rna-XM_004485632.3|protein_coding||c.-1090_-1087delTAAG|||||957|,A|downstream_gene_variant|MODIFIER|LOC101492786|g…	GT:AD:DP:GQ:PGT:PID:PL
NC_021160.1	1779948	.	A	T	1/1	0/0	1970.42	MQ40	AC=2;AF=0.500;AN=4;ANN=T|upstream_gene_variant|MODIFIER|LOC101493116|gene-LOC101493116|transcript|XM_004485632.3|protein_coding||c.-4611A>T|||||945|WARNING_TRANSCRIPT_NO_START_CODON,T|upstream_gene_variant|MODIFIER|exon-XM_004485632.3-1|GENE_exon-XM_004485632.3-1|transcript|rna-XM_004485632.3|protein_coding||c.-1078A>T|||||945|,T|downstream_gene_variant|MODIFIER|LOC101492786|gene-LOC101492786|tra…	GT:AD:DP:GQ:PGT:PID:PL
NC_021160.1	1779969	.	T	C	1/1	0/0	1664.42	MQ40	AC=2;AF=0.500;AN=4;ANN=C|upstream_gene_variant|MODIFIER|LOC101493116|gene-LOC101493116|transcript|XM_004485632.3|protein_coding||c.-4590T>C|||||924|WARNING_TRANSCRIPT_NO_START_CODON,C|upstream_gene_variant|MODIFIER|exon-XM_004485632.3-1|GENE_exon-XM_004485632.3-1|transcript|rna-XM_004485632.3|protein_coding||c.-1057T>C|||||924|,C|downstream_gene_variant|MODIFIER|LOC101492786|gene-LOC101492786|tra…	GT:AD:DP:GQ:PGT:PID:PL
NC_021160.1	1780129	.	G	A	1/1	0/0	235.62	mrd10;mrd15;mrd20;mrd30	AC=2;AF=0.500;AN=4;ANN=A|upstream_gene_variant|MODIFIER|LOC101493116|gene-LOC101493116|transcript|XM_004485632.3|protein_coding||c.-4430G>A|||||764|WARNING_TRANSCRIPT_NO_START_CODON,A|upstream_gene_variant|MODIFIER|exon-XM_004485632.3-1|GENE_exon-XM_004485632.3-1|transcript|rna-XM_004485632.3|protein_coding||c.-897G>A|||||764|,A|downstream_gene_variant|MODIFIER|LOC101492786|gene-LOC101492786|tran…	GT:AD:DP:GQ:PGT:PID:PL
NC_021160.1	1780133	.	T	C	1/1	0/0	235.62	mrd10;mrd15;mrd20;mrd30	AC=2;AF=0.500;AN=4;ANN=C|upstream_gene_variant|MODIFIER|LOC101493116|gene-LOC101493116|transcript|XM_004485632.3|protein_coding||c.-4426T>C|||||760|WARNING_TRANSCRIPT_NO_START_CODON,C|upstream_gene_variant|MODIFIER|exon-XM_004485632.3-1|GENE_exon-XM_004485632.3-1|transcript|rna-XM_004485632.3|protein_coding||c.-893T>C|||||760|,C|downstream_gene_variant|MODIFIER|LOC101492786|gene-LOC101492786|tran…	GT:AD:DP:GQ:PGT:PID:PL
NC_021160.1	1780145	.	T	C	1/1	0/0	235.62	mrd10;mrd15;mrd20;mrd30	AC=2;AF=0.500;AN=4;ANN=C|upstream_gene_variant|MODIFIER|LOC101493116|gene-LOC101493116|transcript|XM_004485632.3|protein_coding||c.-4414T>C|||||748|WARNING_TRANSCRIPT_NO_START_CODON,C|upstream_gene_variant|MODIFIER|exon-XM_004485632.3-1|GENE_exon-XM_004485632.3-1|transcript|rna-XM_004485632.3|protein_coding||c.-881T>C|||||748|,C|downstream_gene_variant|MODIFIER|LOC101492786|gene-LOC101492786|tran…	GT:AD:DP:GQ:PGT:PID:PL
NC_021160.1	1780151	.	T	TA	1/1	0/0	226.58	mrd10;mrd15;mrd20;mrd30	AC=2;AF=0.500;AN=4;ANN=TA|upstream_gene_variant|MODIFIER|LOC101493116|gene-LOC101493116|transcript|XM_004485632.3|protein_coding||c.-4408_-4407insA|||||741|WARNING_TRANSCRIPT_NO_START_CODON,TA|upstream_gene_variant|MODIFIER|exon-XM_004485632.3-1|GENE_exon-XM_004485632.3-1|transcript|rna-XM_004485632.3|protein_coding||c.-875_-874insA|||||741|,TA|downstream_gene_variant|MODIFIER|LOC101492786|gene-L…	GT:AD:DP:GQ:PGT:PID:PL
NC_021160.1	1780191	.	T	C	1/1	0/0	110.62	mrd10;mrd15;mrd20;mrd30	AC=2;AF=0.500;AN=4;ANN=C|upstream_gene_variant|MODIFIER|LOC101493116|gene-LOC101493116|transcript|XM_004485632.3|protein_coding||c.-4368T>C|||||702|WARNING_TRANSCRIPT_NO_START_CODON,C|upstream_gene_variant|MODIFIER|exon-XM_004485632.3-1|GENE_exon-XM_004485632.3-1|transcript|rna-XM_004485632.3|protein_coding||c.-835T>C|||||702|,C|downstream_gene_variant|MODIFIER|LOC101492786|gene-LOC101492786|tran…	GT:AD:DP:GQ:PL
NC_021160.1	1780243	.	A	ATTAT	1/1	0/0	1758.38	PASS	AC=2;AF=0.500;AN=4;ANN=ATTAT|upstream_gene_variant|MODIFIER|LOC101493116|gene-LOC101493116|transcript|XM_004485632.3|protein_coding||c.-4316_-4315insTTAT|||||649|WARNING_TRANSCRIPT_NO_START_CODON,ATTAT|upstream_gene_variant|MODIFIER|exon-XM_004485632.3-1|GENE_exon-XM_004485632.3-1|transcript|rna-XM_004485632.3|protein_coding||c.-783_-782insTTAT|||||649|,ATTAT|downstream_gene_variant|MODIFIER|LOC1…	GT:AD:DP:GQ:PGT:PID:PL
NC_021160.1	1780277	.	AATT	A	1/1	0/0	1621.38	PASS	AC=2;AF=0.500;AN=4;ANN=A|upstream_gene_variant|MODIFIER|LOC101493116|gene-LOC101493116|transcript|XM_004485632.3|protein_coding||c.-4281_-4279delATT|||||615|WARNING_TRANSCRIPT_NO_START_CODON,A|upstream_gene_variant|MODIFIER|exon-XM_004485632.3-1|GENE_exon-XM_004485632.3-1|transcript|rna-XM_004485632.3|protein_coding||c.-748_-746delATT|||||615|,A|downstream_gene_variant|MODIFIER|LOC101492786|gene-…	GT:AD:DP:GQ:PGT:PID:PL
NC_021160.1	1780282	.	T	TTA	1/1	0/0	1576.38	PASS	AC=2;AF=0.500;AN=4;ANN=TTA|upstream_gene_variant|MODIFIER|LOC101493116|gene-LOC101493116|transcript|XM_004485632.3|protein_coding||c.-4277_-4276insTA|||||610|WARNING_TRANSCRIPT_NO_START_CODON,TTA|upstream_gene_variant|MODIFIER|exon-XM_004485632.3-1|GENE_exon-XM_004485632.3-1|transcript|rna-XM_004485632.3|protein_coding||c.-744_-743insTA|||||610|,TTA|downstream_gene_variant|MODIFIER|LOC101492786|g…	GT:AD:DP:GQ:PGT:PID:PL
NC_021160.1	1780303	.	G	A	1/1	0/0	1360.42	PASS	AC=2;AF=0.500;AN=4;ANN=A|upstream_gene_variant|MODIFIER|LOC101493116|gene-LOC101493116|transcript|XM_004485632.3|protein_coding||c.-4256G>A|||||590|WARNING_TRANSCRIPT_NO_START_CODON,A|upstream_gene_variant|MODIFIER|exon-XM_004485632.3-1|GENE_exon-XM_004485632.3-1|transcript|rna-XM_004485632.3|protein_coding||c.-723G>A|||||590|,A|downstream_gene_variant|MODIFIER|LOC101492786|gene-LOC101492786|tran…	GT:AD:DP:GQ:PGT:PID:PL
NC_021160.1	1780333	.	A	G	1/1	0/0	1045.42	mrd30	AC=2;AF=0.500;AN=4;ANN=G|upstream_gene_variant|MODIFIER|LOC101493116|gene-LOC101493116|transcript|XM_004485632.3|protein_coding||c.-4226A>G|||||560|WARNING_TRANSCRIPT_NO_START_CODON,G|upstream_gene_variant|MODIFIER|exon-XM_004485632.3-1|GENE_exon-XM_004485632.3-1|transcript|rna-XM_004485632.3|protein_coding||c.-693A>G|||||560|,G|downstream_gene_variant|MODIFIER|LOC101492786|gene-LOC101492786|tran…	GT:AD:DP:GQ:PGT:PID:PL
NC_021160.1	1780347	.	G	A	1/1	0/0	955.42	mrd30	AC=2;AF=0.500;AN=4;ANN=A|upstream_gene_variant|MODIFIER|LOC101493116|gene-LOC101493116|transcript|XM_004485632.3|protein_coding||c.-4212G>A|||||546|WARNING_TRANSCRIPT_NO_START_CODON,A|upstream_gene_variant|MODIFIER|exon-XM_004485632.3-1|GENE_exon-XM_004485632.3-1|transcript|rna-XM_004485632.3|protein_coding||c.-679G>A|||||546|,A|downstream_gene_variant|MODIFIER|LOC101492786|gene-LOC101492786|tran…	GT:AD:DP:GQ:PGT:PID:PL
NC_021160.1	1780413	.	T	A	1/1	0/0	1497.42	PASS	AC=2;AF=0.500;AN=4;ANN=A|upstream_gene_variant|MODIFIER|LOC101493116|gene-LOC101493116|transcript|XM_004485632.3|protein_coding||c.-4146T>A|||||480|WARNING_TRANSCRIPT_NO_START_CODON,A|upstream_gene_variant|MODIFIER|exon-XM_004485632.3-1|GENE_exon-XM_004485632.3-1|transcript|rna-XM_004485632.3|protein_coding||c.-613T>A|||||480|,A|downstream_gene_variant|MODIFIER|LOC101492786|gene-LOC101492786|tran…	GT:AD:DP:GQ:PGT:PID:PL
NC_021160.1	1780421	.	A	AT	1/1	0/0	1658.38	PASS	AC=2;AF=0.500;AN=4;ANN=AT|upstream_gene_variant|MODIFIER|LOC101493116|gene-LOC101493116|transcript|XM_004485632.3|protein_coding||c.-4138_-4137insT|||||471|WARNING_TRANSCRIPT_NO_START_CODON,AT|upstream_gene_variant|MODIFIER|exon-XM_004485632.3-1|GENE_exon-XM_004485632.3-1|transcript|rna-XM_004485632.3|protein_coding||c.-605_-604insT|||||471|,AT|downstream_gene_variant|MODIFIER|LOC101492786|gene-L…	GT:AD:DP:GQ:PGT:PID:PL
NC_021160.1	1780439	.	T	C	1/1	0/0	1601.42	PASS	AC=2;AF=0.500;AN=4;ANN=C|upstream_gene_variant|MODIFIER|LOC101493116|gene-LOC101493116|transcript|XM_004485632.3|protein_coding||c.-4120T>C|||||454|WARNING_TRANSCRIPT_NO_START_CODON,C|upstream_gene_variant|MODIFIER|exon-XM_004485632.3-1|GENE_exon-XM_004485632.3-1|transcript|rna-XM_004485632.3|protein_coding||c.-587T>C|||||454|,C|downstream_gene_variant|MODIFIER|LOC101492786|gene-LOC101492786|tran…	GT:AD:DP:GQ:PGT:PID:PL
NC_021160.1	1780478	.	T	A	1/1	0/0	1936.42	PASS	AC=2;AF=0.500;AN=4;ANN=A|upstream_gene_variant|MODIFIER|LOC101493116|gene-LOC101493116|transcript|XM_004485632.3|protein_coding||c.-4081T>A|||||415|WARNING_TRANSCRIPT_NO_START_CODON,A|upstream_gene_variant|MODIFIER|exon-XM_004485632.3-1|GENE_exon-XM_004485632.3-1|transcript|rna-XM_004485632.3|protein_coding||c.-548T>A|||||415|,A|downstream_gene_variant|MODIFIER|LOC101492786|gene-LOC101492786|tran…	GT:AD:DP:GQ:PGT:PID:PL
NC_021160.1	1780534	.	C	CTAG	1/1	0/0	1422.38	PASS	AC=2;AF=0.500;AN=4;ANN=CTAG|upstream_gene_variant|MODIFIER|LOC101493116|gene-LOC101493116|transcript|XM_004485632.3|protein_coding||c.-4025_-4024insTAG|||||358|WARNING_TRANSCRIPT_NO_START_CODON,CTAG|upstream_gene_variant|MODIFIER|exon-XM_004485632.3-1|GENE_exon-XM_004485632.3-1|transcript|rna-XM_004485632.3|protein_coding||c.-492_-491insTAG|||||358|,CTAG|downstream_gene_variant|MODIFIER|LOC101492…	GT:AD:DP:GQ:PL
NC_021160.1	1780555	.	GTTTT	G	1/1	0/0	1285.38	PASS	AC=2;AF=0.500;AN=4;ANN=G|upstream_gene_variant|MODIFIER|LOC101493116|gene-LOC101493116|transcript|XM_004485632.3|protein_coding||c.-4003_-4000delTTTT|||||337|WARNING_TRANSCRIPT_NO_START_CODON,G|upstream_gene_variant|MODIFIER|exon-XM_004485632.3-1|GENE_exon-XM_004485632.3-1|transcript|rna-XM_004485632.3|protein_coding||c.-470_-467delTTTT|||||337|,G|downstream_gene_variant|MODIFIER|LOC101492786|gen…	GT:AD:DP:GQ:PGT:PID:PL
NC_021160.1	1780566	.	T	TAA	1/1	0/0	1329.38	PASS	AC=2;AF=0.500;AN=4;ANN=TAA|upstream_gene_variant|MODIFIER|LOC101493116|gene-LOC101493116|transcript|XM_004485632.3|protein_coding||c.-3993_-3992insAA|||||326|WARNING_TRANSCRIPT_NO_START_CODON,TAA|upstream_gene_variant|MODIFIER|exon-XM_004485632.3-1|GENE_exon-XM_004485632.3-1|transcript|rna-XM_004485632.3|protein_coding||c.-460_-459insAA|||||326|,TAA|downstream_gene_variant|MODIFIER|LOC101492786|g…	GT:AD:DP:GQ:PGT:PID:PL
NC_021160.1	1780598	.	AATATAAC	A	1/1	0/0	946.38	mrd30	AC=2;AF=0.500;AN=4;ANN=A|upstream_gene_variant|MODIFIER|LOC101493116|gene-LOC101493116|transcript|XM_004485632.3|protein_coding||c.-3960_-3954delATATAAC|||||294|WARNING_TRANSCRIPT_NO_START_CODON,A|upstream_gene_variant|MODIFIER|exon-XM_004485632.3-1|GENE_exon-XM_004485632.3-1|transcript|rna-XM_004485632.3|protein_coding||c.-427_-421delATATAAC|||||294|,A|downstream_gene_variant|MODIFIER|LOC1014927…	GT:AD:DP:GQ:PGT:PID:PL
NC_021160.1	1780608	.	TATTTTTA	T	1/1	0/0	946.38	mrd30	AC=2;AF=0.500;AN=4;ANN=T|upstream_gene_variant|MODIFIER|LOC101493116|gene-LOC101493116|transcript|XM_004485632.3|protein_coding||c.-3950_-3944delATTTTTA|||||284|WARNING_TRANSCRIPT_NO_START_CODON,T|upstream_gene_variant|MODIFIER|exon-XM_004485632.3-1|GENE_exon-XM_004485632.3-1|transcript|rna-XM_004485632.3|protein_coding||c.-417_-411delATTTTTA|||||284|,T|downstream_gene_variant|MODIFIER|LOC1014927…	GT:AD:DP:GQ:PGT:PID:PL
NC_021160.1	1780627	.	G	A	1/1	0/0	710.42	mrd20;mrd30	AC=2;AF=0.500;AN=4;ANN=A|upstream_gene_variant|MODIFIER|LOC101493116|gene-LOC101493116|transcript|XM_004485632.3|protein_coding||c.-3932G>A|||||266|WARNING_TRANSCRIPT_NO_START_CODON,A|upstream_gene_variant|MODIFIER|exon-XM_004485632.3-1|GENE_exon-XM_004485632.3-1|transcript|rna-XM_004485632.3|protein_coding||c.-399G>A|||||266|,A|downstream_gene_variant|MODIFIER|LOC101492786|gene-LOC101492786|tran…	GT:AD:DP:GQ:PGT:PID:PL
NC_021160.1	1780666	.	T	TA	1/1	0/0	236.38	mrd15;mrd20;mrd30	AC=2;AF=0.500;AN=4;ANN=TA|upstream_gene_variant|MODIFIER|LOC101493116|gene-LOC101493116|transcript|XM_004485632.3|protein_coding||c.-3893_-3892insA|||||226|WARNING_TRANSCRIPT_NO_START_CODON,TA|upstream_gene_variant|MODIFIER|exon-XM_004485632.3-1|GENE_exon-XM_004485632.3-1|transcript|rna-XM_004485632.3|protein_coding||c.-360_-359insA|||||226|,TA|downstream_gene_variant|MODIFIER|LOC101492786|gene-L…	GT:AD:DP:GQ:PL
NC_021160.1	1780713	.	A	AAAAATAAAAGTATG	1/1	0/0	856.38	mrd20;mrd30	AC=2;AF=0.500;AN=4;ANN=AAAAATAAAAGTATG|upstream_gene_variant|MODIFIER|LOC101493116|gene-LOC101493116|transcript|XM_004485632.3|protein_coding||c.-3846_-3845insAAAATAAAAGTATG|||||179|WARNING_TRANSCRIPT_NO_START_CODON,AAAAATAAAAGTATG|upstream_gene_variant|MODIFIER|exon-XM_004485632.3-1|GENE_exon-XM_004485632.3-1|transcript|rna-XM_004485632.3|protein_coding||c.-313_-312insAAAATAAAAGTATG|||||179|,AAA…	GT:AD:DP:GQ:PGT:PID:PL
NC_021160.1	1780725	.	T	A	1/1	0/0	989.42	mrd30	AC=2;AF=0.500;AN=4;ANN=A|upstream_gene_variant|MODIFIER|LOC101493116|gene-LOC101493116|transcript|XM_004485632.3|protein_coding||c.-3834T>A|||||168|WARNING_TRANSCRIPT_NO_START_CODON,A|upstream_gene_variant|MODIFIER|exon-XM_004485632.3-1|GENE_exon-XM_004485632.3-1|transcript|rna-XM_004485632.3|protein_coding||c.-301T>A|||||168|,A|downstream_gene_variant|MODIFIER|LOC101492786|gene-LOC101492786|tran…	GT:AD:DP:GQ:PGT:PID:PL
NC_021160.1	1780743	.	GA	G	1/1	0/0	1231.38	PASS	AC=2;AF=0.500;AN=4;ANN=G|upstream_gene_variant|MODIFIER|LOC101493116|gene-LOC101493116|transcript|XM_004485632.3|protein_coding||c.-3815delA|||||149|WARNING_TRANSCRIPT_NO_START_CODON,G|upstream_gene_variant|MODIFIER|exon-XM_004485632.3-1|GENE_exon-XM_004485632.3-1|transcript|rna-XM_004485632.3|protein_coding||c.-282delA|||||149|,G|downstream_gene_variant|MODIFIER|LOC101492786|gene-LOC101492786|tr…	GT:AD:DP:GQ:PGT:PID:PL
NC_021160.1	1780788	.	T	TTTAAAAAAAAAGATA	1/1	0/0	1275.38	MQ40	AC=2;AF=0.500;AN=4;ANN=TTTAAAAAAAAAGATA|upstream_gene_variant|MODIFIER|LOC101493116|gene-LOC101493116|transcript|XM_004485632.3|protein_coding||c.-3771_-3770insTTAAAAAAAAAGATA|||||104|WARNING_TRANSCRIPT_NO_START_CODON,TTTAAAAAAAAAGATA|upstream_gene_variant|MODIFIER|exon-XM_004485632.3-1|GENE_exon-XM_004485632.3-1|transcript|rna-XM_004485632.3|protein_coding||c.-238_-237insTTAAAAAAAAAGATA|||||104|…	GT:AD:DP:GQ:PL
NC_021160.1	1780827	.	G	C	1/1	0/0	576.42	mrd30	AC=2;AF=0.500;AN=4;ANN=C|upstream_gene_variant|MODIFIER|LOC101493116|gene-LOC101493116|transcript|XM_004485632.3|protein_coding||c.-3732G>C|||||66|WARNING_TRANSCRIPT_NO_START_CODON,C|upstream_gene_variant|MODIFIER|exon-XM_004485632.3-1|GENE_exon-XM_004485632.3-1|transcript|rna-XM_004485632.3|protein_coding||c.-199G>C|||||66|,C|downstream_gene_variant|MODIFIER|LOC101492786|gene-LOC101492786|transc…	GT:AD:DP:GQ:PL
NC_021160.1	1781004	.	AT	A	1/1	0/0	2699.38	PASS	AC=2;AF=0.500;AN=4;ANN=A|5_prime_UTR_variant|MODIFIER|exon-XM_004485632.3-1|GENE_exon-XM_004485632.3-1|transcript|rna-XM_004485632.3|protein_coding|1/2|c.-19delT|||||19|INFO_REALIGN_3_PRIME,A|downstream_gene_variant|MODIFIER|LOC101492786|gene-LOC101492786|transcript|XM_004485631.3|protein_coding||c.*3827delT|||||3205|WARNING_TRANSCRIPT_NO_START_CODON,A|downstream_gene_variant|MODIFIER|exon-XM_004…	GT:AD:DP:GQ:PGT:PID:PL
NC_021160.1	1781013	.	G	A	1/1	0/0	2791.42	PASS	AC=2;AF=0.500;AN=4;ANN=A|5_prime_UTR_variant|MODIFIER|exon-XM_004485632.3-1|GENE_exon-XM_004485632.3-1|transcript|rna-XM_004485632.3|protein_coding|1/2|c.-13G>A|||||13|,A|downstream_gene_variant|MODIFIER|LOC101492786|gene-LOC101492786|transcript|XM_004485631.3|protein_coding||c.*3835G>A|||||3213|WARNING_TRANSCRIPT_NO_START_CODON,A|downstream_gene_variant|MODIFIER|exon-XM_004485631.3-1|GENE_exon-X…	GT:AD:DP:GQ:PGT:PID:PL
NC_021160.1	1781018	.	T	A	1/1	0/0	2629.42	PASS	AC=2;AF=0.500;AN=4;ANN=A|5_prime_UTR_variant|MODIFIER|exon-XM_004485632.3-1|GENE_exon-XM_004485632.3-1|transcript|rna-XM_004485632.3|protein_coding|1/2|c.-8T>A|||||8|,A|downstream_gene_variant|MODIFIER|LOC101492786|gene-LOC101492786|transcript|XM_004485631.3|protein_coding||c.*3840T>A|||||3218|WARNING_TRANSCRIPT_NO_START_CODON,A|downstream_gene_variant|MODIFIER|exon-XM_004485631.3-1|GENE_exon-XM_…	GT:AD:DP:GQ:PGT:PID:PL
NC_021160.1	1781151	.	A	T	1/1	0/0	1348.42	PASS	AC=2;AF=0.500;AN=4;ANN=T|synonymous_variant|LOW|exon-XM_004485632.3-1|GENE_exon-XM_004485632.3-1|transcript|rna-XM_004485632.3|protein_coding|1/2|c.126A>T|p.Ala42Ala|259/1304|126/915|42/304||,T|downstream_gene_variant|MODIFIER|LOC101492786|gene-LOC101492786|transcript|XM_004485631.3|protein_coding||c.*3973A>T|||||3351|WARNING_TRANSCRIPT_NO_START_CODON,T|downstream_gene_variant|MODIFIER|exon-XM_00…	GT:AD:DP:GQ:PL
NC_021160.1	1781290	.	A	AATAAATTTTAATGATTTATCTGAGTACTGTATAACTTTTCTGCTAT	1/1	0/0	720.38	mrd10;mrd15;mrd20;mrd30	AC=2;AF=0.500;AN=4;ANN=AATAAATTTTAATGATTTATCTGAGTACTGTATAACTTTTCTGCTAT|downstream_gene_variant|MODIFIER|LOC101492786|gene-LOC101492786|transcript|XM_004485631.3|protein_coding||c.*4112_*4113insATAAATTTTAATGATTTATCTGAGTACTGTATAACTTTTCTGCTAT|||||3491|WARNING_TRANSCRIPT_NO_START_CODON,AATAAATTTTAATGATTTATCTGAGTACTGTATAACTTTTCTGCTAT|downstream_gene_variant|MODIFIER|exon-XM_004485631.3-1|GENE_exon-XM_…	GT:AD:DP:GQ:PGT:PID:PL
NC_021160.1	1781313	.	G	C	1/1	0/0	722.42	mrd20;mrd30	AC=2;AF=0.500;AN=4;ANN=C|downstream_gene_variant|MODIFIER|LOC101492786|gene-LOC101492786|transcript|XM_004485631.3|protein_coding||c.*4135G>C|||||3513|WARNING_TRANSCRIPT_NO_START_CODON,C|downstream_gene_variant|MODIFIER|exon-XM_004485631.3-1|GENE_exon-XM_004485631.3-1|transcript|rna-XM_004485631.3|protein_coding||c.*3625G>C|||||3513|,C|intron_variant|MODIFIER|exon-XM_004485632.3-1|GENE_exon-XM_00…	GT:AD:DP:GQ:PGT:PID:PL
NC_021160.1	1781319	.	G	A	1/1	0/0	767.42	mrd20;mrd30	AC=2;AF=0.500;AN=4;ANN=A|downstream_gene_variant|MODIFIER|LOC101492786|gene-LOC101492786|transcript|XM_004485631.3|protein_coding||c.*4141G>A|||||3519|WARNING_TRANSCRIPT_NO_START_CODON,A|downstream_gene_variant|MODIFIER|exon-XM_004485631.3-1|GENE_exon-XM_004485631.3-1|transcript|rna-XM_004485631.3|protein_coding||c.*3631G>A|||||3519|,A|intron_variant|MODIFIER|exon-XM_004485632.3-1|GENE_exon-XM_00…	GT:AD:DP:GQ:PGT:PID:PL
NC_021160.1	1781324	.	T	A	1/1	0/0	812.42	mrd20;mrd30	AC=2;AF=0.500;AN=4;ANN=A|downstream_gene_variant|MODIFIER|LOC101492786|gene-LOC101492786|transcript|XM_004485631.3|protein_coding||c.*4146T>A|||||3524|WARNING_TRANSCRIPT_NO_START_CODON,A|downstream_gene_variant|MODIFIER|exon-XM_004485631.3-1|GENE_exon-XM_004485631.3-1|transcript|rna-XM_004485631.3|protein_coding||c.*3636T>A|||||3524|,A|intron_variant|MODIFIER|exon-XM_004485632.3-1|GENE_exon-XM_00…	GT:AD:DP:GQ:PGT:PID:PL
NC_021160.1	1781325	.	T	G	1/1	0/0	812.42	mrd20;mrd30	AC=2;AF=0.500;AN=4;ANN=G|downstream_gene_variant|MODIFIER|LOC101492786|gene-LOC101492786|transcript|XM_004485631.3|protein_coding||c.*4147T>G|||||3525|WARNING_TRANSCRIPT_NO_START_CODON,G|downstream_gene_variant|MODIFIER|exon-XM_004485631.3-1|GENE_exon-XM_004485631.3-1|transcript|rna-XM_004485631.3|protein_coding||c.*3637T>G|||||3525|,G|intron_variant|MODIFIER|exon-XM_004485632.3-1|GENE_exon-XM_00…	GT:AD:DP:GQ:PGT:PID:PL
NC_021160.1	1781352	.	C	A	1/1	0/0	678.42	mrd30	AC=2;AF=0.500;AN=4;ANN=A|downstream_gene_variant|MODIFIER|LOC101492786|gene-LOC101492786|transcript|XM_004485631.3|protein_coding||c.*4174C>A|||||3552|WARNING_TRANSCRIPT_NO_START_CODON,A|downstream_gene_variant|MODIFIER|exon-XM_004485631.3-1|GENE_exon-XM_004485631.3-1|transcript|rna-XM_004485631.3|protein_coding||c.*3664C>A|||||3552|,A|intron_variant|MODIFIER|exon-XM_004485632.3-1|GENE_exon-XM_00…	GT:AD:DP:GQ:PL
NC_021160.1	1781384	.	C	T	1/1	0/0	810.42	PASS	AC=2;AF=0.500;AN=4;ANN=T|downstream_gene_variant|MODIFIER|LOC101492786|gene-LOC101492786|transcript|XM_004485631.3|protein_coding||c.*4206C>T|||||3584|WARNING_TRANSCRIPT_NO_START_CODON,T|downstream_gene_variant|MODIFIER|exon-XM_004485631.3-1|GENE_exon-XM_004485631.3-1|transcript|rna-XM_004485631.3|protein_coding||c.*3696C>T|||||3584|,T|intron_variant|MODIFIER|exon-XM_004485632.3-1|GENE_exon-XM_00…	GT:AD:DP:GQ:PL
NC_021160.1	1781474	.	T	G	1/1	0/0	2430.42	PASS	AC=2;AF=0.500;AN=4;ANN=G|downstream_gene_variant|MODIFIER|LOC101492786|gene-LOC101492786|transcript|XM_004485631.3|protein_coding||c.*4296T>G|||||3674|WARNING_TRANSCRIPT_NO_START_CODON,G|downstream_gene_variant|MODIFIER|exon-XM_004485631.3-1|GENE_exon-XM_004485631.3-1|transcript|rna-XM_004485631.3|protein_coding||c.*3786T>G|||||3674|,G|intron_variant|MODIFIER|exon-XM_004485632.3-1|GENE_exon-XM_00…	GT:AD:DP:GQ:PGT:PID:PL
NC_021160.1	1781485	.	C	T	1/1	0/0	2425.42	PASS	AC=2;AF=0.500;AN=4;ANN=T|downstream_gene_variant|MODIFIER|LOC101492786|gene-LOC101492786|transcript|XM_004485631.3|protein_coding||c.*4307C>T|||||3685|WARNING_TRANSCRIPT_NO_START_CODON,T|downstream_gene_variant|MODIFIER|exon-XM_004485631.3-1|GENE_exon-XM_004485631.3-1|transcript|rna-XM_004485631.3|protein_coding||c.*3797C>T|||||3685|,T|intron_variant|MODIFIER|exon-XM_004485632.3-1|GENE_exon-XM_00…	GT:AD:DP:GQ:PGT:PID:PL
NC_021160.1	1781557	.	C	G	1/1	0/0	1562.42	PASS	AC=2;AF=0.500;AN=4;ANN=G|downstream_gene_variant|MODIFIER|LOC101492786|gene-LOC101492786|transcript|XM_004485631.3|protein_coding||c.*4379C>G|||||3757|WARNING_TRANSCRIPT_NO_START_CODON,G|downstream_gene_variant|MODIFIER|exon-XM_004485631.3-1|GENE_exon-XM_004485631.3-1|transcript|rna-XM_004485631.3|protein_coding||c.*3869C>G|||||3757|,G|intron_variant|MODIFIER|exon-XM_004485632.3-1|GENE_exon-XM_00…	GT:AD:DP:GQ:PL
NC_021160.1	1781811	.	A	G	1/1	0/0	2624.42	PASS	AC=2;AF=0.500;AN=4;ANN=G|downstream_gene_variant|MODIFIER|LOC101492786|gene-LOC101492786|transcript|XM_004485631.3|protein_coding||c.*4633A>G|||||4011|WARNING_TRANSCRIPT_NO_START_CODON,G|downstream_gene_variant|MODIFIER|exon-XM_004485631.3-1|GENE_exon-XM_004485631.3-1|transcript|rna-XM_004485631.3|protein_coding||c.*4123A>G|||||4011|,G|intron_variant|MODIFIER|exon-XM_004485632.3-1|GENE_exon-XM_00…	GT:AD:DP:GQ:PGT:PID:PL
NC_021160.1	1781833	.	A	G	1/1	0/0	3320.42	PASS	AC=2;AF=0.500;AN=4;ANN=G|downstream_gene_variant|MODIFIER|LOC101492786|gene-LOC101492786|transcript|XM_004485631.3|protein_coding||c.*4655A>G|||||4033|WARNING_TRANSCRIPT_NO_START_CODON,G|downstream_gene_variant|MODIFIER|exon-XM_004485631.3-1|GENE_exon-XM_004485631.3-1|transcript|rna-XM_004485631.3|protein_coding||c.*4145A>G|||||4033|,G|intron_variant|MODIFIER|exon-XM_004485632.3-1|GENE_exon-XM_00…	GT:AD:DP:GQ:PGT:PID:PL
NC_021160.1	1781850	.	G	T	1/1	0/0	3070.42	PASS	AC=2;AF=0.500;AN=4;ANN=T|downstream_gene_variant|MODIFIER|LOC101492786|gene-LOC101492786|transcript|XM_004485631.3|protein_coding||c.*4672G>T|||||4050|WARNING_TRANSCRIPT_NO_START_CODON,T|downstream_gene_variant|MODIFIER|exon-XM_004485631.3-1|GENE_exon-XM_004485631.3-1|transcript|rna-XM_004485631.3|protein_coding||c.*4162G>T|||||4050|,T|intron_variant|MODIFIER|exon-XM_004485632.3-1|GENE_exon-XM_00…	GT:AD:DP:GQ:PGT:PID:PL
NC_021160.1	1781854	.	G	GA	1/1	0/0	3196.38	PASS	AC=2;AF=0.500;AN=4;ANN=GA|downstream_gene_variant|MODIFIER|LOC101492786|gene-LOC101492786|transcript|XM_004485631.3|protein_coding||c.*4676_*4677insA|||||4055|WARNING_TRANSCRIPT_NO_START_CODON,GA|downstream_gene_variant|MODIFIER|exon-XM_004485631.3-1|GENE_exon-XM_004485631.3-1|transcript|rna-XM_004485631.3|protein_coding||c.*4166_*4167insA|||||4055|,GA|intron_variant|MODIFIER|exon-XM_004485632.3-…	GT:AD:DP:GQ:PGT:PID:PL
NC_021160.1	1781884	.	T	G	1/1	0/0	2935.42	PASS	AC=2;AF=0.500;AN=4;ANN=G|downstream_gene_variant|MODIFIER|LOC101492786|gene-LOC101492786|transcript|XM_004485631.3|protein_coding||c.*4706T>G|||||4084|WARNING_TRANSCRIPT_NO_START_CODON,G|downstream_gene_variant|MODIFIER|exon-XM_004485631.3-1|GENE_exon-XM_004485631.3-1|transcript|rna-XM_004485631.3|protein_coding||c.*4196T>G|||||4084|,G|intron_variant|MODIFIER|exon-XM_004485632.3-1|GENE_exon-XM_00…	GT:AD:DP:GQ:PGT:PID:PL
NC_021160.1	1781909	.	T	A	1/1	0/0	2620.42	PASS	AC=2;AF=0.500;AN=4;ANN=A|downstream_gene_variant|MODIFIER|LOC101492786|gene-LOC101492786|transcript|XM_004485631.3|protein_coding||c.*4731T>A|||||4109|WARNING_TRANSCRIPT_NO_START_CODON,A|downstream_gene_variant|MODIFIER|exon-XM_004485631.3-1|GENE_exon-XM_004485631.3-1|transcript|rna-XM_004485631.3|protein_coding||c.*4221T>A|||||4109|,A|intron_variant|MODIFIER|exon-XM_004485632.3-1|GENE_exon-XM_00…	GT:AD:DP:GQ:PGT:PID:PL
NC_021160.1	1781920	.	C	CAA	1/1	0/0	2386.38	PASS	AC=2;AF=0.500;AN=4;ANN=CAA|downstream_gene_variant|MODIFIER|LOC101492786|gene-LOC101492786|transcript|XM_004485631.3|protein_coding||c.*4742_*4743insAA|||||4121|WARNING_TRANSCRIPT_NO_START_CODON,CAA|downstream_gene_variant|MODIFIER|exon-XM_004485631.3-1|GENE_exon-XM_004485631.3-1|transcript|rna-XM_004485631.3|protein_coding||c.*4232_*4233insAA|||||4121|,CAA|intron_variant|MODIFIER|exon-XM_0044856…	GT:AD:DP:GQ:PGT:PID:PL
NC_021160.1	1781971	.	GGAGTACTAGTAGGGGTTTAGTTATATAT	G	1/1	0/0	182.77	mrd10;mrd15;mrd20;mrd30	AC=2;AF=0.500;AN=4;ANN=G|downstream_gene_variant|MODIFIER|LOC101492786|gene-LOC101492786|transcript|XM_004485631.3|protein_coding||c.*4794_*4821delGAGTACTAGTAGGGGTTTAGTTATATAT|||||4172|WARNING_TRANSCRIPT_NO_START_CODON,G|downstream_gene_variant|MODIFIER|exon-XM_004485631.3-1|GENE_exon-XM_004485631.3-1|transcript|rna-XM_004485631.3|protein_coding||c.*4284_*4311delGAGTACTAGTAGGGGTTTAGTTATATAT|||||4…	GT:AD:DP:GQ:PL
NC_021160.1	1782039	.	A	G	1/1	0/0	730.42	mrd20;mrd30	AC=2;AF=0.500;AN=4;ANN=G|downstream_gene_variant|MODIFIER|LOC101492786|gene-LOC101492786|transcript|XM_004485631.3|protein_coding||c.*4861A>G|||||4239|WARNING_TRANSCRIPT_NO_START_CODON,G|downstream_gene_variant|MODIFIER|exon-XM_004485631.3-1|GENE_exon-XM_004485631.3-1|transcript|rna-XM_004485631.3|protein_coding||c.*4351A>G|||||4239|,G|intron_variant|MODIFIER|exon-XM_004485632.3-1|GENE_exon-XM_00…	GT:AD:DP:GQ:PGT:PID:PL
NC_021160.1	1782045	.	G	A	1/1	0/0	820.42	mrd20;mrd30	AC=2;AF=0.500;AN=4;ANN=A|downstream_gene_variant|MODIFIER|LOC101492786|gene-LOC101492786|transcript|XM_004485631.3|protein_coding||c.*4867G>A|||||4245|WARNING_TRANSCRIPT_NO_START_CODON,A|downstream_gene_variant|MODIFIER|exon-XM_004485631.3-1|GENE_exon-XM_004485631.3-1|transcript|rna-XM_004485631.3|protein_coding||c.*4357G>A|||||4245|,A|intron_variant|MODIFIER|exon-XM_004485632.3-1|GENE_exon-XM_00…	GT:AD:DP:GQ:PGT:PID:PL
NC_021160.1	1782061	.	A	AG	1/1	0/0	1105.38	mrd30	AC=2;AF=0.500;AN=4;ANN=AG|downstream_gene_variant|MODIFIER|LOC101492786|gene-LOC101492786|transcript|XM_004485631.3|protein_coding||c.*4883_*4884insG|||||4262|WARNING_TRANSCRIPT_NO_START_CODON,AG|downstream_gene_variant|MODIFIER|exon-XM_004485631.3-1|GENE_exon-XM_004485631.3-1|transcript|rna-XM_004485631.3|protein_coding||c.*4373_*4374insG|||||4262|,AG|intron_variant|MODIFIER|exon-XM_004485632.3-…	GT:AD:DP:GQ:PGT:PID:PL
NC_021160.1	1782062	.	T	TAC	1/1	0/0	1105.38	mrd30	AC=2;AF=0.500;AN=4;ANN=TAC|downstream_gene_variant|MODIFIER|LOC101492786|gene-LOC101492786|transcript|XM_004485631.3|protein_coding||c.*4884_*4885insAC|||||4263|WARNING_TRANSCRIPT_NO_START_CODON,TAC|downstream_gene_variant|MODIFIER|exon-XM_004485631.3-1|GENE_exon-XM_004485631.3-1|transcript|rna-XM_004485631.3|protein_coding||c.*4374_*4375insAC|||||4263|,TAC|intron_variant|MODIFIER|exon-XM_0044856…	GT:AD:DP:GQ:PGT:PID:PL
NC_021160.1	1782165	.	A	T	1/1	0/0	2306.42	PASS	AC=2;AF=0.500;AN=4;ANN=T|upstream_gene_variant|MODIFIER|LOC101493445|gene-LOC101493445|transcript|XM_012714867.2|protein_coding||c.-8081A>T|||||4993|WARNING_TRANSCRIPT_NO_START_CODON,T|upstream_gene_variant|MODIFIER|exon-XM_012714867.2-1|GENE_exon-XM_012714867.2-1|transcript|rna-XM_012714867.2|protein_coding||c.-5160A>T|||||4993|,T|downstream_gene_variant|MODIFIER|LOC101492786|gene-LOC101492786|t…	GT:AD:DP:GQ:PGT:PID:PL
NC_021160.1	1782176	.	A	G	1/1	0/0	2279.42	PASS	AC=2;AF=0.500;AN=4;ANN=G|upstream_gene_variant|MODIFIER|LOC101493445|gene-LOC101493445|transcript|XM_012714867.2|protein_coding||c.-8070A>G|||||4982|WARNING_TRANSCRIPT_NO_START_CODON,G|upstream_gene_variant|MODIFIER|exon-XM_012714867.2-1|GENE_exon-XM_012714867.2-1|transcript|rna-XM_012714867.2|protein_coding||c.-5149A>G|||||4982|,G|downstream_gene_variant|MODIFIER|LOC101492786|gene-LOC101492786|t…	GT:AD:DP:GQ:PGT:PID:PL
NC_021160.1	1782223	.	G	A	1/1	0/0	2620.42	PASS	AC=2;AF=0.500;AN=4;ANN=A|upstream_gene_variant|MODIFIER|LOC101493445|gene-LOC101493445|transcript|XM_012714867.2|protein_coding||c.-8023G>A|||||4935|WARNING_TRANSCRIPT_NO_START_CODON,A|upstream_gene_variant|MODIFIER|exon-XM_012714867.2-1|GENE_exon-XM_012714867.2-1|transcript|rna-XM_012714867.2|protein_coding||c.-5102G>A|||||4935|,A|downstream_gene_variant|MODIFIER|LOC101492786|gene-LOC101492786|t…	GT:AD:DP:GQ:PGT:PID:PL
NC_021160.1	1782229	.	T	C	1/1	0/0	2689.42	PASS	AC=2;AF=0.500;AN=4;ANN=C|upstream_gene_variant|MODIFIER|LOC101493445|gene-LOC101493445|transcript|XM_012714867.2|protein_coding||c.-8017T>C|||||4929|WARNING_TRANSCRIPT_NO_START_CODON,C|upstream_gene_variant|MODIFIER|exon-XM_012714867.2-1|GENE_exon-XM_012714867.2-1|transcript|rna-XM_012714867.2|protein_coding||c.-5096T>C|||||4929|,C|downstream_gene_variant|MODIFIER|LOC101492786|gene-LOC101492786|t…	GT:AD:DP:GQ:PGT:PID:PL
NC_021160.1	1782252	.	T	A	1/1	0/0	2456.42	PASS	AC=2;AF=0.500;AN=4;ANN=A|upstream_gene_variant|MODIFIER|LOC101493445|gene-LOC101493445|transcript|XM_012714867.2|protein_coding||c.-7994T>A|||||4906|WARNING_TRANSCRIPT_NO_START_CODON,A|upstream_gene_variant|MODIFIER|exon-XM_012714867.2-1|GENE_exon-XM_012714867.2-1|transcript|rna-XM_012714867.2|protein_coding||c.-5073T>A|||||4906|,A|downstream_gene_variant|MODIFIER|LOC101492786|gene-LOC101492786|t…	GT:AD:DP:GQ:PGT:PID:PL
NC_021160.1	1782311	.	C	A	1/1	0/0	2419.42	PASS	AC=2;AF=0.500;AN=4;ANN=A|upstream_gene_variant|MODIFIER|LOC101493445|gene-LOC101493445|transcript|XM_012714867.2|protein_coding||c.-7935C>A|||||4847|WARNING_TRANSCRIPT_NO_START_CODON,A|upstream_gene_variant|MODIFIER|exon-XM_012714867.2-1|GENE_exon-XM_012714867.2-1|transcript|rna-XM_012714867.2|protein_coding||c.-5014C>A|||||4847|,A|downstream_gene_variant|MODIFIER|LOC101492786|gene-LOC101492786|t…	GT:AD:DP:GQ:PGT:PID:PL
NC_021160.1	1782335	.	A	C	1/1	0/0	2426.42	PASS	AC=2;AF=0.500;AN=4;ANN=C|upstream_gene_variant|MODIFIER|LOC101493445|gene-LOC101493445|transcript|XM_012714867.2|protein_coding||c.-7911A>C|||||4823|WARNING_TRANSCRIPT_NO_START_CODON,C|upstream_gene_variant|MODIFIER|exon-XM_012714867.2-1|GENE_exon-XM_012714867.2-1|transcript|rna-XM_012714867.2|protein_coding||c.-4990A>C|||||4823|,C|downstream_gene_variant|MODIFIER|LOC101492786|gene-LOC101492786|t…	GT:AD:DP:GQ:PGT:PID:PL
NC_021160.1	1782382	.	T	C	1/1	0/0	2296.42	PASS	AC=2;AF=0.500;AN=4;ANN=C|upstream_gene_variant|MODIFIER|LOC101493445|gene-LOC101493445|transcript|XM_012714867.2|protein_coding||c.-7864T>C|||||4776|WARNING_TRANSCRIPT_NO_START_CODON,C|upstream_gene_variant|MODIFIER|exon-XM_012714867.2-1|GENE_exon-XM_012714867.2-1|transcript|rna-XM_012714867.2|protein_coding||c.-4943T>C|||||4776|,C|downstream_gene_variant|MODIFIER|LOC101492786|gene-LOC101492786|t…	GT:AD:DP:GQ:PGT:PID:PL
NC_021160.1	1782406	.	G	A	1/1	0/0	2513.42	PASS	AC=2;AF=0.500;AN=4;ANN=A|upstream_gene_variant|MODIFIER|LOC101493445|gene-LOC101493445|transcript|XM_012714867.2|protein_coding||c.-7840G>A|||||4752|WARNING_TRANSCRIPT_NO_START_CODON,A|upstream_gene_variant|MODIFIER|exon-XM_012714867.2-1|GENE_exon-XM_012714867.2-1|transcript|rna-XM_012714867.2|protein_coding||c.-4919G>A|||||4752|,A|downstream_gene_variant|MODIFIER|LOC101492786|gene-LOC101492786|t…	GT:AD:DP:GQ:PGT:PID:PL
NC_021160.1	1782414	.	T	C	1/1	0/0	2369.42	PASS	AC=2;AF=0.500;AN=4;ANN=C|upstream_gene_variant|MODIFIER|LOC101493445|gene-LOC101493445|transcript|XM_012714867.2|protein_coding||c.-7832T>C|||||4744|WARNING_TRANSCRIPT_NO_START_CODON,C|upstream_gene_variant|MODIFIER|exon-XM_012714867.2-1|GENE_exon-XM_012714867.2-1|transcript|rna-XM_012714867.2|protein_coding||c.-4911T>C|||||4744|,C|downstream_gene_variant|MODIFIER|LOC101492786|gene-LOC101492786|t…	GT:AD:DP:GQ:PGT:PID:PL
NC_021160.1	1782440	.	T	A	1/1	0/0	2309.42	PASS	AC=2;AF=0.500;AN=4;ANN=A|upstream_gene_variant|MODIFIER|LOC101493445|gene-LOC101493445|transcript|XM_012714867.2|protein_coding||c.-7806T>A|||||4718|WARNING_TRANSCRIPT_NO_START_CODON,A|upstream_gene_variant|MODIFIER|exon-XM_012714867.2-1|GENE_exon-XM_012714867.2-1|transcript|rna-XM_012714867.2|protein_coding||c.-4885T>A|||||4718|,A|downstream_gene_variant|MODIFIER|LOC101492786|gene-LOC101492786|t…	GT:AD:DP:GQ:PGT:PID:PL
NC_021160.1	1782446	.	A	C	1/1	0/0	2399.42	PASS	AC=2;AF=0.500;AN=4;ANN=C|upstream_gene_variant|MODIFIER|LOC101493445|gene-LOC101493445|transcript|XM_012714867.2|protein_coding||c.-7800A>C|||||4712|WARNING_TRANSCRIPT_NO_START_CODON,C|upstream_gene_variant|MODIFIER|exon-XM_012714867.2-1|GENE_exon-XM_012714867.2-1|transcript|rna-XM_012714867.2|protein_coding||c.-4879A>C|||||4712|,C|downstream_gene_variant|MODIFIER|LOC101492786|gene-LOC101492786|t…	GT:AD:DP:GQ:PGT:PID:PL
NC_021160.1	1782448	.	T	C	1/1	0/0	2350.42	PASS	AC=2;AF=0.500;AN=4;ANN=C|upstream_gene_variant|MODIFIER|LOC101493445|gene-LOC101493445|transcript|XM_012714867.2|protein_coding||c.-7798T>C|||||4710|WARNING_TRANSCRIPT_NO_START_CODON,C|upstream_gene_variant|MODIFIER|exon-XM_012714867.2-1|GENE_exon-XM_012714867.2-1|transcript|rna-XM_012714867.2|protein_coding||c.-4877T>C|||||4710|,C|downstream_gene_variant|MODIFIER|LOC101492786|gene-LOC101492786|t…	GT:AD:DP:GQ:PGT:PID:PL
NC_021160.1	1782473	.	C	A	1/1	0/0	2228.42	PASS	AC=2;AF=0.500;AN=4;ANN=A|upstream_gene_variant|MODIFIER|LOC101493445|gene-LOC101493445|transcript|XM_012714867.2|protein_coding||c.-7773C>A|||||4685|WARNING_TRANSCRIPT_NO_START_CODON,A|upstream_gene_variant|MODIFIER|exon-XM_012714867.2-1|GENE_exon-XM_012714867.2-1|transcript|rna-XM_012714867.2|protein_coding||c.-4852C>A|||||4685|,A|downstream_gene_variant|MODIFIER|LOC101492786|gene-LOC101492786|t…	GT:AD:DP:GQ:PGT:PID:PL
NC_021160.1	1782760	.	A	G	1/1	0/0	1554.42	PASS	AC=2;AF=0.500;AN=4;ANN=G|upstream_gene_variant|MODIFIER|LOC101493445|gene-LOC101493445|transcript|XM_012714867.2|protein_coding||c.-7486A>G|||||4398|WARNING_TRANSCRIPT_NO_START_CODON,G|upstream_gene_variant|MODIFIER|exon-XM_012714867.2-1|GENE_exon-XM_012714867.2-1|transcript|rna-XM_012714867.2|protein_coding||c.-4565A>G|||||4398|,G|downstream_gene_variant|MODIFIER|LOC101492786|gene-LOC101492786|t…	GT:AD:DP:GQ:PL
NC_021160.1	1782793	.	T	G	1/1	0/0	2574.42	PASS	AC=2;AF=0.500;AN=4;ANN=G|upstream_gene_variant|MODIFIER|LOC101493445|gene-LOC101493445|transcript|XM_012714867.2|protein_coding||c.-7453T>G|||||4365|WARNING_TRANSCRIPT_NO_START_CODON,G|upstream_gene_variant|MODIFIER|exon-XM_012714867.2-1|GENE_exon-XM_012714867.2-1|transcript|rna-XM_012714867.2|protein_coding||c.-4532T>G|||||4365|,G|downstream_gene_variant|MODIFIER|LOC101492786|gene-LOC101492786|t…	GT:AD:DP:GQ:PGT:PID:PL
NC_021160.1	1782808	.	C	G	1/1	0/0	2647.42	PASS	AC=2;AF=0.500;AN=4;ANN=G|upstream_gene_variant|MODIFIER|LOC101493445|gene-LOC101493445|transcript|XM_012714867.2|protein_coding||c.-7438C>G|||||4350|WARNING_TRANSCRIPT_NO_START_CODON,G|upstream_gene_variant|MODIFIER|exon-XM_012714867.2-1|GENE_exon-XM_012714867.2-1|transcript|rna-XM_012714867.2|protein_coding||c.-4517C>G|||||4350|,G|intron_variant|MODIFIER|exon-XM_004485632.3-1|GENE_exon-XM_004485…	GT:AD:DP:GQ:PGT:PID:PL
NC_021160.1	1782929	.	T	C	1/1	0/0	2994.42	PASS	AC=2;AF=0.500;AN=4;ANN=C|upstream_gene_variant|MODIFIER|LOC101493445|gene-LOC101493445|transcript|XM_012714867.2|protein_coding||c.-7317T>C|||||4229|WARNING_TRANSCRIPT_NO_START_CODON,C|upstream_gene_variant|MODIFIER|exon-XM_012714867.2-1|GENE_exon-XM_012714867.2-1|transcript|rna-XM_012714867.2|protein_coding||c.-4396T>C|||||4229|,C|intron_variant|MODIFIER|exon-XM_004485632.3-1|GENE_exon-XM_004485…	GT:AD:DP:GQ:PGT:PID:PL
NC_021160.1	1782930	.	G	A	1/1	0/0	2994.42	PASS	AC=2;AF=0.500;AN=4;ANN=A|upstream_gene_variant|MODIFIER|LOC101493445|gene-LOC101493445|transcript|XM_012714867.2|protein_coding||c.-7316G>A|||||4228|WARNING_TRANSCRIPT_NO_START_CODON,A|upstream_gene_variant|MODIFIER|exon-XM_012714867.2-1|GENE_exon-XM_012714867.2-1|transcript|rna-XM_012714867.2|protein_coding||c.-4395G>A|||||4228|,A|intron_variant|MODIFIER|exon-XM_004485632.3-1|GENE_exon-XM_004485…	GT:AD:DP:GQ:PGT:PID:PL
NC_021160.1	1782948	.	T	C	1/1	0/0	2434.42	PASS	AC=2;AF=0.500;AN=4;ANN=C|upstream_gene_variant|MODIFIER|LOC101493445|gene-LOC101493445|transcript|XM_012714867.2|protein_coding||c.-7298T>C|||||4210|WARNING_TRANSCRIPT_NO_START_CODON,C|upstream_gene_variant|MODIFIER|exon-XM_012714867.2-1|GENE_exon-XM_012714867.2-1|transcript|rna-XM_012714867.2|protein_coding||c.-4377T>C|||||4210|,C|intron_variant|MODIFIER|exon-XM_004485632.3-1|GENE_exon-XM_004485…	GT:AD:DP:GQ:PGT:PID:PL
NC_021160.1	1782953	.	A	G	1/1	0/0	2434.42	PASS	AC=2;AF=0.500;AN=4;ANN=G|upstream_gene_variant|MODIFIER|LOC101493445|gene-LOC101493445|transcript|XM_012714867.2|protein_coding||c.-7293A>G|||||4205|WARNING_TRANSCRIPT_NO_START_CODON,G|upstream_gene_variant|MODIFIER|exon-XM_012714867.2-1|GENE_exon-XM_012714867.2-1|transcript|rna-XM_012714867.2|protein_coding||c.-4372A>G|||||4205|,G|intron_variant|MODIFIER|exon-XM_004485632.3-1|GENE_exon-XM_004485…	GT:AD:DP:GQ:PGT:PID:PL
NC_021160.1	1783060	.	C	CT	1/1	0/0	2194.38	PASS	AC=2;AF=0.500;AN=4;ANN=CT|upstream_gene_variant|MODIFIER|LOC101493445|gene-LOC101493445|transcript|XM_012714867.2|protein_coding||c.-7186_-7185insT|||||4097|WARNING_TRANSCRIPT_NO_START_CODON,CT|upstream_gene_variant|MODIFIER|exon-XM_012714867.2-1|GENE_exon-XM_012714867.2-1|transcript|rna-XM_012714867.2|protein_coding||c.-4265_-4264insT|||||4097|,CT|intron_variant|MODIFIER|exon-XM_004485632.3-1|GE…	GT:AD:DP:GQ:PL
NC_021160.1	1783094	.	G	A	1/1	0/0	1672.42	PASS	AC=2;AF=0.500;AN=4;ANN=A|upstream_gene_variant|MODIFIER|LOC101493445|gene-LOC101493445|transcript|XM_012714867.2|protein_coding||c.-7152G>A|||||4064|WARNING_TRANSCRIPT_NO_START_CODON,A|upstream_gene_variant|MODIFIER|exon-XM_012714867.2-1|GENE_exon-XM_012714867.2-1|transcript|rna-XM_012714867.2|protein_coding||c.-4231G>A|||||4064|,A|intron_variant|MODIFIER|exon-XM_004485632.3-1|GENE_exon-XM_004485…	GT:AD:DP:GQ:PL
NC_021160.1	1783207	.	A	G	1/1	0/0	1612.42	PASS	AC=2;AF=0.500;AN=4;ANN=G|upstream_gene_variant|MODIFIER|LOC101493445|gene-LOC101493445|transcript|XM_012714867.2|protein_coding||c.-7039A>G|||||3951|WARNING_TRANSCRIPT_NO_START_CODON,G|upstream_gene_variant|MODIFIER|exon-XM_012714867.2-1|GENE_exon-XM_012714867.2-1|transcript|rna-XM_012714867.2|protein_coding||c.-4118A>G|||||3951|,G|intron_variant|MODIFIER|exon-XM_004485632.3-1|GENE_exon-XM_004485…	GT:AD:DP:GQ:PL
NC_021160.1	1783277	.	A	G	1/1	0/0	2682.42	PASS	AC=2;AF=0.500;AN=4;ANN=G|upstream_gene_variant|MODIFIER|LOC101493445|gene-LOC101493445|transcript|XM_012714867.2|protein_coding||c.-6969A>G|||||3881|WARNING_TRANSCRIPT_NO_START_CODON,G|upstream_gene_variant|MODIFIER|exon-XM_012714867.2-1|GENE_exon-XM_012714867.2-1|transcript|rna-XM_012714867.2|protein_coding||c.-4048A>G|||||3881|,G|intron_variant|MODIFIER|exon-XM_004485632.3-1|GENE_exon-XM_004485…	GT:AD:DP:GQ:PGT:PID:PL
NC_021160.1	1783280	.	C	A	1/1	0/0	2682.42	PASS	AC=2;AF=0.500;AN=4;ANN=A|upstream_gene_variant|MODIFIER|LOC101493445|gene-LOC101493445|transcript|XM_012714867.2|protein_coding||c.-6966C>A|||||3878|WARNING_TRANSCRIPT_NO_START_CODON,A|upstream_gene_variant|MODIFIER|exon-XM_012714867.2-1|GENE_exon-XM_012714867.2-1|transcript|rna-XM_012714867.2|protein_coding||c.-4045C>A|||||3878|,A|intron_variant|MODIFIER|exon-XM_004485632.3-1|GENE_exon-XM_004485…	GT:AD:DP:GQ:PGT:PID:PL
NC_021160.1	1783341	.	T	TTA	1/1	0/0	2493.38	PASS	AC=2;AF=0.500;AN=4;ANN=TTA|upstream_gene_variant|MODIFIER|LOC101493445|gene-LOC101493445|transcript|XM_012714867.2|protein_coding||c.-6905_-6904insTA|||||3816|WARNING_TRANSCRIPT_NO_START_CODON,TTA|upstream_gene_variant|MODIFIER|exon-XM_012714867.2-1|GENE_exon-XM_012714867.2-1|transcript|rna-XM_012714867.2|protein_coding||c.-3984_-3983insTA|||||3816|,TTA|intron_variant|MODIFIER|exon-XM_004485632.3…	GT:AD:DP:GQ:PGT:PID:PL
NC_021160.1	1783342	.	G	A	1/1	0/0	2502.42	PASS	AC=2;AF=0.500;AN=4;ANN=A|upstream_gene_variant|MODIFIER|LOC101493445|gene-LOC101493445|transcript|XM_012714867.2|protein_coding||c.-6904G>A|||||3816|WARNING_TRANSCRIPT_NO_START_CODON,A|upstream_gene_variant|MODIFIER|exon-XM_012714867.2-1|GENE_exon-XM_012714867.2-1|transcript|rna-XM_012714867.2|protein_coding||c.-3983G>A|||||3816|,A|intron_variant|MODIFIER|exon-XM_004485632.3-1|GENE_exon-XM_004485…	GT:AD:DP:GQ:PGT:PID:PL
NC_021160.1	1783388	.	A	C	1/1	0/0	2599.42	PASS	AC=2;AF=0.500;AN=4;ANN=C|upstream_gene_variant|MODIFIER|LOC101493445|gene-LOC101493445|transcript|XM_012714867.2|protein_coding||c.-6858A>C|||||3770|WARNING_TRANSCRIPT_NO_START_CODON,C|upstream_gene_variant|MODIFIER|exon-XM_012714867.2-1|GENE_exon-XM_012714867.2-1|transcript|rna-XM_012714867.2|protein_coding||c.-3937A>C|||||3770|,C|intron_variant|MODIFIER|exon-XM_004485632.3-1|GENE_exon-XM_004485…	GT:AD:DP:GQ:PGT:PID:PL
NC_021160.1	1783389	.	G	A	1/1	0/0	2599.42	PASS	AC=2;AF=0.500;AN=4;ANN=A|upstream_gene_variant|MODIFIER|LOC101493445|gene-LOC101493445|transcript|XM_012714867.2|protein_coding||c.-6857G>A|||||3769|WARNING_TRANSCRIPT_NO_START_CODON,A|upstream_gene_variant|MODIFIER|exon-XM_012714867.2-1|GENE_exon-XM_012714867.2-1|transcript|rna-XM_012714867.2|protein_coding||c.-3936G>A|||||3769|,A|intron_variant|MODIFIER|exon-XM_004485632.3-1|GENE_exon-XM_004485…	GT:AD:DP:GQ:PGT:PID:PL
NC_021160.1	1783415	.	T	C	1/1	0/0	1262.42	PASS	AC=2;AF=0.500;AN=4;ANN=C|upstream_gene_variant|MODIFIER|LOC101493445|gene-LOC101493445|transcript|XM_012714867.2|protein_coding||c.-6831T>C|||||3743|WARNING_TRANSCRIPT_NO_START_CODON,C|upstream_gene_variant|MODIFIER|exon-XM_012714867.2-1|GENE_exon-XM_012714867.2-1|transcript|rna-XM_012714867.2|protein_coding||c.-3910T>C|||||3743|,C|intron_variant|MODIFIER|exon-XM_004485632.3-1|GENE_exon-XM_004485…	GT:AD:DP:GQ:PL
NC_021160.1	1783508	.	T	C	1/1	0/0	1300.42	PASS	AC=2;AF=0.500;AN=4;ANN=C|upstream_gene_variant|MODIFIER|LOC101493445|gene-LOC101493445|transcript|XM_012714867.2|protein_coding||c.-6738T>C|||||3650|WARNING_TRANSCRIPT_NO_START_CODON,C|upstream_gene_variant|MODIFIER|exon-XM_012714867.2-1|GENE_exon-XM_012714867.2-1|transcript|rna-XM_012714867.2|protein_coding||c.-3817T>C|||||3650|,C|intron_variant|MODIFIER|exon-XM_004485632.3-1|GENE_exon-XM_004485…	GT:AD:DP:GQ:PL
NC_021160.1	1783543	.	T	C	1/1	0/0	1253.42	PASS	AC=2;AF=0.500;AN=4;ANN=C|upstream_gene_variant|MODIFIER|LOC101493445|gene-LOC101493445|transcript|XM_012714867.2|protein_coding||c.-6703T>C|||||3615|WARNING_TRANSCRIPT_NO_START_CODON,C|upstream_gene_variant|MODIFIER|exon-XM_012714867.2-1|GENE_exon-XM_012714867.2-1|transcript|rna-XM_012714867.2|protein_coding||c.-3782T>C|||||3615|,C|intron_variant|MODIFIER|exon-XM_004485632.3-1|GENE_exon-XM_004485…	GT:AD:DP:GQ:PL
NC_021160.1	1783577	.	T	G	1/1	0/0	1299.42	PASS	AC=2;AF=0.500;AN=4;ANN=G|upstream_gene_variant|MODIFIER|LOC101493445|gene-LOC101493445|transcript|XM_012714867.2|protein_coding||c.-6669T>G|||||3581|WARNING_TRANSCRIPT_NO_START_CODON,G|upstream_gene_variant|MODIFIER|exon-XM_012714867.2-1|GENE_exon-XM_012714867.2-1|transcript|rna-XM_012714867.2|protein_coding||c.-3748T>G|||||3581|,G|intron_variant|MODIFIER|exon-XM_004485632.3-1|GENE_exon-XM_004485…	GT:AD:DP:GQ:PL
NC_021160.1	1783736	.	T	C	1/1	0/0	1036.42	PASS	AC=2;AF=0.500;AN=4;ANN=C|synonymous_variant|LOW|exon-XM_004485632.3-1|GENE_exon-XM_004485632.3-1|transcript|rna-XM_004485632.3|protein_coding|2/2|c.348T>C|p.His116His|481/1304|348/915|116/304||,C|upstream_gene_variant|MODIFIER|LOC101493445|gene-LOC101493445|transcript|XM_012714867.2|protein_coding||c.-6510T>C|||||3422|WARNING_TRANSCRIPT_NO_START_CODON,C|upstream_gene_variant|MODIFIER|exon-XM_0127…	GT:AD:DP:GQ:PL
NC_021160.1	1784006	.	C	T	1/1	0/0	1630.42	PASS	AC=2;AF=0.500;AN=4;ANN=T|synonymous_variant|LOW|exon-XM_004485632.3-1|GENE_exon-XM_004485632.3-1|transcript|rna-XM_004485632.3|protein_coding|2/2|c.618C>T|p.Asn206Asn|751/1304|618/915|206/304||,T|upstream_gene_variant|MODIFIER|LOC101493445|gene-LOC101493445|transcript|XM_012714867.2|protein_coding||c.-6240C>T|||||3152|WARNING_TRANSCRIPT_NO_START_CODON,T|upstream_gene_variant|MODIFIER|exon-XM_0127…	GT:AD:DP:GQ:PL
NC_021160.1	1784309	.	G	T	1/1	0/0	1332.42	PASS	AC=2;AF=0.500;AN=4;ANN=T|3_prime_UTR_variant|MODIFIER|exon-XM_004485632.3-1|GENE_exon-XM_004485632.3-1|transcript|rna-XM_004485632.3|protein_coding|2/2|c.*6G>T|||||6|,T|upstream_gene_variant|MODIFIER|LOC101493445|gene-LOC101493445|transcript|XM_012714867.2|protein_coding||c.-5937G>T|||||2849|WARNING_TRANSCRIPT_NO_START_CODON,T|upstream_gene_variant|MODIFIER|exon-XM_012714867.2-1|GENE_exon-XM_0127…	GT:AD:DP:GQ:PL
NC_021160.1	1784349	.	A	G	1/1	0/0	794.42	PASS	AC=2;AF=0.500;AN=4;ANN=G|3_prime_UTR_variant|MODIFIER|exon-XM_004485632.3-1|GENE_exon-XM_004485632.3-1|transcript|rna-XM_004485632.3|protein_coding|2/2|c.*46A>G|||||46|,G|upstream_gene_variant|MODIFIER|LOC101493445|gene-LOC101493445|transcript|XM_012714867.2|protein_coding||c.-5897A>G|||||2809|WARNING_TRANSCRIPT_NO_START_CODON,G|upstream_gene_variant|MODIFIER|exon-XM_012714867.2-1|GENE_exon-XM_01…	GT:AD:DP:GQ:PL
NC_021160.1	1784363	.	C	T	1/1	0/0	1100.42	PASS	AC=2;AF=0.500;AN=4;ANN=T|3_prime_UTR_variant|MODIFIER|exon-XM_004485632.3-1|GENE_exon-XM_004485632.3-1|transcript|rna-XM_004485632.3|protein_coding|2/2|c.*60C>T|||||60|,T|upstream_gene_variant|MODIFIER|LOC101493445|gene-LOC101493445|transcript|XM_012714867.2|protein_coding||c.-5883C>T|||||2795|WARNING_TRANSCRIPT_NO_START_CODON,T|upstream_gene_variant|MODIFIER|exon-XM_012714867.2-1|GENE_exon-XM_01…	GT:AD:DP:GQ:PL
NC_021160.1	1784592	.	G	GT	1/1	0/0	1369.38	PASS	AC=2;AF=0.500;AN=4;ANN=GT|upstream_gene_variant|MODIFIER|LOC101493445|gene-LOC101493445|transcript|XM_012714867.2|protein_coding||c.-5654_-5653insT|||||2565|WARNING_TRANSCRIPT_NO_START_CODON,GT|upstream_gene_variant|MODIFIER|exon-XM_012714867.2-1|GENE_exon-XM_012714867.2-1|transcript|rna-XM_012714867.2|protein_coding||c.-2733_-2732insT|||||2565|,GT|downstream_gene_variant|MODIFIER|LOC101493116|ge…	GT:AD:DP:GQ:PL
NC_021160.1	1784622	.	ATTTAT	A	1/1	0/0	1949.38	PASS	AC=2;AF=0.500;AN=4;ANN=A|upstream_gene_variant|MODIFIER|LOC101493445|gene-LOC101493445|transcript|XM_012714867.2|protein_coding||c.-5623_-5619delTTTAT|||||2535|WARNING_TRANSCRIPT_NO_START_CODON,A|upstream_gene_variant|MODIFIER|exon-XM_012714867.2-1|GENE_exon-XM_012714867.2-1|transcript|rna-XM_012714867.2|protein_coding||c.-2702_-2698delTTTAT|||||2535|,A|downstream_gene_variant|MODIFIER|LOC1014931…	GT:AD:DP:GQ:PL
NC_021160.1	1784713	.	G	A	1/1	0/0	1372.42	PASS	AC=2;AF=0.500;AN=4;ANN=A|upstream_gene_variant|MODIFIER|LOC101493445|gene-LOC101493445|transcript|XM_012714867.2|protein_coding||c.-5533G>A|||||2445|WARNING_TRANSCRIPT_NO_START_CODON,A|upstream_gene_variant|MODIFIER|exon-XM_012714867.2-1|GENE_exon-XM_012714867.2-1|transcript|rna-XM_012714867.2|protein_coding||c.-2612G>A|||||2445|,A|downstream_gene_variant|MODIFIER|LOC101493116|gene-LOC101493116|t…	GT:AD:DP:GQ:PL
NC_021160.1	1784871	.	G	A	1/1	0/0	1304.42	PASS	AC=2;AF=0.500;AN=4;ANN=A|upstream_gene_variant|MODIFIER|LOC101493445|gene-LOC101493445|transcript|XM_012714867.2|protein_coding||c.-5375G>A|||||2287|WARNING_TRANSCRIPT_NO_START_CODON,A|upstream_gene_variant|MODIFIER|exon-XM_012714867.2-1|GENE_exon-XM_012714867.2-1|transcript|rna-XM_012714867.2|protein_coding||c.-2454G>A|||||2287|,A|downstream_gene_variant|MODIFIER|LOC101493116|gene-LOC101493116|t…	GT:AD:DP:GQ:PL
NC_021160.1	1784921	.	A	AGGT	1/1	0/0	2512.38	PASS	AC=2;AF=0.500;AN=4;ANN=AGGT|upstream_gene_variant|MODIFIER|LOC101493445|gene-LOC101493445|transcript|XM_012714867.2|protein_coding||c.-5325_-5324insGGT|||||2236|WARNING_TRANSCRIPT_NO_START_CODON,AGGT|upstream_gene_variant|MODIFIER|exon-XM_012714867.2-1|GENE_exon-XM_012714867.2-1|transcript|rna-XM_012714867.2|protein_coding||c.-2404_-2403insGGT|||||2236|,AGGT|downstream_gene_variant|MODIFIER|LOC10…	GT:AD:DP:GQ:PL
NC_021160.1	1785017	.	C	T	1/1	0/0	1364.42	PASS	AC=2;AF=0.500;AN=4;ANN=T|upstream_gene_variant|MODIFIER|LOC101493445|gene-LOC101493445|transcript|XM_012714867.2|protein_coding||c.-5229C>T|||||2141|WARNING_TRANSCRIPT_NO_START_CODON,T|upstream_gene_variant|MODIFIER|exon-XM_012714867.2-1|GENE_exon-XM_012714867.2-1|transcript|rna-XM_012714867.2|protein_coding||c.-2308C>T|||||2141|,T|downstream_gene_variant|MODIFIER|LOC101493116|gene-LOC101493116|t…	GT:AD:DP:GQ:PL
NC_021160.1	1785122	.	T	C	1/1	0/0	1323.42	PASS	AC=2;AF=0.500;AN=4;ANN=C|upstream_gene_variant|MODIFIER|LOC101493445|gene-LOC101493445|transcript|XM_012714867.2|protein_coding||c.-5124T>C|||||2036|WARNING_TRANSCRIPT_NO_START_CODON,C|upstream_gene_variant|MODIFIER|exon-XM_012714867.2-1|GENE_exon-XM_012714867.2-1|transcript|rna-XM_012714867.2|protein_coding||c.-2203T>C|||||2036|,C|downstream_gene_variant|MODIFIER|LOC101493116|gene-LOC101493116|t…	GT:AD:DP:GQ:PL
NC_021160.1	1785166	.	AG	A	1/1	0/0	2408.38	PASS	AC=2;AF=0.500;AN=4;ANN=A|upstream_gene_variant|MODIFIER|LOC101493445|gene-LOC101493445|transcript|XM_012714867.2|protein_coding||c.-5079delG|||||1991|WARNING_TRANSCRIPT_NO_START_CODON,A|upstream_gene_variant|MODIFIER|exon-XM_012714867.2-1|GENE_exon-XM_012714867.2-1|transcript|rna-XM_012714867.2|protein_coding||c.-2158delG|||||1991|,A|downstream_gene_variant|MODIFIER|LOC101493116|gene-LOC101493116…	GT:AD:DP:GQ:PL
NC_021160.1	1785215	.	A	AAATG	1/1	0/0	2772.38	PASS	AC=2;AF=0.500;AN=4;ANN=AAATG|upstream_gene_variant|MODIFIER|LOC101493445|gene-LOC101493445|transcript|XM_012714867.2|protein_coding||c.-5031_-5030insAATG|||||1942|WARNING_TRANSCRIPT_NO_START_CODON,AAATG|upstream_gene_variant|MODIFIER|exon-XM_012714867.2-1|GENE_exon-XM_012714867.2-1|transcript|rna-XM_012714867.2|protein_coding||c.-2110_-2109insAATG|||||1942|,AAATG|downstream_gene_variant|MODIFIER|…	GT:AD:DP:GQ:PL
NC_021160.1	1785259	.	ATC	A	1/1	0/0	1904.38	PASS	AC=2;AF=0.500;AN=4;ANN=A|upstream_gene_variant|MODIFIER|LOC101493445|gene-LOC101493445|transcript|XM_012714867.2|protein_coding||c.-4986_-4985delTC|||||1898|WARNING_TRANSCRIPT_NO_START_CODON,A|upstream_gene_variant|MODIFIER|exon-XM_012714867.2-1|GENE_exon-XM_012714867.2-1|transcript|rna-XM_012714867.2|protein_coding||c.-2065_-2064delTC|||||1898|,A|downstream_gene_variant|MODIFIER|LOC101493116|gen…	GT:AD:DP:GQ:PL
NC_021160.1	1785600	.	A	AAC	1/1	0/0	1731.38	PASS	AC=2;AF=0.500;AN=4;ANN=AAC|upstream_gene_variant|MODIFIER|LOC101493445|gene-LOC101493445|transcript|XM_012714867.2|protein_coding||c.-4646_-4645insAC|||||1557|WARNING_TRANSCRIPT_NO_START_CODON,AAC|upstream_gene_variant|MODIFIER|exon-XM_012714867.2-1|GENE_exon-XM_012714867.2-1|transcript|rna-XM_012714867.2|protein_coding||c.-1725_-1724insAC|||||1557|,AAC|downstream_gene_variant|MODIFIER|LOC1014931…	GT:AD:DP:GQ:PL
NC_021160.1	1785875	.	C	T	1/1	0/0	2610.42	PASS	AC=2;AF=0.500;AN=4;ANN=T|upstream_gene_variant|MODIFIER|LOC101493445|gene-LOC101493445|transcript|XM_012714867.2|protein_coding||c.-4371C>T|||||1283|WARNING_TRANSCRIPT_NO_START_CODON,T|upstream_gene_variant|MODIFIER|exon-XM_012714867.2-1|GENE_exon-XM_012714867.2-1|transcript|rna-XM_012714867.2|protein_coding||c.-1450C>T|||||1283|,T|downstream_gene_variant|MODIFIER|LOC101493116|gene-LOC101493116|t…	GT:AD:DP:GQ:PGT:PID:PL
NC_021160.1	1785888	.	T	TG	1/1	0/0	2455.38	PASS	AC=2;AF=0.500;AN=4;ANN=TG|upstream_gene_variant|MODIFIER|LOC101493445|gene-LOC101493445|transcript|XM_012714867.2|protein_coding||c.-4358_-4357insG|||||1269|WARNING_TRANSCRIPT_NO_START_CODON,TG|upstream_gene_variant|MODIFIER|exon-XM_012714867.2-1|GENE_exon-XM_012714867.2-1|transcript|rna-XM_012714867.2|protein_coding||c.-1437_-1436insG|||||1269|,TG|downstream_gene_variant|MODIFIER|LOC101493116|ge…	GT:AD:DP:GQ:PGT:PID:PL
NC_021160.1	1785889	.	T	A	1/1	0/0	2488.42	PASS	AC=2;AF=0.500;AN=4;ANN=A|upstream_gene_variant|MODIFIER|LOC101493445|gene-LOC101493445|transcript|XM_012714867.2|protein_coding||c.-4357T>A|||||1269|WARNING_TRANSCRIPT_NO_START_CODON,A|upstream_gene_variant|MODIFIER|exon-XM_012714867.2-1|GENE_exon-XM_012714867.2-1|transcript|rna-XM_012714867.2|protein_coding||c.-1436T>A|||||1269|,A|downstream_gene_variant|MODIFIER|LOC101493116|gene-LOC101493116|t…	GT:AD:DP:GQ:PGT:PID:PL
NC_021160.1	1785891	.	T	A	1/1	0/0	2465.42	PASS	AC=2;AF=0.500;AN=4;ANN=A|upstream_gene_variant|MODIFIER|LOC101493445|gene-LOC101493445|transcript|XM_012714867.2|protein_coding||c.-4355T>A|||||1267|WARNING_TRANSCRIPT_NO_START_CODON,A|upstream_gene_variant|MODIFIER|exon-XM_012714867.2-1|GENE_exon-XM_012714867.2-1|transcript|rna-XM_012714867.2|protein_coding||c.-1434T>A|||||1267|,A|downstream_gene_variant|MODIFIER|LOC101493116|gene-LOC101493116|t…	GT:AD:DP:GQ:PGT:PID:PL
NC_021160.1	1785940	.	C	G	1/1	0/0	2338.42	PASS	AC=2;AF=0.500;AN=4;ANN=G|upstream_gene_variant|MODIFIER|LOC101493445|gene-LOC101493445|transcript|XM_012714867.2|protein_coding||c.-4306C>G|||||1218|WARNING_TRANSCRIPT_NO_START_CODON,G|upstream_gene_variant|MODIFIER|exon-XM_012714867.2-1|GENE_exon-XM_012714867.2-1|transcript|rna-XM_012714867.2|protein_coding||c.-1385C>G|||||1218|,G|downstream_gene_variant|MODIFIER|LOC101493116|gene-LOC101493116|t…	GT:AD:DP:GQ:PGT:PID:PL
NC_021160.1	1785946	.	TAATAGTAGTTG	T	1/1	0/0	2319.38	PASS	AC=2;AF=0.500;AN=4;ANN=T|upstream_gene_variant|MODIFIER|LOC101493445|gene-LOC101493445|transcript|XM_012714867.2|protein_coding||c.-4299_-4289delAATAGTAGTTG|||||1211|WARNING_TRANSCRIPT_NO_START_CODON,T|upstream_gene_variant|MODIFIER|exon-XM_012714867.2-1|GENE_exon-XM_012714867.2-1|transcript|rna-XM_012714867.2|protein_coding||c.-1378_-1368delAATAGTAGTTG|||||1211|,T|downstream_gene_variant|MODIFIE…	GT:AD:DP:GQ:PGT:PID:PL
NC_021160.1	1785967	.	T	A	1/1	0/0	2350.42	PASS	AC=2;AF=0.500;AN=4;ANN=A|upstream_gene_variant|MODIFIER|LOC101493445|gene-LOC101493445|transcript|XM_012714867.2|protein_coding||c.-4279T>A|||||1191|WARNING_TRANSCRIPT_NO_START_CODON,A|upstream_gene_variant|MODIFIER|exon-XM_012714867.2-1|GENE_exon-XM_012714867.2-1|transcript|rna-XM_012714867.2|protein_coding||c.-1358T>A|||||1191|,A|downstream_gene_variant|MODIFIER|LOC101493116|gene-LOC101493116|t…	GT:AD:DP:GQ:PGT:PID:PL
NC_021160.1	1785974	.	T	C	1/1	0/0	2350.42	PASS	AC=2;AF=0.500;AN=4;ANN=C|upstream_gene_variant|MODIFIER|LOC101493445|gene-LOC101493445|transcript|XM_012714867.2|protein_coding||c.-4272T>C|||||1184|WARNING_TRANSCRIPT_NO_START_CODON,C|upstream_gene_variant|MODIFIER|exon-XM_012714867.2-1|GENE_exon-XM_012714867.2-1|transcript|rna-XM_012714867.2|protein_coding||c.-1351T>C|||||1184|,C|downstream_gene_variant|MODIFIER|LOC101493116|gene-LOC101493116|t…	GT:AD:DP:GQ:PGT:PID:PL
NC_021160.1	1785986	.	C	A	1/1	0/0	2305.42	PASS	AC=2;AF=0.500;AN=4;ANN=A|upstream_gene_variant|MODIFIER|LOC101493445|gene-LOC101493445|transcript|XM_012714867.2|protein_coding||c.-4260C>A|||||1172|WARNING_TRANSCRIPT_NO_START_CODON,A|upstream_gene_variant|MODIFIER|exon-XM_012714867.2-1|GENE_exon-XM_012714867.2-1|transcript|rna-XM_012714867.2|protein_coding||c.-1339C>A|||||1172|,A|downstream_gene_variant|MODIFIER|LOC101493116|gene-LOC101493116|t…	GT:AD:DP:GQ:PGT:PID:PL
NC_021160.1	1785993	.	G	T	1/1	0/0	2350.42	PASS	AC=2;AF=0.500;AN=4;ANN=T|upstream_gene_variant|MODIFIER|LOC101493445|gene-LOC101493445|transcript|XM_012714867.2|protein_coding||c.-4253G>T|||||1165|WARNING_TRANSCRIPT_NO_START_CODON,T|upstream_gene_variant|MODIFIER|exon-XM_012714867.2-1|GENE_exon-XM_012714867.2-1|transcript|rna-XM_012714867.2|protein_coding||c.-1332G>T|||||1165|,T|downstream_gene_variant|MODIFIER|LOC101493116|gene-LOC101493116|t…	GT:AD:DP:GQ:PGT:PID:PL
NC_021160.1	1786007	.	A	AC	1/1	0/0	2116.38	PASS	AC=2;AF=0.500;AN=4;ANN=AC|upstream_gene_variant|MODIFIER|LOC101493445|gene-LOC101493445|transcript|XM_012714867.2|protein_coding||c.-4239_-4238insC|||||1150|WARNING_TRANSCRIPT_NO_START_CODON,AC|upstream_gene_variant|MODIFIER|exon-XM_012714867.2-1|GENE_exon-XM_012714867.2-1|transcript|rna-XM_012714867.2|protein_coding||c.-1318_-1317insC|||||1150|,AC|downstream_gene_variant|MODIFIER|LOC101493116|ge…	GT:AD:DP:GQ:PGT:PID:PL
NC_021160.1	1786013	.	T	TA	1/1	0/0	1936.38	PASS	AC=2;AF=0.500;AN=4;ANN=TA|upstream_gene_variant|MODIFIER|LOC101493445|gene-LOC101493445|transcript|XM_012714867.2|protein_coding||c.-4233_-4232insA|||||1144|WARNING_TRANSCRIPT_NO_START_CODON,TA|upstream_gene_variant|MODIFIER|exon-XM_012714867.2-1|GENE_exon-XM_012714867.2-1|transcript|rna-XM_012714867.2|protein_coding||c.-1312_-1311insA|||||1144|,TA|downstream_gene_variant|MODIFIER|LOC101493116|ge…	GT:AD:DP:GQ:PGT:PID:PL
NC_021160.1	1786025	.	T	C	1/1	0/0	1990.42	PASS	AC=2;AF=0.500;AN=4;ANN=C|upstream_gene_variant|MODIFIER|LOC101493445|gene-LOC101493445|transcript|XM_012714867.2|protein_coding||c.-4221T>C|||||1133|WARNING_TRANSCRIPT_NO_START_CODON,C|upstream_gene_variant|MODIFIER|exon-XM_012714867.2-1|GENE_exon-XM_012714867.2-1|transcript|rna-XM_012714867.2|protein_coding||c.-1300T>C|||||1133|,C|downstream_gene_variant|MODIFIER|LOC101493116|gene-LOC101493116|t…	GT:AD:DP:GQ:PGT:PID:PL
NC_021160.1	1786044	.	GAAAT	G	1/1	0/0	2270.38	PASS	AC=2;AF=0.500;AN=4;ANN=G|upstream_gene_variant|MODIFIER|LOC101493445|gene-LOC101493445|transcript|XM_012714867.2|protein_coding||c.-4201_-4198delAAAT|||||1113|WARNING_TRANSCRIPT_NO_START_CODON,G|upstream_gene_variant|MODIFIER|exon-XM_012714867.2-1|GENE_exon-XM_012714867.2-1|transcript|rna-XM_012714867.2|protein_coding||c.-1280_-1277delAAAT|||||1113|,G|downstream_gene_variant|MODIFIER|LOC101493116…	GT:AD:DP:GQ:PGT:PID:PL
NC_021160.1	1786101	.	AAATAAAACC	A	1/1	0/0	2034.38	PASS	AC=2;AF=0.500;AN=4;ANN=A|upstream_gene_variant|MODIFIER|LOC101493445|gene-LOC101493445|transcript|XM_012714867.2|protein_coding||c.-4144_-4136delAATAAAACC|||||1056|WARNING_TRANSCRIPT_NO_START_CODON,A|upstream_gene_variant|MODIFIER|exon-XM_012714867.2-1|GENE_exon-XM_012714867.2-1|transcript|rna-XM_012714867.2|protein_coding||c.-1223_-1215delAATAAAACC|||||1056|,A|downstream_gene_variant|MODIFIER|LO…	GT:AD:DP:GQ:PGT:PID:PL
NC_021160.1	1786115	.	ATAAT	A	1/1	0/0	2033.38	PASS	AC=2;AF=0.500;AN=4;ANN=A|upstream_gene_variant|MODIFIER|LOC101493445|gene-LOC101493445|transcript|XM_012714867.2|protein_coding||c.-4130_-4127delTAAT|||||1042|WARNING_TRANSCRIPT_NO_START_CODON,A|upstream_gene_variant|MODIFIER|exon-XM_012714867.2-1|GENE_exon-XM_012714867.2-1|transcript|rna-XM_012714867.2|protein_coding||c.-1209_-1206delTAAT|||||1042|,A|downstream_gene_variant|MODIFIER|LOC101493116…	GT:AD:DP:GQ:PGT:PID:PL
NC_021160.1	1786130	.	T	G	1/1	0/0	2084.42	PASS	AC=2;AF=0.500;AN=4;ANN=G|upstream_gene_variant|MODIFIER|LOC101493445|gene-LOC101493445|transcript|XM_012714867.2|protein_coding||c.-4116T>G|||||1028|WARNING_TRANSCRIPT_NO_START_CODON,G|upstream_gene_variant|MODIFIER|exon-XM_012714867.2-1|GENE_exon-XM_012714867.2-1|transcript|rna-XM_012714867.2|protein_coding||c.-1195T>G|||||1028|,G|downstream_gene_variant|MODIFIER|LOC101493116|gene-LOC101493116|t…	GT:AD:DP:GQ:PGT:PID:PL
NC_021160.1	1786177	.	T	G	1/1	0/0	916.42	PASS	AC=2;AF=0.500;AN=4;ANN=G|upstream_gene_variant|MODIFIER|LOC101493445|gene-LOC101493445|transcript|XM_012714867.2|protein_coding||c.-4069T>G|||||981|WARNING_TRANSCRIPT_NO_START_CODON,G|upstream_gene_variant|MODIFIER|exon-XM_012714867.2-1|GENE_exon-XM_012714867.2-1|transcript|rna-XM_012714867.2|protein_coding||c.-1148T>G|||||981|,G|upstream_gene_variant|MODIFIER|LOC101493767|gene-LOC101493767|trans…	GT:AD:DP:GQ:PL
NC_021160.1	1786205	.	C	CT	1/1	0/0	1281.38	PASS	AC=2;AF=0.500;AN=4;ANN=CT|upstream_gene_variant|MODIFIER|LOC101493445|gene-LOC101493445|transcript|XM_012714867.2|protein_coding||c.-4041_-4040insT|||||952|WARNING_TRANSCRIPT_NO_START_CODON,CT|upstream_gene_variant|MODIFIER|exon-XM_012714867.2-1|GENE_exon-XM_012714867.2-1|transcript|rna-XM_012714867.2|protein_coding||c.-1120_-1119insT|||||952|,CT|upstream_gene_variant|MODIFIER|LOC101493767|gene-L…	GT:AD:DP:GQ:PL
NC_021160.1	1786319	.	T	G	1/1	0/0	3135.42	PASS	AC=2;AF=0.500;AN=4;ANN=G|upstream_gene_variant|MODIFIER|LOC101493445|gene-LOC101493445|transcript|XM_012714867.2|protein_coding||c.-3927T>G|||||839|WARNING_TRANSCRIPT_NO_START_CODON,G|upstream_gene_variant|MODIFIER|exon-XM_012714867.2-1|GENE_exon-XM_012714867.2-1|transcript|rna-XM_012714867.2|protein_coding||c.-1006T>G|||||839|,G|upstream_gene_variant|MODIFIER|LOC101493767|gene-LOC101493767|trans…	GT:AD:DP:GQ:PGT:PID:PL
NC_021160.1	1786320	.	T	A	1/1	0/0	3135.42	PASS	AC=2;AF=0.500;AN=4;ANN=A|upstream_gene_variant|MODIFIER|LOC101493445|gene-LOC101493445|transcript|XM_012714867.2|protein_coding||c.-3926T>A|||||838|WARNING_TRANSCRIPT_NO_START_CODON,A|upstream_gene_variant|MODIFIER|exon-XM_012714867.2-1|GENE_exon-XM_012714867.2-1|transcript|rna-XM_012714867.2|protein_coding||c.-1005T>A|||||838|,A|upstream_gene_variant|MODIFIER|LOC101493767|gene-LOC101493767|trans…	GT:AD:DP:GQ:PGT:PID:PL
NC_021160.1	1786321	.	T	A	1/1	0/0	3135.42	PASS	AC=2;AF=0.500;AN=4;ANN=A|upstream_gene_variant|MODIFIER|LOC101493445|gene-LOC101493445|transcript|XM_012714867.2|protein_coding||c.-3925T>A|||||837|WARNING_TRANSCRIPT_NO_START_CODON,A|upstream_gene_variant|MODIFIER|exon-XM_012714867.2-1|GENE_exon-XM_012714867.2-1|transcript|rna-XM_012714867.2|protein_coding||c.-1004T>A|||||837|,A|upstream_gene_variant|MODIFIER|LOC101493767|gene-LOC101493767|trans…	GT:AD:DP:GQ:PGT:PID:PL
NC_021160.1	1786377	.	C	T	1/1	0/0	1678.42	PASS	AC=2;AF=0.500;AN=4;ANN=T|upstream_gene_variant|MODIFIER|LOC101493445|gene-LOC101493445|transcript|XM_012714867.2|protein_coding||c.-3869C>T|||||781|WARNING_TRANSCRIPT_NO_START_CODON,T|upstream_gene_variant|MODIFIER|exon-XM_012714867.2-1|GENE_exon-XM_012714867.2-1|transcript|rna-XM_012714867.2|protein_coding||c.-948C>T|||||781|,T|upstream_gene_variant|MODIFIER|LOC101493767|gene-LOC101493767|transc…	GT:AD:DP:GQ:PL
NC_021160.1	1786427	.	A	AAT	1/1	0/0	2799.38	PASS	AC=2;AF=0.500;AN=4;ANN=AAT|upstream_gene_variant|MODIFIER|LOC101493445|gene-LOC101493445|transcript|XM_012714867.2|protein_coding||c.-3819_-3818insAT|||||730|WARNING_TRANSCRIPT_NO_START_CODON,AAT|upstream_gene_variant|MODIFIER|exon-XM_012714867.2-1|GENE_exon-XM_012714867.2-1|transcript|rna-XM_012714867.2|protein_coding||c.-898_-897insAT|||||730|,AAT|upstream_gene_variant|MODIFIER|LOC101493767|gen…	GT:AD:DP:GQ:PGT:PID:PL
NC_021160.1	1786446	.	T	A	1/1	0/0	2960.42	PASS	AC=2;AF=0.500;AN=4;ANN=A|upstream_gene_variant|MODIFIER|LOC101493445|gene-LOC101493445|transcript|XM_012714867.2|protein_coding||c.-3800T>A|||||712|WARNING_TRANSCRIPT_NO_START_CODON,A|upstream_gene_variant|MODIFIER|exon-XM_012714867.2-1|GENE_exon-XM_012714867.2-1|transcript|rna-XM_012714867.2|protein_coding||c.-879T>A|||||712|,A|upstream_gene_variant|MODIFIER|LOC101493767|gene-LOC101493767|transc…	GT:AD:DP:GQ:PGT:PID:PL
NC_021160.1	1786463	.	G	A	1/1	0/0	2866.42	PASS	AC=2;AF=0.500;AN=4;ANN=A|upstream_gene_variant|MODIFIER|LOC101493445|gene-LOC101493445|transcript|XM_012714867.2|protein_coding||c.-3783G>A|||||695|WARNING_TRANSCRIPT_NO_START_CODON,A|upstream_gene_variant|MODIFIER|exon-XM_012714867.2-1|GENE_exon-XM_012714867.2-1|transcript|rna-XM_012714867.2|protein_coding||c.-862G>A|||||695|,A|upstream_gene_variant|MODIFIER|LOC101493767|gene-LOC101493767|transc…	GT:AD:DP:GQ:PGT:PID:PL
NC_021160.1	1786575	.	C	T	1/1	0/0	1523.42	PASS	AC=2;AF=0.500;AN=4;ANN=T|upstream_gene_variant|MODIFIER|LOC101493445|gene-LOC101493445|transcript|XM_012714867.2|protein_coding||c.-3671C>T|||||583|WARNING_TRANSCRIPT_NO_START_CODON,T|upstream_gene_variant|MODIFIER|exon-XM_012714867.2-1|GENE_exon-XM_012714867.2-1|transcript|rna-XM_012714867.2|protein_coding||c.-750C>T|||||583|,T|upstream_gene_variant|MODIFIER|LOC101493767|gene-LOC101493767|transc…	GT:AD:DP:GQ:PL
NC_021160.1	1786606	.	C	T	1/1	0/0	1473.42	PASS	AC=2;AF=0.500;AN=4;ANN=T|upstream_gene_variant|MODIFIER|LOC101493445|gene-LOC101493445|transcript|XM_012714867.2|protein_coding||c.-3640C>T|||||552|WARNING_TRANSCRIPT_NO_START_CODON,T|upstream_gene_variant|MODIFIER|exon-XM_012714867.2-1|GENE_exon-XM_012714867.2-1|transcript|rna-XM_012714867.2|protein_coding||c.-719C>T|||||552|,T|upstream_gene_variant|MODIFIER|LOC101493767|gene-LOC101493767|transc…	GT:AD:DP:GQ:PL
NC_021160.1	1786621	.	C	T	1/1	0/0	2618.42	PASS	AC=2;AF=0.500;AN=4;ANN=T|upstream_gene_variant|MODIFIER|LOC101493445|gene-LOC101493445|transcript|XM_012714867.2|protein_coding||c.-3625C>T|||||537|WARNING_TRANSCRIPT_NO_START_CODON,T|upstream_gene_variant|MODIFIER|exon-XM_012714867.2-1|GENE_exon-XM_012714867.2-1|transcript|rna-XM_012714867.2|protein_coding||c.-704C>T|||||537|,T|upstream_gene_variant|MODIFIER|LOC101493767|gene-LOC101493767|transc…	GT:AD:DP:GQ:PGT:PID:PL
NC_021160.1	1786622	.	G	A	1/1	0/0	2663.42	PASS	AC=2;AF=0.500;AN=4;ANN=A|upstream_gene_variant|MODIFIER|LOC101493445|gene-LOC101493445|transcript|XM_012714867.2|protein_coding||c.-3624G>A|||||536|WARNING_TRANSCRIPT_NO_START_CODON,A|upstream_gene_variant|MODIFIER|exon-XM_012714867.2-1|GENE_exon-XM_012714867.2-1|transcript|rna-XM_012714867.2|protein_coding||c.-703G>A|||||536|,A|upstream_gene_variant|MODIFIER|LOC101493767|gene-LOC101493767|transc…	GT:AD:DP:GQ:PGT:PID:PL
NC_021160.1	1786630	.	G	A	1/1	0/0	2755.42	PASS	AC=2;AF=0.500;AN=4;ANN=A|upstream_gene_variant|MODIFIER|LOC101493445|gene-LOC101493445|transcript|XM_012714867.2|protein_coding||c.-3616G>A|||||528|WARNING_TRANSCRIPT_NO_START_CODON,A|upstream_gene_variant|MODIFIER|exon-XM_012714867.2-1|GENE_exon-XM_012714867.2-1|transcript|rna-XM_012714867.2|protein_coding||c.-695G>A|||||528|,A|upstream_gene_variant|MODIFIER|LOC101493767|gene-LOC101493767|transc…	GT:AD:DP:GQ:PGT:PID:PL
NC_021160.1	1786634	.	C	T	1/1	0/0	2665.42	PASS	AC=2;AF=0.500;AN=4;ANN=T|upstream_gene_variant|MODIFIER|LOC101493445|gene-LOC101493445|transcript|XM_012714867.2|protein_coding||c.-3612C>T|||||524|WARNING_TRANSCRIPT_NO_START_CODON,T|upstream_gene_variant|MODIFIER|exon-XM_012714867.2-1|GENE_exon-XM_012714867.2-1|transcript|rna-XM_012714867.2|protein_coding||c.-691C>T|||||524|,T|upstream_gene_variant|MODIFIER|LOC101493767|gene-LOC101493767|transc…	GT:AD:DP:GQ:PGT:PID:PL
NC_021160.1	1786635	.	A	G	1/1	0/0	2665.42	PASS	AC=2;AF=0.500;AN=4;ANN=G|upstream_gene_variant|MODIFIER|LOC101493445|gene-LOC101493445|transcript|XM_012714867.2|protein_coding||c.-3611A>G|||||523|WARNING_TRANSCRIPT_NO_START_CODON,G|upstream_gene_variant|MODIFIER|exon-XM_012714867.2-1|GENE_exon-XM_012714867.2-1|transcript|rna-XM_012714867.2|protein_coding||c.-690A>G|||||523|,G|upstream_gene_variant|MODIFIER|LOC101493767|gene-LOC101493767|transc…	GT:AD:DP:GQ:PGT:PID:PL
NC_021160.1	1786745	.	AC	A	1/1	0/0	2706.38	PASS	AC=2;AF=0.500;AN=4;ANN=A|upstream_gene_variant|MODIFIER|LOC101493445|gene-LOC101493445|transcript|XM_012714867.2|protein_coding||c.-3500delC|||||412|WARNING_TRANSCRIPT_NO_START_CODON,A|upstream_gene_variant|MODIFIER|exon-XM_012714867.2-1|GENE_exon-XM_012714867.2-1|transcript|rna-XM_012714867.2|protein_coding||c.-579delC|||||412|,A|upstream_gene_variant|MODIFIER|LOC101493767|gene-LOC101493767|tran…	GT:AD:DP:GQ:PL
NC_021160.1	1787135	.	CTT	C	1/1	0/0	2380.38	PASS	AC=2;AF=0.500;AN=4;ANN=C|upstream_gene_variant|MODIFIER|LOC101493445|gene-LOC101493445|transcript|XM_012714867.2|protein_coding||c.-3110_-3109delTT|||||22|WARNING_TRANSCRIPT_NO_START_CODON,C|upstream_gene_variant|MODIFIER|exon-XM_012714867.2-1|GENE_exon-XM_012714867.2-1|transcript|rna-XM_012714867.2|protein_coding||c.-189_-188delTT|||||22|,C|upstream_gene_variant|MODIFIER|LOC101493767|gene-LOC101…	GT:AD:DP:GQ:PL
NC_021160.1	1787153	.	T	A	1/1	0/0	2509.42	PASS	AC=2;AF=0.500;AN=4;ANN=A|upstream_gene_variant|MODIFIER|LOC101493445|gene-LOC101493445|transcript|XM_012714867.2|protein_coding||c.-3093T>A|||||5|WARNING_TRANSCRIPT_NO_START_CODON,A|upstream_gene_variant|MODIFIER|exon-XM_012714867.2-1|GENE_exon-XM_012714867.2-1|transcript|rna-XM_012714867.2|protein_coding||c.-172T>A|||||5|,A|upstream_gene_variant|MODIFIER|LOC101493767|gene-LOC101493767|transcript…	GT:AD:DP:GQ:PL
NC_021160.1	1787307	.	GTT	G	1/1	0/0	2479.38	PASS	AC=2;AF=0.500;AN=4;ANN=G|5_prime_UTR_variant|MODIFIER|exon-XM_012714867.2-1|GENE_exon-XM_012714867.2-1|transcript|rna-XM_012714867.2|protein_coding|1/5|c.-8_-7delTT|||||7|INFO_REALIGN_3_PRIME,G|upstream_gene_variant|MODIFIER|LOC101493767|gene-LOC101493767|transcript|XM_004485633.3|protein_coding||c.-6378_-6377delTT|||||3851|WARNING_TRANSCRIPT_NO_START_CODON,G|upstream_gene_variant|MODIFIER|LOC101…	GT:AD:DP:GQ:PL
NC_021160.1	1787376	.	AAAG	A	1/1	0/0	2990.38	PASS	AC=2;AF=0.500;AN=4;ANN=A|disruptive_inframe_deletion|MODERATE|exon-XM_012714867.2-1|GENE_exon-XM_012714867.2-1|transcript|rna-XM_012714867.2|protein_coding|1/5|c.56_58delAAG|p.Glu19del|223/1587|56/750|19/249||INFO_REALIGN_3_PRIME,A|upstream_gene_variant|MODIFIER|LOC101493767|gene-LOC101493767|transcript|XM_004485633.3|protein_coding||c.-6309_-6307delAAG|||||3782|WARNING_TRANSCRIPT_NO_START_CODON,…	GT:AD:DP:GQ:PL
NC_021160.1	1787447	.	A	T	1/1	0/0	1906.42	PASS	AC=2;AF=0.500;AN=4;ANN=T|synonymous_variant|LOW|exon-XM_012714867.2-1|GENE_exon-XM_012714867.2-1|transcript|rna-XM_012714867.2|protein_coding|1/5|c.123A>T|p.Ser41Ser|290/1587|123/750|41/249||,T|upstream_gene_variant|MODIFIER|LOC101493767|gene-LOC101493767|transcript|XM_004485633.3|protein_coding||c.-6239A>T|||||3712|WARNING_TRANSCRIPT_NO_START_CODON,T|upstream_gene_variant|MODIFIER|LOC101493767|g…	GT:AD:DP:GQ:PL
NC_021160.1	1787659	.	A	AT	1/1	0/0	1706.38	PASS	AC=2;AF=0.500;AN=4;ANN=AT|upstream_gene_variant|MODIFIER|LOC101493767|gene-LOC101493767|transcript|XM_004485633.3|protein_coding||c.-6027_-6026insT|||||3499|WARNING_TRANSCRIPT_NO_START_CODON,AT|upstream_gene_variant|MODIFIER|LOC101493767|gene-LOC101493767|transcript|XM_004485634.3|protein_coding||c.-6027_-6026insT|||||3499|WARNING_TRANSCRIPT_NO_START_CODON,AT|downstream_gene_variant|MODIFIER|LOC1…	GT:AD:DP:GQ:PL
NC_021160.1	1787949	.	C	T	1/1	0/0	1351.42	PASS	AC=2;AF=0.500;AN=4;ANN=T|upstream_gene_variant|MODIFIER|LOC101493767|gene-LOC101493767|transcript|XM_004485633.3|protein_coding||c.-5737C>T|||||3210|WARNING_TRANSCRIPT_NO_START_CODON,T|upstream_gene_variant|MODIFIER|LOC101493767|gene-LOC101493767|transcript|XM_004485634.3|protein_coding||c.-5737C>T|||||3210|WARNING_TRANSCRIPT_NO_START_CODON,T|downstream_gene_variant|MODIFIER|LOC101493116|gene-LOC…	GT:AD:DP:GQ:PL
NC_021160.1	1787995	.	C	T	1/1	0/0	2355.42	PASS	AC=2;AF=0.500;AN=4;ANN=T|upstream_gene_variant|MODIFIER|LOC101493767|gene-LOC101493767|transcript|XM_004485633.3|protein_coding||c.-5691C>T|||||3164|WARNING_TRANSCRIPT_NO_START_CODON,T|upstream_gene_variant|MODIFIER|LOC101493767|gene-LOC101493767|transcript|XM_004485634.3|protein_coding||c.-5691C>T|||||3164|WARNING_TRANSCRIPT_NO_START_CODON,T|downstream_gene_variant|MODIFIER|LOC101493116|gene-LOC…	GT:AD:DP:GQ:PGT:PID:PL
NC_021160.1	1788015	.	G	T	1/1	0/0	2278.42	PASS	AC=2;AF=0.500;AN=4;ANN=T|upstream_gene_variant|MODIFIER|LOC101493767|gene-LOC101493767|transcript|XM_004485633.3|protein_coding||c.-5671G>T|||||3144|WARNING_TRANSCRIPT_NO_START_CODON,T|upstream_gene_variant|MODIFIER|LOC101493767|gene-LOC101493767|transcript|XM_004485634.3|protein_coding||c.-5671G>T|||||3144|WARNING_TRANSCRIPT_NO_START_CODON,T|downstream_gene_variant|MODIFIER|LOC101493116|gene-LOC…	GT:AD:DP:GQ:PGT:PID:PL
NC_021160.1	1788042	.	G	A	1/1	0/0	2825.42	PASS	AC=2;AF=0.500;AN=4;ANN=A|upstream_gene_variant|MODIFIER|LOC101493767|gene-LOC101493767|transcript|XM_004485633.3|protein_coding||c.-5644G>A|||||3117|WARNING_TRANSCRIPT_NO_START_CODON,A|upstream_gene_variant|MODIFIER|LOC101493767|gene-LOC101493767|transcript|XM_004485634.3|protein_coding||c.-5644G>A|||||3117|WARNING_TRANSCRIPT_NO_START_CODON,A|downstream_gene_variant|MODIFIER|LOC101493116|gene-LOC…	GT:AD:DP:GQ:PGT:PID:PL
NC_021160.1	1788057	.	C	T	1/1	0/0	2806.42	PASS	AC=2;AF=0.500;AN=4;ANN=T|upstream_gene_variant|MODIFIER|LOC101493767|gene-LOC101493767|transcript|XM_004485633.3|protein_coding||c.-5629C>T|||||3102|WARNING_TRANSCRIPT_NO_START_CODON,T|upstream_gene_variant|MODIFIER|LOC101493767|gene-LOC101493767|transcript|XM_004485634.3|protein_coding||c.-5629C>T|||||3102|WARNING_TRANSCRIPT_NO_START_CODON,T|downstream_gene_variant|MODIFIER|LOC101493116|gene-LOC…	GT:AD:DP:GQ:PGT:PID:PL
NC_021160.1	1788092	.	C	T	1/1	0/0	2683.42	PASS	AC=2;AF=0.500;AN=4;ANN=T|upstream_gene_variant|MODIFIER|LOC101493767|gene-LOC101493767|transcript|XM_004485633.3|protein_coding||c.-5594C>T|||||3067|WARNING_TRANSCRIPT_NO_START_CODON,T|upstream_gene_variant|MODIFIER|LOC101493767|gene-LOC101493767|transcript|XM_004485634.3|protein_coding||c.-5594C>T|||||3067|WARNING_TRANSCRIPT_NO_START_CODON,T|downstream_gene_variant|MODIFIER|LOC101493116|gene-LOC…	GT:AD:DP:GQ:PGT:PID:PL
NC_021160.1	1788107	.	C	T	1/1	0/0	2787.42	PASS	AC=2;AF=0.500;AN=4;ANN=T|upstream_gene_variant|MODIFIER|LOC101493767|gene-LOC101493767|transcript|XM_004485633.3|protein_coding||c.-5579C>T|||||3052|WARNING_TRANSCRIPT_NO_START_CODON,T|upstream_gene_variant|MODIFIER|LOC101493767|gene-LOC101493767|transcript|XM_004485634.3|protein_coding||c.-5579C>T|||||3052|WARNING_TRANSCRIPT_NO_START_CODON,T|downstream_gene_variant|MODIFIER|LOC101493116|gene-LOC…	GT:AD:DP:GQ:PGT:PID:PL
NC_021160.1	1788244	.	C	G	1/1	0/0	1098.42	PASS	AC=2;AF=0.500;AN=4;ANN=G|upstream_gene_variant|MODIFIER|LOC101493767|gene-LOC101493767|transcript|XM_004485633.3|protein_coding||c.-5442C>G|||||2915|WARNING_TRANSCRIPT_NO_START_CODON,G|upstream_gene_variant|MODIFIER|LOC101493767|gene-LOC101493767|transcript|XM_004485634.3|protein_coding||c.-5442C>G|||||2915|WARNING_TRANSCRIPT_NO_START_CODON,G|downstream_gene_variant|MODIFIER|LOC101493116|gene-LOC…	GT:AD:DP:GQ:PL
NC_021160.1	1788506	.	C	G	1/1	0/0	1184.42	PASS	AC=2;AF=0.500;AN=4;ANN=G|upstream_gene_variant|MODIFIER|LOC101493767|gene-LOC101493767|transcript|XM_004485633.3|protein_coding||c.-5180C>G|||||2653|WARNING_TRANSCRIPT_NO_START_CODON,G|upstream_gene_variant|MODIFIER|LOC101493767|gene-LOC101493767|transcript|XM_004485634.3|protein_coding||c.-5180C>G|||||2653|WARNING_TRANSCRIPT_NO_START_CODON,G|downstream_gene_variant|MODIFIER|LOC101493116|gene-LOC…	GT:AD:DP:GQ:PL
NC_021160.1	1788958	.	A	T	1/1	0/0	1818.42	PASS	AC=2;AF=0.500;AN=4;ANN=T|upstream_gene_variant|MODIFIER|LOC101493767|gene-LOC101493767|transcript|XM_004485633.3|protein_coding||c.-4728A>T|||||2201|WARNING_TRANSCRIPT_NO_START_CODON,T|upstream_gene_variant|MODIFIER|LOC101493767|gene-LOC101493767|transcript|XM_004485634.3|protein_coding||c.-4728A>T|||||2201|WARNING_TRANSCRIPT_NO_START_CODON,T|downstream_gene_variant|MODIFIER|LOC101493116|gene-LOC…	GT:AD:DP:GQ:PL
NC_021160.1	1788992	.	T	C	1/1	0/0	3098.42	PASS	AC=2;AF=0.500;AN=4;ANN=C|upstream_gene_variant|MODIFIER|LOC101493767|gene-LOC101493767|transcript|XM_004485633.3|protein_coding||c.-4694T>C|||||2167|WARNING_TRANSCRIPT_NO_START_CODON,C|upstream_gene_variant|MODIFIER|LOC101493767|gene-LOC101493767|transcript|XM_004485634.3|protein_coding||c.-4694T>C|||||2167|WARNING_TRANSCRIPT_NO_START_CODON,C|downstream_gene_variant|MODIFIER|LOC101493116|gene-LOC…	GT:AD:DP:GQ:PGT:PID:PL
NC_021160.1	1788999	.	T	G	1/1	0/0	3278.42	PASS	AC=2;AF=0.500;AN=4;ANN=G|upstream_gene_variant|MODIFIER|LOC101493767|gene-LOC101493767|transcript|XM_004485633.3|protein_coding||c.-4687T>G|||||2160|WARNING_TRANSCRIPT_NO_START_CODON,G|upstream_gene_variant|MODIFIER|LOC101493767|gene-LOC101493767|transcript|XM_004485634.3|protein_coding||c.-4687T>G|||||2160|WARNING_TRANSCRIPT_NO_START_CODON,G|downstream_gene_variant|MODIFIER|LOC101493116|gene-LOC…	GT:AD:DP:GQ:PGT:PID:PL
NC_021160.1	1789010	.	G	A	1/1	0/0	3205.42	PASS	AC=2;AF=0.500;AN=4;ANN=A|upstream_gene_variant|MODIFIER|LOC101493767|gene-LOC101493767|transcript|XM_004485633.3|protein_coding||c.-4676G>A|||||2149|WARNING_TRANSCRIPT_NO_START_CODON,A|upstream_gene_variant|MODIFIER|LOC101493767|gene-LOC101493767|transcript|XM_004485634.3|protein_coding||c.-4676G>A|||||2149|WARNING_TRANSCRIPT_NO_START_CODON,A|downstream_gene_variant|MODIFIER|LOC101493116|gene-LOC…	GT:AD:DP:GQ:PGT:PID:PL
NC_021160.1	1789018	.	GTT	G	1/1	0/0	3176.38	PASS	AC=2;AF=0.500;AN=4;ANN=G|upstream_gene_variant|MODIFIER|LOC101493767|gene-LOC101493767|transcript|XM_004485633.3|protein_coding||c.-4667_-4666delTT|||||2140|WARNING_TRANSCRIPT_NO_START_CODON,G|upstream_gene_variant|MODIFIER|LOC101493767|gene-LOC101493767|transcript|XM_004485634.3|protein_coding||c.-4667_-4666delTT|||||2140|WARNING_TRANSCRIPT_NO_START_CODON,G|downstream_gene_variant|MODIFIER|LOC10…	GT:AD:DP:GQ:PGT:PID:PL
NC_021160.1	1789041	.	C	T	1/1	0/0	2839.42	PASS	AC=2;AF=0.500;AN=4;ANN=T|upstream_gene_variant|MODIFIER|LOC101493767|gene-LOC101493767|transcript|XM_004485633.3|protein_coding||c.-4645C>T|||||2118|WARNING_TRANSCRIPT_NO_START_CODON,T|upstream_gene_variant|MODIFIER|LOC101493767|gene-LOC101493767|transcript|XM_004485634.3|protein_coding||c.-4645C>T|||||2118|WARNING_TRANSCRIPT_NO_START_CODON,T|downstream_gene_variant|MODIFIER|LOC101493116|gene-LOC…	GT:AD:DP:GQ:PGT:PID:PL
NC_021160.1	1789087	.	C	T	1/1	0/0	1557.42	PASS	AC=2;AF=0.500;AN=4;ANN=T|upstream_gene_variant|MODIFIER|LOC101493767|gene-LOC101493767|transcript|XM_004485633.3|protein_coding||c.-4599C>T|||||2072|WARNING_TRANSCRIPT_NO_START_CODON,T|upstream_gene_variant|MODIFIER|LOC101493767|gene-LOC101493767|transcript|XM_004485634.3|protein_coding||c.-4599C>T|||||2072|WARNING_TRANSCRIPT_NO_START_CODON,T|downstream_gene_variant|MODIFIER|LOC101493116|gene-LOC…	GT:AD:DP:GQ:PL
NC_021160.1	1789235	.	T	C	1/1	0/0	1474.42	PASS	AC=2;AF=0.500;AN=4;ANN=C|synonymous_variant|LOW|exon-XM_012714867.2-1|GENE_exon-XM_012714867.2-1|transcript|rna-XM_012714867.2|protein_coding|4/5|c.589T>C|p.Leu197Leu|756/1587|589/750|197/249||,C|upstream_gene_variant|MODIFIER|LOC101493767|gene-LOC101493767|transcript|XM_004485633.3|protein_coding||c.-4451T>C|||||1924|WARNING_TRANSCRIPT_NO_START_CODON,C|upstream_gene_variant|MODIFIER|LOC101493767…	GT:AD:DP:GQ:PL
NC_021160.1	1789266	.	T	C	1/1	0/0	1375.42	PASS	AC=2;AF=0.500;AN=4;ANN=C|upstream_gene_variant|MODIFIER|LOC101493767|gene-LOC101493767|transcript|XM_004485633.3|protein_coding||c.-4420T>C|||||1893|WARNING_TRANSCRIPT_NO_START_CODON,C|upstream_gene_variant|MODIFIER|LOC101493767|gene-LOC101493767|transcript|XM_004485634.3|protein_coding||c.-4420T>C|||||1893|WARNING_TRANSCRIPT_NO_START_CODON,C|downstream_gene_variant|MODIFIER|LOC101493116|gene-LOC…	GT:AD:DP:GQ:PL
NC_021160.1	1789414	.	C	T	1/1	0/0	1267.42	PASS	AC=2;AF=0.500;AN=4;ANN=T|upstream_gene_variant|MODIFIER|LOC101493767|gene-LOC101493767|transcript|XM_004485633.3|protein_coding||c.-4272C>T|||||1745|WARNING_TRANSCRIPT_NO_START_CODON,T|upstream_gene_variant|MODIFIER|LOC101493767|gene-LOC101493767|transcript|XM_004485634.3|protein_coding||c.-4272C>T|||||1745|WARNING_TRANSCRIPT_NO_START_CODON,T|downstream_gene_variant|MODIFIER|LOC101493116|gene-LOC…	GT:AD:DP:GQ:PL
NC_021160.1	1789567	.	T	G	1/1	0/0	803.42	PASS	AC=2;AF=0.500;AN=4;ANN=G|synonymous_variant|LOW|exon-XM_012714867.2-1|GENE_exon-XM_012714867.2-1|transcript|rna-XM_012714867.2|protein_coding|5/5|c.741T>G|p.Thr247Thr|908/1587|741/750|247/249||,G|upstream_gene_variant|MODIFIER|LOC101493767|gene-LOC101493767|transcript|XM_004485633.3|protein_coding||c.-4119T>G|||||1592|WARNING_TRANSCRIPT_NO_START_CODON,G|upstream_gene_variant|MODIFIER|LOC101493767…	GT:AD:DP:GQ:PL
NC_021160.1	1789721	.	A	G	1/1	0/0	1247.42	PASS	AC=2;AF=0.500;AN=4;ANN=G|3_prime_UTR_variant|MODIFIER|exon-XM_012714867.2-1|GENE_exon-XM_012714867.2-1|transcript|rna-XM_012714867.2|protein_coding|5/5|c.*145A>G|||||145|,G|upstream_gene_variant|MODIFIER|LOC101493767|gene-LOC101493767|transcript|XM_004485633.3|protein_coding||c.-3965A>G|||||1438|WARNING_TRANSCRIPT_NO_START_CODON,G|upstream_gene_variant|MODIFIER|LOC101493767|gene-LOC101493767|tran…	GT:AD:DP:GQ:PL
NC_021160.1	1789870	.	G	C	1/1	0/0	1175.42	PASS	AC=2;AF=0.500;AN=4;ANN=C|3_prime_UTR_variant|MODIFIER|exon-XM_012714867.2-1|GENE_exon-XM_012714867.2-1|transcript|rna-XM_012714867.2|protein_coding|5/5|c.*294G>C|||||294|,C|upstream_gene_variant|MODIFIER|LOC101493767|gene-LOC101493767|transcript|XM_004485633.3|protein_coding||c.-3816G>C|||||1289|WARNING_TRANSCRIPT_NO_START_CODON,C|upstream_gene_variant|MODIFIER|LOC101493767|gene-LOC101493767|tran…	GT:AD:DP:GQ:PL
NC_021160.1	1790233	.	T	A	1/1	0/0	1474.42	PASS	AC=2;AF=0.500;AN=4;ANN=A|3_prime_UTR_variant|MODIFIER|exon-XM_012714867.2-1|GENE_exon-XM_012714867.2-1|transcript|rna-XM_012714867.2|protein_coding|5/5|c.*657T>A|||||657|,A|upstream_gene_variant|MODIFIER|LOC101493767|gene-LOC101493767|transcript|XM_004485633.3|protein_coding||c.-3453T>A|||||926|WARNING_TRANSCRIPT_NO_START_CODON,A|upstream_gene_variant|MODIFIER|LOC101493767|gene-LOC101493767|trans…	GT:AD:DP:GQ:PL
NC_021160.1	1790267	.	T	TA	1/1	0/0	1407.38	PASS	AC=2;AF=0.500;AN=4;ANN=TA|upstream_gene_variant|MODIFIER|LOC101493767|gene-LOC101493767|transcript|XM_004485633.3|protein_coding||c.-3419_-3418insA|||||891|WARNING_TRANSCRIPT_NO_START_CODON,TA|upstream_gene_variant|MODIFIER|LOC101493767|gene-LOC101493767|transcript|XM_004485634.3|protein_coding||c.-3419_-3418insA|||||891|WARNING_TRANSCRIPT_NO_START_CODON,TA|downstream_gene_variant|MODIFIER|LOC101…	GT:AD:DP:GQ:PL
NC_021160.1	1790380	.	A	T	1/1	0/0	792.42	PASS	AC=2;AF=0.500;AN=4;ANN=T|upstream_gene_variant|MODIFIER|LOC101493767|gene-LOC101493767|transcript|XM_004485633.3|protein_coding||c.-3306A>T|||||779|WARNING_TRANSCRIPT_NO_START_CODON,T|upstream_gene_variant|MODIFIER|LOC101493767|gene-LOC101493767|transcript|XM_004485634.3|protein_coding||c.-3306A>T|||||779|WARNING_TRANSCRIPT_NO_START_CODON,T|downstream_gene_variant|MODIFIER|LOC101493445|gene-LOC10…	GT:AD:DP:GQ:PL
NC_021160.1	1790426	.	GTTGACTTAAATATAAGTA	G	1/1	0/0	1388.38	MQ40	AC=2;AF=0.500;AN=4;ANN=G|upstream_gene_variant|MODIFIER|LOC101493767|gene-LOC101493767|transcript|XM_004485633.3|protein_coding||c.-3259_-3242delTTGACTTAAATATAAGTA|||||732|WARNING_TRANSCRIPT_NO_START_CODON,G|upstream_gene_variant|MODIFIER|LOC101493767|gene-LOC101493767|transcript|XM_004485634.3|protein_coding||c.-3259_-3242delTTGACTTAAATATAAGTA|||||732|WARNING_TRANSCRIPT_NO_START_CODON,G|downstre…	GT:AD:DP:GQ:PL
NC_021160.1	1790516	.	A	ATT	1/1	0/0	926.38	mrd30	AC=2;AF=0.500;AN=4;ANN=ATT|upstream_gene_variant|MODIFIER|LOC101493767|gene-LOC101493767|transcript|XM_004485633.3|protein_coding||c.-3170_-3169insTT|||||642|WARNING_TRANSCRIPT_NO_START_CODON,ATT|upstream_gene_variant|MODIFIER|LOC101493767|gene-LOC101493767|transcript|XM_004485634.3|protein_coding||c.-3170_-3169insTT|||||642|WARNING_TRANSCRIPT_NO_START_CODON,ATT|downstream_gene_variant|MODIFIER|L…	GT:AD:DP:GQ:PGT:PID:PL
NC_021160.1	1790519	.	A	T	1/1	0/0	935.42	mrd30	AC=2;AF=0.500;AN=4;ANN=T|upstream_gene_variant|MODIFIER|LOC101493767|gene-LOC101493767|transcript|XM_004485633.3|protein_coding||c.-3167A>T|||||640|WARNING_TRANSCRIPT_NO_START_CODON,T|upstream_gene_variant|MODIFIER|LOC101493767|gene-LOC101493767|transcript|XM_004485634.3|protein_coding||c.-3167A>T|||||640|WARNING_TRANSCRIPT_NO_START_CODON,T|downstream_gene_variant|MODIFIER|LOC101493445|gene-LOC10…	GT:AD:DP:GQ:PGT:PID:PL
NC_021160.1	1790532	.	AGAAACTAT	A	1/1	0/0	541.38	mrd15;mrd20;mrd30	AC=2;AF=0.500;AN=4;ANN=A|upstream_gene_variant|MODIFIER|LOC101493767|gene-LOC101493767|transcript|XM_004485633.3|protein_coding||c.-3153_-3146delGAAACTAT|||||626|WARNING_TRANSCRIPT_NO_START_CODON,A|upstream_gene_variant|MODIFIER|LOC101493767|gene-LOC101493767|transcript|XM_004485634.3|protein_coding||c.-3153_-3146delGAAACTAT|||||626|WARNING_TRANSCRIPT_NO_START_CODON,A|downstream_gene_variant|MODI…	GT:AD:DP:GQ:PL
NC_021160.1	1790605	.	CCAAGGCT	C	1/1	0/0	226.58	mrd10;mrd15;mrd20;mrd30	AC=2;AF=0.500;AN=4;ANN=C|upstream_gene_variant|MODIFIER|LOC101493767|gene-LOC101493767|transcript|XM_004485633.3|protein_coding||c.-3080_-3074delCAAGGCT|||||553|WARNING_TRANSCRIPT_NO_START_CODON,C|upstream_gene_variant|MODIFIER|LOC101493767|gene-LOC101493767|transcript|XM_004485634.3|protein_coding||c.-3080_-3074delCAAGGCT|||||553|WARNING_TRANSCRIPT_NO_START_CODON,C|downstream_gene_variant|MODIFI…	GT:AD:DP:GQ:PGT:PID:PL
NC_021160.1	1790616	.	GGCT	G	1/1	0/0	226.58	mrd10;mrd15;mrd20;mrd30	AC=2;AF=0.500;AN=4;ANN=G|upstream_gene_variant|MODIFIER|LOC101493767|gene-LOC101493767|transcript|XM_004485633.3|protein_coding||c.-3069_-3067delGCT|||||542|WARNING_TRANSCRIPT_NO_START_CODON,G|upstream_gene_variant|MODIFIER|LOC101493767|gene-LOC101493767|transcript|XM_004485634.3|protein_coding||c.-3069_-3067delGCT|||||542|WARNING_TRANSCRIPT_NO_START_CODON,G|downstream_gene_variant|MODIFIER|LOC10…	GT:AD:DP:GQ:PGT:PID:PL
NC_021160.1	1790621	.	TG	T	1/1	0/0	226.58	mrd10;mrd15;mrd20;mrd30	AC=2;AF=0.500;AN=4;ANN=T|upstream_gene_variant|MODIFIER|LOC101493767|gene-LOC101493767|transcript|XM_004485633.3|protein_coding||c.-3064delG|||||537|WARNING_TRANSCRIPT_NO_START_CODON,T|upstream_gene_variant|MODIFIER|LOC101493767|gene-LOC101493767|transcript|XM_004485634.3|protein_coding||c.-3064delG|||||537|WARNING_TRANSCRIPT_NO_START_CODON,T|downstream_gene_variant|MODIFIER|LOC101493445|gene-LOC…	GT:AD:DP:GQ:PGT:PID:PL
NC_021160.1	1790623	.	TTTAG	T	1/1	0/0	271.48	mrd10;mrd15;mrd20;mrd30	AC=2;AF=0.500;AN=4;ANN=T|upstream_gene_variant|MODIFIER|LOC101493767|gene-LOC101493767|transcript|XM_004485633.3|protein_coding||c.-3062_-3059delTTAG|||||535|WARNING_TRANSCRIPT_NO_START_CODON,T|upstream_gene_variant|MODIFIER|LOC101493767|gene-LOC101493767|transcript|XM_004485634.3|protein_coding||c.-3062_-3059delTTAG|||||535|WARNING_TRANSCRIPT_NO_START_CODON,T|downstream_gene_variant|MODIFIER|LOC…	GT:AD:DP:GQ:PGT:PID:PL
NC_021160.1	1790638	.	T	TTAAATAGAATGCAATTGAAC	1/1	0/0	253.48	mrd10;mrd15;mrd20;mrd30	AC=2;AF=0.500;AN=4;ANN=TTAAATAGAATGCAATTGAAC|upstream_gene_variant|MODIFIER|LOC101493767|gene-LOC101493767|transcript|XM_004485633.3|protein_coding||c.-3048_-3047insTAAATAGAATGCAATTGAAC|||||520|WARNING_TRANSCRIPT_NO_START_CODON,TTAAATAGAATGCAATTGAAC|upstream_gene_variant|MODIFIER|LOC101493767|gene-LOC101493767|transcript|XM_004485634.3|protein_coding||c.-3048_-3047insTAAATAGAATGCAATTGAAC|||||520|…	GT:AD:DP:GQ:PGT:PID:PL
NC_021160.1	1790666	.	G	A	1/1	0/0	291.42	mrd15;mrd20;mrd30	AC=2;AF=0.500;AN=4;ANN=A|upstream_gene_variant|MODIFIER|LOC101493767|gene-LOC101493767|transcript|XM_004485633.3|protein_coding||c.-3020G>A|||||493|WARNING_TRANSCRIPT_NO_START_CODON,A|upstream_gene_variant|MODIFIER|LOC101493767|gene-LOC101493767|transcript|XM_004485634.3|protein_coding||c.-3020G>A|||||493|WARNING_TRANSCRIPT_NO_START_CODON,A|downstream_gene_variant|MODIFIER|LOC101493445|gene-LOC10…	GT:AD:DP:GQ:PL
NC_021160.1	1790694	.	T	C	1/1	0/0	595.42	mrd15;mrd20;mrd30	AC=2;AF=0.500;AN=4;ANN=C|upstream_gene_variant|MODIFIER|LOC101493767|gene-LOC101493767|transcript|XM_004485633.3|protein_coding||c.-2992T>C|||||465|WARNING_TRANSCRIPT_NO_START_CODON,C|upstream_gene_variant|MODIFIER|LOC101493767|gene-LOC101493767|transcript|XM_004485634.3|protein_coding||c.-2992T>C|||||465|WARNING_TRANSCRIPT_NO_START_CODON,C|downstream_gene_variant|MODIFIER|LOC101493445|gene-LOC10…	GT:AD:DP:GQ:PGT:PID:PL
NC_021160.1	1790699	.	A	G	1/1	0/0	685.42	mrd20;mrd30	AC=2;AF=0.500;AN=4;ANN=G|upstream_gene_variant|MODIFIER|LOC101493767|gene-LOC101493767|transcript|XM_004485633.3|protein_coding||c.-2987A>G|||||460|WARNING_TRANSCRIPT_NO_START_CODON,G|upstream_gene_variant|MODIFIER|LOC101493767|gene-LOC101493767|transcript|XM_004485634.3|protein_coding||c.-2987A>G|||||460|WARNING_TRANSCRIPT_NO_START_CODON,G|downstream_gene_variant|MODIFIER|LOC101493445|gene-LOC10…	GT:AD:DP:GQ:PGT:PID:PL
NC_021160.1	1790707	.	A	T	1/1	0/0	730.42	mrd20;mrd30	AC=2;AF=0.500;AN=4;ANN=T|upstream_gene_variant|MODIFIER|LOC101493767|gene-LOC101493767|transcript|XM_004485633.3|protein_coding||c.-2979A>T|||||452|WARNING_TRANSCRIPT_NO_START_CODON,T|upstream_gene_variant|MODIFIER|LOC101493767|gene-LOC101493767|transcript|XM_004485634.3|protein_coding||c.-2979A>T|||||452|WARNING_TRANSCRIPT_NO_START_CODON,T|downstream_gene_variant|MODIFIER|LOC101493445|gene-LOC10…	GT:AD:DP:GQ:PGT:PID:PL
NC_021160.1	1790717	.	A	G	1/1	0/0	910.42	mrd30	AC=2;AF=0.500;AN=4;ANN=G|upstream_gene_variant|MODIFIER|LOC101493767|gene-LOC101493767|transcript|XM_004485633.3|protein_coding||c.-2969A>G|||||442|WARNING_TRANSCRIPT_NO_START_CODON,G|upstream_gene_variant|MODIFIER|LOC101493767|gene-LOC101493767|transcript|XM_004485634.3|protein_coding||c.-2969A>G|||||442|WARNING_TRANSCRIPT_NO_START_CODON,G|downstream_gene_variant|MODIFIER|LOC101493445|gene-LOC10…	GT:AD:DP:GQ:PGT:PID:PL
NC_021160.1	1790725	.	A	T	1/1	0/0	1000.42	mrd30	AC=2;AF=0.500;AN=4;ANN=T|upstream_gene_variant|MODIFIER|LOC101493767|gene-LOC101493767|transcript|XM_004485633.3|protein_coding||c.-2961A>T|||||434|WARNING_TRANSCRIPT_NO_START_CODON,T|upstream_gene_variant|MODIFIER|LOC101493767|gene-LOC101493767|transcript|XM_004485634.3|protein_coding||c.-2961A>T|||||434|WARNING_TRANSCRIPT_NO_START_CODON,T|downstream_gene_variant|MODIFIER|LOC101493445|gene-LOC10…	GT:AD:DP:GQ:PGT:PID:PL
NC_021160.1	1790748	.	A	T	1/1	0/0	1360.42	PASS	AC=2;AF=0.500;AN=4;ANN=T|upstream_gene_variant|MODIFIER|LOC101493767|gene-LOC101493767|transcript|XM_004485633.3|protein_coding||c.-2938A>T|||||411|WARNING_TRANSCRIPT_NO_START_CODON,T|upstream_gene_variant|MODIFIER|LOC101493767|gene-LOC101493767|transcript|XM_004485634.3|protein_coding||c.-2938A>T|||||411|WARNING_TRANSCRIPT_NO_START_CODON,T|downstream_gene_variant|MODIFIER|LOC101493445|gene-LOC10…	GT:AD:DP:GQ:PGT:PID:PL
NC_021160.1	1790768	.	T	C	1/1	0/0	1360.42	PASS	AC=2;AF=0.500;AN=4;ANN=C|upstream_gene_variant|MODIFIER|LOC101493767|gene-LOC101493767|transcript|XM_004485633.3|protein_coding||c.-2918T>C|||||391|WARNING_TRANSCRIPT_NO_START_CODON,C|upstream_gene_variant|MODIFIER|LOC101493767|gene-LOC101493767|transcript|XM_004485634.3|protein_coding||c.-2918T>C|||||391|WARNING_TRANSCRIPT_NO_START_CODON,C|downstream_gene_variant|MODIFIER|LOC101493445|gene-LOC10…	GT:AD:DP:GQ:PGT:PID:PL
NC_021160.1	1790789	.	G	A	1/1	0/0	1270.42	mrd30	AC=2;AF=0.500;AN=4;ANN=A|upstream_gene_variant|MODIFIER|LOC101493767|gene-LOC101493767|transcript|XM_004485633.3|protein_coding||c.-2897G>A|||||370|WARNING_TRANSCRIPT_NO_START_CODON,A|upstream_gene_variant|MODIFIER|LOC101493767|gene-LOC101493767|transcript|XM_004485634.3|protein_coding||c.-2897G>A|||||370|WARNING_TRANSCRIPT_NO_START_CODON,A|downstream_gene_variant|MODIFIER|LOC101493445|gene-LOC10…	GT:AD:DP:GQ:PGT:PID:PL
NC_021160.1	1790793	.	G	A	1/1	0/0	1225.42	mrd30	AC=2;AF=0.500;AN=4;ANN=A|upstream_gene_variant|MODIFIER|LOC101493767|gene-LOC101493767|transcript|XM_004485633.3|protein_coding||c.-2893G>A|||||366|WARNING_TRANSCRIPT_NO_START_CODON,A|upstream_gene_variant|MODIFIER|LOC101493767|gene-LOC101493767|transcript|XM_004485634.3|protein_coding||c.-2893G>A|||||366|WARNING_TRANSCRIPT_NO_START_CODON,A|downstream_gene_variant|MODIFIER|LOC101493445|gene-LOC10…	GT:AD:DP:GQ:PGT:PID:PL
NC_021160.1	1790864	.	AATCTATTTTAGTTTATTTCAATCTCTTACTTGTTTTGTTCG	A	1/1	0/0	481.38	mrd15;mrd20;mrd30	AC=2;AF=0.500;AN=4;ANN=A|upstream_gene_variant|MODIFIER|LOC101493767|gene-LOC101493767|transcript|XM_004485633.3|protein_coding||c.-2821_-2781delATCTATTTTAGTTTATTTCAATCTCTTACTTGTTTTGTTCG|||||294|WARNING_TRANSCRIPT_NO_START_CODON,A|upstream_gene_variant|MODIFIER|LOC101493767|gene-LOC101493767|transcript|XM_004485634.3|protein_coding||c.-2821_-2781delATCTATTTTAGTTTATTTCAATCTCTTACTTGTTTTGTTCG|||||29…	GT:AD:DP:GQ:PGT:PID:PL
NC_021160.1	1790909	.	T	C	1/1	0/0	460.42	mrd15;mrd20;mrd30	AC=2;AF=0.500;AN=4;ANN=C|upstream_gene_variant|MODIFIER|LOC101493767|gene-LOC101493767|transcript|XM_004485633.3|protein_coding||c.-2777T>C|||||250|WARNING_TRANSCRIPT_NO_START_CODON,C|upstream_gene_variant|MODIFIER|LOC101493767|gene-LOC101493767|transcript|XM_004485634.3|protein_coding||c.-2777T>C|||||250|WARNING_TRANSCRIPT_NO_START_CODON,C|downstream_gene_variant|MODIFIER|LOC101493445|gene-LOC10…	GT:AD:DP:GQ:PGT:PID:PL
NC_021160.1	1790913	.	TGACTTTGAA	T	1/1	0/0	451.38	mrd15;mrd20;mrd30	AC=2;AF=0.500;AN=4;ANN=T|upstream_gene_variant|MODIFIER|LOC101493767|gene-LOC101493767|transcript|XM_004485633.3|protein_coding||c.-2772_-2764delGACTTTGAA|||||245|WARNING_TRANSCRIPT_NO_START_CODON,T|upstream_gene_variant|MODIFIER|LOC101493767|gene-LOC101493767|transcript|XM_004485634.3|protein_coding||c.-2772_-2764delGACTTTGAA|||||245|WARNING_TRANSCRIPT_NO_START_CODON,T|downstream_gene_variant|MO…	GT:AD:DP:GQ:PGT:PID:PL
NC_021160.1	1790936	.	T	C	1/1	0/0	190.81	mrd10;mrd15;mrd20;mrd30	AC=2;AF=0.500;AN=4;ANN=C|upstream_gene_variant|MODIFIER|LOC101493767|gene-LOC101493767|transcript|XM_004485633.3|protein_coding||c.-2750T>C|||||223|WARNING_TRANSCRIPT_NO_START_CODON,C|upstream_gene_variant|MODIFIER|LOC101493767|gene-LOC101493767|transcript|XM_004485634.3|protein_coding||c.-2750T>C|||||223|WARNING_TRANSCRIPT_NO_START_CODON,C|downstream_gene_variant|MODIFIER|LOC101493445|gene-LOC10…	GT:AD:DP:GQ:PL
NC_021160.1	1791128	.	G	GAAAATTTA	1/1	0/0	451.38	mrd10;mrd15;mrd20;mrd30	AC=2;AF=0.500;AN=4;ANN=GAAAATTTA|upstream_gene_variant|MODIFIER|LOC101493767|gene-LOC101493767|transcript|XM_004485633.3|protein_coding||c.-2558_-2557insAAAATTTA|||||30|WARNING_TRANSCRIPT_NO_START_CODON,GAAAATTTA|upstream_gene_variant|MODIFIER|LOC101493767|gene-LOC101493767|transcript|XM_004485634.3|protein_coding||c.-2558_-2557insAAAATTTA|||||30|WARNING_TRANSCRIPT_NO_START_CODON,GAAAATTTA|downst…	GT:AD:DP:GQ:PGT:PID:PL
NC_021160.1	1791134	.	G	A	1/1	0/0	550.42	mrd15;mrd20;mrd30	AC=2;AF=0.500;AN=4;ANN=A|upstream_gene_variant|MODIFIER|LOC101493767|gene-LOC101493767|transcript|XM_004485633.3|protein_coding||c.-2552G>A|||||25|WARNING_TRANSCRIPT_NO_START_CODON,A|upstream_gene_variant|MODIFIER|LOC101493767|gene-LOC101493767|transcript|XM_004485634.3|protein_coding||c.-2552G>A|||||25|WARNING_TRANSCRIPT_NO_START_CODON,A|downstream_gene_variant|MODIFIER|LOC101493445|gene-LOC1014…	GT:AD:DP:GQ:PGT:PID:PL
NC_021160.1	1791150	.	G	A	1/1	0/0	775.42	mrd20;mrd30	AC=2;AF=0.500;AN=4;ANN=A|upstream_gene_variant|MODIFIER|LOC101493767|gene-LOC101493767|transcript|XM_004485633.3|protein_coding||c.-2536G>A|||||9|WARNING_TRANSCRIPT_NO_START_CODON,A|upstream_gene_variant|MODIFIER|LOC101493767|gene-LOC101493767|transcript|XM_004485634.3|protein_coding||c.-2536G>A|||||9|WARNING_TRANSCRIPT_NO_START_CODON,A|downstream_gene_variant|MODIFIER|LOC101493445|gene-LOC101493…	GT:AD:DP:GQ:PGT:PID:PL
NC_021160.1	1791158	.	G	A	1/1	0/0	917.42	mrd30	AC=2;AF=0.500;AN=4;ANN=A|upstream_gene_variant|MODIFIER|LOC101493767|gene-LOC101493767|transcript|XM_004485633.3|protein_coding||c.-2528G>A|||||1|WARNING_TRANSCRIPT_NO_START_CODON,A|upstream_gene_variant|MODIFIER|LOC101493767|gene-LOC101493767|transcript|XM_004485634.3|protein_coding||c.-2528G>A|||||1|WARNING_TRANSCRIPT_NO_START_CODON,A|downstream_gene_variant|MODIFIER|LOC101493445|gene-LOC101493…	GT:AD:DP:GQ:PGT:PID:PL
NC_021160.1	1791162	.	T	A	1/1	0/0	943.42	mrd30	AC=2;AF=0.500;AN=4;ANN=A|3_prime_UTR_variant|MODIFIER|exon-XM_004485633.3-1|GENE_exon-XM_004485633.3-1|transcript|rna-XM_004485633.3|protein_coding|6/6|c.*266A>T|||||266|,A|3_prime_UTR_variant|MODIFIER|exon-XM_004485634.3-1|GENE_exon-XM_004485634.3-1|transcript|rna-XM_004485634.3|protein_coding|6/6|c.*266A>T|||||266|,A|downstream_gene_variant|MODIFIER|LOC101493445|gene-LOC101493445|transcript|XM_…	GT:AD:DP:GQ:PGT:PID:PL
NC_021160.1	1791232	.	T	C	1/1	0/0	998.42	PASS	AC=2;AF=0.500;AN=4;ANN=C|3_prime_UTR_variant|MODIFIER|exon-XM_004485633.3-1|GENE_exon-XM_004485633.3-1|transcript|rna-XM_004485633.3|protein_coding|6/6|c.*196A>G|||||196|,C|3_prime_UTR_variant|MODIFIER|exon-XM_004485634.3-1|GENE_exon-XM_004485634.3-1|transcript|rna-XM_004485634.3|protein_coding|6/6|c.*196A>G|||||196|,C|upstream_gene_variant|MODIFIER|LOC101507948|gene-LOC101507948|transcript|XM_00…	GT:AD:DP:GQ:PL
NC_021160.1	1791246	.	C	T	1/1	0/0	2193.42	PASS	AC=2;AF=0.500;AN=4;ANN=T|3_prime_UTR_variant|MODIFIER|exon-XM_004485633.3-1|GENE_exon-XM_004485633.3-1|transcript|rna-XM_004485633.3|protein_coding|6/6|c.*182G>A|||||182|,T|3_prime_UTR_variant|MODIFIER|exon-XM_004485634.3-1|GENE_exon-XM_004485634.3-1|transcript|rna-XM_004485634.3|protein_coding|6/6|c.*182G>A|||||182|,T|upstream_gene_variant|MODIFIER|LOC101507948|gene-LOC101507948|transcript|XM_00…	GT:AD:DP:GQ:PGT:PID:PL
NC_021160.1	1791251	.	C	T	1/1	0/0	2395.42	PASS	AC=2;AF=0.500;AN=4;ANN=T|3_prime_UTR_variant|MODIFIER|exon-XM_004485633.3-1|GENE_exon-XM_004485633.3-1|transcript|rna-XM_004485633.3|protein_coding|6/6|c.*177G>A|||||177|,T|3_prime_UTR_variant|MODIFIER|exon-XM_004485634.3-1|GENE_exon-XM_004485634.3-1|transcript|rna-XM_004485634.3|protein_coding|6/6|c.*177G>A|||||177|,T|upstream_gene_variant|MODIFIER|LOC101507948|gene-LOC101507948|transcript|XM_00…	GT:AD:DP:GQ:PGT:PID:PL
NC_021160.1	1791254	.	C	T	1/1	0/0	2485.42	PASS	AC=2;AF=0.500;AN=4;ANN=T|3_prime_UTR_variant|MODIFIER|exon-XM_004485633.3-1|GENE_exon-XM_004485633.3-1|transcript|rna-XM_004485633.3|protein_coding|6/6|c.*174G>A|||||174|,T|3_prime_UTR_variant|MODIFIER|exon-XM_004485634.3-1|GENE_exon-XM_004485634.3-1|transcript|rna-XM_004485634.3|protein_coding|6/6|c.*174G>A|||||174|,T|upstream_gene_variant|MODIFIER|LOC101507948|gene-LOC101507948|transcript|XM_00…	GT:AD:DP:GQ:PGT:PID:PL
NC_021160.1	1791256	.	T	A	1/1	0/0	2440.42	PASS	AC=2;AF=0.500;AN=4;ANN=A|3_prime_UTR_variant|MODIFIER|exon-XM_004485633.3-1|GENE_exon-XM_004485633.3-1|transcript|rna-XM_004485633.3|protein_coding|6/6|c.*172A>T|||||172|,A|3_prime_UTR_variant|MODIFIER|exon-XM_004485634.3-1|GENE_exon-XM_004485634.3-1|transcript|rna-XM_004485634.3|protein_coding|6/6|c.*172A>T|||||172|,A|upstream_gene_variant|MODIFIER|LOC101507948|gene-LOC101507948|transcript|XM_00…	GT:AD:DP:GQ:PGT:PID:PL
NC_021160.1	1791259	.	T	TAA	1/1	0/0	2466.38	PASS	AC=2;AF=0.500;AN=4;ANN=TAA|3_prime_UTR_variant|MODIFIER|exon-XM_004485633.3-1|GENE_exon-XM_004485633.3-1|transcript|rna-XM_004485633.3|protein_coding|6/6|c.*168_*169insTT|||||168|,TAA|3_prime_UTR_variant|MODIFIER|exon-XM_004485634.3-1|GENE_exon-XM_004485634.3-1|transcript|rna-XM_004485634.3|protein_coding|6/6|c.*168_*169insTT|||||168|,TAA|upstream_gene_variant|MODIFIER|LOC101507948|gene-LOC101507…	GT:AD:DP:GQ:PGT:PID:PL
NC_021160.1	1791263	.	C	T	1/1	0/0	2430.42	PASS	AC=2;AF=0.500;AN=4;ANN=T|3_prime_UTR_variant|MODIFIER|exon-XM_004485633.3-1|GENE_exon-XM_004485633.3-1|transcript|rna-XM_004485633.3|protein_coding|6/6|c.*165G>A|||||165|,T|3_prime_UTR_variant|MODIFIER|exon-XM_004485634.3-1|GENE_exon-XM_004485634.3-1|transcript|rna-XM_004485634.3|protein_coding|6/6|c.*165G>A|||||165|,T|upstream_gene_variant|MODIFIER|LOC101507948|gene-LOC101507948|transcript|XM_00…	GT:AD:DP:GQ:PGT:PID:PL
NC_021160.1	1791284	.	A	T	1/1	0/0	2869.42	PASS	AC=2;AF=0.500;AN=4;ANN=T|3_prime_UTR_variant|MODIFIER|exon-XM_004485633.3-1|GENE_exon-XM_004485633.3-1|transcript|rna-XM_004485633.3|protein_coding|6/6|c.*144T>A|||||144|,T|3_prime_UTR_variant|MODIFIER|exon-XM_004485634.3-1|GENE_exon-XM_004485634.3-1|transcript|rna-XM_004485634.3|protein_coding|6/6|c.*144T>A|||||144|,T|upstream_gene_variant|MODIFIER|LOC101507948|gene-LOC101507948|transcript|XM_00…	GT:AD:DP:GQ:PGT:PID:PL
NC_021160.1	1791285	.	C	T	1/1	0/0	2869.42	PASS	AC=2;AF=0.500;AN=4;ANN=T|3_prime_UTR_variant|MODIFIER|exon-XM_004485633.3-1|GENE_exon-XM_004485633.3-1|transcript|rna-XM_004485633.3|protein_coding|6/6|c.*143G>A|||||143|,T|3_prime_UTR_variant|MODIFIER|exon-XM_004485634.3-1|GENE_exon-XM_004485634.3-1|transcript|rna-XM_004485634.3|protein_coding|6/6|c.*143G>A|||||143|,T|upstream_gene_variant|MODIFIER|LOC101507948|gene-LOC101507948|transcript|XM_00…	GT:AD:DP:GQ:PGT:PID:PL
NC_021160.1	1791293	.	G	T	1/1	0/0	2845.42	PASS	AC=2;AF=0.500;AN=4;ANN=T|3_prime_UTR_variant|MODIFIER|exon-XM_004485633.3-1|GENE_exon-XM_004485633.3-1|transcript|rna-XM_004485633.3|protein_coding|6/6|c.*135C>A|||||135|,T|3_prime_UTR_variant|MODIFIER|exon-XM_004485634.3-1|GENE_exon-XM_004485634.3-1|transcript|rna-XM_004485634.3|protein_coding|6/6|c.*135C>A|||||135|,T|upstream_gene_variant|MODIFIER|LOC101507948|gene-LOC101507948|transcript|XM_00…	GT:AD:DP:GQ:PGT:PID:PL
NC_021160.1	1791295	.	A	C	1/1	0/0	2870.42	PASS	AC=2;AF=0.500;AN=4;ANN=C|3_prime_UTR_variant|MODIFIER|exon-XM_004485633.3-1|GENE_exon-XM_004485633.3-1|transcript|rna-XM_004485633.3|protein_coding|6/6|c.*133T>G|||||133|,C|3_prime_UTR_variant|MODIFIER|exon-XM_004485634.3-1|GENE_exon-XM_004485634.3-1|transcript|rna-XM_004485634.3|protein_coding|6/6|c.*133T>G|||||133|,C|upstream_gene_variant|MODIFIER|LOC101507948|gene-LOC101507948|transcript|XM_00…	GT:AD:DP:GQ:PGT:PID:PL
NC_021160.1	1791297	.	T	TA	1/1	0/0	2816.38	PASS	AC=2;AF=0.500;AN=4;ANN=TA|3_prime_UTR_variant|MODIFIER|exon-XM_004485633.3-1|GENE_exon-XM_004485633.3-1|transcript|rna-XM_004485633.3|protein_coding|6/6|c.*130dupT|||||130|,TA|3_prime_UTR_variant|MODIFIER|exon-XM_004485634.3-1|GENE_exon-XM_004485634.3-1|transcript|rna-XM_004485634.3|protein_coding|6/6|c.*130dupT|||||130|,TA|upstream_gene_variant|MODIFIER|LOC101507948|gene-LOC101507948|transcript|…	GT:AD:DP:GQ:PGT:PID:PL
NC_021160.1	1791328	.	TG	T	1/1	0/0	2389.38	PASS	AC=2;AF=0.500;AN=4;ANN=T|3_prime_UTR_variant|MODIFIER|exon-XM_004485633.3-1|GENE_exon-XM_004485633.3-1|transcript|rna-XM_004485633.3|protein_coding|6/6|c.*99delC|||||99|,T|3_prime_UTR_variant|MODIFIER|exon-XM_004485634.3-1|GENE_exon-XM_004485634.3-1|transcript|rna-XM_004485634.3|protein_coding|6/6|c.*99delC|||||99|,T|upstream_gene_variant|MODIFIER|LOC101507948|gene-LOC101507948|transcript|XM_0044…	GT:AD:DP:GQ:PL
NC_021160.1	1791346	.	G	A	1/1	0/0	1361.42	PASS	AC=2;AF=0.500;AN=4;ANN=A|3_prime_UTR_variant|MODIFIER|exon-XM_004485633.3-1|GENE_exon-XM_004485633.3-1|transcript|rna-XM_004485633.3|protein_coding|6/6|c.*82C>T|||||82|,A|3_prime_UTR_variant|MODIFIER|exon-XM_004485634.3-1|GENE_exon-XM_004485634.3-1|transcript|rna-XM_004485634.3|protein_coding|6/6|c.*82C>T|||||82|,A|upstream_gene_variant|MODIFIER|LOC101507948|gene-LOC101507948|transcript|XM_004486…	GT:AD:DP:GQ:PL
NC_021160.1	1791366	.	C	G	1/1	0/0	2340.42	PASS	AC=2;AF=0.500;AN=4;ANN=G|3_prime_UTR_variant|MODIFIER|exon-XM_004485633.3-1|GENE_exon-XM_004485633.3-1|transcript|rna-XM_004485633.3|protein_coding|6/6|c.*62G>C|||||62|,G|3_prime_UTR_variant|MODIFIER|exon-XM_004485634.3-1|GENE_exon-XM_004485634.3-1|transcript|rna-XM_004485634.3|protein_coding|6/6|c.*62G>C|||||62|,G|upstream_gene_variant|MODIFIER|LOC101507948|gene-LOC101507948|transcript|XM_004486…	GT:AD:DP:GQ:PGT:PID:PL
NC_021160.1	1791373	.	A	G	1/1	0/0	2315.42	PASS	AC=2;AF=0.500;AN=4;ANN=G|3_prime_UTR_variant|MODIFIER|exon-XM_004485633.3-1|GENE_exon-XM_004485633.3-1|transcript|rna-XM_004485633.3|protein_coding|6/6|c.*55T>C|||||55|,G|3_prime_UTR_variant|MODIFIER|exon-XM_004485634.3-1|GENE_exon-XM_004485634.3-1|transcript|rna-XM_004485634.3|protein_coding|6/6|c.*55T>C|||||55|,G|upstream_gene_variant|MODIFIER|LOC101507948|gene-LOC101507948|transcript|XM_004486…	GT:AD:DP:GQ:PGT:PID:PL
NC_021160.1	1791512	.	C	T	1/1	0/0	916.42	PASS	AC=2;AF=0.500;AN=4;ANN=T|synonymous_variant|LOW|exon-XM_004485633.3-1|GENE_exon-XM_004485633.3-1|transcript|rna-XM_004485633.3|protein_coding|6/6|c.687G>A|p.Glu229Glu|880/1233|687/771|229/256||,T|synonymous_variant|LOW|exon-XM_004485634.3-1|GENE_exon-XM_004485634.3-1|transcript|rna-XM_004485634.3|protein_coding|6/6|c.684G>A|p.Glu228Glu|877/1230|684/768|228/255||,T|upstream_gene_variant|MODIFIER|L…	GT:AD:DP:GQ:PL
NC_021160.1	1792185	.	A	T	1/1	0/0	427.42	mrd20;mrd30	AC=2;AF=0.500;AN=4;ANN=T|upstream_gene_variant|MODIFIER|LOC101507948|gene-LOC101507948|transcript|XM_004486201.3|protein_coding||c.-7795A>T|||||4013|WARNING_TRANSCRIPT_NO_START_CODON,T|upstream_gene_variant|MODIFIER|exon-XM_004486201.3-1|GENE_exon-XM_004486201.3-1|transcript|rna-XM_004486201.3|protein_coding||c.-4403A>T|||||4013|,T|downstream_gene_variant|MODIFIER|LOC101493445|gene-LOC101493445|t…	GT:AD:DP:GQ:PL
NC_021160.1	1792233	.	C	T	1/1	0/0	849.42	PASS	AC=2;AF=0.500;AN=4;ANN=T|splice_region_variant&intron_variant|LOW|exon-XM_004485633.3-1|GENE_exon-XM_004485633.3-1|transcript|rna-XM_004485633.3|protein_coding|5/5|c.651+4G>A||||||,T|splice_region_variant&intron_variant|LOW|exon-XM_004485634.3-1|GENE_exon-XM_004485634.3-1|transcript|rna-XM_004485634.3|protein_coding|5/5|c.648+4G>A||||||,T|upstream_gene_variant|MODIFIER|LOC101507948|gene-LOC101507…	GT:AD:DP:GQ:PL
NC_021160.1	1792366	.	C	G	1/1	0/0	1271.42	PASS	AC=2;AF=0.500;AN=4;ANN=G|missense_variant&splice_region_variant|MODERATE|exon-XM_004485633.3-1|GENE_exon-XM_004485633.3-1|transcript|rna-XM_004485633.3|protein_coding|5/6|c.522G>C|p.Glu174Asp|715/1233|522/771|174/256||,G|missense_variant&splice_region_variant|MODERATE|exon-XM_004485634.3-1|GENE_exon-XM_004485634.3-1|transcript|rna-XM_004485634.3|protein_coding|5/6|c.519G>C|p.Glu173Asp|712/1230|51…	GT:AD:DP:GQ:PL
NC_021160.1	1792444	.	G	A	1/1	0/0	1543.42	PASS	AC=2;AF=0.500;AN=4;ANN=A|splice_region_variant&intron_variant|LOW|exon-XM_004485633.3-1|GENE_exon-XM_004485633.3-1|transcript|rna-XM_004485633.3|protein_coding|4/5|c.520+4C>T||||||,A|splice_region_variant&intron_variant|LOW|exon-XM_004485634.3-1|GENE_exon-XM_004485634.3-1|transcript|rna-XM_004485634.3|protein_coding|4/5|c.517+4C>T||||||,A|upstream_gene_variant|MODIFIER|LOC101507948|gene-LOC101507…	GT:AD:DP:GQ:PL
NC_021160.1	1792568	.	C	T	1/1	0/0	1890.42	PASS	AC=2;AF=0.500;AN=4;ANN=T|missense_variant|MODERATE|exon-XM_004485633.3-1|GENE_exon-XM_004485633.3-1|transcript|rna-XM_004485633.3|protein_coding|4/6|c.400G>A|p.Asp134Asn|593/1233|400/771|134/256||,T|missense_variant|MODERATE|exon-XM_004485634.3-1|GENE_exon-XM_004485634.3-1|transcript|rna-XM_004485634.3|protein_coding|4/6|c.397G>A|p.Asp133Asn|590/1230|397/768|133/255||,T|upstream_gene_variant|MODI…	GT:AD:DP:GQ:PL
NC_021160.1	1792736	.	A	G	1/1	0/0	1106.42	PASS	AC=2;AF=0.500;AN=4;ANN=G|upstream_gene_variant|MODIFIER|LOC101507948|gene-LOC101507948|transcript|XM_004486201.3|protein_coding||c.-7244A>G|||||3462|WARNING_TRANSCRIPT_NO_START_CODON,G|upstream_gene_variant|MODIFIER|exon-XM_004486201.3-1|GENE_exon-XM_004486201.3-1|transcript|rna-XM_004486201.3|protein_coding||c.-3852A>G|||||3462|,G|downstream_gene_variant|MODIFIER|LOC101493445|gene-LOC101493445|t…	GT:AD:DP:GQ:PL
NC_021160.1	1792760	.	A	T	1/1	0/0	1549.42	PASS	AC=2;AF=0.500;AN=4;ANN=T|upstream_gene_variant|MODIFIER|LOC101507948|gene-LOC101507948|transcript|XM_004486201.3|protein_coding||c.-7220A>T|||||3438|WARNING_TRANSCRIPT_NO_START_CODON,T|upstream_gene_variant|MODIFIER|exon-XM_004486201.3-1|GENE_exon-XM_004486201.3-1|transcript|rna-XM_004486201.3|protein_coding||c.-3828A>T|||||3438|,T|downstream_gene_variant|MODIFIER|LOC101493445|gene-LOC101493445|t…	GT:AD:DP:GQ:PL
NC_021160.1	1792782	.	T	C	1/1	0/0	2287.42	PASS	AC=2;AF=0.500;AN=4;ANN=C|upstream_gene_variant|MODIFIER|LOC101507948|gene-LOC101507948|transcript|XM_004486201.3|protein_coding||c.-7198T>C|||||3416|WARNING_TRANSCRIPT_NO_START_CODON,C|upstream_gene_variant|MODIFIER|exon-XM_004486201.3-1|GENE_exon-XM_004486201.3-1|transcript|rna-XM_004486201.3|protein_coding||c.-3806T>C|||||3416|,C|downstream_gene_variant|MODIFIER|LOC101493445|gene-LOC101493445|t…	GT:AD:DP:GQ:PGT:PID:PL
NC_021160.1	1792783	.	G	T	1/1	0/0	2287.42	PASS	AC=2;AF=0.500;AN=4;ANN=T|upstream_gene_variant|MODIFIER|LOC101507948|gene-LOC101507948|transcript|XM_004486201.3|protein_coding||c.-7197G>T|||||3415|WARNING_TRANSCRIPT_NO_START_CODON,T|upstream_gene_variant|MODIFIER|exon-XM_004486201.3-1|GENE_exon-XM_004486201.3-1|transcript|rna-XM_004486201.3|protein_coding||c.-3805G>T|||||3415|,T|downstream_gene_variant|MODIFIER|LOC101493445|gene-LOC101493445|t…	GT:AD:DP:GQ:PGT:PID:PL
NC_021160.1	1792814	.	T	C	1/1	0/0	1028.42	PASS	AC=2;AF=0.500;AN=4;ANN=C|upstream_gene_variant|MODIFIER|LOC101507948|gene-LOC101507948|transcript|XM_004486201.3|protein_coding||c.-7166T>C|||||3384|WARNING_TRANSCRIPT_NO_START_CODON,C|upstream_gene_variant|MODIFIER|exon-XM_004486201.3-1|GENE_exon-XM_004486201.3-1|transcript|rna-XM_004486201.3|protein_coding||c.-3774T>C|||||3384|,C|downstream_gene_variant|MODIFIER|LOC101493445|gene-LOC101493445|t…	GT:AD:DP:GQ:PL
NC_021160.1	1792852	.	G	A	1/1	0/0	3003.42	PASS	AC=2;AF=0.500;AN=4;ANN=A|synonymous_variant|LOW|exon-XM_004485633.3-1|GENE_exon-XM_004485633.3-1|transcript|rna-XM_004485633.3|protein_coding|3/6|c.306C>T|p.Ser102Ser|499/1233|306/771|102/256||,A|synonymous_variant|LOW|exon-XM_004485634.3-1|GENE_exon-XM_004485634.3-1|transcript|rna-XM_004485634.3|protein_coding|3/6|c.303C>T|p.Ser101Ser|496/1230|303/768|101/255||,A|upstream_gene_variant|MODIFIER|L…	GT:AD:DP:GQ:PGT:PID:PL
NC_021160.1	1792853	.	C	T	1/1	0/0	3003.42	PASS	AC=2;AF=0.500;AN=4;ANN=T|missense_variant|MODERATE|exon-XM_004485633.3-1|GENE_exon-XM_004485633.3-1|transcript|rna-XM_004485633.3|protein_coding|3/6|c.305G>A|p.Ser102Asn|498/1233|305/771|102/256||,T|missense_variant|MODERATE|exon-XM_004485634.3-1|GENE_exon-XM_004485634.3-1|transcript|rna-XM_004485634.3|protein_coding|3/6|c.302G>A|p.Ser101Asn|495/1230|302/768|101/255||,T|upstream_gene_variant|MODI…	GT:AD:DP:GQ:PGT:PID:PL
NC_021160.1	1792967	.	C	A	1/1	0/0	1487.42	PASS	AC=2;AF=0.500;AN=4;ANN=A|upstream_gene_variant|MODIFIER|LOC101507948|gene-LOC101507948|transcript|XM_004486201.3|protein_coding||c.-7013C>A|||||3231|WARNING_TRANSCRIPT_NO_START_CODON,A|upstream_gene_variant|MODIFIER|exon-XM_004486201.3-1|GENE_exon-XM_004486201.3-1|transcript|rna-XM_004486201.3|protein_coding||c.-3621C>A|||||3231|,A|downstream_gene_variant|MODIFIER|LOC101493445|gene-LOC101493445|t…	GT:AD:DP:GQ:PL
NC_021160.1	1793011	.	T	A	1/1	0/0	1134.42	PASS	AC=2;AF=0.500;AN=4;ANN=A|splice_region_variant&synonymous_variant|LOW|exon-XM_004485633.3-1|GENE_exon-XM_004485633.3-1|transcript|rna-XM_004485633.3|protein_coding|2/6|c.237A>T|p.Pro79Pro|430/1233|237/771|79/256||,A|splice_region_variant&synonymous_variant|LOW|exon-XM_004485634.3-1|GENE_exon-XM_004485634.3-1|transcript|rna-XM_004485634.3|protein_coding|2/6|c.237A>T|p.Pro79Pro|430/1230|237/768|79/…	GT:AD:DP:GQ:PL
NC_021160.1	1793122	.	G	A	1/1	0/0	2845.42	PASS	AC=2;AF=0.500;AN=4;ANN=A|upstream_gene_variant|MODIFIER|LOC101507948|gene-LOC101507948|transcript|XM_004486201.3|protein_coding||c.-6858G>A|||||3076|WARNING_TRANSCRIPT_NO_START_CODON,A|upstream_gene_variant|MODIFIER|exon-XM_004486201.3-1|GENE_exon-XM_004486201.3-1|transcript|rna-XM_004486201.3|protein_coding||c.-3466G>A|||||3076|,A|downstream_gene_variant|MODIFIER|LOC101493445|gene-LOC101493445|t…	GT:AD:DP:GQ:PGT:PID:PL
NC_021160.1	1793123	.	C	T	1/1	0/0	2845.42	PASS	AC=2;AF=0.500;AN=4;ANN=T|upstream_gene_variant|MODIFIER|LOC101507948|gene-LOC101507948|transcript|XM_004486201.3|protein_coding||c.-6857C>T|||||3075|WARNING_TRANSCRIPT_NO_START_CODON,T|upstream_gene_variant|MODIFIER|exon-XM_004486201.3-1|GENE_exon-XM_004486201.3-1|transcript|rna-XM_004486201.3|protein_coding||c.-3465C>T|||||3075|,T|downstream_gene_variant|MODIFIER|LOC101493445|gene-LOC101493445|t…	GT:AD:DP:GQ:PGT:PID:PL
NC_021160.1	1793129	.	TG	T	1/1	0/0	2846.38	PASS	AC=2;AF=0.500;AN=4;ANN=T|upstream_gene_variant|MODIFIER|LOC101507948|gene-LOC101507948|transcript|XM_004486201.3|protein_coding||c.-6850delG|||||3068|WARNING_TRANSCRIPT_NO_START_CODON,T|upstream_gene_variant|MODIFIER|exon-XM_004486201.3-1|GENE_exon-XM_004486201.3-1|transcript|rna-XM_004486201.3|protein_coding||c.-3458delG|||||3068|,T|downstream_gene_variant|MODIFIER|LOC101493445|gene-LOC101493445…	GT:AD:DP:GQ:PGT:PID:PL
NC_021160.1	1793156	.	G	T	1/1	0/0	1823.42	PASS	AC=2;AF=0.500;AN=4;ANN=T|upstream_gene_variant|MODIFIER|LOC101507948|gene-LOC101507948|transcript|XM_004486201.3|protein_coding||c.-6824G>T|||||3042|WARNING_TRANSCRIPT_NO_START_CODON,T|upstream_gene_variant|MODIFIER|exon-XM_004486201.3-1|GENE_exon-XM_004486201.3-1|transcript|rna-XM_004486201.3|protein_coding||c.-3432G>T|||||3042|,T|downstream_gene_variant|MODIFIER|LOC101493445|gene-LOC101493445|t…	GT:AD:DP:GQ:PL
NC_021160.1	1793184	.	A	G	1/1	0/0	1775.42	PASS	AC=2;AF=0.500;AN=4;ANN=G|upstream_gene_variant|MODIFIER|LOC101507948|gene-LOC101507948|transcript|XM_004486201.3|protein_coding||c.-6796A>G|||||3014|WARNING_TRANSCRIPT_NO_START_CODON,G|upstream_gene_variant|MODIFIER|exon-XM_004486201.3-1|GENE_exon-XM_004486201.3-1|transcript|rna-XM_004486201.3|protein_coding||c.-3404A>G|||||3014|,G|downstream_gene_variant|MODIFIER|LOC101493445|gene-LOC101493445|t…	GT:AD:DP:GQ:PL
NC_021160.1	1793203	.	G	A	1/1	0/0	1863.42	PASS	AC=2;AF=0.500;AN=4;ANN=A|upstream_gene_variant|MODIFIER|LOC101507948|gene-LOC101507948|transcript|XM_004486201.3|protein_coding||c.-6777G>A|||||2995|WARNING_TRANSCRIPT_NO_START_CODON,A|upstream_gene_variant|MODIFIER|exon-XM_004486201.3-1|GENE_exon-XM_004486201.3-1|transcript|rna-XM_004486201.3|protein_coding||c.-3385G>A|||||2995|,A|downstream_gene_variant|MODIFIER|LOC101493445|gene-LOC101493445|t…	GT:AD:DP:GQ:PL
NC_021160.1	1793218	.	T	C	1/1	0/0	1174.42	PASS	AC=2;AF=0.500;AN=4;ANN=C|upstream_gene_variant|MODIFIER|LOC101507948|gene-LOC101507948|transcript|XM_004486201.3|protein_coding||c.-6762T>C|||||2980|WARNING_TRANSCRIPT_NO_START_CODON,C|upstream_gene_variant|MODIFIER|exon-XM_004486201.3-1|GENE_exon-XM_004486201.3-1|transcript|rna-XM_004486201.3|protein_coding||c.-3370T>C|||||2980|,C|downstream_gene_variant|MODIFIER|LOC101493445|gene-LOC101493445|t…	GT:AD:DP:GQ:PL
NC_021160.1	1793236	.	C	T	1/1	0/0	2168.42	PASS	AC=2;AF=0.500;AN=4;ANN=T|upstream_gene_variant|MODIFIER|LOC101507948|gene-LOC101507948|transcript|XM_004486201.3|protein_coding||c.-6744C>T|||||2962|WARNING_TRANSCRIPT_NO_START_CODON,T|upstream_gene_variant|MODIFIER|exon-XM_004486201.3-1|GENE_exon-XM_004486201.3-1|transcript|rna-XM_004486201.3|protein_coding||c.-3352C>T|||||2962|,T|downstream_gene_variant|MODIFIER|LOC101493445|gene-LOC101493445|t…	GT:AD:DP:GQ:PL
NC_021160.1	1793256	.	C	T	1/1	0/0	3745.42	PASS	AC=2;AF=0.500;AN=4;ANN=T|upstream_gene_variant|MODIFIER|LOC101507948|gene-LOC101507948|transcript|XM_004486201.3|protein_coding||c.-6724C>T|||||2942|WARNING_TRANSCRIPT_NO_START_CODON,T|upstream_gene_variant|MODIFIER|exon-XM_004486201.3-1|GENE_exon-XM_004486201.3-1|transcript|rna-XM_004486201.3|protein_coding||c.-3332C>T|||||2942|,T|downstream_gene_variant|MODIFIER|LOC101493445|gene-LOC101493445|t…	GT:AD:DP:GQ:PGT:PID:PL
NC_021160.1	1793260	.	G	T	1/1	0/0	3720.42	PASS	AC=2;AF=0.500;AN=4;ANN=T|upstream_gene_variant|MODIFIER|LOC101507948|gene-LOC101507948|transcript|XM_004486201.3|protein_coding||c.-6720G>T|||||2938|WARNING_TRANSCRIPT_NO_START_CODON,T|upstream_gene_variant|MODIFIER|exon-XM_004486201.3-1|GENE_exon-XM_004486201.3-1|transcript|rna-XM_004486201.3|protein_coding||c.-3328G>T|||||2938|,T|downstream_gene_variant|MODIFIER|LOC101493445|gene-LOC101493445|t…	GT:AD:DP:GQ:PGT:PID:PL
NC_021160.1	1793389	.	G	A	1/1	0/0	1707.42	PASS	AC=2;AF=0.500;AN=4;ANN=A|synonymous_variant|LOW|exon-XM_004485633.3-1|GENE_exon-XM_004485633.3-1|transcript|rna-XM_004485633.3|protein_coding|1/6|c.105C>T|p.Asn35Asn|298/1233|105/771|35/256||,A|synonymous_variant|LOW|exon-XM_004485634.3-1|GENE_exon-XM_004485634.3-1|transcript|rna-XM_004485634.3|protein_coding|1/6|c.105C>T|p.Asn35Asn|298/1230|105/768|35/255||,A|upstream_gene_variant|MODIFIER|LOC10…	GT:AD:DP:GQ:PL
NC_021160.1	1793422	.	A	G	1/1	0/0	2535.42	PASS	AC=2;AF=0.500;AN=4;ANN=G|synonymous_variant|LOW|exon-XM_004485633.3-1|GENE_exon-XM_004485633.3-1|transcript|rna-XM_004485633.3|protein_coding|1/6|c.72T>C|p.Phe24Phe|265/1233|72/771|24/256||,G|synonymous_variant|LOW|exon-XM_004485634.3-1|GENE_exon-XM_004485634.3-1|transcript|rna-XM_004485634.3|protein_coding|1/6|c.72T>C|p.Phe24Phe|265/1230|72/768|24/255||,G|upstream_gene_variant|MODIFIER|LOC101507…	GT:AD:DP:GQ:PGT:PID:PL
NC_021160.1	1793423	.	A	C	1/1	0/0	2535.42	PASS	AC=2;AF=0.500;AN=4;ANN=C|missense_variant|MODERATE|exon-XM_004485633.3-1|GENE_exon-XM_004485633.3-1|transcript|rna-XM_004485633.3|protein_coding|1/6|c.71T>G|p.Phe24Cys|264/1233|71/771|24/256||,C|missense_variant|MODERATE|exon-XM_004485634.3-1|GENE_exon-XM_004485634.3-1|transcript|rna-XM_004485634.3|protein_coding|1/6|c.71T>G|p.Phe24Cys|264/1230|71/768|24/255||,C|upstream_gene_variant|MODIFIER|LOC…	GT:AD:DP:GQ:PGT:PID:PL
NC_021160.1	1793448	.	G	T	1/1	0/0	1825.42	PASS	AC=2;AF=0.500;AN=4;ANN=T|missense_variant|MODERATE|exon-XM_004485633.3-1|GENE_exon-XM_004485633.3-1|transcript|rna-XM_004485633.3|protein_coding|1/6|c.46C>A|p.Gln16Lys|239/1233|46/771|16/256||,T|missense_variant|MODERATE|exon-XM_004485634.3-1|GENE_exon-XM_004485634.3-1|transcript|rna-XM_004485634.3|protein_coding|1/6|c.46C>A|p.Gln16Lys|239/1230|46/768|16/255||,T|upstream_gene_variant|MODIFIER|LOC…	GT:AD:DP:GQ:PL
NC_021160.1	1793508	.	A	AC	1/1	0/0	2465.38	PASS	AC=2;AF=0.500;AN=4;ANN=AC|5_prime_UTR_variant|MODIFIER|exon-XM_004485633.3-1|GENE_exon-XM_004485633.3-1|transcript|rna-XM_004485633.3|protein_coding|1/6|c.-16dupG|||||16|,AC|5_prime_UTR_variant|MODIFIER|exon-XM_004485634.3-1|GENE_exon-XM_004485634.3-1|transcript|rna-XM_004485634.3|protein_coding|1/6|c.-16dupG|||||16|,AC|upstream_gene_variant|MODIFIER|LOC101507948|gene-LOC101507948|transcript|XM_0…	GT:AD:DP:GQ:PL
NC_021160.1	1793692	.	G	GTGACATATTATGGATTATTTTTTACCCACTCTTCCTC	1/1	0/0	718.38	MQ40;mrd20;mrd30	AC=2;AF=0.500;AN=4;ANN=GTGACATATTATGGATTATTTTTTACCCACTCTTCCTC|upstream_gene_variant|MODIFIER|exon-XM_004485633.3-1|GENE_exon-XM_004485633.3-1|transcript|rna-XM_004485633.3|protein_coding||c.-200_-199insGAGGAAGAGTGGGTAAAAAATAATCCATAATATGTCA|||||7|,GTGACATATTATGGATTATTTTTTACCCACTCTTCCTC|upstream_gene_variant|MODIFIER|exon-XM_004485634.3-1|GENE_exon-XM_004485634.3-1|transcript|rna-XM_004485634.3|pro…	GT:AD:DP:GQ:PL
NC_021160.1	1794094	.	G	A	1/1	0/0	1239.42	PASS	AC=2;AF=0.500;AN=4;ANN=A|upstream_gene_variant|MODIFIER|exon-XM_004485633.3-1|GENE_exon-XM_004485633.3-1|transcript|rna-XM_004485633.3|protein_coding||c.-601C>T|||||408|,A|upstream_gene_variant|MODIFIER|exon-XM_004485634.3-1|GENE_exon-XM_004485634.3-1|transcript|rna-XM_004485634.3|protein_coding||c.-601C>T|||||408|,A|upstream_gene_variant|MODIFIER|LOC101507948|gene-LOC101507948|transcript|XM_0044…	GT:AD:DP:GQ:PL
NC_021160.1	1794109	.	T	G	1/1	0/0	1317.42	PASS	AC=2;AF=0.500;AN=4;ANN=G|upstream_gene_variant|MODIFIER|exon-XM_004485633.3-1|GENE_exon-XM_004485633.3-1|transcript|rna-XM_004485633.3|protein_coding||c.-616A>C|||||423|,G|upstream_gene_variant|MODIFIER|exon-XM_004485634.3-1|GENE_exon-XM_004485634.3-1|transcript|rna-XM_004485634.3|protein_coding||c.-616A>C|||||423|,G|upstream_gene_variant|MODIFIER|LOC101507948|gene-LOC101507948|transcript|XM_0044…	GT:AD:DP:GQ:PL
NC_021160.1	1794179	.	C	T	1/1	0/0	1480.42	PASS	AC=2;AF=0.500;AN=4;ANN=T|upstream_gene_variant|MODIFIER|exon-XM_004485633.3-1|GENE_exon-XM_004485633.3-1|transcript|rna-XM_004485633.3|protein_coding||c.-686G>A|||||493|,T|upstream_gene_variant|MODIFIER|exon-XM_004485634.3-1|GENE_exon-XM_004485634.3-1|transcript|rna-XM_004485634.3|protein_coding||c.-686G>A|||||493|,T|upstream_gene_variant|MODIFIER|LOC101507948|gene-LOC101507948|transcript|XM_0044…	GT:AD:DP:GQ:PL
NC_021160.1	1794288	.	C	A	1/1	0/0	1234.42	PASS	AC=2;AF=0.500;AN=4;ANN=A|upstream_gene_variant|MODIFIER|exon-XM_004485633.3-1|GENE_exon-XM_004485633.3-1|transcript|rna-XM_004485633.3|protein_coding||c.-795G>T|||||602|,A|upstream_gene_variant|MODIFIER|exon-XM_004485634.3-1|GENE_exon-XM_004485634.3-1|transcript|rna-XM_004485634.3|protein_coding||c.-795G>T|||||602|,A|upstream_gene_variant|MODIFIER|LOC101507948|gene-LOC101507948|transcript|XM_0044…	GT:AD:DP:GQ:PL
NC_021160.1	1794406	.	GT	G	1/1	0/0	1165.38	PASS	AC=2;AF=0.500;AN=4;ANN=G|upstream_gene_variant|MODIFIER|exon-XM_004485633.3-1|GENE_exon-XM_004485633.3-1|transcript|rna-XM_004485633.3|protein_coding||c.-914delA|||||721|,G|upstream_gene_variant|MODIFIER|exon-XM_004485634.3-1|GENE_exon-XM_004485634.3-1|transcript|rna-XM_004485634.3|protein_coding||c.-914delA|||||721|,G|upstream_gene_variant|MODIFIER|LOC101507948|gene-LOC101507948|transcript|XM_00…	GT:AD:DP:GQ:PL
NC_021160.1	1794532	.	TTATA	T	1/1	0/0	2079.38	PASS	AC=2;AF=0.500;AN=4;ANN=T|upstream_gene_variant|MODIFIER|exon-XM_004485633.3-1|GENE_exon-XM_004485633.3-1|transcript|rna-XM_004485633.3|protein_coding||c.-1043_-1040delTATA|||||847|,T|upstream_gene_variant|MODIFIER|exon-XM_004485634.3-1|GENE_exon-XM_004485634.3-1|transcript|rna-XM_004485634.3|protein_coding||c.-1043_-1040delTATA|||||847|,T|upstream_gene_variant|MODIFIER|LOC101507948|gene-LOC101507…	GT:AD:DP:GQ:PL
NC_021160.1	1794616	.	G	A	1/1	0/0	1951.42	PASS	AC=2;AF=0.500;AN=4;ANN=A|upstream_gene_variant|MODIFIER|exon-XM_004485633.3-1|GENE_exon-XM_004485633.3-1|transcript|rna-XM_004485633.3|protein_coding||c.-1123C>T|||||930|,A|upstream_gene_variant|MODIFIER|exon-XM_004485634.3-1|GENE_exon-XM_004485634.3-1|transcript|rna-XM_004485634.3|protein_coding||c.-1123C>T|||||930|,A|upstream_gene_variant|MODIFIER|LOC101507948|gene-LOC101507948|transcript|XM_00…	GT:AD:DP:GQ:PGT:PID:PL
NC_021160.1	1794637	.	A	G	1/1	0/0	1870.42	PASS	AC=2;AF=0.500;AN=4;ANN=G|upstream_gene_variant|MODIFIER|exon-XM_004485633.3-1|GENE_exon-XM_004485633.3-1|transcript|rna-XM_004485633.3|protein_coding||c.-1144T>C|||||951|,G|upstream_gene_variant|MODIFIER|exon-XM_004485634.3-1|GENE_exon-XM_004485634.3-1|transcript|rna-XM_004485634.3|protein_coding||c.-1144T>C|||||951|,G|upstream_gene_variant|MODIFIER|LOC101507948|gene-LOC101507948|transcript|XM_00…	GT:AD:DP:GQ:PGT:PID:PL
NC_021160.1	1794741	.	ACTTTATTCC	A	1/1	0/0	1739.38	MQ40	AC=2;AF=0.500;AN=4;ANN=A|upstream_gene_variant|MODIFIER|exon-XM_004485633.3-1|GENE_exon-XM_004485633.3-1|transcript|rna-XM_004485633.3|protein_coding||c.-1257_-1249delGGAATAAAG|||||1056|,A|upstream_gene_variant|MODIFIER|exon-XM_004485634.3-1|GENE_exon-XM_004485634.3-1|transcript|rna-XM_004485634.3|protein_coding||c.-1257_-1249delGGAATAAAG|||||1056|,A|upstream_gene_variant|MODIFIER|LOC101507948|ge…	GT:AD:DP:GQ:PL
NC_021160.1	1794821	.	A	T	1/1	0/0	2662.42	PASS	AC=2;AF=0.500;AN=4;ANN=T|upstream_gene_variant|MODIFIER|exon-XM_004485633.3-1|GENE_exon-XM_004485633.3-1|transcript|rna-XM_004485633.3|protein_coding||c.-1328T>A|||||1135|,T|upstream_gene_variant|MODIFIER|exon-XM_004485634.3-1|GENE_exon-XM_004485634.3-1|transcript|rna-XM_004485634.3|protein_coding||c.-1328T>A|||||1135|,T|upstream_gene_variant|MODIFIER|LOC101507948|gene-LOC101507948|transcript|XM_…	GT:AD:DP:GQ:PGT:PID:PL
NC_021160.1	1794829	.	A	T	1/1	0/0	2612.42	PASS	AC=2;AF=0.500;AN=4;ANN=T|upstream_gene_variant|MODIFIER|exon-XM_004485633.3-1|GENE_exon-XM_004485633.3-1|transcript|rna-XM_004485633.3|protein_coding||c.-1336T>A|||||1143|,T|upstream_gene_variant|MODIFIER|exon-XM_004485634.3-1|GENE_exon-XM_004485634.3-1|transcript|rna-XM_004485634.3|protein_coding||c.-1336T>A|||||1143|,T|upstream_gene_variant|MODIFIER|LOC101507948|gene-LOC101507948|transcript|XM_…	GT:AD:DP:GQ:PGT:PID:PL
NC_021160.1	1794916	.	C	T	1/1	0/0	3157.42	PASS	AC=2;AF=0.500;AN=4;ANN=T|upstream_gene_variant|MODIFIER|exon-XM_004485633.3-1|GENE_exon-XM_004485633.3-1|transcript|rna-XM_004485633.3|protein_coding||c.-1423G>A|||||1230|,T|upstream_gene_variant|MODIFIER|exon-XM_004485634.3-1|GENE_exon-XM_004485634.3-1|transcript|rna-XM_004485634.3|protein_coding||c.-1423G>A|||||1230|,T|upstream_gene_variant|MODIFIER|LOC101507948|gene-LOC101507948|transcript|XM_…	GT:AD:DP:GQ:PGT:PID:PL
NC_021160.1	1794926	.	T	A	1/1	0/0	3132.42	PASS	AC=2;AF=0.500;AN=4;ANN=A|upstream_gene_variant|MODIFIER|exon-XM_004485633.3-1|GENE_exon-XM_004485633.3-1|transcript|rna-XM_004485633.3|protein_coding||c.-1433A>T|||||1240|,A|upstream_gene_variant|MODIFIER|exon-XM_004485634.3-1|GENE_exon-XM_004485634.3-1|transcript|rna-XM_004485634.3|protein_coding||c.-1433A>T|||||1240|,A|upstream_gene_variant|MODIFIER|LOC101507948|gene-LOC101507948|transcript|XM_…	GT:AD:DP:GQ:PGT:PID:PL
NC_021160.1	1794992	.	C	T	1/1	0/0	1533.42	PASS	AC=2;AF=0.500;AN=4;ANN=T|upstream_gene_variant|MODIFIER|exon-XM_004485633.3-1|GENE_exon-XM_004485633.3-1|transcript|rna-XM_004485633.3|protein_coding||c.-1499G>A|||||1306|,T|upstream_gene_variant|MODIFIER|exon-XM_004485634.3-1|GENE_exon-XM_004485634.3-1|transcript|rna-XM_004485634.3|protein_coding||c.-1499G>A|||||1306|,T|upstream_gene_variant|MODIFIER|LOC101507948|gene-LOC101507948|transcript|XM_…	GT:AD:DP:GQ:PL
NC_021160.1	1795011	.	T	A	1/1	0/0	2137.42	PASS	AC=2;AF=0.500;AN=4;ANN=A|upstream_gene_variant|MODIFIER|exon-XM_004485633.3-1|GENE_exon-XM_004485633.3-1|transcript|rna-XM_004485633.3|protein_coding||c.-1518A>T|||||1325|,A|upstream_gene_variant|MODIFIER|exon-XM_004485634.3-1|GENE_exon-XM_004485634.3-1|transcript|rna-XM_004485634.3|protein_coding||c.-1518A>T|||||1325|,A|upstream_gene_variant|MODIFIER|LOC101507948|gene-LOC101507948|transcript|XM_…	GT:AD:DP:GQ:PGT:PID:PL
NC_021160.1	1795015	.	T	C	1/1	0/0	2162.42	PASS	AC=2;AF=0.500;AN=4;ANN=C|upstream_gene_variant|MODIFIER|exon-XM_004485633.3-1|GENE_exon-XM_004485633.3-1|transcript|rna-XM_004485633.3|protein_coding||c.-1522A>G|||||1329|,C|upstream_gene_variant|MODIFIER|exon-XM_004485634.3-1|GENE_exon-XM_004485634.3-1|transcript|rna-XM_004485634.3|protein_coding||c.-1522A>G|||||1329|,C|upstream_gene_variant|MODIFIER|LOC101507948|gene-LOC101507948|transcript|XM_…	GT:AD:DP:GQ:PGT:PID:PL
NC_021160.1	1795060	.	T	G	1/1	0/0	1136.42	PASS	AC=2;AF=0.500;AN=4;ANN=G|upstream_gene_variant|MODIFIER|exon-XM_004485633.3-1|GENE_exon-XM_004485633.3-1|transcript|rna-XM_004485633.3|protein_coding||c.-1567A>C|||||1374|,G|upstream_gene_variant|MODIFIER|exon-XM_004485634.3-1|GENE_exon-XM_004485634.3-1|transcript|rna-XM_004485634.3|protein_coding||c.-1567A>C|||||1374|,G|upstream_gene_variant|MODIFIER|LOC101507948|gene-LOC101507948|transcript|XM_…	GT:AD:DP:GQ:PL
NC_021160.1	1795336	.	A	C	1/1	0/0	2315.42	PASS	AC=2;AF=0.500;AN=4;ANN=C|upstream_gene_variant|MODIFIER|exon-XM_004485633.3-1|GENE_exon-XM_004485633.3-1|transcript|rna-XM_004485633.3|protein_coding||c.-1843T>G|||||1650|,C|upstream_gene_variant|MODIFIER|exon-XM_004485634.3-1|GENE_exon-XM_004485634.3-1|transcript|rna-XM_004485634.3|protein_coding||c.-1843T>G|||||1650|,C|upstream_gene_variant|MODIFIER|LOC101507948|gene-LOC101507948|transcript|XM_…	GT:AD:DP:GQ:PGT:PID:PL
NC_021160.1	1795337	.	A	C	1/1	0/0	2315.42	PASS	AC=2;AF=0.500;AN=4;ANN=C|upstream_gene_variant|MODIFIER|exon-XM_004485633.3-1|GENE_exon-XM_004485633.3-1|transcript|rna-XM_004485633.3|protein_coding||c.-1844T>G|||||1651|,C|upstream_gene_variant|MODIFIER|exon-XM_004485634.3-1|GENE_exon-XM_004485634.3-1|transcript|rna-XM_004485634.3|protein_coding||c.-1844T>G|||||1651|,C|upstream_gene_variant|MODIFIER|LOC101507948|gene-LOC101507948|transcript|XM_…	GT:AD:DP:GQ:PGT:PID:PL
NC_021160.1	1795431	.	T	TC	1/1	0/0	2375.38	PASS	AC=2;AF=0.500;AN=4;ANN=TC|upstream_gene_variant|MODIFIER|exon-XM_004485633.3-1|GENE_exon-XM_004485633.3-1|transcript|rna-XM_004485633.3|protein_coding||c.-1939_-1938insG|||||1746|,TC|upstream_gene_variant|MODIFIER|exon-XM_004485634.3-1|GENE_exon-XM_004485634.3-1|transcript|rna-XM_004485634.3|protein_coding||c.-1939_-1938insG|||||1746|,TC|upstream_gene_variant|MODIFIER|LOC101507948|gene-LOC1015079…	GT:AD:DP:GQ:PGT:PID:PL
NC_021160.1	1795453	.	C	T	1/1	0/0	2217.42	PASS	AC=2;AF=0.500;AN=4;ANN=T|upstream_gene_variant|MODIFIER|exon-XM_004485633.3-1|GENE_exon-XM_004485633.3-1|transcript|rna-XM_004485633.3|protein_coding||c.-1960G>A|||||1767|,T|upstream_gene_variant|MODIFIER|exon-XM_004485634.3-1|GENE_exon-XM_004485634.3-1|transcript|rna-XM_004485634.3|protein_coding||c.-1960G>A|||||1767|,T|upstream_gene_variant|MODIFIER|LOC101507948|gene-LOC101507948|transcript|XM_…	GT:AD:DP:GQ:PGT:PID:PL
NC_021160.1	1795479	.	C	T	1/1	0/0	1249.42	PASS	AC=2;AF=0.500;AN=4;ANN=T|upstream_gene_variant|MODIFIER|exon-XM_004485633.3-1|GENE_exon-XM_004485633.3-1|transcript|rna-XM_004485633.3|protein_coding||c.-1986G>A|||||1793|,T|upstream_gene_variant|MODIFIER|exon-XM_004485634.3-1|GENE_exon-XM_004485634.3-1|transcript|rna-XM_004485634.3|protein_coding||c.-1986G>A|||||1793|,T|upstream_gene_variant|MODIFIER|LOC101507948|gene-LOC101507948|transcript|XM_…	GT:AD:DP:GQ:PL
NC_021160.1	1795514	.	C	T	1/1	0/0	1309.42	PASS	AC=2;AF=0.500;AN=4;ANN=T|upstream_gene_variant|MODIFIER|exon-XM_004485633.3-1|GENE_exon-XM_004485633.3-1|transcript|rna-XM_004485633.3|protein_coding||c.-2021G>A|||||1828|,T|upstream_gene_variant|MODIFIER|exon-XM_004485634.3-1|GENE_exon-XM_004485634.3-1|transcript|rna-XM_004485634.3|protein_coding||c.-2021G>A|||||1828|,T|upstream_gene_variant|MODIFIER|LOC101507948|gene-LOC101507948|transcript|XM_…	GT:AD:DP:GQ:PL
NC_021160.1	1795545	.	T	A	1/1	0/0	1229.42	PASS	AC=2;AF=0.500;AN=4;ANN=A|upstream_gene_variant|MODIFIER|exon-XM_004485633.3-1|GENE_exon-XM_004485633.3-1|transcript|rna-XM_004485633.3|protein_coding||c.-2052A>T|||||1859|,A|upstream_gene_variant|MODIFIER|exon-XM_004485634.3-1|GENE_exon-XM_004485634.3-1|transcript|rna-XM_004485634.3|protein_coding||c.-2052A>T|||||1859|,A|upstream_gene_variant|MODIFIER|LOC101507948|gene-LOC101507948|transcript|XM_…	GT:AD:DP:GQ:PL
NC_021160.1	1795579	.	TA	T	1/1	0/0	2161.38	PASS	AC=2;AF=0.500;AN=4;ANN=T|upstream_gene_variant|MODIFIER|exon-XM_004485633.3-1|GENE_exon-XM_004485633.3-1|transcript|rna-XM_004485633.3|protein_coding||c.-2087delT|||||1894|,T|upstream_gene_variant|MODIFIER|exon-XM_004485634.3-1|GENE_exon-XM_004485634.3-1|transcript|rna-XM_004485634.3|protein_coding||c.-2087delT|||||1894|,T|upstream_gene_variant|MODIFIER|LOC101507948|gene-LOC101507948|transcript|X…	GT:AD:DP:GQ:PGT:PID:PL
NC_021160.1	1795588	.	A	G	1/1	0/0	2358.42	PASS	AC=2;AF=0.500;AN=4;ANN=G|upstream_gene_variant|MODIFIER|exon-XM_004485633.3-1|GENE_exon-XM_004485633.3-1|transcript|rna-XM_004485633.3|protein_coding||c.-2095T>C|||||1902|,G|upstream_gene_variant|MODIFIER|exon-XM_004485634.3-1|GENE_exon-XM_004485634.3-1|transcript|rna-XM_004485634.3|protein_coding||c.-2095T>C|||||1902|,G|upstream_gene_variant|MODIFIER|LOC101507948|gene-LOC101507948|transcript|XM_…	GT:AD:DP:GQ:PGT:PID:PL
NC_021160.1	1795612	.	A	G	1/1	0/0	2048.42	PASS	AC=2;AF=0.500;AN=4;ANN=G|upstream_gene_variant|MODIFIER|exon-XM_004485633.3-1|GENE_exon-XM_004485633.3-1|transcript|rna-XM_004485633.3|protein_coding||c.-2119T>C|||||1926|,G|upstream_gene_variant|MODIFIER|exon-XM_004485634.3-1|GENE_exon-XM_004485634.3-1|transcript|rna-XM_004485634.3|protein_coding||c.-2119T>C|||||1926|,G|upstream_gene_variant|MODIFIER|LOC101507948|gene-LOC101507948|transcript|XM_…	GT:AD:DP:GQ:PGT:PID:PL
NC_021160.1	1795668	.	GAAGTTACACTTTGT	G	1/1	0/0	2566.38	PASS	AC=2;AF=0.500;AN=4;ANN=G|upstream_gene_variant|MODIFIER|exon-XM_004485633.3-1|GENE_exon-XM_004485633.3-1|transcript|rna-XM_004485633.3|protein_coding||c.-2189_-2176delACAAAGTGTAACTT|||||1983|,G|upstream_gene_variant|MODIFIER|exon-XM_004485634.3-1|GENE_exon-XM_004485634.3-1|transcript|rna-XM_004485634.3|protein_coding||c.-2189_-2176delACAAAGTGTAACTT|||||1983|,G|upstream_gene_variant|MODIFIER|LOC10…	GT:AD:DP:GQ:PGT:PID:PL
NC_021160.1	1795687	.	C	CA	1/1	0/0	2656.38	PASS	AC=2;AF=0.500;AN=4;ANN=CA|upstream_gene_variant|MODIFIER|exon-XM_004485633.3-1|GENE_exon-XM_004485633.3-1|transcript|rna-XM_004485633.3|protein_coding||c.-2195_-2194insT|||||2002|,CA|upstream_gene_variant|MODIFIER|exon-XM_004485634.3-1|GENE_exon-XM_004485634.3-1|transcript|rna-XM_004485634.3|protein_coding||c.-2195_-2194insT|||||2002|,CA|upstream_gene_variant|MODIFIER|LOC101507948|gene-LOC1015079…	GT:AD:DP:GQ:PGT:PID:PL
NC_021160.1	1795690	.	C	G	1/1	0/0	2620.42	PASS	AC=2;AF=0.500;AN=4;ANN=G|upstream_gene_variant|MODIFIER|exon-XM_004485633.3-1|GENE_exon-XM_004485633.3-1|transcript|rna-XM_004485633.3|protein_coding||c.-2197G>C|||||2004|,G|upstream_gene_variant|MODIFIER|exon-XM_004485634.3-1|GENE_exon-XM_004485634.3-1|transcript|rna-XM_004485634.3|protein_coding||c.-2197G>C|||||2004|,G|upstream_gene_variant|MODIFIER|LOC101507948|gene-LOC101507948|transcript|XM_…	GT:AD:DP:GQ:PGT:PID:PL
NC_021160.1	1795691	.	T	TGTA	1/1	0/0	2611.38	PASS	AC=2;AF=0.500;AN=4;ANN=TGTA|upstream_gene_variant|MODIFIER|exon-XM_004485633.3-1|GENE_exon-XM_004485633.3-1|transcript|rna-XM_004485633.3|protein_coding||c.-2199_-2198insTAC|||||2006|,TGTA|upstream_gene_variant|MODIFIER|exon-XM_004485634.3-1|GENE_exon-XM_004485634.3-1|transcript|rna-XM_004485634.3|protein_coding||c.-2199_-2198insTAC|||||2006|,TGTA|upstream_gene_variant|MODIFIER|LOC101507948|gene-…	GT:AD:DP:GQ:PGT:PID:PL
NC_021160.1	1795737	.	TA	T	1/1	0/0	2235.38	PASS	AC=2;AF=0.500;AN=4;ANN=T|upstream_gene_variant|MODIFIER|exon-XM_004485633.3-1|GENE_exon-XM_004485633.3-1|transcript|rna-XM_004485633.3|protein_coding||c.-2245delT|||||2052|,T|upstream_gene_variant|MODIFIER|exon-XM_004485634.3-1|GENE_exon-XM_004485634.3-1|transcript|rna-XM_004485634.3|protein_coding||c.-2245delT|||||2052|,T|upstream_gene_variant|MODIFIER|LOC101507948|gene-LOC101507948|transcript|X…	GT:AD:DP:GQ:PGT:PID:PL
NC_021160.1	1795748	.	A	T	1/1	0/0	2343.42	PASS	AC=2;AF=0.500;AN=4;ANN=T|upstream_gene_variant|MODIFIER|exon-XM_004485633.3-1|GENE_exon-XM_004485633.3-1|transcript|rna-XM_004485633.3|protein_coding||c.-2255T>A|||||2062|,T|upstream_gene_variant|MODIFIER|exon-XM_004485634.3-1|GENE_exon-XM_004485634.3-1|transcript|rna-XM_004485634.3|protein_coding||c.-2255T>A|||||2062|,T|upstream_gene_variant|MODIFIER|LOC101507948|gene-LOC101507948|transcript|XM_…	GT:AD:DP:GQ:PGT:PID:PL
NC_021160.1	1795804	.	G	A	1/1	0/0	1203.42	PASS	AC=2;AF=0.500;AN=4;ANN=A|upstream_gene_variant|MODIFIER|exon-XM_004485633.3-1|GENE_exon-XM_004485633.3-1|transcript|rna-XM_004485633.3|protein_coding||c.-2311C>T|||||2118|,A|upstream_gene_variant|MODIFIER|exon-XM_004485634.3-1|GENE_exon-XM_004485634.3-1|transcript|rna-XM_004485634.3|protein_coding||c.-2311C>T|||||2118|,A|upstream_gene_variant|MODIFIER|LOC101507948|gene-LOC101507948|transcript|XM_…	GT:AD:DP:GQ:PL
NC_021160.1	1795846	.	TTA	T	1/1	0/0	1814.38	PASS	AC=2;AF=0.500;AN=4;ANN=T|upstream_gene_variant|MODIFIER|exon-XM_004485633.3-1|GENE_exon-XM_004485633.3-1|transcript|rna-XM_004485633.3|protein_coding||c.-2355_-2354delTA|||||2161|,T|upstream_gene_variant|MODIFIER|exon-XM_004485634.3-1|GENE_exon-XM_004485634.3-1|transcript|rna-XM_004485634.3|protein_coding||c.-2355_-2354delTA|||||2161|,T|upstream_gene_variant|MODIFIER|LOC101507948|gene-LOC10150794…	GT:AD:DP:GQ:PL
NC_021160.1	1795876	.	TAA	T	1/1	0/0	1751.38	PASS	AC=2;AF=0.500;AN=4;ANN=T|upstream_gene_variant|MODIFIER|exon-XM_004485633.3-1|GENE_exon-XM_004485633.3-1|transcript|rna-XM_004485633.3|protein_coding||c.-2385_-2384delTT|||||2191|,T|upstream_gene_variant|MODIFIER|exon-XM_004485634.3-1|GENE_exon-XM_004485634.3-1|transcript|rna-XM_004485634.3|protein_coding||c.-2385_-2384delTT|||||2191|,T|upstream_gene_variant|MODIFIER|LOC101507948|gene-LOC10150794…	GT:AD:DP:GQ:PL
NC_021160.1	1795927	.	TAAA	T	1/1	0/0	2483.38	PASS	AC=2;AF=0.500;AN=4;ANN=T|upstream_gene_variant|MODIFIER|exon-XM_004485633.3-1|GENE_exon-XM_004485633.3-1|transcript|rna-XM_004485633.3|protein_coding||c.-2437_-2435delTTT|||||2242|,T|upstream_gene_variant|MODIFIER|exon-XM_004485634.3-1|GENE_exon-XM_004485634.3-1|transcript|rna-XM_004485634.3|protein_coding||c.-2437_-2435delTTT|||||2242|,T|upstream_gene_variant|MODIFIER|LOC101507948|gene-LOC101507…	GT:AD:DP:GQ:PGT:PID:PL
NC_021160.1	1795934	.	A	T	1/1	0/0	2537.42	PASS	AC=2;AF=0.500;AN=4;ANN=T|upstream_gene_variant|MODIFIER|exon-XM_004485633.3-1|GENE_exon-XM_004485633.3-1|transcript|rna-XM_004485633.3|protein_coding||c.-2441T>A|||||2248|,T|upstream_gene_variant|MODIFIER|exon-XM_004485634.3-1|GENE_exon-XM_004485634.3-1|transcript|rna-XM_004485634.3|protein_coding||c.-2441T>A|||||2248|,T|upstream_gene_variant|MODIFIER|LOC101507948|gene-LOC101507948|transcript|XM_…	GT:AD:DP:GQ:PGT:PID:PL
NC_021160.1	1795942	.	A	AT	1/1	0/0	2471.38	PASS	AC=2;AF=0.500;AN=4;ANN=AT|upstream_gene_variant|MODIFIER|exon-XM_004485633.3-1|GENE_exon-XM_004485633.3-1|transcript|rna-XM_004485633.3|protein_coding||c.-2450_-2449insA|||||2257|,AT|upstream_gene_variant|MODIFIER|exon-XM_004485634.3-1|GENE_exon-XM_004485634.3-1|transcript|rna-XM_004485634.3|protein_coding||c.-2450_-2449insA|||||2257|,AT|upstream_gene_variant|MODIFIER|LOC101507948|gene-LOC1015079…	GT:AD:DP:GQ:PGT:PID:PL
NC_021160.1	1795943	.	A	T	1/1	0/0	2480.42	PASS	AC=2;AF=0.500;AN=4;ANN=T|upstream_gene_variant|MODIFIER|exon-XM_004485633.3-1|GENE_exon-XM_004485633.3-1|transcript|rna-XM_004485633.3|protein_coding||c.-2450T>A|||||2257|,T|upstream_gene_variant|MODIFIER|exon-XM_004485634.3-1|GENE_exon-XM_004485634.3-1|transcript|rna-XM_004485634.3|protein_coding||c.-2450T>A|||||2257|,T|upstream_gene_variant|MODIFIER|LOC101507948|gene-LOC101507948|transcript|XM_…	GT:AD:DP:GQ:PGT:PID:PL
NC_021160.1	1796166	.	ACC	A	1/1	0/0	2007.38	PASS	AC=2;AF=0.500;AN=4;ANN=A|upstream_gene_variant|MODIFIER|exon-XM_004485633.3-1|GENE_exon-XM_004485633.3-1|transcript|rna-XM_004485633.3|protein_coding||c.-2675_-2674delGG|||||2481|,A|upstream_gene_variant|MODIFIER|exon-XM_004485634.3-1|GENE_exon-XM_004485634.3-1|transcript|rna-XM_004485634.3|protein_coding||c.-2675_-2674delGG|||||2481|,A|upstream_gene_variant|MODIFIER|LOC101507948|gene-LOC10150794…	GT:AD:DP:GQ:PL
NC_021160.1	1796284	.	T	G	1/1	0/0	1458.42	PASS	AC=2;AF=0.500;AN=4;ANN=G|5_prime_UTR_variant|MODIFIER|exon-XM_004486201.3-1|GENE_exon-XM_004486201.3-1|transcript|rna-XM_004486201.3|protein_coding|1/3|c.-304T>G|||||304|,G|upstream_gene_variant|MODIFIER|exon-XM_004485633.3-1|GENE_exon-XM_004485633.3-1|transcript|rna-XM_004485633.3|protein_coding||c.-2791A>C|||||2598|,G|upstream_gene_variant|MODIFIER|exon-XM_004485634.3-1|GENE_exon-XM_004485634.3…	GT:AD:DP:GQ:PL
NC_021160.1	1796411	.	A	G	1/1	0/0	1391.42	PASS	AC=2;AF=0.500;AN=4;ANN=G|5_prime_UTR_variant|MODIFIER|exon-XM_004486201.3-1|GENE_exon-XM_004486201.3-1|transcript|rna-XM_004486201.3|protein_coding|1/3|c.-177A>G|||||177|,G|upstream_gene_variant|MODIFIER|exon-XM_004485633.3-1|GENE_exon-XM_004485633.3-1|transcript|rna-XM_004485633.3|protein_coding||c.-2918T>C|||||2725|,G|upstream_gene_variant|MODIFIER|exon-XM_004485634.3-1|GENE_exon-XM_004485634.3…	GT:AD:DP:GQ:PL
NC_021160.1	1796517	.	A	ATT	1/1	0/0	2146.38	PASS	AC=2;AF=0.500;AN=4;ANN=ATT|5_prime_UTR_variant|MODIFIER|exon-XM_004486201.3-1|GENE_exon-XM_004486201.3-1|transcript|rna-XM_004486201.3|protein_coding|1/3|c.-68_-67dupTT|||||66|INFO_REALIGN_3_PRIME,ATT|upstream_gene_variant|MODIFIER|exon-XM_004485633.3-1|GENE_exon-XM_004485633.3-1|transcript|rna-XM_004485633.3|protein_coding||c.-3026_-3025dupAA|||||2832|,ATT|upstream_gene_variant|MODIFIER|exon-XM_…	GT:AD:DP:GQ:PL
NC_021160.1	1796692	.	C	T	1/1	0/0	1129.42	PASS	AC=2;AF=0.500;AN=4;ANN=T|synonymous_variant|LOW|exon-XM_004486201.3-1|GENE_exon-XM_004486201.3-1|transcript|rna-XM_004486201.3|protein_coding|1/3|c.105C>T|p.Ser35Ser|495/2924|105/2496|35/831||,T|upstream_gene_variant|MODIFIER|exon-XM_004485633.3-1|GENE_exon-XM_004485633.3-1|transcript|rna-XM_004485633.3|protein_coding||c.-3199G>A|||||3006|,T|upstream_gene_variant|MODIFIER|exon-XM_004485634.3-1|GE…	GT:AD:DP:GQ:PL
NC_021160.1	1796785	.	T	C	1/1	0/0	1080.42	PASS	AC=2;AF=0.500;AN=4;ANN=C|synonymous_variant|LOW|exon-XM_004486201.3-1|GENE_exon-XM_004486201.3-1|transcript|rna-XM_004486201.3|protein_coding|1/3|c.198T>C|p.His66His|588/2924|198/2496|66/831||,C|upstream_gene_variant|MODIFIER|exon-XM_004485633.3-1|GENE_exon-XM_004485633.3-1|transcript|rna-XM_004485633.3|protein_coding||c.-3292A>G|||||3099|,C|upstream_gene_variant|MODIFIER|exon-XM_004485634.3-1|GE…	GT:AD:DP:GQ:PL
NC_021160.1	1797048	.	A	G	1/1	0/0	2183.42	PASS	AC=2;AF=0.500;AN=4;ANN=G|upstream_gene_variant|MODIFIER|exon-XM_004485633.3-1|GENE_exon-XM_004485633.3-1|transcript|rna-XM_004485633.3|protein_coding||c.-3555T>C|||||3362|,G|upstream_gene_variant|MODIFIER|exon-XM_004485634.3-1|GENE_exon-XM_004485634.3-1|transcript|rna-XM_004485634.3|protein_coding||c.-3555T>C|||||3362|,G|upstream_gene_variant|MODIFIER|exon-XM_004485636.3-1|GENE_exon-XM_004485636.…	GT:AD:DP:GQ:PGT:PID:PL
NC_021160.1	1797049	.	A	T	1/1	0/0	2183.42	PASS	AC=2;AF=0.500;AN=4;ANN=T|upstream_gene_variant|MODIFIER|exon-XM_004485633.3-1|GENE_exon-XM_004485633.3-1|transcript|rna-XM_004485633.3|protein_coding||c.-3556T>A|||||3363|,T|upstream_gene_variant|MODIFIER|exon-XM_004485634.3-1|GENE_exon-XM_004485634.3-1|transcript|rna-XM_004485634.3|protein_coding||c.-3556T>A|||||3363|,T|upstream_gene_variant|MODIFIER|exon-XM_004485636.3-1|GENE_exon-XM_004485636.…	GT:AD:DP:GQ:PGT:PID:PL
NC_021160.1	1797083	.	T	A	1/1	0/0	1381.42	PASS	AC=2;AF=0.500;AN=4;ANN=A|upstream_gene_variant|MODIFIER|exon-XM_004485633.3-1|GENE_exon-XM_004485633.3-1|transcript|rna-XM_004485633.3|protein_coding||c.-3590A>T|||||3397|,A|upstream_gene_variant|MODIFIER|exon-XM_004485634.3-1|GENE_exon-XM_004485634.3-1|transcript|rna-XM_004485634.3|protein_coding||c.-3590A>T|||||3397|,A|upstream_gene_variant|MODIFIER|exon-XM_004485636.3-1|GENE_exon-XM_004485636.…	GT:AD:DP:GQ:PL
NC_021160.1	1797134	.	ACAC	A	1/1	0/0	2304.38	PASS	AC=2;AF=0.500;AN=4;ANN=A|upstream_gene_variant|MODIFIER|exon-XM_004485633.3-1|GENE_exon-XM_004485633.3-1|transcript|rna-XM_004485633.3|protein_coding||c.-3644_-3642delGTG|||||3449|,A|upstream_gene_variant|MODIFIER|exon-XM_004485634.3-1|GENE_exon-XM_004485634.3-1|transcript|rna-XM_004485634.3|protein_coding||c.-3644_-3642delGTG|||||3449|,A|upstream_gene_variant|MODIFIER|exon-XM_004485636.3-1|GENE_…	GT:AD:DP:GQ:PGT:PID:PL
NC_021160.1	1797157	.	A	T	1/1	0/0	2440.42	PASS	AC=2;AF=0.500;AN=4;ANN=T|upstream_gene_variant|MODIFIER|exon-XM_004485633.3-1|GENE_exon-XM_004485633.3-1|transcript|rna-XM_004485633.3|protein_coding||c.-3664T>A|||||3471|,T|upstream_gene_variant|MODIFIER|exon-XM_004485634.3-1|GENE_exon-XM_004485634.3-1|transcript|rna-XM_004485634.3|protein_coding||c.-3664T>A|||||3471|,T|upstream_gene_variant|MODIFIER|exon-XM_004485636.3-1|GENE_exon-XM_004485636.…	GT:AD:DP:GQ:PGT:PID:PL
NC_021160.1	1797165	.	T	A	1/1	0/0	2350.42	PASS	AC=2;AF=0.500;AN=4;ANN=A|upstream_gene_variant|MODIFIER|exon-XM_004485633.3-1|GENE_exon-XM_004485633.3-1|transcript|rna-XM_004485633.3|protein_coding||c.-3672A>T|||||3479|,A|upstream_gene_variant|MODIFIER|exon-XM_004485634.3-1|GENE_exon-XM_004485634.3-1|transcript|rna-XM_004485634.3|protein_coding||c.-3672A>T|||||3479|,A|upstream_gene_variant|MODIFIER|exon-XM_004485636.3-1|GENE_exon-XM_004485636.…	GT:AD:DP:GQ:PGT:PID:PL
NC_021160.1	1797179	.	AT	A	1/1	0/0	2386.38	PASS	AC=2;AF=0.500;AN=4;ANN=A|upstream_gene_variant|MODIFIER|exon-XM_004485633.3-1|GENE_exon-XM_004485633.3-1|transcript|rna-XM_004485633.3|protein_coding||c.-3687delA|||||3494|,A|upstream_gene_variant|MODIFIER|exon-XM_004485634.3-1|GENE_exon-XM_004485634.3-1|transcript|rna-XM_004485634.3|protein_coding||c.-3687delA|||||3494|,A|upstream_gene_variant|MODIFIER|exon-XM_004485636.3-1|GENE_exon-XM_00448563…	GT:AD:DP:GQ:PGT:PID:PL
NC_021160.1	1797188	.	T	C	1/1	0/0	2395.42	PASS	AC=2;AF=0.500;AN=4;ANN=C|upstream_gene_variant|MODIFIER|exon-XM_004485633.3-1|GENE_exon-XM_004485633.3-1|transcript|rna-XM_004485633.3|protein_coding||c.-3695A>G|||||3502|,C|upstream_gene_variant|MODIFIER|exon-XM_004485634.3-1|GENE_exon-XM_004485634.3-1|transcript|rna-XM_004485634.3|protein_coding||c.-3695A>G|||||3502|,C|upstream_gene_variant|MODIFIER|exon-XM_004485636.3-1|GENE_exon-XM_004485636.…	GT:AD:DP:GQ:PGT:PID:PL
NC_021160.1	1797210	.	G	A	1/1	0/0	2395.42	PASS	AC=2;AF=0.500;AN=4;ANN=A|upstream_gene_variant|MODIFIER|exon-XM_004485633.3-1|GENE_exon-XM_004485633.3-1|transcript|rna-XM_004485633.3|protein_coding||c.-3717C>T|||||3524|,A|upstream_gene_variant|MODIFIER|exon-XM_004485634.3-1|GENE_exon-XM_004485634.3-1|transcript|rna-XM_004485634.3|protein_coding||c.-3717C>T|||||3524|,A|upstream_gene_variant|MODIFIER|exon-XM_004485636.3-1|GENE_exon-XM_004485636.…	GT:AD:DP:GQ:PGT:PID:PL
NC_021160.1	1797215	.	G	A	1/1	0/0	2395.42	PASS	AC=2;AF=0.500;AN=4;ANN=A|upstream_gene_variant|MODIFIER|exon-XM_004485633.3-1|GENE_exon-XM_004485633.3-1|transcript|rna-XM_004485633.3|protein_coding||c.-3722C>T|||||3529|,A|upstream_gene_variant|MODIFIER|exon-XM_004485634.3-1|GENE_exon-XM_004485634.3-1|transcript|rna-XM_004485634.3|protein_coding||c.-3722C>T|||||3529|,A|upstream_gene_variant|MODIFIER|exon-XM_004485636.3-1|GENE_exon-XM_004485636.…	GT:AD:DP:GQ:PGT:PID:PL
NC_021160.1	1797275	.	C	G	1/1	0/0	1007.42	PASS	AC=2;AF=0.500;AN=4;ANN=G|upstream_gene_variant|MODIFIER|exon-XM_004485633.3-1|GENE_exon-XM_004485633.3-1|transcript|rna-XM_004485633.3|protein_coding||c.-3782G>C|||||3589|,G|upstream_gene_variant|MODIFIER|exon-XM_004485634.3-1|GENE_exon-XM_004485634.3-1|transcript|rna-XM_004485634.3|protein_coding||c.-3782G>C|||||3589|,G|upstream_gene_variant|MODIFIER|exon-XM_004485636.3-1|GENE_exon-XM_004485636.…	GT:AD:DP:GQ:PL
NC_021160.1	1797620	.	T	G	1/1	0/0	1885.42	PASS	AC=2;AF=0.500;AN=4;ANN=G|synonymous_variant|LOW|exon-XM_004486201.3-1|GENE_exon-XM_004486201.3-1|transcript|rna-XM_004486201.3|protein_coding|2/3|c.408T>G|p.Val136Val|798/2924|408/2496|136/831||,G|upstream_gene_variant|MODIFIER|exon-XM_004485633.3-1|GENE_exon-XM_004485633.3-1|transcript|rna-XM_004485633.3|protein_coding||c.-4127A>C|||||3934|,G|upstream_gene_variant|MODIFIER|exon-XM_004485634.3-1|…	GT:AD:DP:GQ:PL
NC_021160.1	1797995	.	G	C	1/1	0/0	1547.42	PASS	AC=2;AF=0.500;AN=4;ANN=C|missense_variant|MODERATE|exon-XM_004486201.3-1|GENE_exon-XM_004486201.3-1|transcript|rna-XM_004486201.3|protein_coding|2/3|c.783G>C|p.Lys261Asn|1173/2924|783/2496|261/831||,C|upstream_gene_variant|MODIFIER|exon-XM_004485633.3-1|GENE_exon-XM_004485633.3-1|transcript|rna-XM_004485633.3|protein_coding||c.-4502C>G|||||4309|,C|upstream_gene_variant|MODIFIER|exon-XM_004485634.…	GT:AD:DP:GQ:PL
NC_021160.1	1798269	.	A	G	1/1	0/0	1350.42	PASS	AC=2;AF=0.500;AN=4;ANN=G|missense_variant|MODERATE|exon-XM_004486201.3-1|GENE_exon-XM_004486201.3-1|transcript|rna-XM_004486201.3|protein_coding|2/3|c.1057A>G|p.Ile353Val|1447/2924|1057/2496|353/831||,G|upstream_gene_variant|MODIFIER|exon-XM_004485633.3-1|GENE_exon-XM_004485633.3-1|transcript|rna-XM_004485633.3|protein_coding||c.-4776T>C|||||4583|,G|upstream_gene_variant|MODIFIER|exon-XM_00448563…	GT:AD:DP:GQ:PL
NC_021160.1	1798394	.	T	A	1/1	0/0	1717.42	PASS	AC=2;AF=0.500;AN=4;ANN=A|synonymous_variant|LOW|exon-XM_004486201.3-1|GENE_exon-XM_004486201.3-1|transcript|rna-XM_004486201.3|protein_coding|2/3|c.1182T>A|p.Leu394Leu|1572/2924|1182/2496|394/831||,A|upstream_gene_variant|MODIFIER|exon-XM_004485633.3-1|GENE_exon-XM_004485633.3-1|transcript|rna-XM_004485633.3|protein_coding||c.-4901A>T|||||4708|,A|upstream_gene_variant|MODIFIER|exon-XM_004485634.3…	GT:AD:DP:GQ:PL
NC_021160.1	1798558	.	C	T	1/1	0/0	1410.42	PASS	AC=2;AF=0.500;AN=4;ANN=T|upstream_gene_variant|MODIFIER|exon-XM_004485633.3-1|GENE_exon-XM_004485633.3-1|transcript|rna-XM_004485633.3|protein_coding||c.-5065G>A|||||4872|,T|upstream_gene_variant|MODIFIER|exon-XM_004485634.3-1|GENE_exon-XM_004485634.3-1|transcript|rna-XM_004485634.3|protein_coding||c.-5065G>A|||||4872|,T|upstream_gene_variant|MODIFIER|exon-XM_004485636.3-1|GENE_exon-XM_004485636.…	GT:AD:DP:GQ:PL
NC_021160.1	1798773	.	G	A	1/1	0/0	1151.42	PASS	AC=2;AF=0.500;AN=4;ANN=A|missense_variant|MODERATE|exon-XM_004486201.3-1|GENE_exon-XM_004486201.3-1|transcript|rna-XM_004486201.3|protein_coding|3/3|c.1327G>A|p.Val443Ile|1717/2924|1327/2496|443/831||,A|upstream_gene_variant|MODIFIER|exon-XM_004485636.3-1|GENE_exon-XM_004485636.3-1|transcript|rna-XM_004485636.3|protein_coding||c.-2559G>A|||||2493|,A|upstream_gene_variant|MODIFIER|LOC101494303|gen…	GT:AD:DP:GQ:PL
NC_021160.1	1799951	.	C	T	1/1	0/0	1689.42	PASS	AC=2;AF=0.500;AN=4;ANN=T|3_prime_UTR_variant|MODIFIER|exon-XM_004486201.3-1|GENE_exon-XM_004486201.3-1|transcript|rna-XM_004486201.3|protein_coding|3/3|c.*9C>T|||||9|,T|upstream_gene_variant|MODIFIER|exon-XM_004485636.3-1|GENE_exon-XM_004485636.3-1|transcript|rna-XM_004485636.3|protein_coding||c.-1381C>T|||||1315|,T|upstream_gene_variant|MODIFIER|LOC101494303|gene-LOC101494303|transcript|XM_00448…	GT:AD:DP:GQ:PL
NC_021160.1	1800007	.	AGTT	A	1/1	0/0	3309.38	PASS	AC=2;AF=0.500;AN=4;ANN=A|upstream_gene_variant|MODIFIER|exon-XM_004485636.3-1|GENE_exon-XM_004485636.3-1|transcript|rna-XM_004485636.3|protein_coding||c.-1324_-1322delGTT|||||1258|,A|upstream_gene_variant|MODIFIER|LOC101494303|gene-LOC101494303|transcript|XM_004485635.3|protein_coding||c.-3874_-3872delGTT|||||1258|WARNING_TRANSCRIPT_NO_START_CODON,A|upstream_gene_variant|MODIFIER|exon-XM_00448563…	GT:AD:DP:GQ:PGT:PID:PL
NC_021160.1	1800011	.	T	C	1/1	0/0	3318.42	PASS	AC=2;AF=0.500;AN=4;ANN=C|upstream_gene_variant|MODIFIER|exon-XM_004485636.3-1|GENE_exon-XM_004485636.3-1|transcript|rna-XM_004485636.3|protein_coding||c.-1321T>C|||||1255|,C|upstream_gene_variant|MODIFIER|LOC101494303|gene-LOC101494303|transcript|XM_004485635.3|protein_coding||c.-3871T>C|||||1255|WARNING_TRANSCRIPT_NO_START_CODON,C|upstream_gene_variant|MODIFIER|exon-XM_004485635.3-1|GENE_exon-XM…	GT:AD:DP:GQ:PGT:PID:PL
NC_021160.1	1800152	.	T	C	1/1	0/0	2187.42	PASS	AC=2;AF=0.500;AN=4;ANN=C|upstream_gene_variant|MODIFIER|exon-XM_004485636.3-1|GENE_exon-XM_004485636.3-1|transcript|rna-XM_004485636.3|protein_coding||c.-1180T>C|||||1114|,C|upstream_gene_variant|MODIFIER|LOC101494303|gene-LOC101494303|transcript|XM_004485635.3|protein_coding||c.-3730T>C|||||1114|WARNING_TRANSCRIPT_NO_START_CODON,C|upstream_gene_variant|MODIFIER|exon-XM_004485635.3-1|GENE_exon-XM…	GT:AD:DP:GQ:PGT:PID:PL
NC_021160.1	1800171	.	A	AG	1/1	0/0	2527.38	PASS	AC=2;AF=0.500;AN=4;ANN=AG|upstream_gene_variant|MODIFIER|exon-XM_004485636.3-1|GENE_exon-XM_004485636.3-1|transcript|rna-XM_004485636.3|protein_coding||c.-1161_-1160insG|||||1094|,AG|upstream_gene_variant|MODIFIER|LOC101494303|gene-LOC101494303|transcript|XM_004485635.3|protein_coding||c.-3711_-3710insG|||||1094|WARNING_TRANSCRIPT_NO_START_CODON,AG|upstream_gene_variant|MODIFIER|exon-XM_004485635…	GT:AD:DP:GQ:PGT:PID:PL
NC_021160.1	1800239	.	C	T	1/1	0/0	1401.42	PASS	AC=2;AF=0.500;AN=4;ANN=T|upstream_gene_variant|MODIFIER|exon-XM_004485636.3-1|GENE_exon-XM_004485636.3-1|transcript|rna-XM_004485636.3|protein_coding||c.-1093C>T|||||1027|,T|upstream_gene_variant|MODIFIER|LOC101494303|gene-LOC101494303|transcript|XM_004485635.3|protein_coding||c.-3643C>T|||||1027|WARNING_TRANSCRIPT_NO_START_CODON,T|upstream_gene_variant|MODIFIER|exon-XM_004485635.3-1|GENE_exon-XM…	GT:AD:DP:GQ:PL
NC_021160.1	1800424	.	A	G	1/1	0/0	1019.42	PASS	AC=2;AF=0.500;AN=4;ANN=G|upstream_gene_variant|MODIFIER|exon-XM_004485636.3-1|GENE_exon-XM_004485636.3-1|transcript|rna-XM_004485636.3|protein_coding||c.-908A>G|||||842|,G|upstream_gene_variant|MODIFIER|LOC101494303|gene-LOC101494303|transcript|XM_004485635.3|protein_coding||c.-3458A>G|||||842|WARNING_TRANSCRIPT_NO_START_CODON,G|upstream_gene_variant|MODIFIER|exon-XM_004485635.3-1|GENE_exon-XM_00…	GT:AD:DP:GQ:PL
NC_021160.1	1800455	.	C	T	1/1	0/0	1233.42	PASS	AC=2;AF=0.500;AN=4;ANN=T|upstream_gene_variant|MODIFIER|exon-XM_004485636.3-1|GENE_exon-XM_004485636.3-1|transcript|rna-XM_004485636.3|protein_coding||c.-877C>T|||||811|,T|upstream_gene_variant|MODIFIER|LOC101494303|gene-LOC101494303|transcript|XM_004485635.3|protein_coding||c.-3427C>T|||||811|WARNING_TRANSCRIPT_NO_START_CODON,T|upstream_gene_variant|MODIFIER|exon-XM_004485635.3-1|GENE_exon-XM_00…	GT:AD:DP:GQ:PL
NC_021160.1	1800469	.	T	G	1/1	0/0	1218.42	PASS	AC=2;AF=0.500;AN=4;ANN=G|upstream_gene_variant|MODIFIER|exon-XM_004485636.3-1|GENE_exon-XM_004485636.3-1|transcript|rna-XM_004485636.3|protein_coding||c.-863T>G|||||797|,G|upstream_gene_variant|MODIFIER|LOC101494303|gene-LOC101494303|transcript|XM_004485635.3|protein_coding||c.-3413T>G|||||797|WARNING_TRANSCRIPT_NO_START_CODON,G|upstream_gene_variant|MODIFIER|exon-XM_004485635.3-1|GENE_exon-XM_00…	GT:AD:DP:GQ:PL
NC_021160.1	1800506	.	G	A	1/1	0/0	1214.42	PASS	AC=2;AF=0.500;AN=4;ANN=A|upstream_gene_variant|MODIFIER|exon-XM_004485636.3-1|GENE_exon-XM_004485636.3-1|transcript|rna-XM_004485636.3|protein_coding||c.-826G>A|||||760|,A|upstream_gene_variant|MODIFIER|LOC101494303|gene-LOC101494303|transcript|XM_004485635.3|protein_coding||c.-3376G>A|||||760|WARNING_TRANSCRIPT_NO_START_CODON,A|upstream_gene_variant|MODIFIER|exon-XM_004485635.3-1|GENE_exon-XM_00…	GT:AD:DP:GQ:PL
NC_021160.1	1800587	.	G	A	1/1	0/0	1600.42	PASS	AC=2;AF=0.500;AN=4;ANN=A|upstream_gene_variant|MODIFIER|exon-XM_004485636.3-1|GENE_exon-XM_004485636.3-1|transcript|rna-XM_004485636.3|protein_coding||c.-745G>A|||||679|,A|upstream_gene_variant|MODIFIER|LOC101494303|gene-LOC101494303|transcript|XM_004485635.3|protein_coding||c.-3295G>A|||||679|WARNING_TRANSCRIPT_NO_START_CODON,A|upstream_gene_variant|MODIFIER|exon-XM_004485635.3-1|GENE_exon-XM_00…	GT:AD:DP:GQ:PGT:PID:PL
NC_021160.1	1800607	.	G	A	1/1	0/0	1501.42	PASS	AC=2;AF=0.500;AN=4;ANN=A|upstream_gene_variant|MODIFIER|exon-XM_004485636.3-1|GENE_exon-XM_004485636.3-1|transcript|rna-XM_004485636.3|protein_coding||c.-725G>A|||||659|,A|upstream_gene_variant|MODIFIER|LOC101494303|gene-LOC101494303|transcript|XM_004485635.3|protein_coding||c.-3275G>A|||||659|WARNING_TRANSCRIPT_NO_START_CODON,A|upstream_gene_variant|MODIFIER|exon-XM_004485635.3-1|GENE_exon-XM_00…	GT:AD:DP:GQ:PGT:PID:PL
NC_021160.1	1800643	.	A	G	1/1	0/0	1657.42	PASS	AC=2;AF=0.500;AN=4;ANN=G|upstream_gene_variant|MODIFIER|exon-XM_004485636.3-1|GENE_exon-XM_004485636.3-1|transcript|rna-XM_004485636.3|protein_coding||c.-689A>G|||||623|,G|upstream_gene_variant|MODIFIER|LOC101494303|gene-LOC101494303|transcript|XM_004485635.3|protein_coding||c.-3239A>G|||||623|WARNING_TRANSCRIPT_NO_START_CODON,G|upstream_gene_variant|MODIFIER|exon-XM_004485635.3-1|GENE_exon-XM_00…	GT:AD:DP:GQ:PGT:PID:PL
NC_021160.1	1800650	.	T	C	1/1	0/0	1679.42	PASS	AC=2;AF=0.500;AN=4;ANN=C|upstream_gene_variant|MODIFIER|exon-XM_004485636.3-1|GENE_exon-XM_004485636.3-1|transcript|rna-XM_004485636.3|protein_coding||c.-682T>C|||||616|,C|upstream_gene_variant|MODIFIER|LOC101494303|gene-LOC101494303|transcript|XM_004485635.3|protein_coding||c.-3232T>C|||||616|WARNING_TRANSCRIPT_NO_START_CODON,C|upstream_gene_variant|MODIFIER|exon-XM_004485635.3-1|GENE_exon-XM_00…	GT:AD:DP:GQ:PGT:PID:PL
NC_021160.1	1800651	.	C	CA	1/1	0/0	1670.38	PASS	AC=2;AF=0.500;AN=4;ANN=CA|upstream_gene_variant|MODIFIER|exon-XM_004485636.3-1|GENE_exon-XM_004485636.3-1|transcript|rna-XM_004485636.3|protein_coding||c.-681_-680insA|||||614|,CA|upstream_gene_variant|MODIFIER|LOC101494303|gene-LOC101494303|transcript|XM_004485635.3|protein_coding||c.-3231_-3230insA|||||614|WARNING_TRANSCRIPT_NO_START_CODON,CA|upstream_gene_variant|MODIFIER|exon-XM_004485635.3-1…	GT:AD:DP:GQ:PGT:PID:PL
NC_021160.1	1800660	.	T	A	1/1	0/0	1700.42	PASS	AC=2;AF=0.500;AN=4;ANN=A|upstream_gene_variant|MODIFIER|exon-XM_004485636.3-1|GENE_exon-XM_004485636.3-1|transcript|rna-XM_004485636.3|protein_coding||c.-672T>A|||||606|,A|upstream_gene_variant|MODIFIER|LOC101494303|gene-LOC101494303|transcript|XM_004485635.3|protein_coding||c.-3222T>A|||||606|WARNING_TRANSCRIPT_NO_START_CODON,A|upstream_gene_variant|MODIFIER|exon-XM_004485635.3-1|GENE_exon-XM_00…	GT:AD:DP:GQ:PL
NC_021160.1	1800693	.	T	G	1/1	0/0	1544.42	PASS	AC=2;AF=0.500;AN=4;ANN=G|upstream_gene_variant|MODIFIER|exon-XM_004485636.3-1|GENE_exon-XM_004485636.3-1|transcript|rna-XM_004485636.3|protein_coding||c.-639T>G|||||573|,G|upstream_gene_variant|MODIFIER|LOC101494303|gene-LOC101494303|transcript|XM_004485635.3|protein_coding||c.-3189T>G|||||573|WARNING_TRANSCRIPT_NO_START_CODON,G|upstream_gene_variant|MODIFIER|exon-XM_004485635.3-1|GENE_exon-XM_00…	GT:AD:DP:GQ:PGT:PID:PL
NC_021160.1	1800695	.	C	A	1/1	0/0	1578.42	PASS	AC=2;AF=0.500;AN=4;ANN=A|upstream_gene_variant|MODIFIER|exon-XM_004485636.3-1|GENE_exon-XM_004485636.3-1|transcript|rna-XM_004485636.3|protein_coding||c.-637C>A|||||571|,A|upstream_gene_variant|MODIFIER|LOC101494303|gene-LOC101494303|transcript|XM_004485635.3|protein_coding||c.-3187C>A|||||571|WARNING_TRANSCRIPT_NO_START_CODON,A|upstream_gene_variant|MODIFIER|exon-XM_004485635.3-1|GENE_exon-XM_00…	GT:AD:DP:GQ:PGT:PID:PL
NC_021160.1	1800710	.	A	G	1/1	0/0	1485.42	PASS	AC=2;AF=0.500;AN=4;ANN=G|upstream_gene_variant|MODIFIER|exon-XM_004485636.3-1|GENE_exon-XM_004485636.3-1|transcript|rna-XM_004485636.3|protein_coding||c.-622A>G|||||556|,G|upstream_gene_variant|MODIFIER|LOC101494303|gene-LOC101494303|transcript|XM_004485635.3|protein_coding||c.-3172A>G|||||556|WARNING_TRANSCRIPT_NO_START_CODON,G|upstream_gene_variant|MODIFIER|exon-XM_004485635.3-1|GENE_exon-XM_00…	GT:AD:DP:GQ:PGT:PID:PL
NC_021160.1	1800781	.	T	C	1/1	0/0	1118.42	MQ40;mrd30	AC=2;AF=0.500;AN=4;ANN=C|upstream_gene_variant|MODIFIER|exon-XM_004485636.3-1|GENE_exon-XM_004485636.3-1|transcript|rna-XM_004485636.3|protein_coding||c.-551T>C|||||485|,C|upstream_gene_variant|MODIFIER|LOC101494303|gene-LOC101494303|transcript|XM_004485635.3|protein_coding||c.-3101T>C|||||485|WARNING_TRANSCRIPT_NO_START_CODON,C|upstream_gene_variant|MODIFIER|exon-XM_004485635.3-1|GENE_exon-XM_00…	GT:AD:DP:GQ:PGT:PID:PL
NC_021160.1	1800797	.	CTCT	C	1/1	0/0	1106.39	MQ40;mrd30	AC=2;AF=0.500;AN=4;ANN=C|upstream_gene_variant|MODIFIER|exon-XM_004485636.3-1|GENE_exon-XM_004485636.3-1|transcript|rna-XM_004485636.3|protein_coding||c.-534_-532delTCT|||||468|,C|upstream_gene_variant|MODIFIER|LOC101494303|gene-LOC101494303|transcript|XM_004485635.3|protein_coding||c.-3084_-3082delTCT|||||468|WARNING_TRANSCRIPT_NO_START_CODON,C|upstream_gene_variant|MODIFIER|exon-XM_004485635.3-…	GT:AD:DP:GQ:PGT:PID:PL
NC_021160.1	1800821	.	TTTTTG	T	1/1	0/0	464.38	MQ40;mrd30	AC=2;AF=0.500;AN=4;ANN=T|upstream_gene_variant|MODIFIER|exon-XM_004485636.3-1|GENE_exon-XM_004485636.3-1|transcript|rna-XM_004485636.3|protein_coding||c.-510_-506delTTTTG|||||444|,T|upstream_gene_variant|MODIFIER|LOC101494303|gene-LOC101494303|transcript|XM_004485635.3|protein_coding||c.-3060_-3056delTTTTG|||||444|WARNING_TRANSCRIPT_NO_START_CODON,T|upstream_gene_variant|MODIFIER|exon-XM_00448563…	GT:AD:DP:GQ:PL
NC_021160.1	1800865	.	T	A	1/1	0/0	643.42	mrd30	AC=2;AF=0.500;AN=4;ANN=A|upstream_gene_variant|MODIFIER|exon-XM_004485636.3-1|GENE_exon-XM_004485636.3-1|transcript|rna-XM_004485636.3|protein_coding||c.-467T>A|||||401|,A|upstream_gene_variant|MODIFIER|LOC101494303|gene-LOC101494303|transcript|XM_004485635.3|protein_coding||c.-3017T>A|||||401|WARNING_TRANSCRIPT_NO_START_CODON,A|upstream_gene_variant|MODIFIER|exon-XM_004485635.3-1|GENE_exon-XM_00…	GT:AD:DP:GQ:PL
NC_021160.1	1800935	.	T	C	1/1	0/0	1062.42	PASS	AC=2;AF=0.500;AN=4;ANN=C|upstream_gene_variant|MODIFIER|exon-XM_004485636.3-1|GENE_exon-XM_004485636.3-1|transcript|rna-XM_004485636.3|protein_coding||c.-397T>C|||||331|,C|upstream_gene_variant|MODIFIER|LOC101494303|gene-LOC101494303|transcript|XM_004485635.3|protein_coding||c.-2947T>C|||||331|WARNING_TRANSCRIPT_NO_START_CODON,C|upstream_gene_variant|MODIFIER|exon-XM_004485635.3-1|GENE_exon-XM_00…	GT:AD:DP:GQ:PL
NC_021160.1	1801108	.	CT	C	1/1	0/0	1309.38	PASS	AC=2;AF=0.500;AN=4;ANN=C|upstream_gene_variant|MODIFIER|exon-XM_004485636.3-1|GENE_exon-XM_004485636.3-1|transcript|rna-XM_004485636.3|protein_coding||c.-223delT|||||157|,C|upstream_gene_variant|MODIFIER|LOC101494303|gene-LOC101494303|transcript|XM_004485635.3|protein_coding||c.-2773delT|||||157|WARNING_TRANSCRIPT_NO_START_CODON,C|upstream_gene_variant|MODIFIER|exon-XM_004485635.3-1|GENE_exon-XM_…	GT:AD:DP:GQ:PL
NC_021160.1	1801623	.	A	C	0/0	1/1	1060.42	PASS	AC=2;AF=0.500;AN=4;ANN=C|upstream_gene_variant|MODIFIER|LOC113785261|gene-LOC113785261|transcript|XR_003471401.1|snRNA||n.-2452A>C|||||2350|,C|downstream_gene_variant|MODIFIER|LOC101507948|gene-LOC101507948|transcript|XM_004486201.3|protein_coding||c.*5425A>C|||||1643|WARNING_TRANSCRIPT_NO_START_CODON,C|downstream_gene_variant|MODIFIER|exon-XM_004486201.3-1|GENE_exon-XM_004486201.3-1|transcript|r…	GT:AD:DP:GQ:PL
NC_021160.1	1801730	.	A	ACACACAACGAGT	1/1	0/0	1734.38	MQ40	AC=2;AF=0.500;AN=4;ANN=ACACACAACGAGT|disruptive_inframe_insertion|MODERATE|exon-XM_004485636.3-1|GENE_exon-XM_004485636.3-1|transcript|rna-XM_004485636.3|protein_coding|3/9|c.222_233dupACACAACGAGTC|p.Ser78_Arg79insHisAsnGluSer|300/1340|234/1152|78/383||INFO_REALIGN_3_PRIME,ACACACAACGAGT|disruptive_inframe_insertion|MODERATE|exon-XM_004485635.3-1|GENE_exon-XM_004485635.3-1|transcript|rna-XM_004485…	GT:AD:DP:GQ:PL
NC_021160.1	1801842	.	A	AT	1/1	0/0	1139.38	PASS	AC=2;AF=0.500;AN=4;ANN=AT|upstream_gene_variant|MODIFIER|LOC113785261|gene-LOC113785261|transcript|XR_003471401.1|snRNA||n.-2233_-2232insT|||||2130|,AT|downstream_gene_variant|MODIFIER|LOC101507948|gene-LOC101507948|transcript|XM_004486201.3|protein_coding||c.*5644_*5645insT|||||1863|WARNING_TRANSCRIPT_NO_START_CODON,AT|downstream_gene_variant|MODIFIER|exon-XM_004486201.3-1|GENE_exon-XM_004486201…	GT:AD:DP:GQ:PL
NC_021160.1	1801900	.	C	CT	1/1	0/0	1649.38	PASS	AC=2;AF=0.500;AN=4;ANN=CT|upstream_gene_variant|MODIFIER|LOC113785261|gene-LOC113785261|transcript|XR_003471401.1|snRNA||n.-2175_-2174insT|||||2072|,CT|downstream_gene_variant|MODIFIER|LOC101507948|gene-LOC101507948|transcript|XM_004486201.3|protein_coding||c.*5702_*5703insT|||||1921|WARNING_TRANSCRIPT_NO_START_CODON,CT|downstream_gene_variant|MODIFIER|exon-XM_004486201.3-1|GENE_exon-XM_004486201…	GT:AD:DP:GQ:PL
NC_021160.1	1802075	.	T	C	1/1	0/0	1206.42	PASS	AC=2;AF=0.500;AN=4;ANN=C|synonymous_variant|LOW|exon-XM_004485636.3-1|GENE_exon-XM_004485636.3-1|transcript|rna-XM_004485636.3|protein_coding|4/9|c.438T>C|p.Pro146Pro|504/1340|438/1152|146/383||,C|synonymous_variant|LOW|exon-XM_004485635.3-1|GENE_exon-XM_004485635.3-1|transcript|rna-XM_004485635.3|protein_coding|4/9|c.438T>C|p.Pro146Pro|504/1547|438/1266|146/421||,C|upstream_gene_variant|MODIFIER…	GT:AD:DP:GQ:PL
NC_021160.1	1802188	.	A	G	1/1	0/0	1642.42	PASS	AC=2;AF=0.500;AN=4;ANN=G|upstream_gene_variant|MODIFIER|LOC113785261|gene-LOC113785261|transcript|XR_003471401.1|snRNA||n.-1887A>G|||||1785|,G|downstream_gene_variant|MODIFIER|LOC101507948|gene-LOC101507948|transcript|XM_004486201.3|protein_coding||c.*5990A>G|||||2208|WARNING_TRANSCRIPT_NO_START_CODON,G|downstream_gene_variant|MODIFIER|exon-XM_004486201.3-1|GENE_exon-XM_004486201.3-1|transcript|r…	GT:AD:DP:GQ:PL
NC_021160.1	1802217	.	G	A	1/1	0/0	1864.42	PASS	AC=2;AF=0.500;AN=4;ANN=A|upstream_gene_variant|MODIFIER|LOC113785261|gene-LOC113785261|transcript|XR_003471401.1|snRNA||n.-1858G>A|||||1756|,A|downstream_gene_variant|MODIFIER|LOC101507948|gene-LOC101507948|transcript|XM_004486201.3|protein_coding||c.*6019G>A|||||2237|WARNING_TRANSCRIPT_NO_START_CODON,A|downstream_gene_variant|MODIFIER|exon-XM_004486201.3-1|GENE_exon-XM_004486201.3-1|transcript|r…	GT:AD:DP:GQ:PL
NC_021160.1	1802307	.	T	C	1/1	0/0	1774.42	PASS	AC=2;AF=0.500;AN=4;ANN=C|upstream_gene_variant|MODIFIER|LOC113785261|gene-LOC113785261|transcript|XR_003471401.1|snRNA||n.-1768T>C|||||1666|,C|downstream_gene_variant|MODIFIER|LOC101507948|gene-LOC101507948|transcript|XM_004486201.3|protein_coding||c.*6109T>C|||||2327|WARNING_TRANSCRIPT_NO_START_CODON,C|downstream_gene_variant|MODIFIER|exon-XM_004486201.3-1|GENE_exon-XM_004486201.3-1|transcript|r…	GT:AD:DP:GQ:PL
NC_021160.1	1802334	.	G	A	1/1	0/0	3335.42	PASS	AC=2;AF=0.500;AN=4;ANN=A|upstream_gene_variant|MODIFIER|LOC113785261|gene-LOC113785261|transcript|XR_003471401.1|snRNA||n.-1741G>A|||||1639|,A|downstream_gene_variant|MODIFIER|LOC101507948|gene-LOC101507948|transcript|XM_004486201.3|protein_coding||c.*6136G>A|||||2354|WARNING_TRANSCRIPT_NO_START_CODON,A|downstream_gene_variant|MODIFIER|exon-XM_004486201.3-1|GENE_exon-XM_004486201.3-1|transcript|r…	GT:AD:DP:GQ:PGT:PID:PL
NC_021160.1	1802350	.	T	G	1/1	0/0	3182.42	PASS	AC=2;AF=0.500;AN=4;ANN=G|upstream_gene_variant|MODIFIER|LOC113785261|gene-LOC113785261|transcript|XR_003471401.1|snRNA||n.-1725T>G|||||1623|,G|downstream_gene_variant|MODIFIER|LOC101507948|gene-LOC101507948|transcript|XM_004486201.3|protein_coding||c.*6152T>G|||||2370|WARNING_TRANSCRIPT_NO_START_CODON,G|downstream_gene_variant|MODIFIER|exon-XM_004486201.3-1|GENE_exon-XM_004486201.3-1|transcript|r…	GT:AD:DP:GQ:PGT:PID:PL
NC_021160.1	1802375	.	G	T	1/1	0/0	3057.42	PASS	AC=2;AF=0.500;AN=4;ANN=T|upstream_gene_variant|MODIFIER|LOC113785261|gene-LOC113785261|transcript|XR_003471401.1|snRNA||n.-1700G>T|||||1598|,T|downstream_gene_variant|MODIFIER|LOC101507948|gene-LOC101507948|transcript|XM_004486201.3|protein_coding||c.*6177G>T|||||2395|WARNING_TRANSCRIPT_NO_START_CODON,T|downstream_gene_variant|MODIFIER|exon-XM_004486201.3-1|GENE_exon-XM_004486201.3-1|transcript|r…	GT:AD:DP:GQ:PGT:PID:PL
NC_021160.1	1802462	.	T	C	1/1	0/0	1582.42	PASS	AC=2;AF=0.500;AN=4;ANN=C|synonymous_variant|LOW|exon-XM_004485636.3-1|GENE_exon-XM_004485636.3-1|transcript|rna-XM_004485636.3|protein_coding|5/9|c.495T>C|p.Gly165Gly|561/1340|495/1152|165/383||,C|synonymous_variant|LOW|exon-XM_004485635.3-1|GENE_exon-XM_004485635.3-1|transcript|rna-XM_004485635.3|protein_coding|5/9|c.495T>C|p.Gly165Gly|561/1547|495/1266|165/421||,C|upstream_gene_variant|MODIFIER…	GT:AD:DP:GQ:PL
NC_021160.1	1802612	.	T	C	1/1	0/0	1547.42	PASS	AC=2;AF=0.500;AN=4;ANN=C|upstream_gene_variant|MODIFIER|LOC113785261|gene-LOC113785261|transcript|XR_003471401.1|snRNA||n.-1463T>C|||||1361|,C|downstream_gene_variant|MODIFIER|LOC101507948|gene-LOC101507948|transcript|XM_004486201.3|protein_coding||c.*6414T>C|||||2632|WARNING_TRANSCRIPT_NO_START_CODON,C|downstream_gene_variant|MODIFIER|exon-XM_004486201.3-1|GENE_exon-XM_004486201.3-1|transcript|r…	GT:AD:DP:GQ:PL
NC_021160.1	1802992	.	G	C	1/1	0/0	1365.42	PASS	AC=2;AF=0.500;AN=4;ANN=C|missense_variant|MODERATE|exon-XM_004485636.3-1|GENE_exon-XM_004485636.3-1|transcript|rna-XM_004485636.3|protein_coding|7/9|c.775G>C|p.Glu259Gln|841/1340|775/1152|259/383||,C|missense_variant|MODERATE|exon-XM_004485635.3-1|GENE_exon-XM_004485635.3-1|transcript|rna-XM_004485635.3|protein_coding|7/9|c.775G>C|p.Glu259Gln|841/1547|775/1266|259/421||,C|upstream_gene_variant|MO…	GT:AD:DP:GQ:PL
NC_021160.1	1803060	.	T	A	1/1	0/0	1244.42	PASS	AC=2;AF=0.500;AN=4;ANN=A|synonymous_variant|LOW|exon-XM_004485636.3-1|GENE_exon-XM_004485636.3-1|transcript|rna-XM_004485636.3|protein_coding|7/9|c.843T>A|p.Ile281Ile|909/1340|843/1152|281/383||,A|synonymous_variant|LOW|exon-XM_004485635.3-1|GENE_exon-XM_004485635.3-1|transcript|rna-XM_004485635.3|protein_coding|7/9|c.843T>A|p.Ile281Ile|909/1547|843/1266|281/421||,A|upstream_gene_variant|MODIFIER…	GT:AD:DP:GQ:PL
NC_021160.1	1803124	.	C	A	1/1	0/0	2525.42	PASS	AC=2;AF=0.500;AN=4;ANN=A|upstream_gene_variant|MODIFIER|LOC113785261|gene-LOC113785261|transcript|XR_003471401.1|snRNA||n.-951C>A|||||849|,A|downstream_gene_variant|MODIFIER|LOC101507948|gene-LOC101507948|transcript|XM_004486201.3|protein_coding||c.*6926C>A|||||3144|WARNING_TRANSCRIPT_NO_START_CODON,A|downstream_gene_variant|MODIFIER|exon-XM_004486201.3-1|GENE_exon-XM_004486201.3-1|transcript|rna…	GT:AD:DP:GQ:PGT:PID:PL
NC_021160.1	1803125	.	A	T	1/1	0/0	2525.42	PASS	AC=2;AF=0.500;AN=4;ANN=T|upstream_gene_variant|MODIFIER|LOC113785261|gene-LOC113785261|transcript|XR_003471401.1|snRNA||n.-950A>T|||||848|,T|downstream_gene_variant|MODIFIER|LOC101507948|gene-LOC101507948|transcript|XM_004486201.3|protein_coding||c.*6927A>T|||||3145|WARNING_TRANSCRIPT_NO_START_CODON,T|downstream_gene_variant|MODIFIER|exon-XM_004486201.3-1|GENE_exon-XM_004486201.3-1|transcript|rna…	GT:AD:DP:GQ:PGT:PID:PL
NC_021160.1	1803128	.	A	T	1/1	0/0	2530.42	PASS	AC=2;AF=0.500;AN=4;ANN=T|upstream_gene_variant|MODIFIER|LOC113785261|gene-LOC113785261|transcript|XR_003471401.1|snRNA||n.-947A>T|||||845|,T|downstream_gene_variant|MODIFIER|LOC101507948|gene-LOC101507948|transcript|XM_004486201.3|protein_coding||c.*6930A>T|||||3148|WARNING_TRANSCRIPT_NO_START_CODON,T|downstream_gene_variant|MODIFIER|exon-XM_004486201.3-1|GENE_exon-XM_004486201.3-1|transcript|rna…	GT:AD:DP:GQ:PGT:PID:PL
NC_021160.1	1803130	.	G	T	1/1	0/0	2485.42	PASS	AC=2;AF=0.500;AN=4;ANN=T|upstream_gene_variant|MODIFIER|LOC113785261|gene-LOC113785261|transcript|XR_003471401.1|snRNA||n.-945G>T|||||843|,T|downstream_gene_variant|MODIFIER|LOC101507948|gene-LOC101507948|transcript|XM_004486201.3|protein_coding||c.*6932G>T|||||3150|WARNING_TRANSCRIPT_NO_START_CODON,T|downstream_gene_variant|MODIFIER|exon-XM_004486201.3-1|GENE_exon-XM_004486201.3-1|transcript|rna…	GT:AD:DP:GQ:PGT:PID:PL
NC_021160.1	1803139	.	C	T	1/1	0/0	2508.42	PASS	AC=2;AF=0.500;AN=4;ANN=T|upstream_gene_variant|MODIFIER|LOC113785261|gene-LOC113785261|transcript|XR_003471401.1|snRNA||n.-936C>T|||||834|,T|downstream_gene_variant|MODIFIER|LOC101507948|gene-LOC101507948|transcript|XM_004486201.3|protein_coding||c.*6941C>T|||||3159|WARNING_TRANSCRIPT_NO_START_CODON,T|downstream_gene_variant|MODIFIER|exon-XM_004486201.3-1|GENE_exon-XM_004486201.3-1|transcript|rna…	GT:AD:DP:GQ:PGT:PID:PL
NC_021160.1	1803144	.	C	G	1/1	0/0	2493.42	PASS	AC=2;AF=0.500;AN=4;ANN=G|upstream_gene_variant|MODIFIER|LOC113785261|gene-LOC113785261|transcript|XR_003471401.1|snRNA||n.-931C>G|||||829|,G|downstream_gene_variant|MODIFIER|LOC101507948|gene-LOC101507948|transcript|XM_004486201.3|protein_coding||c.*6946C>G|||||3164|WARNING_TRANSCRIPT_NO_START_CODON,G|downstream_gene_variant|MODIFIER|exon-XM_004486201.3-1|GENE_exon-XM_004486201.3-1|transcript|rna…	GT:AD:DP:GQ:PGT:PID:PL
NC_021160.1	1803160	.	A	T	1/1	0/0	1210.42	PASS	AC=2;AF=0.500;AN=4;ANN=T|upstream_gene_variant|MODIFIER|LOC113785261|gene-LOC113785261|transcript|XR_003471401.1|snRNA||n.-915A>T|||||813|,T|downstream_gene_variant|MODIFIER|LOC101507948|gene-LOC101507948|transcript|XM_004486201.3|protein_coding||c.*6962A>T|||||3180|WARNING_TRANSCRIPT_NO_START_CODON,T|downstream_gene_variant|MODIFIER|exon-XM_004486201.3-1|GENE_exon-XM_004486201.3-1|transcript|rna…	GT:AD:DP:GQ:PL
NC_021160.1	1803214	.	C	T	1/1	0/0	1176.42	PASS	AC=2;AF=0.500;AN=4;ANN=T|missense_variant|MODERATE|exon-XM_004485636.3-1|GENE_exon-XM_004485636.3-1|transcript|rna-XM_004485636.3|protein_coding|8/9|c.914C>T|p.Ala305Val|980/1340|914/1152|305/383||,T|missense_variant|MODERATE|exon-XM_004485635.3-1|GENE_exon-XM_004485635.3-1|transcript|rna-XM_004485635.3|protein_coding|8/9|c.914C>T|p.Ala305Val|980/1547|914/1266|305/421||,T|upstream_gene_variant|MO…	GT:AD:DP:GQ:PL
NC_021160.1	1803230	.	A	G	1/1	0/0	756.42	PASS	AC=2;AF=0.500;AN=4;ANN=G|synonymous_variant|LOW|exon-XM_004485636.3-1|GENE_exon-XM_004485636.3-1|transcript|rna-XM_004485636.3|protein_coding|8/9|c.930A>G|p.Ser310Ser|996/1340|930/1152|310/383||,G|synonymous_variant|LOW|exon-XM_004485635.3-1|GENE_exon-XM_004485635.3-1|transcript|rna-XM_004485635.3|protein_coding|8/9|c.930A>G|p.Ser310Ser|996/1547|930/1266|310/421||,G|upstream_gene_variant|MODIFIER…	GT:AD:DP:GQ:PL
NC_021160.1	1803257	.	G	C	1/1	0/0	1176.42	PASS	AC=2;AF=0.500;AN=4;ANN=C|missense_variant|MODERATE|exon-XM_004485636.3-1|GENE_exon-XM_004485636.3-1|transcript|rna-XM_004485636.3|protein_coding|8/9|c.957G>C|p.Met319Ile|1023/1340|957/1152|319/383||,C|missense_variant|MODERATE|exon-XM_004485635.3-1|GENE_exon-XM_004485635.3-1|transcript|rna-XM_004485635.3|protein_coding|8/9|c.957G>C|p.Met319Ile|1023/1547|957/1266|319/421||,C|upstream_gene_variant|…	GT:AD:DP:GQ:PL
NC_021160.1	1803273	.	T	C	1/1	0/0	1119.42	PASS	AC=2;AF=0.500;AN=4;ANN=C|synonymous_variant|LOW|exon-XM_004485636.3-1|GENE_exon-XM_004485636.3-1|transcript|rna-XM_004485636.3|protein_coding|8/9|c.973T>C|p.Leu325Leu|1039/1340|973/1152|325/383||,C|synonymous_variant|LOW|exon-XM_004485635.3-1|GENE_exon-XM_004485635.3-1|transcript|rna-XM_004485635.3|protein_coding|8/9|c.973T>C|p.Leu325Leu|1039/1547|973/1266|325/421||,C|upstream_gene_variant|MODIFI…	GT:AD:DP:GQ:PL
NC_021160.1	1803430	.	T	C	1/1	0/0	1717.42	PASS	AC=2;AF=0.500;AN=4;ANN=C|missense_variant|MODERATE|exon-XM_004485636.3-1|GENE_exon-XM_004485636.3-1|transcript|rna-XM_004485636.3|protein_coding|8/9|c.1130T>C|p.Ile377Thr|1196/1340|1130/1152|377/383||,C|missense_variant|MODERATE|exon-XM_004485635.3-1|GENE_exon-XM_004485635.3-1|transcript|rna-XM_004485635.3|protein_coding|8/9|c.1130T>C|p.Ile377Thr|1196/1547|1130/1266|377/421||,C|upstream_gene_vari…	GT:AD:DP:GQ:PL
NC_021160.1	1803477	.	T	G	1/1	0/0	1718.42	PASS	AC=2;AF=0.500;AN=4;ANN=G|upstream_gene_variant|MODIFIER|LOC113785261|gene-LOC113785261|transcript|XR_003471401.1|snRNA||n.-598T>G|||||496|,G|downstream_gene_variant|MODIFIER|LOC101507948|gene-LOC101507948|transcript|XM_004486201.3|protein_coding||c.*7279T>G|||||3497|WARNING_TRANSCRIPT_NO_START_CODON,G|downstream_gene_variant|MODIFIER|exon-XM_004486201.3-1|GENE_exon-XM_004486201.3-1|transcript|rna…	GT:AD:DP:GQ:PL
NC_021160.1	1803532	.	G	A	1/1	0/0	1513.42	PASS	AC=2;AF=0.500;AN=4;ANN=A|upstream_gene_variant|MODIFIER|LOC113785261|gene-LOC113785261|transcript|XR_003471401.1|snRNA||n.-543G>A|||||441|,A|downstream_gene_variant|MODIFIER|LOC101507948|gene-LOC101507948|transcript|XM_004486201.3|protein_coding||c.*7334G>A|||||3552|WARNING_TRANSCRIPT_NO_START_CODON,A|downstream_gene_variant|MODIFIER|exon-XM_004486201.3-1|GENE_exon-XM_004486201.3-1|transcript|rna…	GT:AD:DP:GQ:PL
NC_021160.1	1803737	.	T	C	1/1	0/0	3218.42	PASS	AC=2;AF=0.500;AN=4;ANN=C|3_prime_UTR_variant|MODIFIER|exon-XM_004485635.3-1|GENE_exon-XM_004485635.3-1|transcript|rna-XM_004485635.3|protein_coding|9/9|c.*70T>C|||||70|,C|upstream_gene_variant|MODIFIER|LOC113785261|gene-LOC113785261|transcript|XR_003471401.1|snRNA||n.-338T>C|||||236|,C|downstream_gene_variant|MODIFIER|LOC101507948|gene-LOC101507948|transcript|XM_004486201.3|protein_coding||c.*753…	GT:AD:DP:GQ:PGT:PID:PL
NC_021160.1	1803742	.	T	A	1/1	0/0	3219.42	PASS	AC=2;AF=0.500;AN=4;ANN=A|3_prime_UTR_variant|MODIFIER|exon-XM_004485635.3-1|GENE_exon-XM_004485635.3-1|transcript|rna-XM_004485635.3|protein_coding|9/9|c.*75T>A|||||75|,A|upstream_gene_variant|MODIFIER|LOC113785261|gene-LOC113785261|transcript|XR_003471401.1|snRNA||n.-333T>A|||||231|,A|downstream_gene_variant|MODIFIER|LOC101507948|gene-LOC101507948|transcript|XM_004486201.3|protein_coding||c.*754…	GT:AD:DP:GQ:PGT:PID:PL
NC_021160.1	1803791	.	A	T	1/1	0/0	1699.42	PASS	AC=2;AF=0.500;AN=4;ANN=T|3_prime_UTR_variant|MODIFIER|exon-XM_004485635.3-1|GENE_exon-XM_004485635.3-1|transcript|rna-XM_004485635.3|protein_coding|9/9|c.*124A>T|||||124|,T|upstream_gene_variant|MODIFIER|LOC113785261|gene-LOC113785261|transcript|XR_003471401.1|snRNA||n.-284A>T|||||182|,T|downstream_gene_variant|MODIFIER|LOC101507948|gene-LOC101507948|transcript|XM_004486201.3|protein_coding||c.*7…	GT:AD:DP:GQ:PL
NC_021160.1	1803883	.	G	A	1/1	0/0	1198.42	MQ40	AC=2;AF=0.500;AN=4;ANN=A|upstream_gene_variant|MODIFIER|LOC113785261|gene-LOC113785261|transcript|XR_003471401.1|snRNA||n.-192G>A|||||90|,A|downstream_gene_variant|MODIFIER|LOC101507948|gene-LOC101507948|transcript|XM_004486201.3|protein_coding||c.*7685G>A|||||3903|WARNING_TRANSCRIPT_NO_START_CODON,A|downstream_gene_variant|MODIFIER|exon-XM_004486201.3-1|GENE_exon-XM_004486201.3-1|transcript|rna-…	GT:AD:DP:GQ:PL
NC_021160.1	1803895	.	AAAATCATGGCG	A	1/1	0/0	2053.38	MQ40	AC=2;AF=0.500;AN=4;ANN=A|upstream_gene_variant|MODIFIER|LOC113785261|gene-LOC113785261|transcript|XR_003471401.1|snRNA||n.-179_-169delAAATCATGGCG|||||77|,A|downstream_gene_variant|MODIFIER|LOC101507948|gene-LOC101507948|transcript|XM_004486201.3|protein_coding||c.*7698_*7708delAAATCATGGCG|||||3916|WARNING_TRANSCRIPT_NO_START_CODON,A|downstream_gene_variant|MODIFIER|exon-XM_004486201.3-1|GENE_exon…	GT:AD:DP:GQ:PL
NC_021160.1	1803970	.	CA	C	1/1	0/0	1131.38	PASS	AC=2;AF=0.500;AN=4;ANN=C|upstream_gene_variant|MODIFIER|LOC113785261|gene-LOC113785261|transcript|XR_003471401.1|snRNA||n.-104delA|||||2|,C|downstream_gene_variant|MODIFIER|LOC101507948|gene-LOC101507948|transcript|XM_004486201.3|protein_coding||c.*7773delA|||||3991|WARNING_TRANSCRIPT_NO_START_CODON,C|downstream_gene_variant|MODIFIER|exon-XM_004486201.3-1|GENE_exon-XM_004486201.3-1|transcript|rna…	GT:AD:DP:GQ:PL
NC_021160.1	1804058	.	A	G	1/1	0/0	1027.42	PASS	AC=2;AF=0.500;AN=4;ANN=G|downstream_gene_variant|MODIFIER|LOC101507948|gene-LOC101507948|transcript|XM_004486201.3|protein_coding||c.*7860A>G|||||4078|WARNING_TRANSCRIPT_NO_START_CODON,G|downstream_gene_variant|MODIFIER|exon-XM_004486201.3-1|GENE_exon-XM_004486201.3-1|transcript|rna-XM_004486201.3|protein_coding||c.*4116A>G|||||4078|,G|downstream_gene_variant|MODIFIER|exon-XM_004485636.3-1|GENE_e…	GT:AD:DP:GQ:PL
NC_021160.1	1804082	.	G	A	1/1	0/0	2763.42	PASS	AC=2;AF=0.500;AN=4;ANN=A|upstream_gene_variant|MODIFIER|exon-XR_003471401.1-1|GENE_exon-XR_003471401.1-1|transcript|rna-XR_003471401.1|pseudogene||n.-7C>T|||||7|,A|downstream_gene_variant|MODIFIER|LOC101507948|gene-LOC101507948|transcript|XM_004486201.3|protein_coding||c.*7884G>A|||||4102|WARNING_TRANSCRIPT_NO_START_CODON,A|downstream_gene_variant|MODIFIER|exon-XM_004486201.3-1|GENE_exon-XM_00448…	GT:AD:DP:GQ:PGT:PID:PL
NC_021160.1	1804086	.	A	G	1/1	0/0	2836.42	PASS	AC=2;AF=0.500;AN=4;ANN=G|upstream_gene_variant|MODIFIER|exon-XR_003471401.1-1|GENE_exon-XR_003471401.1-1|transcript|rna-XR_003471401.1|pseudogene||n.-11T>C|||||11|,G|downstream_gene_variant|MODIFIER|LOC101507948|gene-LOC101507948|transcript|XM_004486201.3|protein_coding||c.*7888A>G|||||4106|WARNING_TRANSCRIPT_NO_START_CODON,G|downstream_gene_variant|MODIFIER|exon-XM_004486201.3-1|GENE_exon-XM_004…	GT:AD:DP:GQ:PGT:PID:PL
NC_021160.1	1804106	.	T	C	1/1	0/0	1364.42	PASS	AC=2;AF=0.500;AN=4;ANN=C|upstream_gene_variant|MODIFIER|exon-XR_003471401.1-1|GENE_exon-XR_003471401.1-1|transcript|rna-XR_003471401.1|pseudogene||n.-31A>G|||||31|,C|downstream_gene_variant|MODIFIER|LOC101507948|gene-LOC101507948|transcript|XM_004486201.3|protein_coding||c.*7908T>C|||||4126|WARNING_TRANSCRIPT_NO_START_CODON,C|downstream_gene_variant|MODIFIER|exon-XM_004486201.3-1|GENE_exon-XM_004…	GT:AD:DP:GQ:PL
NC_021160.1	1804161	.	G	A	1/1	0/0	1639.42	PASS	AC=2;AF=0.500;AN=4;ANN=A|upstream_gene_variant|MODIFIER|exon-XR_003471401.1-1|GENE_exon-XR_003471401.1-1|transcript|rna-XR_003471401.1|pseudogene||n.-86C>T|||||86|,A|downstream_gene_variant|MODIFIER|LOC101507948|gene-LOC101507948|transcript|XM_004486201.3|protein_coding||c.*7963G>A|||||4181|WARNING_TRANSCRIPT_NO_START_CODON,A|downstream_gene_variant|MODIFIER|exon-XM_004486201.3-1|GENE_exon-XM_004…	GT:AD:DP:GQ:PL
NC_021160.1	1804270	.	TCAGAAG	T	1/1	0/0	2922.38	PASS	AC=2;AF=0.500;AN=4;ANN=T|upstream_gene_variant|MODIFIER|exon-XR_003471401.1-1|GENE_exon-XR_003471401.1-1|transcript|rna-XR_003471401.1|pseudogene||n.-201_-196delCTTCTG|||||196|,T|downstream_gene_variant|MODIFIER|LOC101507948|gene-LOC101507948|transcript|XM_004486201.3|protein_coding||c.*8073_*8078delCAGAAG|||||4291|WARNING_TRANSCRIPT_NO_START_CODON,T|downstream_gene_variant|MODIFIER|exon-XM_00448…	GT:AD:DP:GQ:PL
NC_021160.1	1804471	.	A	AAAAAAAAAAAG	1/1	0/0	2140.38	PASS	AC=2;AF=0.500;AN=4;ANN=AAAAAAAAAAAG|upstream_gene_variant|MODIFIER|exon-XR_003471401.1-1|GENE_exon-XR_003471401.1-1|transcript|rna-XR_003471401.1|pseudogene||n.-397_-396insCTTTTTTTTTT|||||397|,AAAAAAAAAAAG|downstream_gene_variant|MODIFIER|LOC101507948|gene-LOC101507948|transcript|XM_004486201.3|protein_coding||c.*8273_*8274insAAAAAAAAAAG|||||4492|WARNING_TRANSCRIPT_NO_START_CODON,AAAAAAAAAAAG|dow…	GT:AD:DP:GQ:PGT:PID:PL
NC_021160.1	1804472	.	T	A	1/1	0/0	2149.42	PASS	AC=2;AF=0.500;AN=4;ANN=A|upstream_gene_variant|MODIFIER|exon-XR_003471401.1-1|GENE_exon-XR_003471401.1-1|transcript|rna-XR_003471401.1|pseudogene||n.-397A>T|||||397|,A|downstream_gene_variant|MODIFIER|LOC101507948|gene-LOC101507948|transcript|XM_004486201.3|protein_coding||c.*8274T>A|||||4492|WARNING_TRANSCRIPT_NO_START_CODON,A|downstream_gene_variant|MODIFIER|exon-XM_004486201.3-1|GENE_exon-XM_0…	GT:AD:DP:GQ:PGT:PID:PL
NC_021160.1	1804524	.	GA	G	1/1	0/0	2289.38	PASS	AC=2;AF=0.500;AN=4;ANN=G|upstream_gene_variant|MODIFIER|exon-XR_003471401.1-1|GENE_exon-XR_003471401.1-1|transcript|rna-XR_003471401.1|pseudogene||n.-450delT|||||450|,G|downstream_gene_variant|MODIFIER|LOC101507948|gene-LOC101507948|transcript|XM_004486201.3|protein_coding||c.*8327delA|||||4545|WARNING_TRANSCRIPT_NO_START_CODON,G|downstream_gene_variant|MODIFIER|exon-XM_004486201.3-1|GENE_exon-XM…	GT:AD:DP:GQ:PGT:PID:PL
NC_021160.1	1804537	.	C	A	1/1	0/0	2323.42	PASS	AC=2;AF=0.500;AN=4;ANN=A|upstream_gene_variant|MODIFIER|exon-XR_003471401.1-1|GENE_exon-XR_003471401.1-1|transcript|rna-XR_003471401.1|pseudogene||n.-462G>T|||||462|,A|downstream_gene_variant|MODIFIER|LOC101507948|gene-LOC101507948|transcript|XM_004486201.3|protein_coding||c.*8339C>A|||||4557|WARNING_TRANSCRIPT_NO_START_CODON,A|downstream_gene_variant|MODIFIER|exon-XM_004486201.3-1|GENE_exon-XM_0…	GT:AD:DP:GQ:PGT:PID:PL
NC_021160.1	1804677	.	A	G	1/1	0/0	1384.42	PASS	AC=2;AF=0.500;AN=4;ANN=G|upstream_gene_variant|MODIFIER|exon-XR_003471401.1-1|GENE_exon-XR_003471401.1-1|transcript|rna-XR_003471401.1|pseudogene||n.-602T>C|||||602|,G|downstream_gene_variant|MODIFIER|LOC101507948|gene-LOC101507948|transcript|XM_004486201.3|protein_coding||c.*8479A>G|||||4697|WARNING_TRANSCRIPT_NO_START_CODON,G|downstream_gene_variant|MODIFIER|exon-XM_004486201.3-1|GENE_exon-XM_0…	GT:AD:DP:GQ:PL
NC_021160.1	1804752	.	T	G	1/1	0/0	1367.42	PASS	AC=2;AF=0.500;AN=4;ANN=G|upstream_gene_variant|MODIFIER|exon-XR_003471401.1-1|GENE_exon-XR_003471401.1-1|transcript|rna-XR_003471401.1|pseudogene||n.-677A>C|||||677|,G|downstream_gene_variant|MODIFIER|LOC101507948|gene-LOC101507948|transcript|XM_004486201.3|protein_coding||c.*8554T>G|||||4772|WARNING_TRANSCRIPT_NO_START_CODON,G|downstream_gene_variant|MODIFIER|exon-XM_004486201.3-1|GENE_exon-XM_0…	GT:AD:DP:GQ:PL
NC_021160.1	1804847	.	A	T	1/1	0/0	1716.42	PASS	AC=2;AF=0.500;AN=4;ANN=T|upstream_gene_variant|MODIFIER|exon-XR_003471401.1-1|GENE_exon-XR_003471401.1-1|transcript|rna-XR_003471401.1|pseudogene||n.-772T>A|||||772|,T|downstream_gene_variant|MODIFIER|LOC101507948|gene-LOC101507948|transcript|XM_004486201.3|protein_coding||c.*8649A>T|||||4867|WARNING_TRANSCRIPT_NO_START_CODON,T|downstream_gene_variant|MODIFIER|exon-XM_004486201.3-1|GENE_exon-XM_0…	GT:AD:DP:GQ:PL
NC_021160.1	1804938	.	CCATAGATAGAATAAAATGATAAT	C	1/1	0/0	2416.38	PASS	AC=2;AF=0.500;AN=4;ANN=C|upstream_gene_variant|MODIFIER|exon-XR_003471401.1-1|GENE_exon-XR_003471401.1-1|transcript|rna-XR_003471401.1|pseudogene||n.-886_-864delATTATCATTTTATTCTATCTATG|||||864|,C|downstream_gene_variant|MODIFIER|LOC101507948|gene-LOC101507948|transcript|XM_004486201.3|protein_coding||c.*8741_*8763delCATAGATAGAATAAAATGATAAT|||||4959|WARNING_TRANSCRIPT_NO_START_CODON,C|downstream_g…	GT:AD:DP:GQ:PL
NC_021160.1	1805050	.	T	TA	1/1	0/0	1856.38	PASS	AC=2;AF=0.500;AN=4;ANN=TA|upstream_gene_variant|MODIFIER|exon-XR_003471401.1-1|GENE_exon-XR_003471401.1-1|transcript|rna-XR_003471401.1|pseudogene||n.-976_-975insT|||||976|,TA|downstream_gene_variant|MODIFIER|exon-XM_004485636.3-1|GENE_exon-XM_004485636.3-1|transcript|rna-XM_004485636.3|protein_coding||c.*1489_*1490insA|||||1368|,TA|downstream_gene_variant|MODIFIER|LOC101494303|gene-LOC101494303|…	GT:AD:DP:GQ:PL
NC_021160.1	1805149	.	A	G	1/1	0/0	1583.42	PASS	AC=2;AF=0.500;AN=4;ANN=G|upstream_gene_variant|MODIFIER|exon-XR_003471401.1-1|GENE_exon-XR_003471401.1-1|transcript|rna-XR_003471401.1|pseudogene||n.-1074T>C|||||1074|,G|downstream_gene_variant|MODIFIER|exon-XM_004485636.3-1|GENE_exon-XM_004485636.3-1|transcript|rna-XM_004485636.3|protein_coding||c.*1588A>G|||||1466|,G|downstream_gene_variant|MODIFIER|LOC101494303|gene-LOC101494303|transcript|XM_…	GT:AD:DP:GQ:PL
NC_021160.1	1805231	.	A	C	1/1	0/0	1210.42	PASS	AC=2;AF=0.500;AN=4;ANN=C|upstream_gene_variant|MODIFIER|exon-XR_003471401.1-1|GENE_exon-XR_003471401.1-1|transcript|rna-XR_003471401.1|pseudogene||n.-1156T>G|||||1156|,C|downstream_gene_variant|MODIFIER|exon-XM_004485636.3-1|GENE_exon-XM_004485636.3-1|transcript|rna-XM_004485636.3|protein_coding||c.*1670A>C|||||1548|,C|downstream_gene_variant|MODIFIER|LOC101494303|gene-LOC101494303|transcript|XM_…	GT:AD:DP:GQ:PL
NC_021160.1	1805312	.	T	A	1/1	0/0	1349.42	PASS	AC=2;AF=0.500;AN=4;ANN=A|upstream_gene_variant|MODIFIER|exon-XR_003471401.1-1|GENE_exon-XR_003471401.1-1|transcript|rna-XR_003471401.1|pseudogene||n.-1237A>T|||||1237|,A|downstream_gene_variant|MODIFIER|exon-XM_004485636.3-1|GENE_exon-XM_004485636.3-1|transcript|rna-XM_004485636.3|protein_coding||c.*1751T>A|||||1629|,A|downstream_gene_variant|MODIFIER|LOC101494303|gene-LOC101494303|transcript|XM_…	GT:AD:DP:GQ:PL
NC_021160.1	1805369	.	A	T	1/1	0/0	3084.42	PASS	AC=2;AF=0.500;AN=4;ANN=T|upstream_gene_variant|MODIFIER|exon-XR_003471401.1-1|GENE_exon-XR_003471401.1-1|transcript|rna-XR_003471401.1|pseudogene||n.-1294T>A|||||1294|,T|downstream_gene_variant|MODIFIER|exon-XM_004485636.3-1|GENE_exon-XM_004485636.3-1|transcript|rna-XM_004485636.3|protein_coding||c.*1808A>T|||||1686|,T|downstream_gene_variant|MODIFIER|LOC101494303|gene-LOC101494303|transcript|XM_…	GT:AD:DP:GQ:PGT:PID:PL
NC_021160.1	1805381	.	A	G	1/1	0/0	3242.42	PASS	AC=2;AF=0.500;AN=4;ANN=G|upstream_gene_variant|MODIFIER|exon-XR_003471401.1-1|GENE_exon-XR_003471401.1-1|transcript|rna-XR_003471401.1|pseudogene||n.-1306T>C|||||1306|,G|downstream_gene_variant|MODIFIER|exon-XM_004485636.3-1|GENE_exon-XM_004485636.3-1|transcript|rna-XM_004485636.3|protein_coding||c.*1820A>G|||||1698|,G|downstream_gene_variant|MODIFIER|LOC101494303|gene-LOC101494303|transcript|XM_…	GT:AD:DP:GQ:PGT:PID:PL
NC_021160.1	1805383	.	A	T	1/1	0/0	3218.42	PASS	AC=2;AF=0.500;AN=4;ANN=T|upstream_gene_variant|MODIFIER|exon-XR_003471401.1-1|GENE_exon-XR_003471401.1-1|transcript|rna-XR_003471401.1|pseudogene||n.-1308T>A|||||1308|,T|downstream_gene_variant|MODIFIER|exon-XM_004485636.3-1|GENE_exon-XM_004485636.3-1|transcript|rna-XM_004485636.3|protein_coding||c.*1822A>T|||||1700|,T|downstream_gene_variant|MODIFIER|LOC101494303|gene-LOC101494303|transcript|XM_…	GT:AD:DP:GQ:PGT:PID:PL
NC_021160.1	1805624	.	A	T	1/1	0/0	1398.42	PASS	AC=2;AF=0.500;AN=4;ANN=T|upstream_gene_variant|MODIFIER|exon-XR_003471401.1-1|GENE_exon-XR_003471401.1-1|transcript|rna-XR_003471401.1|pseudogene||n.-1549T>A|||||1549|,T|downstream_gene_variant|MODIFIER|exon-XM_004485636.3-1|GENE_exon-XM_004485636.3-1|transcript|rna-XM_004485636.3|protein_coding||c.*2063A>T|||||1941|,T|downstream_gene_variant|MODIFIER|LOC101494303|gene-LOC101494303|transcript|XM_…	GT:AD:DP:GQ:PL
NC_021160.1	1805738	.	C	T	1/1	0/0	2173.42	PASS	AC=2;AF=0.500;AN=4;ANN=T|upstream_gene_variant|MODIFIER|exon-XR_003471401.1-1|GENE_exon-XR_003471401.1-1|transcript|rna-XR_003471401.1|pseudogene||n.-1663G>A|||||1663|,T|downstream_gene_variant|MODIFIER|exon-XM_004485636.3-1|GENE_exon-XM_004485636.3-1|transcript|rna-XM_004485636.3|protein_coding||c.*2177C>T|||||2055|,T|downstream_gene_variant|MODIFIER|LOC101494303|gene-LOC101494303|transcript|XM_…	GT:AD:DP:GQ:PGT:PID:PL
NC_021160.1	1805743	.	A	G	1/1	0/0	2246.42	PASS	AC=2;AF=0.500;AN=4;ANN=G|upstream_gene_variant|MODIFIER|exon-XR_003471401.1-1|GENE_exon-XR_003471401.1-1|transcript|rna-XR_003471401.1|pseudogene||n.-1668T>C|||||1668|,G|downstream_gene_variant|MODIFIER|exon-XM_004485636.3-1|GENE_exon-XM_004485636.3-1|transcript|rna-XM_004485636.3|protein_coding||c.*2182A>G|||||2060|,G|downstream_gene_variant|MODIFIER|LOC101494303|gene-LOC101494303|transcript|XM_…	GT:AD:DP:GQ:PGT:PID:PL
NC_021160.1	1805769	.	A	G	1/1	0/0	1551.42	PASS	AC=2;AF=0.500;AN=4;ANN=G|upstream_gene_variant|MODIFIER|exon-XR_003471401.1-1|GENE_exon-XR_003471401.1-1|transcript|rna-XR_003471401.1|pseudogene||n.-1694T>C|||||1694|,G|downstream_gene_variant|MODIFIER|exon-XM_004485636.3-1|GENE_exon-XM_004485636.3-1|transcript|rna-XM_004485636.3|protein_coding||c.*2208A>G|||||2086|,G|downstream_gene_variant|MODIFIER|LOC101494303|gene-LOC101494303|transcript|XM_…	GT:AD:DP:GQ:PL
NC_021160.1	1805885	.	G	T	1/1	0/0	2566.42	PASS	AC=2;AF=0.500;AN=4;ANN=T|upstream_gene_variant|MODIFIER|exon-XR_003471401.1-1|GENE_exon-XR_003471401.1-1|transcript|rna-XR_003471401.1|pseudogene||n.-1810C>A|||||1810|,T|downstream_gene_variant|MODIFIER|exon-XM_004485636.3-1|GENE_exon-XM_004485636.3-1|transcript|rna-XM_004485636.3|protein_coding||c.*2324G>T|||||2202|,T|downstream_gene_variant|MODIFIER|LOC101494303|gene-LOC101494303|transcript|XM_…	GT:AD:DP:GQ:PGT:PID:PL
NC_021160.1	1805893	.	G	T	1/1	0/0	2622.42	PASS	AC=2;AF=0.500;AN=4;ANN=T|upstream_gene_variant|MODIFIER|exon-XR_003471401.1-1|GENE_exon-XR_003471401.1-1|transcript|rna-XR_003471401.1|pseudogene||n.-1818C>A|||||1818|,T|downstream_gene_variant|MODIFIER|exon-XM_004485636.3-1|GENE_exon-XM_004485636.3-1|transcript|rna-XM_004485636.3|protein_coding||c.*2332G>T|||||2210|,T|downstream_gene_variant|MODIFIER|LOC101494303|gene-LOC101494303|transcript|XM_…	GT:AD:DP:GQ:PGT:PID:PL
NC_021160.1	1805906	.	G	T	1/1	0/0	2260.42	PASS	AC=2;AF=0.500;AN=4;ANN=T|upstream_gene_variant|MODIFIER|exon-XR_003471401.1-1|GENE_exon-XR_003471401.1-1|transcript|rna-XR_003471401.1|pseudogene||n.-1831C>A|||||1831|,T|downstream_gene_variant|MODIFIER|exon-XM_004485636.3-1|GENE_exon-XM_004485636.3-1|transcript|rna-XM_004485636.3|protein_coding||c.*2345G>T|||||2223|,T|downstream_gene_variant|MODIFIER|LOC101494303|gene-LOC101494303|transcript|XM_…	GT:AD:DP:GQ:PGT:PID:PL
NC_021160.1	1805930	.	A	G	1/1	0/0	2098.42	PASS	AC=2;AF=0.500;AN=4;ANN=G|upstream_gene_variant|MODIFIER|exon-XR_003471401.1-1|GENE_exon-XR_003471401.1-1|transcript|rna-XR_003471401.1|pseudogene||n.-1855T>C|||||1855|,G|downstream_gene_variant|MODIFIER|exon-XM_004485636.3-1|GENE_exon-XM_004485636.3-1|transcript|rna-XM_004485636.3|protein_coding||c.*2369A>G|||||2247|,G|downstream_gene_variant|MODIFIER|LOC101494303|gene-LOC101494303|transcript|XM_…	GT:AD:DP:GQ:PGT:PID:PL
NC_021160.1	1806013	.	A	AG	1/1	0/0	1943.38	PASS	AC=2;AF=0.500;AN=4;ANN=AG|upstream_gene_variant|MODIFIER|exon-XR_003471401.1-1|GENE_exon-XR_003471401.1-1|transcript|rna-XR_003471401.1|pseudogene||n.-1939_-1938insC|||||1939|,AG|downstream_gene_variant|MODIFIER|exon-XM_004485636.3-1|GENE_exon-XM_004485636.3-1|transcript|rna-XM_004485636.3|protein_coding||c.*2452_*2453insG|||||2331|,AG|downstream_gene_variant|MODIFIER|LOC101494303|gene-LOC1014943…	GT:AD:DP:GQ:PL
NC_021160.1	1806119	.	TC	T	1/1	0/0	1749.38	PASS	AC=2;AF=0.500;AN=4;ANN=T|upstream_gene_variant|MODIFIER|exon-XR_003471401.1-1|GENE_exon-XR_003471401.1-1|transcript|rna-XR_003471401.1|pseudogene||n.-2045delG|||||2045|,T|downstream_gene_variant|MODIFIER|exon-XM_004485636.3-1|GENE_exon-XM_004485636.3-1|transcript|rna-XM_004485636.3|protein_coding||c.*2559delC|||||2437|,T|downstream_gene_variant|MODIFIER|LOC101494303|gene-LOC101494303|transcript|X…	GT:AD:DP:GQ:PL
NC_021160.1	1806168	.	G	C	1/1	0/0	2303.42	PASS	AC=2;AF=0.500;AN=4;ANN=C|upstream_gene_variant|MODIFIER|exon-XR_003471401.1-1|GENE_exon-XR_003471401.1-1|transcript|rna-XR_003471401.1|pseudogene||n.-2093C>G|||||2093|,C|downstream_gene_variant|MODIFIER|exon-XM_004485636.3-1|GENE_exon-XM_004485636.3-1|transcript|rna-XM_004485636.3|protein_coding||c.*2607G>C|||||2485|,C|downstream_gene_variant|MODIFIER|LOC101494303|gene-LOC101494303|transcript|XM_…	GT:AD:DP:GQ:PGT:PID:PL
NC_021160.1	1806169	.	GTTTTTT	G	1/1	0/0	2294.38	PASS	AC=2;AF=0.500;AN=4;ANN=G|upstream_gene_variant|MODIFIER|exon-XR_003471401.1-1|GENE_exon-XR_003471401.1-1|transcript|rna-XR_003471401.1|pseudogene||n.-2100_-2095delAAAAAA|||||2095|,G|downstream_gene_variant|MODIFIER|exon-XM_004485636.3-1|GENE_exon-XM_004485636.3-1|transcript|rna-XM_004485636.3|protein_coding||c.*2609_*2614delTTTTTT|||||2487|,G|downstream_gene_variant|MODIFIER|LOC101494303|gene-LOC…	GT:AD:DP:GQ:PGT:PID:PL
NC_021160.1	1806177	.	ATAAAATATAGTTTGTTGGTT	A	1/1	0/0	2331.38	PASS	AC=2;AF=0.500;AN=4;ANN=A|upstream_gene_variant|MODIFIER|exon-XR_003471401.1-1|GENE_exon-XR_003471401.1-1|transcript|rna-XR_003471401.1|pseudogene||n.-2122_-2103delAACCAACAAACTATATTTTA|||||2103|,A|downstream_gene_variant|MODIFIER|exon-XM_004485636.3-1|GENE_exon-XM_004485636.3-1|transcript|rna-XM_004485636.3|protein_coding||c.*2617_*2636delTAAAATATAGTTTGTTGGTT|||||2495|,A|downstream_gene_variant|MO…	GT:AD:DP:GQ:PGT:PID:PL
NC_021160.1	1806220	.	A	AT	1/1	0/0	2566.38	PASS	AC=2;AF=0.500;AN=4;ANN=AT|upstream_gene_variant|MODIFIER|exon-XR_003471401.1-1|GENE_exon-XR_003471401.1-1|transcript|rna-XR_003471401.1|pseudogene||n.-2146_-2145insA|||||2146|,AT|downstream_gene_variant|MODIFIER|exon-XM_004485636.3-1|GENE_exon-XM_004485636.3-1|transcript|rna-XM_004485636.3|protein_coding||c.*2659_*2660insT|||||2538|,AT|downstream_gene_variant|MODIFIER|LOC101494303|gene-LOC1014943…	GT:AD:DP:GQ:PGT:PID:PL
NC_021160.1	1806223	.	A	AT	1/1	0/0	2521.38	PASS	AC=2;AF=0.500;AN=4;ANN=AT|upstream_gene_variant|MODIFIER|exon-XR_003471401.1-1|GENE_exon-XR_003471401.1-1|transcript|rna-XR_003471401.1|pseudogene||n.-2149_-2148insA|||||2149|,AT|downstream_gene_variant|MODIFIER|exon-XM_004485636.3-1|GENE_exon-XM_004485636.3-1|transcript|rna-XM_004485636.3|protein_coding||c.*2662_*2663insT|||||2541|,AT|downstream_gene_variant|MODIFIER|LOC101494303|gene-LOC1014943…	GT:AD:DP:GQ:PGT:PID:PL
NC_021160.1	1806248	.	G	T	1/1	0/0	2119.42	PASS	AC=2;AF=0.500;AN=4;ANN=T|upstream_gene_variant|MODIFIER|exon-XR_003471401.1-1|GENE_exon-XR_003471401.1-1|transcript|rna-XR_003471401.1|pseudogene||n.-2173C>A|||||2173|,T|downstream_gene_variant|MODIFIER|exon-XM_004485636.3-1|GENE_exon-XM_004485636.3-1|transcript|rna-XM_004485636.3|protein_coding||c.*2687G>T|||||2565|,T|downstream_gene_variant|MODIFIER|LOC101494303|gene-LOC101494303|transcript|XM_…	GT:AD:DP:GQ:PGT:PID:PL
NC_021160.1	1806264	.	T	C	1/1	0/0	2017.42	PASS	AC=2;AF=0.500;AN=4;ANN=C|upstream_gene_variant|MODIFIER|exon-XR_003471401.1-1|GENE_exon-XR_003471401.1-1|transcript|rna-XR_003471401.1|pseudogene||n.-2189A>G|||||2189|,C|upstream_gene_variant|MODIFIER|LOC101494927|gene-LOC101494927|transcript|XM_027332643.1|protein_coding||c.-11752T>C|||||4993|WARNING_TRANSCRIPT_NO_START_CODON,C|upstream_gene_variant|MODIFIER|exon-XM_027332643.1-1|GENE_exon-XM_02…	GT:AD:DP:GQ:PGT:PID:PL
NC_021160.1	1806308	.	T	C	1/1	0/0	1399.42	PASS	AC=2;AF=0.500;AN=4;ANN=C|upstream_gene_variant|MODIFIER|exon-XR_003471401.1-1|GENE_exon-XR_003471401.1-1|transcript|rna-XR_003471401.1|pseudogene||n.-2233A>G|||||2233|,C|upstream_gene_variant|MODIFIER|LOC101494927|gene-LOC101494927|transcript|XM_027332643.1|protein_coding||c.-11708T>C|||||4949|WARNING_TRANSCRIPT_NO_START_CODON,C|upstream_gene_variant|MODIFIER|exon-XM_027332643.1-1|GENE_exon-XM_02…	GT:AD:DP:GQ:PL
NC_021160.1	1806351	.	T	TTTTTATTTTTATTTTTA	1/1	0/0	2215.38	PASS	AC=2;AF=0.500;AN=4;ANN=TTTTTATTTTTATTTTTA|upstream_gene_variant|MODIFIER|exon-XR_003471401.1-1|GENE_exon-XR_003471401.1-1|transcript|rna-XR_003471401.1|pseudogene||n.-2277_-2276insTAAAAATAAAAATAAAA|||||2277|,TTTTTATTTTTATTTTTA|upstream_gene_variant|MODIFIER|LOC101494927|gene-LOC101494927|transcript|XM_027332643.1|protein_coding||c.-11665_-11664insTTTTATTTTTATTTTTA|||||4905|WARNING_TRANSCRIPT_NO_S…	GT:AD:DP:GQ:PL
NC_021160.1	1806420	.	A	C	1/1	0/0	2330.42	PASS	AC=2;AF=0.500;AN=4;ANN=C|upstream_gene_variant|MODIFIER|exon-XR_003471401.1-1|GENE_exon-XR_003471401.1-1|transcript|rna-XR_003471401.1|pseudogene||n.-2345T>G|||||2345|,C|upstream_gene_variant|MODIFIER|LOC101494927|gene-LOC101494927|transcript|XM_027332643.1|protein_coding||c.-11596A>C|||||4837|WARNING_TRANSCRIPT_NO_START_CODON,C|upstream_gene_variant|MODIFIER|exon-XM_027332643.1-1|GENE_exon-XM_02…	GT:AD:DP:GQ:PGT:PID:PL
NC_021160.1	1806443	.	A	G	1/1	0/0	2550.42	PASS	AC=2;AF=0.500;AN=4;ANN=G|upstream_gene_variant|MODIFIER|exon-XR_003471401.1-1|GENE_exon-XR_003471401.1-1|transcript|rna-XR_003471401.1|pseudogene||n.-2368T>C|||||2368|,G|upstream_gene_variant|MODIFIER|LOC101494927|gene-LOC101494927|transcript|XM_027332643.1|protein_coding||c.-11573A>G|||||4814|WARNING_TRANSCRIPT_NO_START_CODON,G|upstream_gene_variant|MODIFIER|exon-XM_027332643.1-1|GENE_exon-XM_02…	GT:AD:DP:GQ:PGT:PID:PL
NC_021160.1	1806448	.	T	G	1/1	0/0	2574.42	PASS	AC=2;AF=0.500;AN=4;ANN=G|upstream_gene_variant|MODIFIER|exon-XR_003471401.1-1|GENE_exon-XR_003471401.1-1|transcript|rna-XR_003471401.1|pseudogene||n.-2373A>C|||||2373|,G|upstream_gene_variant|MODIFIER|LOC101494927|gene-LOC101494927|transcript|XM_027332643.1|protein_coding||c.-11568T>G|||||4809|WARNING_TRANSCRIPT_NO_START_CODON,G|upstream_gene_variant|MODIFIER|exon-XM_027332643.1-1|GENE_exon-XM_02…	GT:AD:DP:GQ:PGT:PID:PL
NC_021160.1	1806526	.	A	T	1/1	0/0	1243.42	PASS	AC=2;AF=0.500;AN=4;ANN=T|upstream_gene_variant|MODIFIER|exon-XR_003471401.1-1|GENE_exon-XR_003471401.1-1|transcript|rna-XR_003471401.1|pseudogene||n.-2451T>A|||||2451|,T|upstream_gene_variant|MODIFIER|LOC101494927|gene-LOC101494927|transcript|XM_027332643.1|protein_coding||c.-11490A>T|||||4731|WARNING_TRANSCRIPT_NO_START_CODON,T|upstream_gene_variant|MODIFIER|exon-XM_027332643.1-1|GENE_exon-XM_02…	GT:AD:DP:GQ:PL
NC_021160.1	1806565	.	A	G	1/1	0/0	1781.42	PASS	AC=2;AF=0.500;AN=4;ANN=G|upstream_gene_variant|MODIFIER|exon-XR_003471401.1-1|GENE_exon-XR_003471401.1-1|transcript|rna-XR_003471401.1|pseudogene||n.-2490T>C|||||2490|,G|upstream_gene_variant|MODIFIER|LOC101494927|gene-LOC101494927|transcript|XM_027332643.1|protein_coding||c.-11451A>G|||||4692|WARNING_TRANSCRIPT_NO_START_CODON,G|upstream_gene_variant|MODIFIER|exon-XM_027332643.1-1|GENE_exon-XM_02…	GT:AD:DP:GQ:PGT:PID:PL
NC_021160.1	1806578	.	A	AAT	1/1	0/0	1768.38	PASS	AC=2;AF=0.500;AN=4;ANN=AAT|upstream_gene_variant|MODIFIER|exon-XR_003471401.1-1|GENE_exon-XR_003471401.1-1|transcript|rna-XR_003471401.1|pseudogene||n.-2504_-2503insAT|||||2504|,AAT|upstream_gene_variant|MODIFIER|LOC101494927|gene-LOC101494927|transcript|XM_027332643.1|protein_coding||c.-11438_-11437insAT|||||4678|WARNING_TRANSCRIPT_NO_START_CODON,AAT|upstream_gene_variant|MODIFIER|exon-XM_027332…	GT:AD:DP:GQ:PGT:PID:PL
NC_021160.1	1806584	.	AT	A	1/1	0/0	1711.38	PASS	AC=2;AF=0.500;AN=4;ANN=A|upstream_gene_variant|MODIFIER|exon-XR_003471401.1-1|GENE_exon-XR_003471401.1-1|transcript|rna-XR_003471401.1|pseudogene||n.-2510delA|||||2510|,A|upstream_gene_variant|MODIFIER|LOC101494927|gene-LOC101494927|transcript|XM_027332643.1|protein_coding||c.-11431delT|||||4672|WARNING_TRANSCRIPT_NO_START_CODON,A|upstream_gene_variant|MODIFIER|exon-XM_027332643.1-1|GENE_exon-XM_…	GT:AD:DP:GQ:PGT:PID:PL
NC_021160.1	1806587	.	AT	A	1/1	0/0	1666.38	PASS	AC=2;AF=0.500;AN=4;ANN=A|upstream_gene_variant|MODIFIER|exon-XR_003471401.1-1|GENE_exon-XR_003471401.1-1|transcript|rna-XR_003471401.1|pseudogene||n.-2513delA|||||2513|,A|upstream_gene_variant|MODIFIER|LOC101494927|gene-LOC101494927|transcript|XM_027332643.1|protein_coding||c.-11428delT|||||4669|WARNING_TRANSCRIPT_NO_START_CODON,A|upstream_gene_variant|MODIFIER|exon-XM_027332643.1-1|GENE_exon-XM_…	GT:AD:DP:GQ:PGT:PID:PL
NC_021160.1	1806609	.	T	A	1/1	0/0	1790.42	PASS	AC=2;AF=0.500;AN=4;ANN=A|upstream_gene_variant|MODIFIER|exon-XR_003471401.1-1|GENE_exon-XR_003471401.1-1|transcript|rna-XR_003471401.1|pseudogene||n.-2534A>T|||||2534|,A|upstream_gene_variant|MODIFIER|LOC101494927|gene-LOC101494927|transcript|XM_027332643.1|protein_coding||c.-11407T>A|||||4648|WARNING_TRANSCRIPT_NO_START_CODON,A|upstream_gene_variant|MODIFIER|exon-XM_027332643.1-1|GENE_exon-XM_02…	GT:AD:DP:GQ:PGT:PID:PL
NC_021160.1	1806610	.	G	T	1/1	0/0	1790.42	PASS	AC=2;AF=0.500;AN=4;ANN=T|upstream_gene_variant|MODIFIER|exon-XR_003471401.1-1|GENE_exon-XR_003471401.1-1|transcript|rna-XR_003471401.1|pseudogene||n.-2535C>A|||||2535|,T|upstream_gene_variant|MODIFIER|LOC101494927|gene-LOC101494927|transcript|XM_027332643.1|protein_coding||c.-11406G>T|||||4647|WARNING_TRANSCRIPT_NO_START_CODON,T|upstream_gene_variant|MODIFIER|exon-XM_027332643.1-1|GENE_exon-XM_02…	GT:AD:DP:GQ:PGT:PID:PL
NC_021160.1	1806619	.	C	T	1/1	0/0	1731.42	PASS	AC=2;AF=0.500;AN=4;ANN=T|upstream_gene_variant|MODIFIER|exon-XR_003471401.1-1|GENE_exon-XR_003471401.1-1|transcript|rna-XR_003471401.1|pseudogene||n.-2544G>A|||||2544|,T|upstream_gene_variant|MODIFIER|LOC101494927|gene-LOC101494927|transcript|XM_027332643.1|protein_coding||c.-11397C>T|||||4638|WARNING_TRANSCRIPT_NO_START_CODON,T|upstream_gene_variant|MODIFIER|exon-XM_027332643.1-1|GENE_exon-XM_02…	GT:AD:DP:GQ:PGT:PID:PL
NC_021160.1	1806654	.	C	T	1/1	0/0	1576.42	PASS	AC=2;AF=0.500;AN=4;ANN=T|upstream_gene_variant|MODIFIER|exon-XR_003471401.1-1|GENE_exon-XR_003471401.1-1|transcript|rna-XR_003471401.1|pseudogene||n.-2579G>A|||||2579|,T|upstream_gene_variant|MODIFIER|LOC101494927|gene-LOC101494927|transcript|XM_027332643.1|protein_coding||c.-11362C>T|||||4603|WARNING_TRANSCRIPT_NO_START_CODON,T|upstream_gene_variant|MODIFIER|exon-XM_027332643.1-1|GENE_exon-XM_02…	GT:AD:DP:GQ:PGT:PID:PL
NC_021160.1	1806670	.	G	T	1/1	0/0	1769.42	PASS	AC=2;AF=0.500;AN=4;ANN=T|upstream_gene_variant|MODIFIER|exon-XR_003471401.1-1|GENE_exon-XR_003471401.1-1|transcript|rna-XR_003471401.1|pseudogene||n.-2595C>A|||||2595|,T|upstream_gene_variant|MODIFIER|LOC101494927|gene-LOC101494927|transcript|XM_027332643.1|protein_coding||c.-11346G>T|||||4587|WARNING_TRANSCRIPT_NO_START_CODON,T|upstream_gene_variant|MODIFIER|exon-XM_027332643.1-1|GENE_exon-XM_02…	GT:AD:DP:GQ:PGT:PID:PL
NC_021160.1	1806684	.	T	C	1/1	0/0	1810.42	PASS	AC=2;AF=0.500;AN=4;ANN=C|upstream_gene_variant|MODIFIER|exon-XR_003471401.1-1|GENE_exon-XR_003471401.1-1|transcript|rna-XR_003471401.1|pseudogene||n.-2609A>G|||||2609|,C|upstream_gene_variant|MODIFIER|LOC101494927|gene-LOC101494927|transcript|XM_027332643.1|protein_coding||c.-11332T>C|||||4573|WARNING_TRANSCRIPT_NO_START_CODON,C|upstream_gene_variant|MODIFIER|exon-XM_027332643.1-1|GENE_exon-XM_02…	GT:AD:DP:GQ:PGT:PID:PL
NC_021160.1	1806701	.	T	C	1/1	0/0	1900.42	PASS	AC=2;AF=0.500;AN=4;ANN=C|upstream_gene_variant|MODIFIER|exon-XR_003471401.1-1|GENE_exon-XR_003471401.1-1|transcript|rna-XR_003471401.1|pseudogene||n.-2626A>G|||||2626|,C|upstream_gene_variant|MODIFIER|LOC101494927|gene-LOC101494927|transcript|XM_027332643.1|protein_coding||c.-11315T>C|||||4556|WARNING_TRANSCRIPT_NO_START_CODON,C|upstream_gene_variant|MODIFIER|exon-XM_027332643.1-1|GENE_exon-XM_02…	GT:AD:DP:GQ:PGT:PID:PL
NC_021160.1	1806705	.	C	T	1/1	0/0	1990.42	PASS	AC=2;AF=0.500;AN=4;ANN=T|upstream_gene_variant|MODIFIER|exon-XR_003471401.1-1|GENE_exon-XR_003471401.1-1|transcript|rna-XR_003471401.1|pseudogene||n.-2630G>A|||||2630|,T|upstream_gene_variant|MODIFIER|LOC101494927|gene-LOC101494927|transcript|XM_027332643.1|protein_coding||c.-11311C>T|||||4552|WARNING_TRANSCRIPT_NO_START_CODON,T|upstream_gene_variant|MODIFIER|exon-XM_027332643.1-1|GENE_exon-XM_02…	GT:AD:DP:GQ:PGT:PID:PL
NC_021160.1	1806709	.	C	T	1/1	0/0	1990.42	PASS	AC=2;AF=0.500;AN=4;ANN=T|upstream_gene_variant|MODIFIER|exon-XR_003471401.1-1|GENE_exon-XR_003471401.1-1|transcript|rna-XR_003471401.1|pseudogene||n.-2634G>A|||||2634|,T|upstream_gene_variant|MODIFIER|LOC101494927|gene-LOC101494927|transcript|XM_027332643.1|protein_coding||c.-11307C>T|||||4548|WARNING_TRANSCRIPT_NO_START_CODON,T|upstream_gene_variant|MODIFIER|exon-XM_027332643.1-1|GENE_exon-XM_02…	GT:AD:DP:GQ:PGT:PID:PL
NC_021160.1	1806714	.	A	ATC	1/1	0/0	2071.38	PASS	AC=2;AF=0.500;AN=4;ANN=ATC|upstream_gene_variant|MODIFIER|exon-XR_003471401.1-1|GENE_exon-XR_003471401.1-1|transcript|rna-XR_003471401.1|pseudogene||n.-2640_-2639insGA|||||2640|,ATC|upstream_gene_variant|MODIFIER|LOC101494927|gene-LOC101494927|transcript|XM_027332643.1|protein_coding||c.-11302_-11301insTC|||||4542|WARNING_TRANSCRIPT_NO_START_CODON,ATC|upstream_gene_variant|MODIFIER|exon-XM_027332…	GT:AD:DP:GQ:PGT:PID:PL
NC_021160.1	1806716	.	C	T	1/1	0/0	2064.42	PASS	AC=2;AF=0.500;AN=4;ANN=T|upstream_gene_variant|MODIFIER|exon-XR_003471401.1-1|GENE_exon-XR_003471401.1-1|transcript|rna-XR_003471401.1|pseudogene||n.-2641G>A|||||2641|,T|upstream_gene_variant|MODIFIER|LOC101494927|gene-LOC101494927|transcript|XM_027332643.1|protein_coding||c.-11300C>T|||||4541|WARNING_TRANSCRIPT_NO_START_CODON,T|upstream_gene_variant|MODIFIER|exon-XM_027332643.1-1|GENE_exon-XM_02…	GT:AD:DP:GQ:PGT:PID:PL
NC_021160.1	1806719	.	C	T	1/1	0/0	2088.42	PASS	AC=2;AF=0.500;AN=4;ANN=T|upstream_gene_variant|MODIFIER|exon-XR_003471401.1-1|GENE_exon-XR_003471401.1-1|transcript|rna-XR_003471401.1|pseudogene||n.-2644G>A|||||2644|,T|upstream_gene_variant|MODIFIER|LOC101494927|gene-LOC101494927|transcript|XM_027332643.1|protein_coding||c.-11297C>T|||||4538|WARNING_TRANSCRIPT_NO_START_CODON,T|upstream_gene_variant|MODIFIER|exon-XM_027332643.1-1|GENE_exon-XM_02…	GT:AD:DP:GQ:PGT:PID:PL
NC_021160.1	1806890	.	G	A	1/1	0/0	721.42	PASS	AC=2;AF=0.500;AN=4;ANN=A|upstream_gene_variant|MODIFIER|exon-XR_003471401.1-1|GENE_exon-XR_003471401.1-1|transcript|rna-XR_003471401.1|pseudogene||n.-2815C>T|||||2815|,A|upstream_gene_variant|MODIFIER|LOC101494927|gene-LOC101494927|transcript|XM_027332643.1|protein_coding||c.-11126G>A|||||4367|WARNING_TRANSCRIPT_NO_START_CODON,A|upstream_gene_variant|MODIFIER|exon-XM_027332643.1-1|GENE_exon-XM_02…	GT:AD:DP:GQ:PL
NC_021160.1	1806902	.	T	TAAA	1/1	0/0	1333.38	MQ40	AC=2;AF=0.500;AN=4;ANN=TAAA|upstream_gene_variant|MODIFIER|exon-XR_003471401.1-1|GENE_exon-XR_003471401.1-1|transcript|rna-XR_003471401.1|pseudogene||n.-2828_-2827insTTT|||||2828|,TAAA|upstream_gene_variant|MODIFIER|LOC101494927|gene-LOC101494927|transcript|XM_027332643.1|protein_coding||c.-11114_-11113insAAA|||||4354|WARNING_TRANSCRIPT_NO_START_CODON,TAAA|upstream_gene_variant|MODIFIER|exon-XM_0…	GT:AD:DP:GQ:PL
NC_021160.1	1806913	.	G	T	1/1	0/0	1253.42	MQ40	AC=2;AF=0.500;AN=4;ANN=T|upstream_gene_variant|MODIFIER|exon-XR_003471401.1-1|GENE_exon-XR_003471401.1-1|transcript|rna-XR_003471401.1|pseudogene||n.-2838C>A|||||2838|,T|upstream_gene_variant|MODIFIER|LOC101494927|gene-LOC101494927|transcript|XM_027332643.1|protein_coding||c.-11103G>T|||||4344|WARNING_TRANSCRIPT_NO_START_CODON,T|upstream_gene_variant|MODIFIER|exon-XM_027332643.1-1|GENE_exon-XM_02…	GT:AD:DP:GQ:PGT:PID:PL
NC_021160.1	1806915	.	T	TCTA	1/1	0/0	1269.38	MQ40	AC=2;AF=0.500;AN=4;ANN=TCTA|upstream_gene_variant|MODIFIER|exon-XR_003471401.1-1|GENE_exon-XR_003471401.1-1|transcript|rna-XR_003471401.1|pseudogene||n.-2841_-2840insTAG|||||2841|,TCTA|upstream_gene_variant|MODIFIER|LOC101494927|gene-LOC101494927|transcript|XM_027332643.1|protein_coding||c.-11101_-11100insCTA|||||4341|WARNING_TRANSCRIPT_NO_START_CODON,TCTA|upstream_gene_variant|MODIFIER|exon-XM_0…	GT:AD:DP:GQ:PGT:PID:PL
NC_021160.1	1806920	.	C	T	1/1	0/0	1115.42	MQ40;mrd30	AC=2;AF=0.500;AN=4;ANN=T|upstream_gene_variant|MODIFIER|exon-XR_003471401.1-1|GENE_exon-XR_003471401.1-1|transcript|rna-XR_003471401.1|pseudogene||n.-2845G>A|||||2845|,T|upstream_gene_variant|MODIFIER|LOC101494927|gene-LOC101494927|transcript|XM_027332643.1|protein_coding||c.-11096C>T|||||4337|WARNING_TRANSCRIPT_NO_START_CODON,T|upstream_gene_variant|MODIFIER|exon-XM_027332643.1-1|GENE_exon-XM_02…	GT:AD:DP:GQ:PGT:PID:PL
NC_021160.1	1806985	.	A	G	1/1	0/0	1486.42	PASS	AC=2;AF=0.500;AN=4;ANN=G|upstream_gene_variant|MODIFIER|exon-XR_003471401.1-1|GENE_exon-XR_003471401.1-1|transcript|rna-XR_003471401.1|pseudogene||n.-2910T>C|||||2910|,G|upstream_gene_variant|MODIFIER|LOC101494927|gene-LOC101494927|transcript|XM_027332643.1|protein_coding||c.-11031A>G|||||4272|WARNING_TRANSCRIPT_NO_START_CODON,G|upstream_gene_variant|MODIFIER|exon-XM_027332643.1-1|GENE_exon-XM_02…	GT:AD:DP:GQ:PGT:PID:PL
NC_021160.1	1806997	.	T	A	1/1	0/0	1685.42	PASS	AC=2;AF=0.500;AN=4;ANN=A|upstream_gene_variant|MODIFIER|exon-XR_003471401.1-1|GENE_exon-XR_003471401.1-1|transcript|rna-XR_003471401.1|pseudogene||n.-2922A>T|||||2922|,A|upstream_gene_variant|MODIFIER|LOC101494927|gene-LOC101494927|transcript|XM_027332643.1|protein_coding||c.-11019T>A|||||4260|WARNING_TRANSCRIPT_NO_START_CODON,A|upstream_gene_variant|MODIFIER|exon-XM_027332643.1-1|GENE_exon-XM_02…	GT:AD:DP:GQ:PGT:PID:PL
NC_021160.1	1807020	.	G	A	1/1	0/0	2015.42	PASS	AC=2;AF=0.500;AN=4;ANN=A|upstream_gene_variant|MODIFIER|exon-XR_003471401.1-1|GENE_exon-XR_003471401.1-1|transcript|rna-XR_003471401.1|pseudogene||n.-2945C>T|||||2945|,A|upstream_gene_variant|MODIFIER|LOC101494927|gene-LOC101494927|transcript|XM_027332643.1|protein_coding||c.-10996G>A|||||4237|WARNING_TRANSCRIPT_NO_START_CODON,A|upstream_gene_variant|MODIFIER|exon-XM_027332643.1-1|GENE_exon-XM_02…	GT:AD:DP:GQ:PGT:PID:PL
NC_021160.1	1807022	.	T	C	1/1	0/0	1970.42	PASS	AC=2;AF=0.500;AN=4;ANN=C|upstream_gene_variant|MODIFIER|exon-XR_003471401.1-1|GENE_exon-XR_003471401.1-1|transcript|rna-XR_003471401.1|pseudogene||n.-2947A>G|||||2947|,C|upstream_gene_variant|MODIFIER|LOC101494927|gene-LOC101494927|transcript|XM_027332643.1|protein_coding||c.-10994T>C|||||4235|WARNING_TRANSCRIPT_NO_START_CODON,C|upstream_gene_variant|MODIFIER|exon-XM_027332643.1-1|GENE_exon-XM_02…	GT:AD:DP:GQ:PGT:PID:PL
NC_021160.1	1807072	.	C	A	1/1	0/0	2397.42	PASS	AC=2;AF=0.500;AN=4;ANN=A|upstream_gene_variant|MODIFIER|exon-XR_003471401.1-1|GENE_exon-XR_003471401.1-1|transcript|rna-XR_003471401.1|pseudogene||n.-2997G>T|||||2997|,A|upstream_gene_variant|MODIFIER|LOC101494927|gene-LOC101494927|transcript|XM_027332643.1|protein_coding||c.-10944C>A|||||4185|WARNING_TRANSCRIPT_NO_START_CODON,A|upstream_gene_variant|MODIFIER|exon-XM_027332643.1-1|GENE_exon-XM_02…	GT:AD:DP:GQ:PGT:PID:PL
NC_021160.1	1807086	.	G	A	1/1	0/0	2571.42	PASS	AC=2;AF=0.500;AN=4;ANN=A|upstream_gene_variant|MODIFIER|exon-XR_003471401.1-1|GENE_exon-XR_003471401.1-1|transcript|rna-XR_003471401.1|pseudogene||n.-3011C>T|||||3011|,A|upstream_gene_variant|MODIFIER|LOC101494927|gene-LOC101494927|transcript|XM_027332643.1|protein_coding||c.-10930G>A|||||4171|WARNING_TRANSCRIPT_NO_START_CODON,A|upstream_gene_variant|MODIFIER|exon-XM_027332643.1-1|GENE_exon-XM_02…	GT:AD:DP:GQ:PGT:PID:PL
NC_021160.1	1807106	.	A	G	1/1	0/0	2440.42	PASS	AC=2;AF=0.500;AN=4;ANN=G|upstream_gene_variant|MODIFIER|exon-XR_003471401.1-1|GENE_exon-XR_003471401.1-1|transcript|rna-XR_003471401.1|pseudogene||n.-3031T>C|||||3031|,G|upstream_gene_variant|MODIFIER|LOC101494927|gene-LOC101494927|transcript|XM_027332643.1|protein_coding||c.-10910A>G|||||4151|WARNING_TRANSCRIPT_NO_START_CODON,G|upstream_gene_variant|MODIFIER|exon-XM_027332643.1-1|GENE_exon-XM_02…	GT:AD:DP:GQ:PGT:PID:PL
NC_021160.1	1807133	.	A	T	1/1	0/0	2424.42	PASS	AC=2;AF=0.500;AN=4;ANN=T|upstream_gene_variant|MODIFIER|exon-XR_003471401.1-1|GENE_exon-XR_003471401.1-1|transcript|rna-XR_003471401.1|pseudogene||n.-3058T>A|||||3058|,T|upstream_gene_variant|MODIFIER|LOC101494927|gene-LOC101494927|transcript|XM_027332643.1|protein_coding||c.-10883A>T|||||4124|WARNING_TRANSCRIPT_NO_START_CODON,T|upstream_gene_variant|MODIFIER|exon-XM_027332643.1-1|GENE_exon-XM_02…	GT:AD:DP:GQ:PGT:PID:PL
NC_021160.1	1807137	.	A	G	1/1	0/0	2469.42	PASS	AC=2;AF=0.500;AN=4;ANN=G|upstream_gene_variant|MODIFIER|exon-XR_003471401.1-1|GENE_exon-XR_003471401.1-1|transcript|rna-XR_003471401.1|pseudogene||n.-3062T>C|||||3062|,G|upstream_gene_variant|MODIFIER|LOC101494927|gene-LOC101494927|transcript|XM_027332643.1|protein_coding||c.-10879A>G|||||4120|WARNING_TRANSCRIPT_NO_START_CODON,G|upstream_gene_variant|MODIFIER|exon-XM_027332643.1-1|GENE_exon-XM_02…	GT:AD:DP:GQ:PGT:PID:PL
NC_021160.1	1807141	.	T	C	1/1	0/0	2530.42	PASS	AC=2;AF=0.500;AN=4;ANN=C|upstream_gene_variant|MODIFIER|exon-XR_003471401.1-1|GENE_exon-XR_003471401.1-1|transcript|rna-XR_003471401.1|pseudogene||n.-3066A>G|||||3066|,C|upstream_gene_variant|MODIFIER|LOC101494927|gene-LOC101494927|transcript|XM_027332643.1|protein_coding||c.-10875T>C|||||4116|WARNING_TRANSCRIPT_NO_START_CODON,C|upstream_gene_variant|MODIFIER|exon-XM_027332643.1-1|GENE_exon-XM_02…	GT:AD:DP:GQ:PGT:PID:PL
NC_021160.1	1807149	.	A	ATT	1/1	0/0	2386.38	PASS	AC=2;AF=0.500;AN=4;ANN=ATT|upstream_gene_variant|MODIFIER|exon-XR_003471401.1-1|GENE_exon-XR_003471401.1-1|transcript|rna-XR_003471401.1|pseudogene||n.-3075_-3074insAA|||||3075|,ATT|upstream_gene_variant|MODIFIER|LOC101494927|gene-LOC101494927|transcript|XM_027332643.1|protein_coding||c.-10867_-10866insTT|||||4107|WARNING_TRANSCRIPT_NO_START_CODON,ATT|upstream_gene_variant|MODIFIER|exon-XM_027332…	GT:AD:DP:GQ:PGT:PID:PL
NC_021160.1	1807151	.	G	GTTGCAGTA	1/1	0/0	2431.38	PASS	AC=2;AF=0.500;AN=4;ANN=GTTGCAGTA|upstream_gene_variant|MODIFIER|exon-XR_003471401.1-1|GENE_exon-XR_003471401.1-1|transcript|rna-XR_003471401.1|pseudogene||n.-3077_-3076insTACTGCAA|||||3077|,GTTGCAGTA|upstream_gene_variant|MODIFIER|LOC101494927|gene-LOC101494927|transcript|XM_027332643.1|protein_coding||c.-10865_-10864insTTGCAGTA|||||4105|WARNING_TRANSCRIPT_NO_START_CODON,GTTGCAGTA|upstream_gene_v…	GT:AD:DP:GQ:PGT:PID:PL
NC_021160.1	1807170	.	T	C	1/1	0/0	1990.42	PASS	AC=2;AF=0.500;AN=4;ANN=C|upstream_gene_variant|MODIFIER|exon-XR_003471401.1-1|GENE_exon-XR_003471401.1-1|transcript|rna-XR_003471401.1|pseudogene||n.-3095A>G|||||3095|,C|upstream_gene_variant|MODIFIER|LOC101494927|gene-LOC101494927|transcript|XM_027332643.1|protein_coding||c.-10846T>C|||||4087|WARNING_TRANSCRIPT_NO_START_CODON,C|upstream_gene_variant|MODIFIER|exon-XM_027332643.1-1|GENE_exon-XM_02…	GT:AD:DP:GQ:PGT:PID:PL
NC_021160.1	1807176	.	GAAA	G	1/1	0/0	1918.38	PASS	AC=2;AF=0.500;AN=4;ANN=G|upstream_gene_variant|MODIFIER|exon-XR_003471401.1-1|GENE_exon-XR_003471401.1-1|transcript|rna-XR_003471401.1|pseudogene||n.-3104_-3102delTTT|||||3102|,G|upstream_gene_variant|MODIFIER|LOC101494927|gene-LOC101494927|transcript|XM_027332643.1|protein_coding||c.-10839_-10837delAAA|||||4080|WARNING_TRANSCRIPT_NO_START_CODON,G|upstream_gene_variant|MODIFIER|exon-XM_027332643.…	GT:AD:DP:GQ:PGT:PID:PL
NC_021160.1	1807180	.	TTCA	T	1/1	0/0	1873.38	PASS	AC=2;AF=0.500;AN=4;ANN=T|upstream_gene_variant|MODIFIER|exon-XR_003471401.1-1|GENE_exon-XR_003471401.1-1|transcript|rna-XR_003471401.1|pseudogene||n.-3108_-3106delTGA|||||3106|,T|upstream_gene_variant|MODIFIER|LOC101494927|gene-LOC101494927|transcript|XM_027332643.1|protein_coding||c.-10835_-10833delTCA|||||4076|WARNING_TRANSCRIPT_NO_START_CODON,T|upstream_gene_variant|MODIFIER|exon-XM_027332643.…	GT:AD:DP:GQ:PGT:PID:PL
NC_021160.1	1807242	.	A	T	1/1	0/0	1820.42	PASS	AC=2;AF=0.500;AN=4;ANN=T|upstream_gene_variant|MODIFIER|exon-XR_003471401.1-1|GENE_exon-XR_003471401.1-1|transcript|rna-XR_003471401.1|pseudogene||n.-3167T>A|||||3167|,T|upstream_gene_variant|MODIFIER|LOC101494927|gene-LOC101494927|transcript|XM_027332643.1|protein_coding||c.-10774A>T|||||4015|WARNING_TRANSCRIPT_NO_START_CODON,T|upstream_gene_variant|MODIFIER|exon-XM_027332643.1-1|GENE_exon-XM_02…	GT:AD:DP:GQ:PGT:PID:PL
NC_021160.1	1807266	.	T	C	1/1	0/0	1919.42	PASS	AC=2;AF=0.500;AN=4;ANN=C|upstream_gene_variant|MODIFIER|exon-XR_003471401.1-1|GENE_exon-XR_003471401.1-1|transcript|rna-XR_003471401.1|pseudogene||n.-3191A>G|||||3191|,C|upstream_gene_variant|MODIFIER|LOC101494927|gene-LOC101494927|transcript|XM_027332643.1|protein_coding||c.-10750T>C|||||3991|WARNING_TRANSCRIPT_NO_START_CODON,C|upstream_gene_variant|MODIFIER|exon-XM_027332643.1-1|GENE_exon-XM_02…	GT:AD:DP:GQ:PGT:PID:PL
NC_021160.1	1807276	.	A	G	1/1	0/0	1848.42	PASS	AC=2;AF=0.500;AN=4;ANN=G|upstream_gene_variant|MODIFIER|exon-XR_003471401.1-1|GENE_exon-XR_003471401.1-1|transcript|rna-XR_003471401.1|pseudogene||n.-3201T>C|||||3201|,G|upstream_gene_variant|MODIFIER|LOC101494927|gene-LOC101494927|transcript|XM_027332643.1|protein_coding||c.-10740A>G|||||3981|WARNING_TRANSCRIPT_NO_START_CODON,G|upstream_gene_variant|MODIFIER|exon-XM_027332643.1-1|GENE_exon-XM_02…	GT:AD:DP:GQ:PGT:PID:PL
NC_021160.1	1807288	.	C	G	1/1	0/0	1758.42	PASS	AC=2;AF=0.500;AN=4;ANN=G|upstream_gene_variant|MODIFIER|exon-XR_003471401.1-1|GENE_exon-XR_003471401.1-1|transcript|rna-XR_003471401.1|pseudogene||n.-3213G>C|||||3213|,G|upstream_gene_variant|MODIFIER|LOC101494927|gene-LOC101494927|transcript|XM_027332643.1|protein_coding||c.-10728C>G|||||3969|WARNING_TRANSCRIPT_NO_START_CODON,G|upstream_gene_variant|MODIFIER|exon-XM_027332643.1-1|GENE_exon-XM_02…	GT:AD:DP:GQ:PGT:PID:PL
NC_021160.1	1807309	.	G	A	1/1	0/0	1810.42	PASS	AC=2;AF=0.500;AN=4;ANN=A|upstream_gene_variant|MODIFIER|exon-XR_003471401.1-1|GENE_exon-XR_003471401.1-1|transcript|rna-XR_003471401.1|pseudogene||n.-3234C>T|||||3234|,A|upstream_gene_variant|MODIFIER|LOC101494927|gene-LOC101494927|transcript|XM_027332643.1|protein_coding||c.-10707G>A|||||3948|WARNING_TRANSCRIPT_NO_START_CODON,A|upstream_gene_variant|MODIFIER|exon-XM_027332643.1-1|GENE_exon-XM_02…	GT:AD:DP:GQ:PGT:PID:PL
NC_021160.1	1807316	.	C	G	1/1	0/0	1855.42	PASS	AC=2;AF=0.500;AN=4;ANN=G|upstream_gene_variant|MODIFIER|exon-XR_003471401.1-1|GENE_exon-XR_003471401.1-1|transcript|rna-XR_003471401.1|pseudogene||n.-3241G>C|||||3241|,G|upstream_gene_variant|MODIFIER|LOC101494927|gene-LOC101494927|transcript|XM_027332643.1|protein_coding||c.-10700C>G|||||3941|WARNING_TRANSCRIPT_NO_START_CODON,G|upstream_gene_variant|MODIFIER|exon-XM_027332643.1-1|GENE_exon-XM_02…	GT:AD:DP:GQ:PGT:PID:PL
NC_021160.1	1807317	.	A	G	1/1	0/0	1902.42	PASS	AC=2;AF=0.500;AN=4;ANN=G|upstream_gene_variant|MODIFIER|exon-XR_003471401.1-1|GENE_exon-XR_003471401.1-1|transcript|rna-XR_003471401.1|pseudogene||n.-3242T>C|||||3242|,G|upstream_gene_variant|MODIFIER|LOC101494927|gene-LOC101494927|transcript|XM_027332643.1|protein_coding||c.-10699A>G|||||3940|WARNING_TRANSCRIPT_NO_START_CODON,G|upstream_gene_variant|MODIFIER|exon-XM_027332643.1-1|GENE_exon-XM_02…	GT:AD:DP:GQ:PGT:PID:PL
NC_021160.1	1807318	.	C	T	1/1	0/0	1902.42	PASS	AC=2;AF=0.500;AN=4;ANN=T|upstream_gene_variant|MODIFIER|exon-XR_003471401.1-1|GENE_exon-XR_003471401.1-1|transcript|rna-XR_003471401.1|pseudogene||n.-3243G>A|||||3243|,T|upstream_gene_variant|MODIFIER|LOC101494927|gene-LOC101494927|transcript|XM_027332643.1|protein_coding||c.-10698C>T|||||3939|WARNING_TRANSCRIPT_NO_START_CODON,T|upstream_gene_variant|MODIFIER|exon-XM_027332643.1-1|GENE_exon-XM_02…	GT:AD:DP:GQ:PGT:PID:PL
NC_021160.1	1807342	.	T	C	1/1	0/0	1750.42	PASS	AC=2;AF=0.500;AN=4;ANN=C|upstream_gene_variant|MODIFIER|exon-XR_003471401.1-1|GENE_exon-XR_003471401.1-1|transcript|rna-XR_003471401.1|pseudogene||n.-3267A>G|||||3267|,C|upstream_gene_variant|MODIFIER|LOC101494927|gene-LOC101494927|transcript|XM_027332643.1|protein_coding||c.-10674T>C|||||3915|WARNING_TRANSCRIPT_NO_START_CODON,C|upstream_gene_variant|MODIFIER|exon-XM_027332643.1-1|GENE_exon-XM_02…	GT:AD:DP:GQ:PGT:PID:PL
NC_021160.1	1807389	.	C	T	1/1	0/0	1923.42	PASS	AC=2;AF=0.500;AN=4;ANN=T|upstream_gene_variant|MODIFIER|exon-XR_003471401.1-1|GENE_exon-XR_003471401.1-1|transcript|rna-XR_003471401.1|pseudogene||n.-3314G>A|||||3314|,T|upstream_gene_variant|MODIFIER|LOC101494927|gene-LOC101494927|transcript|XM_027332643.1|protein_coding||c.-10627C>T|||||3868|WARNING_TRANSCRIPT_NO_START_CODON,T|upstream_gene_variant|MODIFIER|exon-XM_027332643.1-1|GENE_exon-XM_02…	GT:AD:DP:GQ:PGT:PID:PL
NC_021160.1	1807392	.	A	G	1/1	0/0	1948.42	PASS	AC=2;AF=0.500;AN=4;ANN=G|upstream_gene_variant|MODIFIER|exon-XR_003471401.1-1|GENE_exon-XR_003471401.1-1|transcript|rna-XR_003471401.1|pseudogene||n.-3317T>C|||||3317|,G|upstream_gene_variant|MODIFIER|LOC101494927|gene-LOC101494927|transcript|XM_027332643.1|protein_coding||c.-10624A>G|||||3865|WARNING_TRANSCRIPT_NO_START_CODON,G|upstream_gene_variant|MODIFIER|exon-XM_027332643.1-1|GENE_exon-XM_02…	GT:AD:DP:GQ:PGT:PID:PL
NC_021160.1	1807499	.	G	A	1/1	0/0	1810.42	PASS	AC=2;AF=0.500;AN=4;ANN=A|upstream_gene_variant|MODIFIER|exon-XR_003471401.1-1|GENE_exon-XR_003471401.1-1|transcript|rna-XR_003471401.1|pseudogene||n.-3424C>T|||||3424|,A|upstream_gene_variant|MODIFIER|LOC101494927|gene-LOC101494927|transcript|XM_027332643.1|protein_coding||c.-10517G>A|||||3758|WARNING_TRANSCRIPT_NO_START_CODON,A|upstream_gene_variant|MODIFIER|exon-XM_027332643.1-1|GENE_exon-XM_02…	GT:AD:DP:GQ:PGT:PID:PL
NC_021160.1	1807506	.	A	T	1/1	0/0	1810.42	PASS	AC=2;AF=0.500;AN=4;ANN=T|upstream_gene_variant|MODIFIER|exon-XR_003471401.1-1|GENE_exon-XR_003471401.1-1|transcript|rna-XR_003471401.1|pseudogene||n.-3431T>A|||||3431|,T|upstream_gene_variant|MODIFIER|LOC101494927|gene-LOC101494927|transcript|XM_027332643.1|protein_coding||c.-10510A>T|||||3751|WARNING_TRANSCRIPT_NO_START_CODON,T|upstream_gene_variant|MODIFIER|exon-XM_027332643.1-1|GENE_exon-XM_02…	GT:AD:DP:GQ:PGT:PID:PL
NC_021160.1	1807515	.	A	T	1/1	0/0	1685.42	PASS	AC=2;AF=0.500;AN=4;ANN=T|upstream_gene_variant|MODIFIER|exon-XR_003471401.1-1|GENE_exon-XR_003471401.1-1|transcript|rna-XR_003471401.1|pseudogene||n.-3440T>A|||||3440|,T|upstream_gene_variant|MODIFIER|LOC101494927|gene-LOC101494927|transcript|XM_027332643.1|protein_coding||c.-10501A>T|||||3742|WARNING_TRANSCRIPT_NO_START_CODON,T|upstream_gene_variant|MODIFIER|exon-XM_027332643.1-1|GENE_exon-XM_02…	GT:AD:DP:GQ:PGT:PID:PL
NC_021160.1	1807570	.	C	CATGGCTCTAATA	1/1	0/0	1482.38	PASS	AC=2;AF=0.500;AN=4;ANN=CATGGCTCTAATA|upstream_gene_variant|MODIFIER|exon-XR_003471401.1-1|GENE_exon-XR_003471401.1-1|transcript|rna-XR_003471401.1|pseudogene||n.-3496_-3495insTATTAGAGCCAT|||||3496|,CATGGCTCTAATA|upstream_gene_variant|MODIFIER|LOC101494927|gene-LOC101494927|transcript|XM_027332643.1|protein_coding||c.-10446_-10445insATGGCTCTAATA|||||3686|WARNING_TRANSCRIPT_NO_START_CODON,CATGGCTCT…	GT:AD:DP:GQ:PGT:PID:PL
NC_021160.1	1807589	.	T	A	1/1	0/0	1675.42	PASS	AC=2;AF=0.500;AN=4;ANN=A|upstream_gene_variant|MODIFIER|exon-XR_003471401.1-1|GENE_exon-XR_003471401.1-1|transcript|rna-XR_003471401.1|pseudogene||n.-3514A>T|||||3514|,A|upstream_gene_variant|MODIFIER|LOC101494927|gene-LOC101494927|transcript|XM_027332643.1|protein_coding||c.-10427T>A|||||3668|WARNING_TRANSCRIPT_NO_START_CODON,A|upstream_gene_variant|MODIFIER|exon-XM_027332643.1-1|GENE_exon-XM_02…	GT:AD:DP:GQ:PGT:PID:PL
NC_021160.1	1807596	.	T	C	1/1	0/0	1765.42	PASS	AC=2;AF=0.500;AN=4;ANN=C|upstream_gene_variant|MODIFIER|exon-XR_003471401.1-1|GENE_exon-XR_003471401.1-1|transcript|rna-XR_003471401.1|pseudogene||n.-3521A>G|||||3521|,C|upstream_gene_variant|MODIFIER|LOC101494927|gene-LOC101494927|transcript|XM_027332643.1|protein_coding||c.-10420T>C|||||3661|WARNING_TRANSCRIPT_NO_START_CODON,C|upstream_gene_variant|MODIFIER|exon-XM_027332643.1-1|GENE_exon-XM_02…	GT:AD:DP:GQ:PGT:PID:PL
NC_021160.1	1807620	.	T	A	1/1	0/0	2125.42	PASS	AC=2;AF=0.500;AN=4;ANN=A|upstream_gene_variant|MODIFIER|exon-XR_003471401.1-1|GENE_exon-XR_003471401.1-1|transcript|rna-XR_003471401.1|pseudogene||n.-3545A>T|||||3545|,A|upstream_gene_variant|MODIFIER|LOC101494927|gene-LOC101494927|transcript|XM_027332643.1|protein_coding||c.-10396T>A|||||3637|WARNING_TRANSCRIPT_NO_START_CODON,A|upstream_gene_variant|MODIFIER|exon-XM_027332643.1-1|GENE_exon-XM_02…	GT:AD:DP:GQ:PGT:PID:PL
NC_021160.1	1807621	.	G	A	1/1	0/0	2125.42	PASS	AC=2;AF=0.500;AN=4;ANN=A|upstream_gene_variant|MODIFIER|exon-XR_003471401.1-1|GENE_exon-XR_003471401.1-1|transcript|rna-XR_003471401.1|pseudogene||n.-3546C>T|||||3546|,A|upstream_gene_variant|MODIFIER|LOC101494927|gene-LOC101494927|transcript|XM_027332643.1|protein_coding||c.-10395G>A|||||3636|WARNING_TRANSCRIPT_NO_START_CODON,A|upstream_gene_variant|MODIFIER|exon-XM_027332643.1-1|GENE_exon-XM_02…	GT:AD:DP:GQ:PGT:PID:PL
NC_021160.1	1807640	.	A	G	1/1	0/0	2216.42	PASS	AC=2;AF=0.500;AN=4;ANN=G|upstream_gene_variant|MODIFIER|exon-XR_003471401.1-1|GENE_exon-XR_003471401.1-1|transcript|rna-XR_003471401.1|pseudogene||n.-3565T>C|||||3565|,G|upstream_gene_variant|MODIFIER|LOC101494927|gene-LOC101494927|transcript|XM_027332643.1|protein_coding||c.-10376A>G|||||3617|WARNING_TRANSCRIPT_NO_START_CODON,G|upstream_gene_variant|MODIFIER|exon-XM_027332643.1-1|GENE_exon-XM_02…	GT:AD:DP:GQ:PGT:PID:PL
NC_021160.1	1807689	.	A	G	1/1	0/0	2849.42	PASS	AC=2;AF=0.500;AN=4;ANN=G|upstream_gene_variant|MODIFIER|exon-XR_003471401.1-1|GENE_exon-XR_003471401.1-1|transcript|rna-XR_003471401.1|pseudogene||n.-3614T>C|||||3614|,G|upstream_gene_variant|MODIFIER|LOC101494927|gene-LOC101494927|transcript|XM_027332643.1|protein_coding||c.-10327A>G|||||3568|WARNING_TRANSCRIPT_NO_START_CODON,G|upstream_gene_variant|MODIFIER|exon-XM_027332643.1-1|GENE_exon-XM_02…	GT:AD:DP:GQ:PGT:PID:PL
NC_021160.1	1807694	.	T	C	1/1	0/0	2885.42	PASS	AC=2;AF=0.500;AN=4;ANN=C|upstream_gene_variant|MODIFIER|exon-XR_003471401.1-1|GENE_exon-XR_003471401.1-1|transcript|rna-XR_003471401.1|pseudogene||n.-3619A>G|||||3619|,C|upstream_gene_variant|MODIFIER|LOC101494927|gene-LOC101494927|transcript|XM_027332643.1|protein_coding||c.-10322T>C|||||3563|WARNING_TRANSCRIPT_NO_START_CODON,C|upstream_gene_variant|MODIFIER|exon-XM_027332643.1-1|GENE_exon-XM_02…	GT:AD:DP:GQ:PGT:PID:PL
NC_021160.1	1807701	.	T	C	1/1	0/0	2748.42	PASS	AC=2;AF=0.500;AN=4;ANN=C|upstream_gene_variant|MODIFIER|exon-XR_003471401.1-1|GENE_exon-XR_003471401.1-1|transcript|rna-XR_003471401.1|pseudogene||n.-3626A>G|||||3626|,C|upstream_gene_variant|MODIFIER|LOC101494927|gene-LOC101494927|transcript|XM_027332643.1|protein_coding||c.-10315T>C|||||3556|WARNING_TRANSCRIPT_NO_START_CODON,C|upstream_gene_variant|MODIFIER|exon-XM_027332643.1-1|GENE_exon-XM_02…	GT:AD:DP:GQ:PGT:PID:PL
NC_021160.1	1807758	.	C	T	1/1	0/0	2655.42	PASS	AC=2;AF=0.500;AN=4;ANN=T|upstream_gene_variant|MODIFIER|exon-XR_003471401.1-1|GENE_exon-XR_003471401.1-1|transcript|rna-XR_003471401.1|pseudogene||n.-3683G>A|||||3683|,T|upstream_gene_variant|MODIFIER|LOC101494927|gene-LOC101494927|transcript|XM_027332643.1|protein_coding||c.-10258C>T|||||3499|WARNING_TRANSCRIPT_NO_START_CODON,T|upstream_gene_variant|MODIFIER|exon-XM_027332643.1-1|GENE_exon-XM_02…	GT:AD:DP:GQ:PGT:PID:PL
NC_021160.1	1807768	.	T	C	1/1	0/0	2560.42	PASS	AC=2;AF=0.500;AN=4;ANN=C|upstream_gene_variant|MODIFIER|exon-XR_003471401.1-1|GENE_exon-XR_003471401.1-1|transcript|rna-XR_003471401.1|pseudogene||n.-3693A>G|||||3693|,C|upstream_gene_variant|MODIFIER|LOC101494927|gene-LOC101494927|transcript|XM_027332643.1|protein_coding||c.-10248T>C|||||3489|WARNING_TRANSCRIPT_NO_START_CODON,C|upstream_gene_variant|MODIFIER|exon-XM_027332643.1-1|GENE_exon-XM_02…	GT:AD:DP:GQ:PGT:PID:PL
NC_021160.1	1807806	.	C	T	1/1	0/0	1293.42	PASS	AC=2;AF=0.500;AN=4;ANN=T|upstream_gene_variant|MODIFIER|exon-XR_003471401.1-1|GENE_exon-XR_003471401.1-1|transcript|rna-XR_003471401.1|pseudogene||n.-3731G>A|||||3731|,T|upstream_gene_variant|MODIFIER|LOC101494927|gene-LOC101494927|transcript|XM_027332643.1|protein_coding||c.-10210C>T|||||3451|WARNING_TRANSCRIPT_NO_START_CODON,T|upstream_gene_variant|MODIFIER|exon-XM_027332643.1-1|GENE_exon-XM_02…	GT:AD:DP:GQ:PL
NC_021160.1	1807926	.	A	T	1/1	0/0	2163.42	PASS	AC=2;AF=0.500;AN=4;ANN=T|upstream_gene_variant|MODIFIER|exon-XR_003471401.1-1|GENE_exon-XR_003471401.1-1|transcript|rna-XR_003471401.1|pseudogene||n.-3851T>A|||||3851|,T|upstream_gene_variant|MODIFIER|LOC101494927|gene-LOC101494927|transcript|XM_027332643.1|protein_coding||c.-10090A>T|||||3331|WARNING_TRANSCRIPT_NO_START_CODON,T|upstream_gene_variant|MODIFIER|exon-XM_027332643.1-1|GENE_exon-XM_02…	GT:AD:DP:GQ:PGT:PID:PL
NC_021160.1	1807936	.	C	A	1/1	0/0	2198.42	PASS	AC=2;AF=0.500;AN=4;ANN=A|upstream_gene_variant|MODIFIER|exon-XR_003471401.1-1|GENE_exon-XR_003471401.1-1|transcript|rna-XR_003471401.1|pseudogene||n.-3861G>T|||||3861|,A|upstream_gene_variant|MODIFIER|LOC101494927|gene-LOC101494927|transcript|XM_027332643.1|protein_coding||c.-10080C>A|||||3321|WARNING_TRANSCRIPT_NO_START_CODON,A|upstream_gene_variant|MODIFIER|exon-XM_027332643.1-1|GENE_exon-XM_02…	GT:AD:DP:GQ:PGT:PID:PL
NC_021160.1	1807945	.	G	C	1/1	0/0	2198.42	PASS	AC=2;AF=0.500;AN=4;ANN=C|upstream_gene_variant|MODIFIER|exon-XR_003471401.1-1|GENE_exon-XR_003471401.1-1|transcript|rna-XR_003471401.1|pseudogene||n.-3870C>G|||||3870|,C|upstream_gene_variant|MODIFIER|LOC101494927|gene-LOC101494927|transcript|XM_027332643.1|protein_coding||c.-10071G>C|||||3312|WARNING_TRANSCRIPT_NO_START_CODON,C|upstream_gene_variant|MODIFIER|exon-XM_027332643.1-1|GENE_exon-XM_02…	GT:AD:DP:GQ:PGT:PID:PL
NC_021160.1	1808047	.	C	T	1/1	0/0	1590.42	PASS	AC=2;AF=0.500;AN=4;ANN=T|upstream_gene_variant|MODIFIER|exon-XR_003471401.1-1|GENE_exon-XR_003471401.1-1|transcript|rna-XR_003471401.1|pseudogene||n.-3972G>A|||||3972|,T|upstream_gene_variant|MODIFIER|LOC101494927|gene-LOC101494927|transcript|XM_027332643.1|protein_coding||c.-9969C>T|||||3210|WARNING_TRANSCRIPT_NO_START_CODON,T|upstream_gene_variant|MODIFIER|exon-XM_027332643.1-1|GENE_exon-XM_027…	GT:AD:DP:GQ:PL
NC_021160.1	1808240	.	G	C	1/1	0/0	1442.42	PASS	AC=2;AF=0.500;AN=4;ANN=C|upstream_gene_variant|MODIFIER|exon-XR_003471401.1-1|GENE_exon-XR_003471401.1-1|transcript|rna-XR_003471401.1|pseudogene||n.-4165C>G|||||4165|,C|upstream_gene_variant|MODIFIER|LOC101494927|gene-LOC101494927|transcript|XM_027332643.1|protein_coding||c.-9776G>C|||||3017|WARNING_TRANSCRIPT_NO_START_CODON,C|upstream_gene_variant|MODIFIER|exon-XM_027332643.1-1|GENE_exon-XM_027…	GT:AD:DP:GQ:PL
NC_021160.1	1808485	.	G	T	1/1	0/0	1296.42	PASS	AC=2;AF=0.500;AN=4;ANN=T|upstream_gene_variant|MODIFIER|exon-XR_003471401.1-1|GENE_exon-XR_003471401.1-1|transcript|rna-XR_003471401.1|pseudogene||n.-4410C>A|||||4410|,T|upstream_gene_variant|MODIFIER|LOC101494927|gene-LOC101494927|transcript|XM_027332643.1|protein_coding||c.-9531G>T|||||2772|WARNING_TRANSCRIPT_NO_START_CODON,T|upstream_gene_variant|MODIFIER|exon-XM_027332643.1-1|GENE_exon-XM_027…	GT:AD:DP:GQ:PL
NC_021160.1	1808510	.	A	G	1/1	0/0	1171.42	PASS	AC=2;AF=0.500;AN=4;ANN=G|upstream_gene_variant|MODIFIER|exon-XR_003471401.1-1|GENE_exon-XR_003471401.1-1|transcript|rna-XR_003471401.1|pseudogene||n.-4435T>C|||||4435|,G|upstream_gene_variant|MODIFIER|LOC101494927|gene-LOC101494927|transcript|XM_027332643.1|protein_coding||c.-9506A>G|||||2747|WARNING_TRANSCRIPT_NO_START_CODON,G|upstream_gene_variant|MODIFIER|exon-XM_027332643.1-1|GENE_exon-XM_027…	GT:AD:DP:GQ:PL
NC_021160.1	1808596	.	T	TTTTAGCATCTGTTTGA	1/1	0/0	1684.38	MQ40	AC=2;AF=0.500;AN=4;ANN=TTTTAGCATCTGTTTGA|upstream_gene_variant|MODIFIER|exon-XR_003471401.1-1|GENE_exon-XR_003471401.1-1|transcript|rna-XR_003471401.1|pseudogene||n.-4522_-4521insTCAAACAGATGCTAAA|||||4522|,TTTTAGCATCTGTTTGA|upstream_gene_variant|MODIFIER|LOC101494927|gene-LOC101494927|transcript|XM_027332643.1|protein_coding||c.-9420_-9419insTTTAGCATCTGTTTGA|||||2660|WARNING_TRANSCRIPT_NO_START_C…	GT:AD:DP:GQ:PL
NC_021160.1	1808736	.	T	C	1/1	0/0	909.42	MQ40	AC=2;AF=0.500;AN=4;ANN=C|upstream_gene_variant|MODIFIER|exon-XR_003471401.1-1|GENE_exon-XR_003471401.1-1|transcript|rna-XR_003471401.1|pseudogene||n.-4661A>G|||||4661|,C|upstream_gene_variant|MODIFIER|LOC101494927|gene-LOC101494927|transcript|XM_027332643.1|protein_coding||c.-9280T>C|||||2521|WARNING_TRANSCRIPT_NO_START_CODON,C|upstream_gene_variant|MODIFIER|exon-XM_027332643.1-1|GENE_exon-XM_027…	GT:AD:DP:GQ:PL
NC_021160.1	1808763	.	T	C	1/1	0/0	937.42	MQ40	AC=2;AF=0.500;AN=4;ANN=C|upstream_gene_variant|MODIFIER|exon-XR_003471401.1-1|GENE_exon-XR_003471401.1-1|transcript|rna-XR_003471401.1|pseudogene||n.-4688A>G|||||4688|,C|upstream_gene_variant|MODIFIER|LOC101494927|gene-LOC101494927|transcript|XM_027332643.1|protein_coding||c.-9253T>C|||||2494|WARNING_TRANSCRIPT_NO_START_CODON,C|upstream_gene_variant|MODIFIER|exon-XM_027332643.1-1|GENE_exon-XM_027…	GT:AD:DP:GQ:PL
NC_021160.1	1808785	.	CATTAA	C	1/1	0/0	1286.38	MQ40	AC=2;AF=0.500;AN=4;ANN=C|upstream_gene_variant|MODIFIER|exon-XR_003471401.1-1|GENE_exon-XR_003471401.1-1|transcript|rna-XR_003471401.1|pseudogene||n.-4715_-4711delTTAAT|||||4711|,C|upstream_gene_variant|MODIFIER|LOC101494927|gene-LOC101494927|transcript|XM_027332643.1|protein_coding||c.-9230_-9226delATTAA|||||2471|WARNING_TRANSCRIPT_NO_START_CODON,C|upstream_gene_variant|MODIFIER|exon-XM_02733264…	GT:AD:DP:GQ:PL
NC_021160.1	1808821	.	T	A	1/1	0/0	866.42	MQ40	AC=2;AF=0.500;AN=4;ANN=A|upstream_gene_variant|MODIFIER|exon-XR_003471401.1-1|GENE_exon-XR_003471401.1-1|transcript|rna-XR_003471401.1|pseudogene||n.-4746A>T|||||4746|,A|upstream_gene_variant|MODIFIER|LOC101494927|gene-LOC101494927|transcript|XM_027332643.1|protein_coding||c.-9195T>A|||||2436|WARNING_TRANSCRIPT_NO_START_CODON,A|upstream_gene_variant|MODIFIER|exon-XM_027332643.1-1|GENE_exon-XM_027…	GT:AD:DP:GQ:PL
NC_021160.1	1808832	.	T	C	1/1	0/0	1736.42	MQ40	AC=2;AF=0.500;AN=4;ANN=C|upstream_gene_variant|MODIFIER|exon-XR_003471401.1-1|GENE_exon-XR_003471401.1-1|transcript|rna-XR_003471401.1|pseudogene||n.-4757A>G|||||4757|,C|upstream_gene_variant|MODIFIER|LOC101494927|gene-LOC101494927|transcript|XM_027332643.1|protein_coding||c.-9184T>C|||||2425|WARNING_TRANSCRIPT_NO_START_CODON,C|upstream_gene_variant|MODIFIER|exon-XM_027332643.1-1|GENE_exon-XM_027…	GT:AD:DP:GQ:PGT:PID:PL
NC_021160.1	1808835	.	G	A	1/1	0/0	1736.42	MQ40	AC=2;AF=0.500;AN=4;ANN=A|upstream_gene_variant|MODIFIER|exon-XR_003471401.1-1|GENE_exon-XR_003471401.1-1|transcript|rna-XR_003471401.1|pseudogene||n.-4760C>T|||||4760|,A|upstream_gene_variant|MODIFIER|LOC101494927|gene-LOC101494927|transcript|XM_027332643.1|protein_coding||c.-9181G>A|||||2422|WARNING_TRANSCRIPT_NO_START_CODON,A|upstream_gene_variant|MODIFIER|exon-XM_027332643.1-1|GENE_exon-XM_027…	GT:AD:DP:GQ:PGT:PID:PL
NC_021160.1	1808866	.	GTT	G	1/1	0/0	1404.38	MQ40	AC=2;AF=0.500;AN=4;ANN=G|upstream_gene_variant|MODIFIER|exon-XR_003471401.1-1|GENE_exon-XR_003471401.1-1|transcript|rna-XR_003471401.1|pseudogene||n.-4793_-4792delAA|||||4792|,G|upstream_gene_variant|MODIFIER|LOC101494927|gene-LOC101494927|transcript|XM_027332643.1|protein_coding||c.-9149_-9148delTT|||||2390|WARNING_TRANSCRIPT_NO_START_CODON,G|upstream_gene_variant|MODIFIER|exon-XM_027332643.1-1|…	GT:AD:DP:GQ:PL
NC_021160.1	1808959	.	A	G	1/1	0/0	443.42	map;mrd30	AC=2;AF=0.500;AN=4;ANN=G|upstream_gene_variant|MODIFIER|exon-XR_003471401.1-1|GENE_exon-XR_003471401.1-1|transcript|rna-XR_003471401.1|pseudogene||n.-4884T>C|||||4884|,G|upstream_gene_variant|MODIFIER|LOC101494927|gene-LOC101494927|transcript|XM_027332643.1|protein_coding||c.-9057A>G|||||2298|WARNING_TRANSCRIPT_NO_START_CODON,G|upstream_gene_variant|MODIFIER|exon-XM_027332643.1-1|GENE_exon-XM_027…	GT:AD:DP:GQ:PL
NC_021160.1	1809009	.	A	G	1/1	0/0	468.42	map;mrd15;mrd20;mrd30	AC=2;AF=0.500;AN=4;ANN=G|upstream_gene_variant|MODIFIER|exon-XR_003471401.1-1|GENE_exon-XR_003471401.1-1|transcript|rna-XR_003471401.1|pseudogene||n.-4934T>C|||||4934|,G|upstream_gene_variant|MODIFIER|LOC101494927|gene-LOC101494927|transcript|XM_027332643.1|protein_coding||c.-9007A>G|||||2248|WARNING_TRANSCRIPT_NO_START_CODON,G|upstream_gene_variant|MODIFIER|exon-XM_027332643.1-1|GENE_exon-XM_027…	GT:AD:DP:GQ:PGT:PID:PL
NC_021160.1	1809024	.	CAA	C	1/1	0/0	316.43	map;mrd10;mrd15;mrd20;mrd30	AC=2;AF=0.500;AN=4;ANN=C|upstream_gene_variant|MODIFIER|exon-XR_003471401.1-1|GENE_exon-XR_003471401.1-1|transcript|rna-XR_003471401.1|pseudogene||n.-4951_-4950delTT|||||4950|,C|upstream_gene_variant|MODIFIER|LOC101494927|gene-LOC101494927|transcript|XM_027332643.1|protein_coding||c.-8991_-8990delAA|||||2232|WARNING_TRANSCRIPT_NO_START_CODON,C|upstream_gene_variant|MODIFIER|exon-XM_027332643.1-1|…	GT:AD:DP:GQ:PGT:PID:PL
NC_021160.1	1809030	.	AAAAATT	A	1/1	0/0	316.44	map;mrd10;mrd15;mrd20;mrd30	AC=2;AF=0.500;AN=4;ANN=A|upstream_gene_variant|MODIFIER|exon-XR_003471401.1-1|GENE_exon-XR_003471401.1-1|transcript|rna-XR_003471401.1|pseudogene||n.-4961_-4956delAATTTT|||||4956|,A|upstream_gene_variant|MODIFIER|LOC101494927|gene-LOC101494927|transcript|XM_027332643.1|protein_coding||c.-8985_-8980delAAAATT|||||2226|WARNING_TRANSCRIPT_NO_START_CODON,A|upstream_gene_variant|MODIFIER|exon-XM_027332…	GT:AD:DP:GQ:PGT:PID:PL
NC_021160.1	1810788	.	A	C	1/1	0/0	234.42	mrd15;mrd20;mrd30	AC=2;AF=0.500;AN=4;ANN=C|upstream_gene_variant|MODIFIER|LOC101494927|gene-LOC101494927|transcript|XM_027332643.1|protein_coding||c.-7228A>C|||||469|WARNING_TRANSCRIPT_NO_START_CODON,C|upstream_gene_variant|MODIFIER|exon-XM_027332643.1-1|GENE_exon-XM_027332643.1-1|transcript|rna-XM_027332643.1|protein_coding||c.-1188A>C|||||469|,C|upstream_gene_variant|MODIFIER|exon-XM_027332651.1-1|GENE_exon-XM_0…	GT:AD:DP:GQ:PL
NC_021160.1	1810862	.	AATATAAAAAAATCAATAAATATAATTTACTGTAAAATAATGTTTACTACATAGTCTATTTTGTCTT	A	1/1	0/0	586.38	mrd15;mrd20;mrd30	AC=2;AF=0.500;AN=4;ANN=A|upstream_gene_variant|MODIFIER|LOC101494927|gene-LOC101494927|transcript|XM_027332643.1|protein_coding||c.-7153_-7088delATATAAAAAAATCAATAAATATAATTTACTGTAAAATAATGTTTACTACATAGTCTATTTTGTCTT|||||394|WARNING_TRANSCRIPT_NO_START_CODON,A|upstream_gene_variant|MODIFIER|exon-XM_027332643.1-1|GENE_exon-XM_027332643.1-1|transcript|rna-XM_027332643.1|protein_coding||c.-1113_-1048delA…	GT:AD:DP:GQ:PL
NC_021160.1	1811050	.	T	C	1/1	0/0	1109.42	PASS	AC=2;AF=0.500;AN=4;ANN=C|upstream_gene_variant|MODIFIER|LOC101494927|gene-LOC101494927|transcript|XM_027332643.1|protein_coding||c.-6966T>C|||||207|WARNING_TRANSCRIPT_NO_START_CODON,C|upstream_gene_variant|MODIFIER|exon-XM_027332643.1-1|GENE_exon-XM_027332643.1-1|transcript|rna-XM_027332643.1|protein_coding||c.-926T>C|||||207|,C|upstream_gene_variant|MODIFIER|exon-XM_027332651.1-1|GENE_exon-XM_02…	GT:AD:DP:GQ:PL
NC_021160.1	1811185	.	A	T	1/1	0/0	1735.42	PASS	AC=2;AF=0.500;AN=4;ANN=T|upstream_gene_variant|MODIFIER|LOC101494927|gene-LOC101494927|transcript|XM_027332643.1|protein_coding||c.-6831A>T|||||72|WARNING_TRANSCRIPT_NO_START_CODON,T|upstream_gene_variant|MODIFIER|exon-XM_027332643.1-1|GENE_exon-XM_027332643.1-1|transcript|rna-XM_027332643.1|protein_coding||c.-791A>T|||||72|,T|upstream_gene_variant|MODIFIER|exon-XM_027332651.1-1|GENE_exon-XM_0273…	GT:AD:DP:GQ:PL
NC_021160.1	1811434	.	A	AT	1/1	0/0	1323.38	MQ40	AC=2;AF=0.500;AN=4;ANN=AT|5_prime_UTR_variant|MODIFIER|exon-XM_027332645.1-1|GENE_exon-XM_027332645.1-1|transcript|rna-XM_027332645.1|protein_coding|1/10|c.-232dupT|||||533|INFO_REALIGN_3_PRIME,AT|5_prime_UTR_variant|MODIFIER|exon-XM_027332648.1-1|GENE_exon-XM_027332648.1-1|transcript|rna-XM_027332648.1|protein_coding|1/10|c.-227dupT|||||533|INFO_REALIGN_3_PRIME,AT|upstream_gene_variant|MODIFIER|…	GT:AD:DP:GQ:PL
NC_021160.1	1811463	.	A	AT	1/1	0/0	2227.38	MQ40	AC=2;AF=0.500;AN=4;ANN=AT|5_prime_UTR_variant|MODIFIER|exon-XM_027332645.1-1|GENE_exon-XM_027332645.1-1|transcript|rna-XM_027332645.1|protein_coding|1/10|c.-211_-210insT|||||512|,AT|5_prime_UTR_variant|MODIFIER|exon-XM_027332648.1-1|GENE_exon-XM_027332648.1-1|transcript|rna-XM_027332648.1|protein_coding|1/10|c.-206_-205insT|||||512|,AT|upstream_gene_variant|MODIFIER|exon-XM_027332657.1-1|GENE_exo…	GT:AD:DP:GQ:PGT:PID:PL
NC_021160.1	1811464	.	C	CTTCTTAT	1/1	0/0	2252.38	MQ40	AC=2;AF=0.500;AN=4;ANN=CTTCTTAT|5_prime_UTR_variant|MODIFIER|exon-XM_027332645.1-1|GENE_exon-XM_027332645.1-1|transcript|rna-XM_027332645.1|protein_coding|1/10|c.-209_-208insTCTTATT|||||510|INFO_REALIGN_3_PRIME,CTTCTTAT|5_prime_UTR_variant|MODIFIER|exon-XM_027332648.1-1|GENE_exon-XM_027332648.1-1|transcript|rna-XM_027332648.1|protein_coding|1/10|c.-204_-203insTCTTATT|||||510|INFO_REALIGN_3_PRIME,…	GT:AD:DP:GQ:PGT:PID:PL
NC_021160.1	1811476	.	A	G	1/1	0/0	2045.42	MQ40	AC=2;AF=0.500;AN=4;ANN=G|5_prime_UTR_premature_start_codon_gain_variant|LOW|exon-XM_027332645.1-1|GENE_exon-XM_027332645.1-1|transcript|rna-XM_027332645.1|protein_coding|1/10|c.-198A>G||||||,G|5_prime_UTR_premature_start_codon_gain_variant|LOW|exon-XM_027332648.1-1|GENE_exon-XM_027332648.1-1|transcript|rna-XM_027332648.1|protein_coding|1/10|c.-193A>G||||||,G|5_prime_UTR_variant|MODIFIER|exon-XM_0…	GT:AD:DP:GQ:PGT:PID:PL
NC_021160.1	1811555	.	T	C	1/1	0/0	2041.42	MQ40	AC=2;AF=0.500;AN=4;ANN=C|5_prime_UTR_variant|MODIFIER|exon-XM_027332645.1-1|GENE_exon-XM_027332645.1-1|transcript|rna-XM_027332645.1|protein_coding|1/10|c.-119T>C|||||421|,C|5_prime_UTR_variant|MODIFIER|exon-XM_027332648.1-1|GENE_exon-XM_027332648.1-1|transcript|rna-XM_027332648.1|protein_coding|1/10|c.-114T>C|||||421|,C|upstream_gene_variant|MODIFIER|exon-XM_027332657.1-1|GENE_exon-XM_027332657.…	GT:AD:DP:GQ:PGT:PID:PL
NC_021160.1	1811565	.	C	T	1/1	0/0	2080.42	MQ40	AC=2;AF=0.500;AN=4;ANN=T|5_prime_UTR_premature_start_codon_gain_variant|LOW|exon-XM_027332645.1-1|GENE_exon-XM_027332645.1-1|transcript|rna-XM_027332645.1|protein_coding|1/10|c.-109C>T||||||,T|5_prime_UTR_premature_start_codon_gain_variant|LOW|exon-XM_027332648.1-1|GENE_exon-XM_027332648.1-1|transcript|rna-XM_027332648.1|protein_coding|1/10|c.-104C>T||||||,T|5_prime_UTR_variant|MODIFIER|exon-XM_0…	GT:AD:DP:GQ:PGT:PID:PL
NC_021160.1	1811580	.	C	A	1/1	0/0	2104.42	MQ40	AC=2;AF=0.500;AN=4;ANN=A|5_prime_UTR_variant|MODIFIER|exon-XM_027332645.1-1|GENE_exon-XM_027332645.1-1|transcript|rna-XM_027332645.1|protein_coding|1/10|c.-94C>A|||||396|,A|5_prime_UTR_variant|MODIFIER|exon-XM_027332648.1-1|GENE_exon-XM_027332648.1-1|transcript|rna-XM_027332648.1|protein_coding|1/10|c.-89C>A|||||396|,A|upstream_gene_variant|MODIFIER|exon-XM_027332657.1-1|GENE_exon-XM_027332657.1-…	GT:AD:DP:GQ:PGT:PID:PL
NC_021160.1	1811586	.	T	G	1/1	0/0	2063.42	MQ40	AC=2;AF=0.500;AN=4;ANN=G|5_prime_UTR_variant|MODIFIER|exon-XM_027332645.1-1|GENE_exon-XM_027332645.1-1|transcript|rna-XM_027332645.1|protein_coding|1/10|c.-88T>G|||||390|,G|5_prime_UTR_variant|MODIFIER|exon-XM_027332648.1-1|GENE_exon-XM_027332648.1-1|transcript|rna-XM_027332648.1|protein_coding|1/10|c.-83T>G|||||390|,G|upstream_gene_variant|MODIFIER|exon-XM_027332657.1-1|GENE_exon-XM_027332657.1-…	GT:AD:DP:GQ:PGT:PID:PL
NC_021160.1	1811628	.	A	AATGTT	1/1	0/0	1878.38	PASS	AC=2;AF=0.500;AN=4;ANN=AATGTT|5_prime_UTR_variant|MODIFIER|exon-XM_027332645.1-1|GENE_exon-XM_027332645.1-1|transcript|rna-XM_027332645.1|protein_coding|1/10|c.-42_-41insTATGT|||||343|INFO_REALIGN_3_PRIME,AATGTT|5_prime_UTR_variant|MODIFIER|exon-XM_027332648.1-1|GENE_exon-XM_027332648.1-1|transcript|rna-XM_027332648.1|protein_coding|1/10|c.-37_-36insTATGT|||||343|INFO_REALIGN_3_PRIME,AATGTT|upstr…	GT:AD:DP:GQ:PL
NC_021160.1	1811791	.	A	ACT	1/1	0/0	2479.38	PASS	AC=2;AF=0.500;AN=4;ANN=ACT|upstream_gene_variant|MODIFIER|exon-XM_027332657.1-1|GENE_exon-XM_027332657.1-1|transcript|rna-XM_027332657.1|protein_coding||c.-185_-184insCT|||||5|,ACT|upstream_gene_variant|MODIFIER|exon-XM_027332652.1-1|GENE_exon-XM_027332652.1-1|transcript|rna-XM_027332652.1|protein_coding||c.-185_-184insCT|||||12|,ACT|upstream_gene_variant|MODIFIER|exon-XM_027332659.1-1|GENE_exon-…	GT:AD:DP:GQ:PGT:PID:PL
NC_021160.1	1811800	.	C	G	1/1	0/0	2487.42	PASS	AC=2;AF=0.500;AN=4;ANN=G|5_prime_UTR_premature_start_codon_gain_variant|LOW|exon-XM_027332657.1-1|GENE_exon-XM_027332657.1-1|transcript|rna-XM_027332657.1|protein_coding|1/10|c.-30C>G||||||,G|5_prime_UTR_variant|MODIFIER|exon-XM_027332657.1-1|GENE_exon-XM_027332657.1-1|transcript|rna-XM_027332657.1|protein_coding|1/10|c.-30C>G|||||176|,G|upstream_gene_variant|MODIFIER|exon-XM_027332652.1-1|GENE_e…	GT:AD:DP:GQ:PGT:PID:PL
NC_021160.1	1811875	.	A	T	1/1	0/0	2485.42	PASS	AC=2;AF=0.500;AN=4;ANN=T|5_prime_UTR_premature_start_codon_gain_variant|LOW|exon-XM_027332659.1-1|GENE_exon-XM_027332659.1-1|transcript|rna-XM_027332659.1|protein_coding|1/10|c.-101A>T||||||,T|5_prime_UTR_premature_start_codon_gain_variant|LOW|exon-XM_027332660.1-1|GENE_exon-XM_027332660.1-1|transcript|rna-XM_027332660.1|protein_coding|1/9|c.-101A>T||||||,T|5_prime_UTR_variant|MODIFIER|exon-XM_02…	GT:AD:DP:GQ:PGT:PID:PL
NC_021160.1	1811876	.	G	C	1/1	0/0	2485.42	PASS	AC=2;AF=0.500;AN=4;ANN=C|5_prime_UTR_variant|MODIFIER|exon-XM_027332659.1-1|GENE_exon-XM_027332659.1-1|transcript|rna-XM_027332659.1|protein_coding|1/10|c.-100G>C|||||100|,C|5_prime_UTR_variant|MODIFIER|exon-XM_027332660.1-1|GENE_exon-XM_027332660.1-1|transcript|rna-XM_027332660.1|protein_coding|1/9|c.-100G>C|||||100|,C|intron_variant|MODIFIER|exon-XM_027332643.1-1|GENE_exon-XM_027332643.1-1|tran…	GT:AD:DP:GQ:PGT:PID:PL
NC_021160.1	1812000	.	G	C	1/1	0/0	1361.42	PASS	AC=2;AF=0.500;AN=4;ANN=C|missense_variant|MODERATE|exon-XM_027332643.1-1|GENE_exon-XM_027332643.1-1|transcript|rna-XM_027332643.1|protein_coding|2/10|c.25G>C|p.Glu9Gln|116/1462|25/1356|9/451||,C|missense_variant|MODERATE|exon-XM_027332651.1-1|GENE_exon-XM_027332651.1-1|transcript|rna-XM_027332651.1|protein_coding|2/10|c.25G>C|p.Glu9Gln|93/1439|25/1356|9/451||,C|missense_variant|MODERATE|exon-XM_0…	GT:AD:DP:GQ:PL
NC_021160.1	1812744	.	C	CTTCCACATAGCTTCATTCAAATTTTTACTCATGT	1/1	0/0	1008.38	mrd20;mrd30	AC=2;AF=0.500;AN=4;ANN=CTTCCACATAGCTTCATTCAAATTTTTACTCATGT|splice_region_variant&intron_variant|LOW|exon-XM_027332643.1-1|GENE_exon-XM_027332643.1-1|transcript|rna-XM_027332643.1|protein_coding|5/9|c.447+7_447+8insTTCCACATAGCTTCATTCAAATTTTTACTCATGT||||||,CTTCCACATAGCTTCATTCAAATTTTTACTCATGT|splice_region_variant&intron_variant|LOW|exon-XM_027332651.1-1|GENE_exon-XM_027332651.1-1|transcript|rna-XM_…	GT:AD:DP:GQ:PL
NC_021160.1	1813014	.	GA	G	1/1	0/0	2949.38	PASS	AC=2;AF=0.500;AN=4;ANN=G|intron_variant|MODIFIER|exon-XM_027332643.1-1|GENE_exon-XM_027332643.1-1|transcript|rna-XM_027332643.1|protein_coding|6/9|c.553+53delA||||||,G|intron_variant|MODIFIER|exon-XM_027332651.1-1|GENE_exon-XM_027332651.1-1|transcript|rna-XM_027332651.1|protein_coding|6/9|c.553+53delA||||||,G|intron_variant|MODIFIER|exon-XM_027332645.1-1|GENE_exon-XM_027332645.1-1|transcript|rna-…	GT:AD:DP:GQ:PGT:PID:PL
NC_021160.1	1813021	.	A	T	1/1	0/0	2985.42	PASS	AC=2;AF=0.500;AN=4;ANN=T|intron_variant|MODIFIER|exon-XM_027332643.1-1|GENE_exon-XM_027332643.1-1|transcript|rna-XM_027332643.1|protein_coding|6/9|c.553+59A>T||||||,T|intron_variant|MODIFIER|exon-XM_027332651.1-1|GENE_exon-XM_027332651.1-1|transcript|rna-XM_027332651.1|protein_coding|6/9|c.553+59A>T||||||,T|intron_variant|MODIFIER|exon-XM_027332645.1-1|GENE_exon-XM_027332645.1-1|transcript|rna-XM…	GT:AD:DP:GQ:PGT:PID:PL
NC_021160.1	1813046	.	G	A	1/1	0/0	1543.42	PASS	AC=2;AF=0.500;AN=4;ANN=A|intron_variant|MODIFIER|exon-XM_027332643.1-1|GENE_exon-XM_027332643.1-1|transcript|rna-XM_027332643.1|protein_coding|6/9|c.554-71G>A||||||,A|intron_variant|MODIFIER|exon-XM_027332651.1-1|GENE_exon-XM_027332651.1-1|transcript|rna-XM_027332651.1|protein_coding|6/9|c.554-71G>A||||||,A|intron_variant|MODIFIER|exon-XM_027332645.1-1|GENE_exon-XM_027332645.1-1|transcript|rna-XM…	GT:AD:DP:GQ:PL
NC_021160.1	1813059	.	A	T	1/1	0/0	1489.42	PASS	AC=2;AF=0.500;AN=4;ANN=T|intron_variant|MODIFIER|exon-XM_027332643.1-1|GENE_exon-XM_027332643.1-1|transcript|rna-XM_027332643.1|protein_coding|6/9|c.554-58A>T||||||,T|intron_variant|MODIFIER|exon-XM_027332651.1-1|GENE_exon-XM_027332651.1-1|transcript|rna-XM_027332651.1|protein_coding|6/9|c.554-58A>T||||||,T|intron_variant|MODIFIER|exon-XM_027332645.1-1|GENE_exon-XM_027332645.1-1|transcript|rna-XM…	GT:AD:DP:GQ:PL
NC_021160.1	1813097	.	A	T	1/1	0/0	1369.42	PASS	AC=2;AF=0.500;AN=4;ANN=T|intron_variant|MODIFIER|exon-XM_027332643.1-1|GENE_exon-XM_027332643.1-1|transcript|rna-XM_027332643.1|protein_coding|6/9|c.554-20A>T||||||,T|intron_variant|MODIFIER|exon-XM_027332651.1-1|GENE_exon-XM_027332651.1-1|transcript|rna-XM_027332651.1|protein_coding|6/9|c.554-20A>T||||||,T|intron_variant|MODIFIER|exon-XM_027332645.1-1|GENE_exon-XM_027332645.1-1|transcript|rna-XM…	GT:AD:DP:GQ:PL
NC_021160.1	1813109	.	T	G	1/1	0/0	1245.42	PASS	AC=2;AF=0.500;AN=4;ANN=G|splice_region_variant&intron_variant|LOW|exon-XM_027332643.1-1|GENE_exon-XM_027332643.1-1|transcript|rna-XM_027332643.1|protein_coding|6/9|c.554-8T>G||||||,G|splice_region_variant&intron_variant|LOW|exon-XM_027332651.1-1|GENE_exon-XM_027332651.1-1|transcript|rna-XM_027332651.1|protein_coding|6/9|c.554-8T>G||||||,G|splice_region_variant&intron_variant|LOW|exon-XM_027332645…	GT:AD:DP:GQ:PL
NC_021160.1	1813652	.	G	T	1/1	0/0	1614.42	PASS	AC=2;AF=0.500;AN=4;ANN=T|missense_variant|MODERATE|exon-XM_027332643.1-1|GENE_exon-XM_027332643.1-1|transcript|rna-XM_027332643.1|protein_coding|9/10|c.931G>T|p.Val311Phe|1022/1462|931/1356|311/451||,T|missense_variant|MODERATE|exon-XM_027332651.1-1|GENE_exon-XM_027332651.1-1|transcript|rna-XM_027332651.1|protein_coding|9/10|c.931G>T|p.Val311Phe|999/1439|931/1356|311/451||,T|missense_variant|MODE…	GT:AD:DP:GQ:PL
NC_021160.1	1813664	.	A	T	1/1	0/0	1635.42	PASS	AC=2;AF=0.500;AN=4;ANN=T|missense_variant|MODERATE|exon-XM_027332643.1-1|GENE_exon-XM_027332643.1-1|transcript|rna-XM_027332643.1|protein_coding|9/10|c.943A>T|p.Asn315Tyr|1034/1462|943/1356|315/451||,T|missense_variant|MODERATE|exon-XM_027332651.1-1|GENE_exon-XM_027332651.1-1|transcript|rna-XM_027332651.1|protein_coding|9/10|c.943A>T|p.Asn315Tyr|1011/1439|943/1356|315/451||,T|missense_variant|MOD…	GT:AD:DP:GQ:PL
NC_021160.1	1813744	.	C	T	1/1	0/0	1456.42	PASS	AC=2;AF=0.500;AN=4;ANN=T|synonymous_variant|LOW|exon-XM_027332643.1-1|GENE_exon-XM_027332643.1-1|transcript|rna-XM_027332643.1|protein_coding|9/10|c.1023C>T|p.Ile341Ile|1114/1462|1023/1356|341/451||,T|synonymous_variant|LOW|exon-XM_027332651.1-1|GENE_exon-XM_027332651.1-1|transcript|rna-XM_027332651.1|protein_coding|9/10|c.1023C>T|p.Ile341Ile|1091/1439|1023/1356|341/451||,T|synonymous_variant|LOW…	GT:AD:DP:GQ:PL
NC_021160.1	1813935	.	ATTTTTTTTTATATCTCTGCTTTTATTATATTTCTCTCCTACATC	A	1/1	0/0	812.38	mrd20;mrd30	AC=2;AF=0.500;AN=4;ANN=A|intron_variant|MODIFIER|exon-XM_027332643.1-1|GENE_exon-XM_027332643.1-1|transcript|rna-XM_027332643.1|protein_coding|9/9|c.1149+66_1149+109delTTTTTTTTTATATCTCTGCTTTTATTATATTTCTCTCCTACATC||||||,A|intron_variant|MODIFIER|exon-XM_027332651.1-1|GENE_exon-XM_027332651.1-1|transcript|rna-XM_027332651.1|protein_coding|9/9|c.1149+66_1149+109delTTTTTTTTTATATCTCTGCTTTTATTATATTTCTC…	GT:AD:DP:GQ:PGT:PID:PL
NC_021160.1	1813988	.	C	T	1/1	0/0	866.42	mrd30	AC=2;AF=0.500;AN=4;ANN=T|intron_variant|MODIFIER|exon-XM_027332643.1-1|GENE_exon-XM_027332643.1-1|transcript|rna-XM_027332643.1|protein_coding|9/9|c.1149+118C>T||||||,T|intron_variant|MODIFIER|exon-XM_027332651.1-1|GENE_exon-XM_027332651.1-1|transcript|rna-XM_027332651.1|protein_coding|9/9|c.1149+118C>T||||||,T|intron_variant|MODIFIER|exon-XM_027332645.1-1|GENE_exon-XM_027332645.1-1|transcript|rn…	GT:AD:DP:GQ:PGT:PID:PL
NC_021160.1	1813989	.	T	A	1/1	0/0	866.42	mrd20;mrd30	AC=2;AF=0.500;AN=4;ANN=A|intron_variant|MODIFIER|exon-XM_027332643.1-1|GENE_exon-XM_027332643.1-1|transcript|rna-XM_027332643.1|protein_coding|9/9|c.1149+119T>A||||||,A|intron_variant|MODIFIER|exon-XM_027332651.1-1|GENE_exon-XM_027332651.1-1|transcript|rna-XM_027332651.1|protein_coding|9/9|c.1149+119T>A||||||,A|intron_variant|MODIFIER|exon-XM_027332645.1-1|GENE_exon-XM_027332645.1-1|transcript|rn…	GT:AD:DP:GQ:PGT:PID:PL
NC_021160.1	1814033	.	A	G	1/1	0/0	523.42	mrd30	AC=2;AF=0.500;AN=4;ANN=G|intron_variant|MODIFIER|exon-XM_027332643.1-1|GENE_exon-XM_027332643.1-1|transcript|rna-XM_027332643.1|protein_coding|9/9|c.1149+163A>G||||||,G|intron_variant|MODIFIER|exon-XM_027332651.1-1|GENE_exon-XM_027332651.1-1|transcript|rna-XM_027332651.1|protein_coding|9/9|c.1149+163A>G||||||,G|intron_variant|MODIFIER|exon-XM_027332645.1-1|GENE_exon-XM_027332645.1-1|transcript|rn…	GT:AD:DP:GQ:PL
NC_021160.1	1814079	.	A	T	1/1	0/0	1675.42	PASS	AC=2;AF=0.500;AN=4;ANN=T|intron_variant|MODIFIER|exon-XM_027332643.1-1|GENE_exon-XM_027332643.1-1|transcript|rna-XM_027332643.1|protein_coding|9/9|c.1149+209A>T||||||,T|intron_variant|MODIFIER|exon-XM_027332651.1-1|GENE_exon-XM_027332651.1-1|transcript|rna-XM_027332651.1|protein_coding|9/9|c.1149+209A>T||||||,T|intron_variant|MODIFIER|exon-XM_027332645.1-1|GENE_exon-XM_027332645.1-1|transcript|rn…	GT:AD:DP:GQ:PGT:PID:PL
NC_021160.1	1814087	.	A	G	1/1	0/0	1675.42	PASS	AC=2;AF=0.500;AN=4;ANN=G|intron_variant|MODIFIER|exon-XM_027332643.1-1|GENE_exon-XM_027332643.1-1|transcript|rna-XM_027332643.1|protein_coding|9/9|c.1149+217A>G||||||,G|intron_variant|MODIFIER|exon-XM_027332651.1-1|GENE_exon-XM_027332651.1-1|transcript|rna-XM_027332651.1|protein_coding|9/9|c.1149+217A>G||||||,G|intron_variant|MODIFIER|exon-XM_027332645.1-1|GENE_exon-XM_027332645.1-1|transcript|rn…	GT:AD:DP:GQ:PGT:PID:PL
NC_021160.1	1814103	.	G	A	1/1	0/0	1770.42	PASS	AC=2;AF=0.500;AN=4;ANN=A|intron_variant|MODIFIER|exon-XM_027332643.1-1|GENE_exon-XM_027332643.1-1|transcript|rna-XM_027332643.1|protein_coding|9/9|c.1149+233G>A||||||,A|intron_variant|MODIFIER|exon-XM_027332651.1-1|GENE_exon-XM_027332651.1-1|transcript|rna-XM_027332651.1|protein_coding|9/9|c.1149+233G>A||||||,A|intron_variant|MODIFIER|exon-XM_027332645.1-1|GENE_exon-XM_027332645.1-1|transcript|rn…	GT:AD:DP:GQ:PGT:PID:PL
NC_021160.1	1814132	.	C	T	1/1	0/0	2168.42	PASS	AC=2;AF=0.500;AN=4;ANN=T|intron_variant|MODIFIER|exon-XM_027332643.1-1|GENE_exon-XM_027332643.1-1|transcript|rna-XM_027332643.1|protein_coding|9/9|c.1149+262C>T||||||,T|intron_variant|MODIFIER|exon-XM_027332651.1-1|GENE_exon-XM_027332651.1-1|transcript|rna-XM_027332651.1|protein_coding|9/9|c.1149+262C>T||||||,T|intron_variant|MODIFIER|exon-XM_027332645.1-1|GENE_exon-XM_027332645.1-1|transcript|rn…	GT:AD:DP:GQ:PGT:PID:PL
NC_021160.1	1814135	.	G	GTT	1/1	0/0	2159.38	PASS	AC=2;AF=0.500;AN=4;ANN=GTT|intron_variant|MODIFIER|exon-XM_027332643.1-1|GENE_exon-XM_027332643.1-1|transcript|rna-XM_027332643.1|protein_coding|9/9|c.1149+265_1149+266insTT||||||,GTT|intron_variant|MODIFIER|exon-XM_027332651.1-1|GENE_exon-XM_027332651.1-1|transcript|rna-XM_027332651.1|protein_coding|9/9|c.1149+265_1149+266insTT||||||,GTT|intron_variant|MODIFIER|exon-XM_027332645.1-1|GENE_exon-XM…	GT:AD:DP:GQ:PGT:PID:PL
NC_021160.1	1814296	.	A	G	1/1	0/0	1168.42	PASS	AC=2;AF=0.500;AN=4;ANN=G|intron_variant|MODIFIER|exon-XM_027332643.1-1|GENE_exon-XM_027332643.1-1|transcript|rna-XM_027332643.1|protein_coding|9/9|c.1149+426A>G||||||,G|intron_variant|MODIFIER|exon-XM_027332651.1-1|GENE_exon-XM_027332651.1-1|transcript|rna-XM_027332651.1|protein_coding|9/9|c.1149+426A>G||||||,G|intron_variant|MODIFIER|exon-XM_027332645.1-1|GENE_exon-XM_027332645.1-1|transcript|rn…	GT:AD:DP:GQ:PGT:PID:PL
NC_021160.1	1814314	.	G	A	1/1	0/0	1090.42	mrd30	AC=2;AF=0.500;AN=4;ANN=A|splice_region_variant&intron_variant|LOW|exon-XM_027332659.1-1|GENE_exon-XM_027332659.1-1|transcript|rna-XM_027332659.1|protein_coding|8/9|c.1150-4G>A||||||,A|splice_region_variant&intron_variant|LOW|exon-XM_027332660.1-1|GENE_exon-XM_027332660.1-1|transcript|rna-XM_027332660.1|protein_coding|8/8|c.1150-4G>A||||||,A|intron_variant|MODIFIER|exon-XM_027332643.1-1|GENE_exon-…	GT:AD:DP:GQ:PGT:PID:PL
NC_021160.1	1816971	.	T	A	1/1	0/0	334.44	MQ40;mrd10;mrd15;mrd20;mrd30	AC=2;AF=0.500;AN=4;ANN=A|3_prime_UTR_variant|MODIFIER|exon-XM_027332659.1-1|GENE_exon-XM_027332659.1-1|transcript|rna-XM_027332659.1|protein_coding|10/10|c.*25T>A|||||25|,A|downstream_gene_variant|MODIFIER|exon-XM_027332660.1-1|GENE_exon-XM_027332660.1-1|transcript|rna-XM_027332660.1|protein_coding||c.*2543T>A|||||2345|,A|downstream_gene_variant|MODIFIER|LOC101494927|gene-LOC101494927|transcript|…	GT:AD:DP:GQ:PGT:PID:PL
NC_021160.1	1816972	.	A	AAC	1/1	0/0	325.4	MQ40;mrd10;mrd15;mrd20;mrd30	AC=2;AF=0.500;AN=4;ANN=AAC|3_prime_UTR_variant|MODIFIER|exon-XM_027332659.1-1|GENE_exon-XM_027332659.1-1|transcript|rna-XM_027332659.1|protein_coding|10/10|c.*27_*28insCA|||||28|INFO_REALIGN_3_PRIME,AAC|downstream_gene_variant|MODIFIER|exon-XM_027332660.1-1|GENE_exon-XM_027332660.1-1|transcript|rna-XM_027332660.1|protein_coding||c.*2544_*2545insAC|||||2347|,AAC|downstream_gene_variant|MODIFIER|LO…	GT:AD:DP:GQ:PGT:PID:PL
NC_021160.1	1816987	.	A	G	1/1	0/0	446.42	mrd20;mrd30	AC=2;AF=0.500;AN=4;ANN=G|3_prime_UTR_variant|MODIFIER|exon-XM_027332659.1-1|GENE_exon-XM_027332659.1-1|transcript|rna-XM_027332659.1|protein_coding|10/10|c.*41A>G|||||41|,G|downstream_gene_variant|MODIFIER|exon-XM_027332660.1-1|GENE_exon-XM_027332660.1-1|transcript|rna-XM_027332660.1|protein_coding||c.*2559A>G|||||2361|,G|downstream_gene_variant|MODIFIER|LOC101494927|gene-LOC101494927|transcript|…	GT:AD:DP:GQ:PGT:PID:PL
NC_021160.1	1817031	.	A	C	1/1	0/0	785.42	PASS	AC=2;AF=0.500;AN=4;ANN=C|downstream_gene_variant|MODIFIER|exon-XM_027332659.1-1|GENE_exon-XM_027332659.1-1|transcript|rna-XM_027332659.1|protein_coding||c.*85A>C|||||10|,C|downstream_gene_variant|MODIFIER|exon-XM_027332660.1-1|GENE_exon-XM_027332660.1-1|transcript|rna-XM_027332660.1|protein_coding||c.*2603A>C|||||2405|,C|downstream_gene_variant|MODIFIER|LOC101494927|gene-LOC101494927|transcript|X…	GT:AD:DP:GQ:PL
NC_021160.1	1817043	.	A	T	1/1	0/0	1046.42	PASS	AC=2;AF=0.500;AN=4;ANN=T|downstream_gene_variant|MODIFIER|exon-XM_027332659.1-1|GENE_exon-XM_027332659.1-1|transcript|rna-XM_027332659.1|protein_coding||c.*97A>T|||||22|,T|downstream_gene_variant|MODIFIER|exon-XM_027332660.1-1|GENE_exon-XM_027332660.1-1|transcript|rna-XM_027332660.1|protein_coding||c.*2615A>T|||||2417|,T|downstream_gene_variant|MODIFIER|LOC101494927|gene-LOC101494927|transcript|X…	GT:AD:DP:GQ:PL
NC_021160.1	1817059	.	C	T	1/1	0/0	1123.42	PASS	AC=2;AF=0.500;AN=4;ANN=T|downstream_gene_variant|MODIFIER|exon-XM_027332659.1-1|GENE_exon-XM_027332659.1-1|transcript|rna-XM_027332659.1|protein_coding||c.*113C>T|||||38|,T|downstream_gene_variant|MODIFIER|exon-XM_027332660.1-1|GENE_exon-XM_027332660.1-1|transcript|rna-XM_027332660.1|protein_coding||c.*2631C>T|||||2433|,T|downstream_gene_variant|MODIFIER|LOC101494927|gene-LOC101494927|transcript|…	GT:AD:DP:GQ:PL
NC_021160.1	1817086	.	C	A	1/1	0/0	1315.42	PASS	AC=2;AF=0.500;AN=4;ANN=A|downstream_gene_variant|MODIFIER|exon-XM_027332659.1-1|GENE_exon-XM_027332659.1-1|transcript|rna-XM_027332659.1|protein_coding||c.*140C>A|||||65|,A|downstream_gene_variant|MODIFIER|exon-XM_027332660.1-1|GENE_exon-XM_027332660.1-1|transcript|rna-XM_027332660.1|protein_coding||c.*2658C>A|||||2460|,A|downstream_gene_variant|MODIFIER|LOC101494927|gene-LOC101494927|transcript|…	GT:AD:DP:GQ:PL
NC_021160.1	1817110	.	T	TG	1/1	0/0	2411.38	PASS	AC=2;AF=0.500;AN=4;ANN=TG|downstream_gene_variant|MODIFIER|exon-XM_027332659.1-1|GENE_exon-XM_027332659.1-1|transcript|rna-XM_027332659.1|protein_coding||c.*164_*165insG|||||90|,TG|downstream_gene_variant|MODIFIER|exon-XM_027332660.1-1|GENE_exon-XM_027332660.1-1|transcript|rna-XM_027332660.1|protein_coding||c.*2682_*2683insG|||||2485|,TG|downstream_gene_variant|MODIFIER|LOC101494927|gene-LOC10149…	GT:AD:DP:GQ:PGT:PID:PL
NC_021160.1	1817118	.	G	A	1/1	0/0	2461.42	PASS	AC=2;AF=0.500;AN=4;ANN=A|downstream_gene_variant|MODIFIER|exon-XM_027332659.1-1|GENE_exon-XM_027332659.1-1|transcript|rna-XM_027332659.1|protein_coding||c.*172G>A|||||97|,A|downstream_gene_variant|MODIFIER|exon-XM_027332660.1-1|GENE_exon-XM_027332660.1-1|transcript|rna-XM_027332660.1|protein_coding||c.*2690G>A|||||2492|,A|downstream_gene_variant|MODIFIER|LOC101494927|gene-LOC101494927|transcript|…	GT:AD:DP:GQ:PGT:PID:PL
NC_021160.1	1817167	.	GCCC	G	1/1	0/0	2465.38	PASS	AC=2;AF=0.500;AN=4;ANN=G|downstream_gene_variant|MODIFIER|exon-XM_027332659.1-1|GENE_exon-XM_027332659.1-1|transcript|rna-XM_027332659.1|protein_coding||c.*222_*224delCCC|||||147|,G|downstream_gene_variant|MODIFIER|exon-XM_027332660.1-1|GENE_exon-XM_027332660.1-1|transcript|rna-XM_027332660.1|protein_coding||c.*2740_*2742delCCC|||||2542|,G|downstream_gene_variant|MODIFIER|LOC101494927|gene-LOC101…	GT:AD:DP:GQ:PL
NC_021160.1	1817280	.	C	A	1/1	0/0	1474.42	PASS	AC=2;AF=0.500;AN=4;ANN=A|downstream_gene_variant|MODIFIER|exon-XM_027332659.1-1|GENE_exon-XM_027332659.1-1|transcript|rna-XM_027332659.1|protein_coding||c.*334C>A|||||259|,A|downstream_gene_variant|MODIFIER|exon-XM_027332660.1-1|GENE_exon-XM_027332660.1-1|transcript|rna-XM_027332660.1|protein_coding||c.*2852C>A|||||2654|,A|downstream_gene_variant|MODIFIER|LOC101494927|gene-LOC101494927|transcript…	GT:AD:DP:GQ:PL
NC_021160.1	1817297	.	AT	A	1/1	0/0	1855.38	PASS	AC=2;AF=0.500;AN=4;ANN=A|downstream_gene_variant|MODIFIER|exon-XM_027332659.1-1|GENE_exon-XM_027332659.1-1|transcript|rna-XM_027332659.1|protein_coding||c.*352delT|||||277|,A|downstream_gene_variant|MODIFIER|exon-XM_027332660.1-1|GENE_exon-XM_027332660.1-1|transcript|rna-XM_027332660.1|protein_coding||c.*2870delT|||||2672|,A|downstream_gene_variant|MODIFIER|LOC101494927|gene-LOC101494927|transcri…	GT:AD:DP:GQ:PL
NC_021160.1	1817338	.	T	A	1/1	0/0	1805.42	PASS	AC=2;AF=0.500;AN=4;ANN=A|downstream_gene_variant|MODIFIER|exon-XM_027332659.1-1|GENE_exon-XM_027332659.1-1|transcript|rna-XM_027332659.1|protein_coding||c.*392T>A|||||317|,A|downstream_gene_variant|MODIFIER|exon-XM_027332660.1-1|GENE_exon-XM_027332660.1-1|transcript|rna-XM_027332660.1|protein_coding||c.*2910T>A|||||2712|,A|downstream_gene_variant|MODIFIER|LOC101494927|gene-LOC101494927|transcript…	GT:AD:DP:GQ:PL
NC_021160.1	1817350	.	A	T	1/1	0/0	1947.42	PASS	AC=2;AF=0.500;AN=4;ANN=T|downstream_gene_variant|MODIFIER|exon-XM_027332659.1-1|GENE_exon-XM_027332659.1-1|transcript|rna-XM_027332659.1|protein_coding||c.*404A>T|||||329|,T|downstream_gene_variant|MODIFIER|exon-XM_027332660.1-1|GENE_exon-XM_027332660.1-1|transcript|rna-XM_027332660.1|protein_coding||c.*2922A>T|||||2724|,T|downstream_gene_variant|MODIFIER|LOC101494927|gene-LOC101494927|transcript…	GT:AD:DP:GQ:PL
NC_021160.1	1817568	.	A	G	1/1	0/0	1372.42	PASS	AC=2;AF=0.500;AN=4;ANN=G|downstream_gene_variant|MODIFIER|exon-XM_027332659.1-1|GENE_exon-XM_027332659.1-1|transcript|rna-XM_027332659.1|protein_coding||c.*622A>G|||||547|,G|downstream_gene_variant|MODIFIER|exon-XM_027332660.1-1|GENE_exon-XM_027332660.1-1|transcript|rna-XM_027332660.1|protein_coding||c.*3140A>G|||||2942|,G|downstream_gene_variant|MODIFIER|LOC101494927|gene-LOC101494927|transcript…	GT:AD:DP:GQ:PL
NC_021160.1	1817598	.	C	T	1/1	0/0	1776.42	PASS	AC=2;AF=0.500;AN=4;ANN=T|downstream_gene_variant|MODIFIER|exon-XM_027332659.1-1|GENE_exon-XM_027332659.1-1|transcript|rna-XM_027332659.1|protein_coding||c.*652C>T|||||577|,T|downstream_gene_variant|MODIFIER|exon-XM_027332660.1-1|GENE_exon-XM_027332660.1-1|transcript|rna-XM_027332660.1|protein_coding||c.*3170C>T|||||2972|,T|downstream_gene_variant|MODIFIER|LOC101494927|gene-LOC101494927|transcript…	GT:AD:DP:GQ:PL
NC_021160.1	1817626	.	C	T	1/1	0/0	3154.42	PASS	AC=2;AF=0.500;AN=4;ANN=T|downstream_gene_variant|MODIFIER|exon-XM_027332659.1-1|GENE_exon-XM_027332659.1-1|transcript|rna-XM_027332659.1|protein_coding||c.*680C>T|||||605|,T|downstream_gene_variant|MODIFIER|exon-XM_027332660.1-1|GENE_exon-XM_027332660.1-1|transcript|rna-XM_027332660.1|protein_coding||c.*3198C>T|||||3000|,T|downstream_gene_variant|MODIFIER|LOC101494927|gene-LOC101494927|transcript…	GT:AD:DP:GQ:PGT:PID:PL
NC_021160.1	1817635	.	T	C	1/1	0/0	3118.42	PASS	AC=2;AF=0.500;AN=4;ANN=C|downstream_gene_variant|MODIFIER|exon-XM_027332659.1-1|GENE_exon-XM_027332659.1-1|transcript|rna-XM_027332659.1|protein_coding||c.*689T>C|||||614|,C|downstream_gene_variant|MODIFIER|exon-XM_027332660.1-1|GENE_exon-XM_027332660.1-1|transcript|rna-XM_027332660.1|protein_coding||c.*3207T>C|||||3009|,C|downstream_gene_variant|MODIFIER|LOC101494927|gene-LOC101494927|transcript…	GT:AD:DP:GQ:PGT:PID:PL
NC_021160.1	1817746	.	G	A	1/1	0/0	1605.42	PASS	AC=2;AF=0.500;AN=4;ANN=A|downstream_gene_variant|MODIFIER|exon-XM_027332659.1-1|GENE_exon-XM_027332659.1-1|transcript|rna-XM_027332659.1|protein_coding||c.*800G>A|||||725|,A|downstream_gene_variant|MODIFIER|exon-XM_027332660.1-1|GENE_exon-XM_027332660.1-1|transcript|rna-XM_027332660.1|protein_coding||c.*3318G>A|||||3120|,A|downstream_gene_variant|MODIFIER|LOC101494927|gene-LOC101494927|transcript…	GT:AD:DP:GQ:PL
NC_021160.1	1817758	.	G	C	1/1	0/0	2695.42	PASS	AC=2;AF=0.500;AN=4;ANN=C|downstream_gene_variant|MODIFIER|exon-XM_027332659.1-1|GENE_exon-XM_027332659.1-1|transcript|rna-XM_027332659.1|protein_coding||c.*812G>C|||||737|,C|downstream_gene_variant|MODIFIER|exon-XM_027332660.1-1|GENE_exon-XM_027332660.1-1|transcript|rna-XM_027332660.1|protein_coding||c.*3330G>C|||||3132|,C|downstream_gene_variant|MODIFIER|LOC101494927|gene-LOC101494927|transcript…	GT:AD:DP:GQ:PGT:PID:PL
NC_021160.1	1817760	.	GA	G	1/1	0/0	2686.38	PASS	AC=2;AF=0.500;AN=4;ANN=G|downstream_gene_variant|MODIFIER|exon-XM_027332659.1-1|GENE_exon-XM_027332659.1-1|transcript|rna-XM_027332659.1|protein_coding||c.*815delA|||||740|,G|downstream_gene_variant|MODIFIER|exon-XM_027332660.1-1|GENE_exon-XM_027332660.1-1|transcript|rna-XM_027332660.1|protein_coding||c.*3333delA|||||3135|,G|downstream_gene_variant|MODIFIER|LOC101494927|gene-LOC101494927|transcri…	GT:AD:DP:GQ:PGT:PID:PL
NC_021160.1	1817775	.	T	C	1/1	0/0	2637.42	PASS	AC=2;AF=0.500;AN=4;ANN=C|downstream_gene_variant|MODIFIER|exon-XM_027332659.1-1|GENE_exon-XM_027332659.1-1|transcript|rna-XM_027332659.1|protein_coding||c.*829T>C|||||754|,C|downstream_gene_variant|MODIFIER|exon-XM_027332660.1-1|GENE_exon-XM_027332660.1-1|transcript|rna-XM_027332660.1|protein_coding||c.*3347T>C|||||3149|,C|downstream_gene_variant|MODIFIER|LOC101494927|gene-LOC101494927|transcript…	GT:AD:DP:GQ:PGT:PID:PL
NC_021160.1	1817776	.	G	T	1/1	0/0	2637.42	PASS	AC=2;AF=0.500;AN=4;ANN=T|downstream_gene_variant|MODIFIER|exon-XM_027332659.1-1|GENE_exon-XM_027332659.1-1|transcript|rna-XM_027332659.1|protein_coding||c.*830G>T|||||755|,T|downstream_gene_variant|MODIFIER|exon-XM_027332660.1-1|GENE_exon-XM_027332660.1-1|transcript|rna-XM_027332660.1|protein_coding||c.*3348G>T|||||3150|,T|downstream_gene_variant|MODIFIER|LOC101494927|gene-LOC101494927|transcript…	GT:AD:DP:GQ:PGT:PID:PL
NC_021160.1	1817805	.	C	T	1/1	0/0	1323.42	PASS	AC=2;AF=0.500;AN=4;ANN=T|missense_variant|MODERATE|exon-XM_027332643.1-1|GENE_exon-XM_027332643.1-1|transcript|rna-XM_027332643.1|protein_coding|10/10|c.1160C>T|p.Pro387Leu|1251/1462|1160/1356|387/451||,T|missense_variant|MODERATE|exon-XM_027332651.1-1|GENE_exon-XM_027332651.1-1|transcript|rna-XM_027332651.1|protein_coding|10/10|c.1160C>T|p.Pro387Leu|1228/1439|1160/1356|387/451||,T|missense_varia…	GT:AD:DP:GQ:PL
NC_021160.1	1817903	.	T	A	1/1	0/0	1328.42	PASS	AC=2;AF=0.500;AN=4;ANN=A|missense_variant|MODERATE|exon-XM_027332643.1-1|GENE_exon-XM_027332643.1-1|transcript|rna-XM_027332643.1|protein_coding|10/10|c.1258T>A|p.Phe420Ile|1349/1462|1258/1356|420/451||,A|missense_variant|MODERATE|exon-XM_027332651.1-1|GENE_exon-XM_027332651.1-1|transcript|rna-XM_027332651.1|protein_coding|10/10|c.1258T>A|p.Phe420Ile|1326/1439|1258/1356|420/451||,A|missense_varia…	GT:AD:DP:GQ:PL
NC_021160.1	1817917	.	G	GGAA	1/1	0/0	2455.38	PASS	AC=2;AF=0.500;AN=4;ANN=GGAA|conservative_inframe_insertion|MODERATE|exon-XM_027332643.1-1|GENE_exon-XM_027332643.1-1|transcript|rna-XM_027332643.1|protein_coding|10/10|c.1272_1273insGAA|p.Trp424_Lys425insGlu|1364/1462|1273/1356|425/451||,GGAA|conservative_inframe_insertion|MODERATE|exon-XM_027332651.1-1|GENE_exon-XM_027332651.1-1|transcript|rna-XM_027332651.1|protein_coding|10/10|c.1272_1273insGA…	GT:AD:DP:GQ:PL
NC_021160.1	1818016	.	T	A	1/1	0/0	2440.42	PASS	AC=2;AF=0.500;AN=4;ANN=A|splice_region_variant|LOW|exon-XM_027332643.1-1|GENE_exon-XM_027332643.1-1|transcript|rna-XM_027332643.1|protein_coding|10/10|c.*15T>A||||||,A|splice_region_variant|LOW|exon-XM_027332651.1-1|GENE_exon-XM_027332651.1-1|transcript|rna-XM_027332651.1|protein_coding|10/10|c.*15T>A||||||,A|splice_region_variant|LOW|exon-XM_027332645.1-1|GENE_exon-XM_027332645.1-1|transcript|rn…	GT:AD:DP:GQ:PGT:PID:PL
NC_021160.1	1818017	.	G	T	1/1	0/0	2440.42	PASS	AC=2;AF=0.500;AN=4;ANN=T|downstream_gene_variant|MODIFIER|LOC101494927|gene-LOC101494927|transcript|XM_027332643.1|protein_coding||c.*6760G>T|||||1|WARNING_TRANSCRIPT_NO_START_CODON,T|downstream_gene_variant|MODIFIER|exon-XM_027332643.1-1|GENE_exon-XM_027332643.1-1|transcript|rna-XM_027332643.1|protein_coding||c.*16G>T|||||1|,T|downstream_gene_variant|MODIFIER|exon-XM_027332651.1-1|GENE_exon-XM_0…	GT:AD:DP:GQ:PGT:PID:PL
NC_021160.1	1818023	.	A	C	1/1	0/0	2463.42	PASS	AC=2;AF=0.500;AN=4;ANN=C|downstream_gene_variant|MODIFIER|LOC101494927|gene-LOC101494927|transcript|XM_027332643.1|protein_coding||c.*6766A>C|||||7|WARNING_TRANSCRIPT_NO_START_CODON,C|downstream_gene_variant|MODIFIER|exon-XM_027332643.1-1|GENE_exon-XM_027332643.1-1|transcript|rna-XM_027332643.1|protein_coding||c.*22A>C|||||7|,C|downstream_gene_variant|MODIFIER|exon-XM_027332651.1-1|GENE_exon-XM_0…	GT:AD:DP:GQ:PGT:PID:PL
NC_021160.1	1818035	.	C	G	1/1	0/0	2336.42	PASS	AC=2;AF=0.500;AN=4;ANN=G|downstream_gene_variant|MODIFIER|LOC101494927|gene-LOC101494927|transcript|XM_027332643.1|protein_coding||c.*6778C>G|||||19|WARNING_TRANSCRIPT_NO_START_CODON,G|downstream_gene_variant|MODIFIER|exon-XM_027332643.1-1|GENE_exon-XM_027332643.1-1|transcript|rna-XM_027332643.1|protein_coding||c.*34C>G|||||19|,G|downstream_gene_variant|MODIFIER|exon-XM_027332651.1-1|GENE_exon-XM…	GT:AD:DP:GQ:PGT:PID:PL
NC_021160.1	1818290	.	T	C	1/1	0/0	822.42	PASS	AC=2;AF=0.500;AN=4;ANN=C|upstream_gene_variant|MODIFIER|LOC101508582|gene-LOC101508582|transcript|XM_027330155.1|protein_coding||c.-9913T>C|||||4974|WARNING_TRANSCRIPT_NO_START_CODON,C|upstream_gene_variant|MODIFIER|exon-XM_027330155.1-1|GENE_exon-XM_027330155.1-1|transcript|rna-XM_027330155.1|protein_coding||c.-5492T>C|||||4974|WARNING_TRANSCRIPT_NO_STOP_CODON,C|downstream_gene_variant|MODIFIER|…	GT:AD:DP:GQ:PL
NC_021160.1	1818752	.	T	C	1/1	0/0	2633.42	PASS	AC=2;AF=0.500;AN=4;ANN=C|upstream_gene_variant|MODIFIER|LOC101508582|gene-LOC101508582|transcript|XM_027330155.1|protein_coding||c.-9451T>C|||||4512|WARNING_TRANSCRIPT_NO_START_CODON,C|upstream_gene_variant|MODIFIER|exon-XM_027330155.1-1|GENE_exon-XM_027330155.1-1|transcript|rna-XM_027330155.1|protein_coding||c.-5030T>C|||||4512|WARNING_TRANSCRIPT_NO_STOP_CODON,C|downstream_gene_variant|MODIFIER|…	GT:AD:DP:GQ:PGT:PID:PL
NC_021160.1	1818773	.	C	T	1/1	0/0	2585.42	PASS	AC=2;AF=0.500;AN=4;ANN=T|upstream_gene_variant|MODIFIER|LOC101508582|gene-LOC101508582|transcript|XM_027330155.1|protein_coding||c.-9430C>T|||||4491|WARNING_TRANSCRIPT_NO_START_CODON,T|upstream_gene_variant|MODIFIER|exon-XM_027330155.1-1|GENE_exon-XM_027330155.1-1|transcript|rna-XM_027330155.1|protein_coding||c.-5009C>T|||||4491|WARNING_TRANSCRIPT_NO_STOP_CODON,T|downstream_gene_variant|MODIFIER|…	GT:AD:DP:GQ:PGT:PID:PL
NC_021160.1	1818895	.	A	T	1/1	0/0	2147.42	PASS	AC=2;AF=0.500;AN=4;ANN=T|upstream_gene_variant|MODIFIER|LOC101508582|gene-LOC101508582|transcript|XM_027330155.1|protein_coding||c.-9308A>T|||||4369|WARNING_TRANSCRIPT_NO_START_CODON,T|upstream_gene_variant|MODIFIER|exon-XM_027330155.1-1|GENE_exon-XM_027330155.1-1|transcript|rna-XM_027330155.1|protein_coding||c.-4887A>T|||||4369|WARNING_TRANSCRIPT_NO_STOP_CODON,T|downstream_gene_variant|MODIFIER|…	GT:AD:DP:GQ:PGT:PID:PL
NC_021160.1	1818897	.	T	C	1/1	0/0	2147.42	PASS	AC=2;AF=0.500;AN=4;ANN=C|upstream_gene_variant|MODIFIER|LOC101508582|gene-LOC101508582|transcript|XM_027330155.1|protein_coding||c.-9306T>C|||||4367|WARNING_TRANSCRIPT_NO_START_CODON,C|upstream_gene_variant|MODIFIER|exon-XM_027330155.1-1|GENE_exon-XM_027330155.1-1|transcript|rna-XM_027330155.1|protein_coding||c.-4885T>C|||||4367|WARNING_TRANSCRIPT_NO_STOP_CODON,C|downstream_gene_variant|MODIFIER|…	GT:AD:DP:GQ:PGT:PID:PL
NC_021160.1	1818990	.	TTCA	T	1/1	0/0	2688.38	PASS	AC=2;AF=0.500;AN=4;ANN=T|upstream_gene_variant|MODIFIER|LOC101508582|gene-LOC101508582|transcript|XM_027330155.1|protein_coding||c.-9212_-9210delTCA|||||4273|WARNING_TRANSCRIPT_NO_START_CODON,T|upstream_gene_variant|MODIFIER|exon-XM_027330155.1-1|GENE_exon-XM_027330155.1-1|transcript|rna-XM_027330155.1|protein_coding||c.-4791_-4789delTCA|||||4273|WARNING_TRANSCRIPT_NO_STOP_CODON,T|downstream_gene…	GT:AD:DP:GQ:PGT:PID:PL
NC_021160.1	1819015	.	A	C	1/1	0/0	2516.42	PASS	AC=2;AF=0.500;AN=4;ANN=C|upstream_gene_variant|MODIFIER|LOC101508582|gene-LOC101508582|transcript|XM_027330155.1|protein_coding||c.-9188A>C|||||4249|WARNING_TRANSCRIPT_NO_START_CODON,C|upstream_gene_variant|MODIFIER|exon-XM_027330155.1-1|GENE_exon-XM_027330155.1-1|transcript|rna-XM_027330155.1|protein_coding||c.-4767A>C|||||4249|WARNING_TRANSCRIPT_NO_STOP_CODON,C|downstream_gene_variant|MODIFIER|…	GT:AD:DP:GQ:PGT:PID:PL
NC_021160.1	1819026	.	C	G	1/1	0/0	2522.42	PASS	AC=2;AF=0.500;AN=4;ANN=G|upstream_gene_variant|MODIFIER|LOC101508582|gene-LOC101508582|transcript|XM_027330155.1|protein_coding||c.-9177C>G|||||4238|WARNING_TRANSCRIPT_NO_START_CODON,G|upstream_gene_variant|MODIFIER|exon-XM_027330155.1-1|GENE_exon-XM_027330155.1-1|transcript|rna-XM_027330155.1|protein_coding||c.-4756C>G|||||4238|WARNING_TRANSCRIPT_NO_STOP_CODON,G|downstream_gene_variant|MODIFIER|…	GT:AD:DP:GQ:PGT:PID:PL
NC_021160.1	1819155	.	A	T	1/1	0/0	1301.42	PASS	AC=2;AF=0.500;AN=4;ANN=T|upstream_gene_variant|MODIFIER|LOC101508582|gene-LOC101508582|transcript|XM_027330155.1|protein_coding||c.-9048A>T|||||4109|WARNING_TRANSCRIPT_NO_START_CODON,T|upstream_gene_variant|MODIFIER|exon-XM_027330155.1-1|GENE_exon-XM_027330155.1-1|transcript|rna-XM_027330155.1|protein_coding||c.-4627A>T|||||4109|WARNING_TRANSCRIPT_NO_STOP_CODON,T|downstream_gene_variant|MODIFIER|…	GT:AD:DP:GQ:PL
NC_021160.1	1819182	.	C	T	1/1	0/0	2192.42	PASS	AC=2;AF=0.500;AN=4;ANN=T|upstream_gene_variant|MODIFIER|LOC101508582|gene-LOC101508582|transcript|XM_027330155.1|protein_coding||c.-9021C>T|||||4082|WARNING_TRANSCRIPT_NO_START_CODON,T|upstream_gene_variant|MODIFIER|exon-XM_027330155.1-1|GENE_exon-XM_027330155.1-1|transcript|rna-XM_027330155.1|protein_coding||c.-4600C>T|||||4082|WARNING_TRANSCRIPT_NO_STOP_CODON,T|downstream_gene_variant|MODIFIER|…	GT:AD:DP:GQ:PGT:PID:PL
NC_021160.1	1819185	.	T	A	1/1	0/0	2206.42	PASS	AC=2;AF=0.500;AN=4;ANN=A|upstream_gene_variant|MODIFIER|LOC101508582|gene-LOC101508582|transcript|XM_027330155.1|protein_coding||c.-9018T>A|||||4079|WARNING_TRANSCRIPT_NO_START_CODON,A|upstream_gene_variant|MODIFIER|exon-XM_027330155.1-1|GENE_exon-XM_027330155.1-1|transcript|rna-XM_027330155.1|protein_coding||c.-4597T>A|||||4079|WARNING_TRANSCRIPT_NO_STOP_CODON,A|downstream_gene_variant|MODIFIER|…	GT:AD:DP:GQ:PGT:PID:PL
NC_021160.1	1819202	.	A	G	1/1	0/0	2275.42	PASS	AC=2;AF=0.500;AN=4;ANN=G|upstream_gene_variant|MODIFIER|LOC101508582|gene-LOC101508582|transcript|XM_027330155.1|protein_coding||c.-9001A>G|||||4062|WARNING_TRANSCRIPT_NO_START_CODON,G|upstream_gene_variant|MODIFIER|exon-XM_027330155.1-1|GENE_exon-XM_027330155.1-1|transcript|rna-XM_027330155.1|protein_coding||c.-4580A>G|||||4062|WARNING_TRANSCRIPT_NO_STOP_CODON,G|downstream_gene_variant|MODIFIER|…	GT:AD:DP:GQ:PGT:PID:PL
NC_021160.1	1819254	.	G	A	1/1	0/0	1257.42	PASS	AC=2;AF=0.500;AN=4;ANN=A|upstream_gene_variant|MODIFIER|LOC101508582|gene-LOC101508582|transcript|XM_027330155.1|protein_coding||c.-8949G>A|||||4010|WARNING_TRANSCRIPT_NO_START_CODON,A|upstream_gene_variant|MODIFIER|exon-XM_027330155.1-1|GENE_exon-XM_027330155.1-1|transcript|rna-XM_027330155.1|protein_coding||c.-4528G>A|||||4010|WARNING_TRANSCRIPT_NO_STOP_CODON,A|downstream_gene_variant|MODIFIER|…	GT:AD:DP:GQ:PL
NC_021160.1	1819287	.	T	C	1/1	0/0	1287.42	PASS	AC=2;AF=0.500;AN=4;ANN=C|upstream_gene_variant|MODIFIER|LOC101508582|gene-LOC101508582|transcript|XM_027330155.1|protein_coding||c.-8916T>C|||||3977|WARNING_TRANSCRIPT_NO_START_CODON,C|upstream_gene_variant|MODIFIER|exon-XM_027330155.1-1|GENE_exon-XM_027330155.1-1|transcript|rna-XM_027330155.1|protein_coding||c.-4495T>C|||||3977|WARNING_TRANSCRIPT_NO_STOP_CODON,C|downstream_gene_variant|MODIFIER|…	GT:AD:DP:GQ:PL
NC_021160.1	1819347	.	G	C	1/1	0/0	1934.42	PASS	AC=2;AF=0.500;AN=4;ANN=C|upstream_gene_variant|MODIFIER|LOC101508582|gene-LOC101508582|transcript|XM_027330155.1|protein_coding||c.-8856G>C|||||3917|WARNING_TRANSCRIPT_NO_START_CODON,C|upstream_gene_variant|MODIFIER|exon-XM_027330155.1-1|GENE_exon-XM_027330155.1-1|transcript|rna-XM_027330155.1|protein_coding||c.-4435G>C|||||3917|WARNING_TRANSCRIPT_NO_STOP_CODON,C|downstream_gene_variant|MODIFIER|…	GT:AD:DP:GQ:PGT:PID:PL
NC_021160.1	1819349	.	C	T	1/1	0/0	1934.42	PASS	AC=2;AF=0.500;AN=4;ANN=T|upstream_gene_variant|MODIFIER|LOC101508582|gene-LOC101508582|transcript|XM_027330155.1|protein_coding||c.-8854C>T|||||3915|WARNING_TRANSCRIPT_NO_START_CODON,T|upstream_gene_variant|MODIFIER|exon-XM_027330155.1-1|GENE_exon-XM_027330155.1-1|transcript|rna-XM_027330155.1|protein_coding||c.-4433C>T|||||3915|WARNING_TRANSCRIPT_NO_STOP_CODON,T|downstream_gene_variant|MODIFIER|…	GT:AD:DP:GQ:PGT:PID:PL
NC_021160.1	1819369	.	A	G	1/1	0/0	2125.42	PASS	AC=2;AF=0.500;AN=4;ANN=G|upstream_gene_variant|MODIFIER|LOC101508582|gene-LOC101508582|transcript|XM_027330155.1|protein_coding||c.-8834A>G|||||3895|WARNING_TRANSCRIPT_NO_START_CODON,G|upstream_gene_variant|MODIFIER|exon-XM_027330155.1-1|GENE_exon-XM_027330155.1-1|transcript|rna-XM_027330155.1|protein_coding||c.-4413A>G|||||3895|WARNING_TRANSCRIPT_NO_STOP_CODON,G|downstream_gene_variant|MODIFIER|…	GT:AD:DP:GQ:PGT:PID:PL
NC_021160.1	1819388	.	C	T	1/1	0/0	2182.42	PASS	AC=2;AF=0.500;AN=4;ANN=T|upstream_gene_variant|MODIFIER|LOC101508582|gene-LOC101508582|transcript|XM_027330155.1|protein_coding||c.-8815C>T|||||3876|WARNING_TRANSCRIPT_NO_START_CODON,T|upstream_gene_variant|MODIFIER|exon-XM_027330155.1-1|GENE_exon-XM_027330155.1-1|transcript|rna-XM_027330155.1|protein_coding||c.-4394C>T|||||3876|WARNING_TRANSCRIPT_NO_STOP_CODON,T|downstream_gene_variant|MODIFIER|…	GT:AD:DP:GQ:PGT:PID:PL
NC_021160.1	1819391	.	T	C	1/1	0/0	2137.42	PASS	AC=2;AF=0.500;AN=4;ANN=C|upstream_gene_variant|MODIFIER|LOC101508582|gene-LOC101508582|transcript|XM_027330155.1|protein_coding||c.-8812T>C|||||3873|WARNING_TRANSCRIPT_NO_START_CODON,C|upstream_gene_variant|MODIFIER|exon-XM_027330155.1-1|GENE_exon-XM_027330155.1-1|transcript|rna-XM_027330155.1|protein_coding||c.-4391T>C|||||3873|WARNING_TRANSCRIPT_NO_STOP_CODON,C|downstream_gene_variant|MODIFIER|…	GT:AD:DP:GQ:PGT:PID:PL
NC_021160.1	1819420	.	T	TA	1/1	0/0	921.38	PASS	AC=2;AF=0.500;AN=4;ANN=TA|upstream_gene_variant|MODIFIER|LOC101508582|gene-LOC101508582|transcript|XM_027330155.1|protein_coding||c.-8783_-8782insA|||||3843|WARNING_TRANSCRIPT_NO_START_CODON,TA|upstream_gene_variant|MODIFIER|exon-XM_027330155.1-1|GENE_exon-XM_027330155.1-1|transcript|rna-XM_027330155.1|protein_coding||c.-4362_-4361insA|||||3843|WARNING_TRANSCRIPT_NO_STOP_CODON,TA|downstream_gene_…	GT:AD:DP:GQ:PL
NC_021160.1	1819468	.	A	G	1/1	0/0	983.42	PASS	AC=2;AF=0.500;AN=4;ANN=G|upstream_gene_variant|MODIFIER|LOC101508582|gene-LOC101508582|transcript|XM_027330155.1|protein_coding||c.-8735A>G|||||3796|WARNING_TRANSCRIPT_NO_START_CODON,G|upstream_gene_variant|MODIFIER|exon-XM_027330155.1-1|GENE_exon-XM_027330155.1-1|transcript|rna-XM_027330155.1|protein_coding||c.-4314A>G|||||3796|WARNING_TRANSCRIPT_NO_STOP_CODON,G|downstream_gene_variant|MODIFIER|…	GT:AD:DP:GQ:PL
NC_021160.1	1819581	.	A	G	1/1	0/0	1422.42	PASS	AC=2;AF=0.500;AN=4;ANN=G|upstream_gene_variant|MODIFIER|LOC101508582|gene-LOC101508582|transcript|XM_027330155.1|protein_coding||c.-8622A>G|||||3683|WARNING_TRANSCRIPT_NO_START_CODON,G|upstream_gene_variant|MODIFIER|exon-XM_027330155.1-1|GENE_exon-XM_027330155.1-1|transcript|rna-XM_027330155.1|protein_coding||c.-4201A>G|||||3683|WARNING_TRANSCRIPT_NO_STOP_CODON,G|downstream_gene_variant|MODIFIER|…	GT:AD:DP:GQ:PGT:PID:PL
NC_021160.1	1819582	.	T	TA	1/1	0/0	1413.38	PASS	AC=2;AF=0.500;AN=4;ANN=TA|upstream_gene_variant|MODIFIER|LOC101508582|gene-LOC101508582|transcript|XM_027330155.1|protein_coding||c.-8621_-8620insA|||||3681|WARNING_TRANSCRIPT_NO_START_CODON,TA|upstream_gene_variant|MODIFIER|exon-XM_027330155.1-1|GENE_exon-XM_027330155.1-1|transcript|rna-XM_027330155.1|protein_coding||c.-4200_-4199insA|||||3681|WARNING_TRANSCRIPT_NO_STOP_CODON,TA|downstream_gene_…	GT:AD:DP:GQ:PGT:PID:PL
NC_021160.1	1819590	.	T	A	1/1	0/0	1447.42	PASS	AC=2;AF=0.500;AN=4;ANN=A|upstream_gene_variant|MODIFIER|LOC101508582|gene-LOC101508582|transcript|XM_027330155.1|protein_coding||c.-8613T>A|||||3674|WARNING_TRANSCRIPT_NO_START_CODON,A|upstream_gene_variant|MODIFIER|exon-XM_027330155.1-1|GENE_exon-XM_027330155.1-1|transcript|rna-XM_027330155.1|protein_coding||c.-4192T>A|||||3674|WARNING_TRANSCRIPT_NO_STOP_CODON,A|downstream_gene_variant|MODIFIER|…	GT:AD:DP:GQ:PGT:PID:PL
NC_021160.1	1819624	.	A	T	1/1	0/0	731.42	PASS	AC=2;AF=0.500;AN=4;ANN=T|upstream_gene_variant|MODIFIER|LOC101508582|gene-LOC101508582|transcript|XM_027330155.1|protein_coding||c.-8579A>T|||||3640|WARNING_TRANSCRIPT_NO_START_CODON,T|upstream_gene_variant|MODIFIER|exon-XM_027330155.1-1|GENE_exon-XM_027330155.1-1|transcript|rna-XM_027330155.1|protein_coding||c.-4158A>T|||||3640|WARNING_TRANSCRIPT_NO_STOP_CODON,T|downstream_gene_variant|MODIFIER|…	GT:AD:DP:GQ:PL
NC_021160.1	1819692	.	TGAACTTAATTAACTTATTTAGATGTGACTA	T	1/1	0/0	1375.38	MQ40	AC=2;AF=0.500;AN=4;ANN=T|upstream_gene_variant|MODIFIER|LOC101508582|gene-LOC101508582|transcript|XM_027330155.1|protein_coding||c.-8510_-8481delGAACTTAATTAACTTATTTAGATGTGACTA|||||3571|WARNING_TRANSCRIPT_NO_START_CODON,T|upstream_gene_variant|MODIFIER|exon-XM_027330155.1-1|GENE_exon-XM_027330155.1-1|transcript|rna-XM_027330155.1|protein_coding||c.-4089_-4060delGAACTTAATTAACTTATTTAGATGTGACTA|||||3…	GT:AD:DP:GQ:PGT:PID:PL
NC_021160.1	1819743	.	T	A	1/1	0/0	1378.42	PASS	AC=2;AF=0.500;AN=4;ANN=A|upstream_gene_variant|MODIFIER|LOC101508582|gene-LOC101508582|transcript|XM_027330155.1|protein_coding||c.-8460T>A|||||3521|WARNING_TRANSCRIPT_NO_START_CODON,A|upstream_gene_variant|MODIFIER|exon-XM_027330155.1-1|GENE_exon-XM_027330155.1-1|transcript|rna-XM_027330155.1|protein_coding||c.-4039T>A|||||3521|WARNING_TRANSCRIPT_NO_STOP_CODON,A|downstream_gene_variant|MODIFIER|…	GT:AD:DP:GQ:PGT:PID:PL
NC_021160.1	1819847	.	A	C	1/1	0/0	739.42	PASS	AC=2;AF=0.500;AN=4;ANN=C|upstream_gene_variant|MODIFIER|LOC101508582|gene-LOC101508582|transcript|XM_027330155.1|protein_coding||c.-8356A>C|||||3417|WARNING_TRANSCRIPT_NO_START_CODON,C|upstream_gene_variant|MODIFIER|exon-XM_027330155.1-1|GENE_exon-XM_027330155.1-1|transcript|rna-XM_027330155.1|protein_coding||c.-3935A>C|||||3417|WARNING_TRANSCRIPT_NO_STOP_CODON,C|downstream_gene_variant|MODIFIER|…	GT:AD:DP:GQ:PL
NC_021160.1	1819945	.	T	C	1/1	0/0	1163.42	PASS	AC=2;AF=0.500;AN=4;ANN=C|upstream_gene_variant|MODIFIER|LOC101508582|gene-LOC101508582|transcript|XM_027330155.1|protein_coding||c.-8258T>C|||||3319|WARNING_TRANSCRIPT_NO_START_CODON,C|upstream_gene_variant|MODIFIER|exon-XM_027330155.1-1|GENE_exon-XM_027330155.1-1|transcript|rna-XM_027330155.1|protein_coding||c.-3837T>C|||||3319|WARNING_TRANSCRIPT_NO_STOP_CODON,C|downstream_gene_variant|MODIFIER|…	GT:AD:DP:GQ:PL
NC_021160.1	1820067	.	A	C	1/1	0/0	2665.42	PASS	AC=2;AF=0.500;AN=4;ANN=C|upstream_gene_variant|MODIFIER|LOC101508582|gene-LOC101508582|transcript|XM_027330155.1|protein_coding||c.-8136A>C|||||3197|WARNING_TRANSCRIPT_NO_START_CODON,C|upstream_gene_variant|MODIFIER|exon-XM_027330155.1-1|GENE_exon-XM_027330155.1-1|transcript|rna-XM_027330155.1|protein_coding||c.-3715A>C|||||3197|WARNING_TRANSCRIPT_NO_STOP_CODON,C|downstream_gene_variant|MODIFIER|…	GT:AD:DP:GQ:PGT:PID:PL
NC_021160.1	1820077	.	T	G	1/1	0/0	2734.42	PASS	AC=2;AF=0.500;AN=4;ANN=G|upstream_gene_variant|MODIFIER|LOC101508582|gene-LOC101508582|transcript|XM_027330155.1|protein_coding||c.-8126T>G|||||3187|WARNING_TRANSCRIPT_NO_START_CODON,G|upstream_gene_variant|MODIFIER|exon-XM_027330155.1-1|GENE_exon-XM_027330155.1-1|transcript|rna-XM_027330155.1|protein_coding||c.-3705T>G|||||3187|WARNING_TRANSCRIPT_NO_STOP_CODON,G|downstream_gene_variant|MODIFIER|…	GT:AD:DP:GQ:PGT:PID:PL
NC_021160.1	1820090	.	T	C	1/1	0/0	2800.42	PASS	AC=2;AF=0.500;AN=4;ANN=C|upstream_gene_variant|MODIFIER|LOC101508582|gene-LOC101508582|transcript|XM_027330155.1|protein_coding||c.-8113T>C|||||3174|WARNING_TRANSCRIPT_NO_START_CODON,C|upstream_gene_variant|MODIFIER|exon-XM_027330155.1-1|GENE_exon-XM_027330155.1-1|transcript|rna-XM_027330155.1|protein_coding||c.-3692T>C|||||3174|WARNING_TRANSCRIPT_NO_STOP_CODON,C|downstream_gene_variant|MODIFIER|…	GT:AD:DP:GQ:PGT:PID:PL
NC_021160.1	1820091	.	C	T	1/1	0/0	2800.42	PASS	AC=2;AF=0.500;AN=4;ANN=T|upstream_gene_variant|MODIFIER|LOC101508582|gene-LOC101508582|transcript|XM_027330155.1|protein_coding||c.-8112C>T|||||3173|WARNING_TRANSCRIPT_NO_START_CODON,T|upstream_gene_variant|MODIFIER|exon-XM_027330155.1-1|GENE_exon-XM_027330155.1-1|transcript|rna-XM_027330155.1|protein_coding||c.-3691C>T|||||3173|WARNING_TRANSCRIPT_NO_STOP_CODON,T|downstream_gene_variant|MODIFIER|…	GT:AD:DP:GQ:PGT:PID:PL
NC_021160.1	1820112	.	G	A	1/1	0/0	2845.42	PASS	AC=2;AF=0.500;AN=4;ANN=A|upstream_gene_variant|MODIFIER|LOC101508582|gene-LOC101508582|transcript|XM_027330155.1|protein_coding||c.-8091G>A|||||3152|WARNING_TRANSCRIPT_NO_START_CODON,A|upstream_gene_variant|MODIFIER|exon-XM_027330155.1-1|GENE_exon-XM_027330155.1-1|transcript|rna-XM_027330155.1|protein_coding||c.-3670G>A|||||3152|WARNING_TRANSCRIPT_NO_STOP_CODON,A|downstream_gene_variant|MODIFIER|…	GT:AD:DP:GQ:PGT:PID:PL
NC_021160.1	1820125	.	T	G	1/1	0/0	2710.42	PASS	AC=2;AF=0.500;AN=4;ANN=G|upstream_gene_variant|MODIFIER|LOC101508582|gene-LOC101508582|transcript|XM_027330155.1|protein_coding||c.-8078T>G|||||3139|WARNING_TRANSCRIPT_NO_START_CODON,G|upstream_gene_variant|MODIFIER|exon-XM_027330155.1-1|GENE_exon-XM_027330155.1-1|transcript|rna-XM_027330155.1|protein_coding||c.-3657T>G|||||3139|WARNING_TRANSCRIPT_NO_STOP_CODON,G|downstream_gene_variant|MODIFIER|…	GT:AD:DP:GQ:PGT:PID:PL
NC_021160.1	1820130	.	G	A	1/1	0/0	2755.42	PASS	AC=2;AF=0.500;AN=4;ANN=A|upstream_gene_variant|MODIFIER|LOC101508582|gene-LOC101508582|transcript|XM_027330155.1|protein_coding||c.-8073G>A|||||3134|WARNING_TRANSCRIPT_NO_START_CODON,A|upstream_gene_variant|MODIFIER|exon-XM_027330155.1-1|GENE_exon-XM_027330155.1-1|transcript|rna-XM_027330155.1|protein_coding||c.-3652G>A|||||3134|WARNING_TRANSCRIPT_NO_STOP_CODON,A|downstream_gene_variant|MODIFIER|…	GT:AD:DP:GQ:PGT:PID:PL
NC_021160.1	1820139	.	T	C	1/1	0/0	2530.42	PASS	AC=2;AF=0.500;AN=4;ANN=C|upstream_gene_variant|MODIFIER|LOC101508582|gene-LOC101508582|transcript|XM_027330155.1|protein_coding||c.-8064T>C|||||3125|WARNING_TRANSCRIPT_NO_START_CODON,C|upstream_gene_variant|MODIFIER|exon-XM_027330155.1-1|GENE_exon-XM_027330155.1-1|transcript|rna-XM_027330155.1|protein_coding||c.-3643T>C|||||3125|WARNING_TRANSCRIPT_NO_STOP_CODON,C|downstream_gene_variant|MODIFIER|…	GT:AD:DP:GQ:PGT:PID:PL
NC_021160.1	1820149	.	T	C	1/1	0/0	2383.42	PASS	AC=2;AF=0.500;AN=4;ANN=C|upstream_gene_variant|MODIFIER|LOC101508582|gene-LOC101508582|transcript|XM_027330155.1|protein_coding||c.-8054T>C|||||3115|WARNING_TRANSCRIPT_NO_START_CODON,C|upstream_gene_variant|MODIFIER|exon-XM_027330155.1-1|GENE_exon-XM_027330155.1-1|transcript|rna-XM_027330155.1|protein_coding||c.-3633T>C|||||3115|WARNING_TRANSCRIPT_NO_STOP_CODON,C|downstream_gene_variant|MODIFIER|…	GT:AD:DP:GQ:PGT:PID:PL
NC_021160.1	1820150	.	T	G	1/1	0/0	2383.42	PASS	AC=2;AF=0.500;AN=4;ANN=G|upstream_gene_variant|MODIFIER|LOC101508582|gene-LOC101508582|transcript|XM_027330155.1|protein_coding||c.-8053T>G|||||3114|WARNING_TRANSCRIPT_NO_START_CODON,G|upstream_gene_variant|MODIFIER|exon-XM_027330155.1-1|GENE_exon-XM_027330155.1-1|transcript|rna-XM_027330155.1|protein_coding||c.-3632T>G|||||3114|WARNING_TRANSCRIPT_NO_STOP_CODON,G|downstream_gene_variant|MODIFIER|…	GT:AD:DP:GQ:PGT:PID:PL
NC_021160.1	1820151	.	G	A	1/1	0/0	2338.42	PASS	AC=2;AF=0.500;AN=4;ANN=A|upstream_gene_variant|MODIFIER|LOC101508582|gene-LOC101508582|transcript|XM_027330155.1|protein_coding||c.-8052G>A|||||3113|WARNING_TRANSCRIPT_NO_START_CODON,A|upstream_gene_variant|MODIFIER|exon-XM_027330155.1-1|GENE_exon-XM_027330155.1-1|transcript|rna-XM_027330155.1|protein_coding||c.-3631G>A|||||3113|WARNING_TRANSCRIPT_NO_STOP_CODON,A|downstream_gene_variant|MODIFIER|…	GT:AD:DP:GQ:PGT:PID:PL
NC_021160.1	1820254	.	G	GAA	1/1	0/0	1904.38	PASS	AC=2;AF=0.500;AN=4;ANN=GAA|upstream_gene_variant|MODIFIER|LOC101508582|gene-LOC101508582|transcript|XM_027330155.1|protein_coding||c.-7949_-7948insAA|||||3009|WARNING_TRANSCRIPT_NO_START_CODON,GAA|upstream_gene_variant|MODIFIER|exon-XM_027330155.1-1|GENE_exon-XM_027330155.1-1|transcript|rna-XM_027330155.1|protein_coding||c.-3528_-3527insAA|||||3009|WARNING_TRANSCRIPT_NO_STOP_CODON,GAA|downstream_…	GT:AD:DP:GQ:PGT:PID:PL
NC_021160.1	1820270	.	A	AAT	1/1	0/0	1892.38	PASS	AC=2;AF=0.500;AN=4;ANN=AAT|upstream_gene_variant|MODIFIER|LOC101508582|gene-LOC101508582|transcript|XM_027330155.1|protein_coding||c.-7933_-7932insAT|||||2993|WARNING_TRANSCRIPT_NO_START_CODON,AAT|upstream_gene_variant|MODIFIER|exon-XM_027330155.1-1|GENE_exon-XM_027330155.1-1|transcript|rna-XM_027330155.1|protein_coding||c.-3512_-3511insAT|||||2993|WARNING_TRANSCRIPT_NO_STOP_CODON,AAT|downstream_…	GT:AD:DP:GQ:PGT:PID:PL
NC_021160.1	1820313	.	A	G	1/1	0/0	1500.42	PASS	AC=2;AF=0.500;AN=4;ANN=G|upstream_gene_variant|MODIFIER|LOC101508582|gene-LOC101508582|transcript|XM_027330155.1|protein_coding||c.-7890A>G|||||2951|WARNING_TRANSCRIPT_NO_START_CODON,G|upstream_gene_variant|MODIFIER|exon-XM_027330155.1-1|GENE_exon-XM_027330155.1-1|transcript|rna-XM_027330155.1|protein_coding||c.-3469A>G|||||2951|WARNING_TRANSCRIPT_NO_STOP_CODON,G|downstream_gene_variant|MODIFIER|…	GT:AD:DP:GQ:PGT:PID:PL
NC_021160.1	1820328	.	TA	T	1/1	0/0	1543.38	PASS	AC=2;AF=0.500;AN=4;ANN=T|upstream_gene_variant|MODIFIER|LOC101508582|gene-LOC101508582|transcript|XM_027330155.1|protein_coding||c.-7874delA|||||2935|WARNING_TRANSCRIPT_NO_START_CODON,T|upstream_gene_variant|MODIFIER|exon-XM_027330155.1-1|GENE_exon-XM_027330155.1-1|transcript|rna-XM_027330155.1|protein_coding||c.-3453delA|||||2935|WARNING_TRANSCRIPT_NO_STOP_CODON,T|downstream_gene_variant|MODIFIE…	GT:AD:DP:GQ:PGT:PID:PL
NC_021160.1	1820338	.	C	T	1/1	0/0	1585.42	PASS	AC=2;AF=0.500;AN=4;ANN=T|upstream_gene_variant|MODIFIER|LOC101508582|gene-LOC101508582|transcript|XM_027330155.1|protein_coding||c.-7865C>T|||||2926|WARNING_TRANSCRIPT_NO_START_CODON,T|upstream_gene_variant|MODIFIER|exon-XM_027330155.1-1|GENE_exon-XM_027330155.1-1|transcript|rna-XM_027330155.1|protein_coding||c.-3444C>T|||||2926|WARNING_TRANSCRIPT_NO_STOP_CODON,T|downstream_gene_variant|MODIFIER|…	GT:AD:DP:GQ:PGT:PID:PL
NC_021160.1	1820344	.	G	A	1/1	0/0	1495.42	PASS	AC=2;AF=0.500;AN=4;ANN=A|upstream_gene_variant|MODIFIER|LOC101508582|gene-LOC101508582|transcript|XM_027330155.1|protein_coding||c.-7859G>A|||||2920|WARNING_TRANSCRIPT_NO_START_CODON,A|upstream_gene_variant|MODIFIER|exon-XM_027330155.1-1|GENE_exon-XM_027330155.1-1|transcript|rna-XM_027330155.1|protein_coding||c.-3438G>A|||||2920|WARNING_TRANSCRIPT_NO_STOP_CODON,A|downstream_gene_variant|MODIFIER|…	GT:AD:DP:GQ:PGT:PID:PL
NC_021160.1	1820351	.	T	C	1/1	0/0	1360.42	mrd30	AC=2;AF=0.500;AN=4;ANN=C|upstream_gene_variant|MODIFIER|LOC101508582|gene-LOC101508582|transcript|XM_027330155.1|protein_coding||c.-7852T>C|||||2913|WARNING_TRANSCRIPT_NO_START_CODON,C|upstream_gene_variant|MODIFIER|exon-XM_027330155.1-1|GENE_exon-XM_027330155.1-1|transcript|rna-XM_027330155.1|protein_coding||c.-3431T>C|||||2913|WARNING_TRANSCRIPT_NO_STOP_CODON,C|downstream_gene_variant|MODIFIER|…	GT:AD:DP:GQ:PGT:PID:PL
NC_021160.1	1820386	.	T	C	1/1	0/0	1530.42	PASS	AC=2;AF=0.500;AN=4;ANN=C|upstream_gene_variant|MODIFIER|LOC101508582|gene-LOC101508582|transcript|XM_027330155.1|protein_coding||c.-7817T>C|||||2878|WARNING_TRANSCRIPT_NO_START_CODON,C|upstream_gene_variant|MODIFIER|exon-XM_027330155.1-1|GENE_exon-XM_027330155.1-1|transcript|rna-XM_027330155.1|protein_coding||c.-3396T>C|||||2878|WARNING_TRANSCRIPT_NO_STOP_CODON,C|downstream_gene_variant|MODIFIER|…	GT:AD:DP:GQ:PGT:PID:PL
NC_021160.1	1820393	.	C	CA	1/1	0/0	1634.38	PASS	AC=2;AF=0.500;AN=4;ANN=CA|upstream_gene_variant|MODIFIER|LOC101508582|gene-LOC101508582|transcript|XM_027330155.1|protein_coding||c.-7810_-7809insA|||||2870|WARNING_TRANSCRIPT_NO_START_CODON,CA|upstream_gene_variant|MODIFIER|exon-XM_027330155.1-1|GENE_exon-XM_027330155.1-1|transcript|rna-XM_027330155.1|protein_coding||c.-3389_-3388insA|||||2870|WARNING_TRANSCRIPT_NO_STOP_CODON,CA|downstream_gene_…	GT:AD:DP:GQ:PGT:PID:PL
NC_021160.1	1820394	.	T	A	1/1	0/0	1664.42	PASS	AC=2;AF=0.500;AN=4;ANN=A|upstream_gene_variant|MODIFIER|LOC101508582|gene-LOC101508582|transcript|XM_027330155.1|protein_coding||c.-7809T>A|||||2870|WARNING_TRANSCRIPT_NO_START_CODON,A|upstream_gene_variant|MODIFIER|exon-XM_027330155.1-1|GENE_exon-XM_027330155.1-1|transcript|rna-XM_027330155.1|protein_coding||c.-3388T>A|||||2870|WARNING_TRANSCRIPT_NO_STOP_CODON,A|downstream_gene_variant|MODIFIER|…	GT:AD:DP:GQ:PGT:PID:PL
NC_021160.1	1820407	.	T	C	1/1	0/0	1765.42	PASS	AC=2;AF=0.500;AN=4;ANN=C|upstream_gene_variant|MODIFIER|LOC101508582|gene-LOC101508582|transcript|XM_027330155.1|protein_coding||c.-7796T>C|||||2857|WARNING_TRANSCRIPT_NO_START_CODON,C|upstream_gene_variant|MODIFIER|exon-XM_027330155.1-1|GENE_exon-XM_027330155.1-1|transcript|rna-XM_027330155.1|protein_coding||c.-3375T>C|||||2857|WARNING_TRANSCRIPT_NO_STOP_CODON,C|downstream_gene_variant|MODIFIER|…	GT:AD:DP:GQ:PGT:PID:PL
NC_021160.1	1820414	.	C	T	1/1	0/0	1765.42	PASS	AC=2;AF=0.500;AN=4;ANN=T|upstream_gene_variant|MODIFIER|LOC101508582|gene-LOC101508582|transcript|XM_027330155.1|protein_coding||c.-7789C>T|||||2850|WARNING_TRANSCRIPT_NO_START_CODON,T|upstream_gene_variant|MODIFIER|exon-XM_027330155.1-1|GENE_exon-XM_027330155.1-1|transcript|rna-XM_027330155.1|protein_coding||c.-3368C>T|||||2850|WARNING_TRANSCRIPT_NO_STOP_CODON,T|downstream_gene_variant|MODIFIER|…	GT:AD:DP:GQ:PGT:PID:PL
NC_021160.1	1820425	.	TA	T	1/1	0/0	1981.38	PASS	AC=2;AF=0.500;AN=4;ANN=T|upstream_gene_variant|MODIFIER|LOC101508582|gene-LOC101508582|transcript|XM_027330155.1|protein_coding||c.-7777delA|||||2838|WARNING_TRANSCRIPT_NO_START_CODON,T|upstream_gene_variant|MODIFIER|exon-XM_027330155.1-1|GENE_exon-XM_027330155.1-1|transcript|rna-XM_027330155.1|protein_coding||c.-3356delA|||||2838|WARNING_TRANSCRIPT_NO_STOP_CODON,T|downstream_gene_variant|MODIFIE…	GT:AD:DP:GQ:PGT:PID:PL
NC_021160.1	1820449	.	T	G	1/1	0/0	2292.42	PASS	AC=2;AF=0.500;AN=4;ANN=G|upstream_gene_variant|MODIFIER|LOC101508582|gene-LOC101508582|transcript|XM_027330155.1|protein_coding||c.-7754T>G|||||2815|WARNING_TRANSCRIPT_NO_START_CODON,G|upstream_gene_variant|MODIFIER|exon-XM_027330155.1-1|GENE_exon-XM_027330155.1-1|transcript|rna-XM_027330155.1|protein_coding||c.-3333T>G|||||2815|WARNING_TRANSCRIPT_NO_STOP_CODON,G|downstream_gene_variant|MODIFIER|…	GT:AD:DP:GQ:PGT:PID:PL
NC_021160.1	1820468	.	T	G	1/1	0/0	2206.42	PASS	AC=2;AF=0.500;AN=4;ANN=G|upstream_gene_variant|MODIFIER|LOC101508582|gene-LOC101508582|transcript|XM_027330155.1|protein_coding||c.-7735T>G|||||2796|WARNING_TRANSCRIPT_NO_START_CODON,G|upstream_gene_variant|MODIFIER|exon-XM_027330155.1-1|GENE_exon-XM_027330155.1-1|transcript|rna-XM_027330155.1|protein_coding||c.-3314T>G|||||2796|WARNING_TRANSCRIPT_NO_STOP_CODON,G|downstream_gene_variant|MODIFIER|…	GT:AD:DP:GQ:PGT:PID:PL
NC_021160.1	1820515	.	A	AT	1/1	0/0	2486.38	PASS	AC=2;AF=0.500;AN=4;ANN=AT|upstream_gene_variant|MODIFIER|LOC101508582|gene-LOC101508582|transcript|XM_027330155.1|protein_coding||c.-7688_-7687insT|||||2748|WARNING_TRANSCRIPT_NO_START_CODON,AT|upstream_gene_variant|MODIFIER|exon-XM_027330155.1-1|GENE_exon-XM_027330155.1-1|transcript|rna-XM_027330155.1|protein_coding||c.-3267_-3266insT|||||2748|WARNING_TRANSCRIPT_NO_STOP_CODON,AT|downstream_gene_…	GT:AD:DP:GQ:PGT:PID:PL
NC_021160.1	1820517	.	C	A	1/1	0/0	2495.42	PASS	AC=2;AF=0.500;AN=4;ANN=A|upstream_gene_variant|MODIFIER|LOC101508582|gene-LOC101508582|transcript|XM_027330155.1|protein_coding||c.-7686C>A|||||2747|WARNING_TRANSCRIPT_NO_START_CODON,A|upstream_gene_variant|MODIFIER|exon-XM_027330155.1-1|GENE_exon-XM_027330155.1-1|transcript|rna-XM_027330155.1|protein_coding||c.-3265C>A|||||2747|WARNING_TRANSCRIPT_NO_STOP_CODON,A|downstream_gene_variant|MODIFIER|…	GT:AD:DP:GQ:PGT:PID:PL
NC_021160.1	1820550	.	T	G	1/1	0/0	1148.42	PASS	AC=2;AF=0.500;AN=4;ANN=G|upstream_gene_variant|MODIFIER|LOC101508582|gene-LOC101508582|transcript|XM_027330155.1|protein_coding||c.-7653T>G|||||2714|WARNING_TRANSCRIPT_NO_START_CODON,G|upstream_gene_variant|MODIFIER|exon-XM_027330155.1-1|GENE_exon-XM_027330155.1-1|transcript|rna-XM_027330155.1|protein_coding||c.-3232T>G|||||2714|WARNING_TRANSCRIPT_NO_STOP_CODON,G|downstream_gene_variant|MODIFIER|…	GT:AD:DP:GQ:PL
NC_021160.1	1820590	.	A	T	1/1	0/0	1255.42	PASS	AC=2;AF=0.500;AN=4;ANN=T|upstream_gene_variant|MODIFIER|LOC101508582|gene-LOC101508582|transcript|XM_027330155.1|protein_coding||c.-7613A>T|||||2674|WARNING_TRANSCRIPT_NO_START_CODON,T|upstream_gene_variant|MODIFIER|exon-XM_027330155.1-1|GENE_exon-XM_027330155.1-1|transcript|rna-XM_027330155.1|protein_coding||c.-3192A>T|||||2674|WARNING_TRANSCRIPT_NO_STOP_CODON,T|downstream_gene_variant|MODIFIER|…	GT:AD:DP:GQ:PL
NC_021160.1	1820616	.	C	T	1/1	0/0	2005.42	PASS	AC=2;AF=0.500;AN=4;ANN=T|upstream_gene_variant|MODIFIER|LOC101508582|gene-LOC101508582|transcript|XM_027330155.1|protein_coding||c.-7587C>T|||||2648|WARNING_TRANSCRIPT_NO_START_CODON,T|upstream_gene_variant|MODIFIER|exon-XM_027330155.1-1|GENE_exon-XM_027330155.1-1|transcript|rna-XM_027330155.1|protein_coding||c.-3166C>T|||||2648|WARNING_TRANSCRIPT_NO_STOP_CODON,T|downstream_gene_variant|MODIFIER|…	GT:AD:DP:GQ:PGT:PID:PL
NC_021160.1	1820632	.	C	G	1/1	0/0	1923.42	PASS	AC=2;AF=0.500;AN=4;ANN=G|upstream_gene_variant|MODIFIER|LOC101508582|gene-LOC101508582|transcript|XM_027330155.1|protein_coding||c.-7571C>G|||||2632|WARNING_TRANSCRIPT_NO_START_CODON,G|upstream_gene_variant|MODIFIER|exon-XM_027330155.1-1|GENE_exon-XM_027330155.1-1|transcript|rna-XM_027330155.1|protein_coding||c.-3150C>G|||||2632|WARNING_TRANSCRIPT_NO_STOP_CODON,G|downstream_gene_variant|MODIFIER|…	GT:AD:DP:GQ:PGT:PID:PL
NC_021160.1	1820685	.	A	G	1/1	0/0	2284.42	PASS	AC=2;AF=0.500;AN=4;ANN=G|upstream_gene_variant|MODIFIER|LOC101508582|gene-LOC101508582|transcript|XM_027330155.1|protein_coding||c.-7518A>G|||||2579|WARNING_TRANSCRIPT_NO_START_CODON,G|upstream_gene_variant|MODIFIER|exon-XM_027330155.1-1|GENE_exon-XM_027330155.1-1|transcript|rna-XM_027330155.1|protein_coding||c.-3097A>G|||||2579|WARNING_TRANSCRIPT_NO_STOP_CODON,G|downstream_gene_variant|MODIFIER|…	GT:AD:DP:GQ:PGT:PID:PL
NC_021160.1	1820701	.	A	C	1/1	0/0	2382.42	PASS	AC=2;AF=0.500;AN=4;ANN=C|upstream_gene_variant|MODIFIER|LOC101508582|gene-LOC101508582|transcript|XM_027330155.1|protein_coding||c.-7502A>C|||||2563|WARNING_TRANSCRIPT_NO_START_CODON,C|upstream_gene_variant|MODIFIER|exon-XM_027330155.1-1|GENE_exon-XM_027330155.1-1|transcript|rna-XM_027330155.1|protein_coding||c.-3081A>C|||||2563|WARNING_TRANSCRIPT_NO_STOP_CODON,C|downstream_gene_variant|MODIFIER|…	GT:AD:DP:GQ:PGT:PID:PL
NC_021160.1	1820724	.	T	C	1/1	0/0	2281.42	PASS	AC=2;AF=0.500;AN=4;ANN=C|upstream_gene_variant|MODIFIER|LOC101508582|gene-LOC101508582|transcript|XM_027330155.1|protein_coding||c.-7479T>C|||||2540|WARNING_TRANSCRIPT_NO_START_CODON,C|upstream_gene_variant|MODIFIER|exon-XM_027330155.1-1|GENE_exon-XM_027330155.1-1|transcript|rna-XM_027330155.1|protein_coding||c.-3058T>C|||||2540|WARNING_TRANSCRIPT_NO_STOP_CODON,C|downstream_gene_variant|MODIFIER|…	GT:AD:DP:GQ:PGT:PID:PL
NC_021160.1	1820965	.	T	TAA	1/1	0/0	2280.38	PASS	AC=2;AF=0.500;AN=4;ANN=TAA|upstream_gene_variant|MODIFIER|LOC101508582|gene-LOC101508582|transcript|XM_027330155.1|protein_coding||c.-7238_-7237insAA|||||2298|WARNING_TRANSCRIPT_NO_START_CODON,TAA|upstream_gene_variant|MODIFIER|exon-XM_027330155.1-1|GENE_exon-XM_027330155.1-1|transcript|rna-XM_027330155.1|protein_coding||c.-2817_-2816insAA|||||2298|WARNING_TRANSCRIPT_NO_STOP_CODON,TAA|downstream_…	GT:AD:DP:GQ:PL
NC_021160.1	1821121	.	G	C	1/1	0/0	1198.42	PASS	AC=2;AF=0.500;AN=4;ANN=C|upstream_gene_variant|MODIFIER|LOC101508582|gene-LOC101508582|transcript|XM_027330155.1|protein_coding||c.-7082G>C|||||2143|WARNING_TRANSCRIPT_NO_START_CODON,C|upstream_gene_variant|MODIFIER|exon-XM_027330155.1-1|GENE_exon-XM_027330155.1-1|transcript|rna-XM_027330155.1|protein_coding||c.-2661G>C|||||2143|WARNING_TRANSCRIPT_NO_STOP_CODON,C|downstream_gene_variant|MODIFIER|…	GT:AD:DP:GQ:PL
NC_021160.1	1821280	.	A	T	1/1	0/0	1579.42	PASS	AC=2;AF=0.500;AN=4;ANN=T|upstream_gene_variant|MODIFIER|LOC101508582|gene-LOC101508582|transcript|XM_027330155.1|protein_coding||c.-6923A>T|||||1984|WARNING_TRANSCRIPT_NO_START_CODON,T|upstream_gene_variant|MODIFIER|exon-XM_027330155.1-1|GENE_exon-XM_027330155.1-1|transcript|rna-XM_027330155.1|protein_coding||c.-2502A>T|||||1984|WARNING_TRANSCRIPT_NO_STOP_CODON,T|downstream_gene_variant|MODIFIER|…	GT:AD:DP:GQ:PL
NC_021160.1	1821360	.	A	T	1/1	0/0	1063.42	PASS	AC=2;AF=0.500;AN=4;ANN=T|upstream_gene_variant|MODIFIER|LOC101508582|gene-LOC101508582|transcript|XM_027330155.1|protein_coding||c.-6843A>T|||||1904|WARNING_TRANSCRIPT_NO_START_CODON,T|upstream_gene_variant|MODIFIER|exon-XM_027330155.1-1|GENE_exon-XM_027330155.1-1|transcript|rna-XM_027330155.1|protein_coding||c.-2422A>T|||||1904|WARNING_TRANSCRIPT_NO_STOP_CODON,T|downstream_gene_variant|MODIFIER|…	GT:AD:DP:GQ:PL
NC_021160.1	1821388	.	A	G	1/1	0/0	1219.42	PASS	AC=2;AF=0.500;AN=4;ANN=G|upstream_gene_variant|MODIFIER|LOC101508582|gene-LOC101508582|transcript|XM_027330155.1|protein_coding||c.-6815A>G|||||1876|WARNING_TRANSCRIPT_NO_START_CODON,G|upstream_gene_variant|MODIFIER|exon-XM_027330155.1-1|GENE_exon-XM_027330155.1-1|transcript|rna-XM_027330155.1|protein_coding||c.-2394A>G|||||1876|WARNING_TRANSCRIPT_NO_STOP_CODON,G|downstream_gene_variant|MODIFIER|…	GT:AD:DP:GQ:PGT:PID:PL
NC_021160.1	1821406	.	T	TTCAATAAAATTTTTATTACAAAAA	1/1	0/0	1729.38	mrd30	AC=2;AF=0.500;AN=4;ANN=TTCAATAAAATTTTTATTACAAAAA|upstream_gene_variant|MODIFIER|LOC101508582|gene-LOC101508582|transcript|XM_027330155.1|protein_coding||c.-6797_-6796insTCAATAAAATTTTTATTACAAAAA|||||1857|WARNING_TRANSCRIPT_NO_START_CODON,TTCAATAAAATTTTTATTACAAAAA|upstream_gene_variant|MODIFIER|exon-XM_027330155.1-1|GENE_exon-XM_027330155.1-1|transcript|rna-XM_027330155.1|protein_coding||c.-2376_-2…	GT:AD:DP:GQ:PL
NC_021160.1	1821411	.	C	A	1/1	0/0	1360.42	PASS	AC=2;AF=0.500;AN=4;ANN=A|upstream_gene_variant|MODIFIER|LOC101508582|gene-LOC101508582|transcript|XM_027330155.1|protein_coding||c.-6792C>A|||||1853|WARNING_TRANSCRIPT_NO_START_CODON,A|upstream_gene_variant|MODIFIER|exon-XM_027330155.1-1|GENE_exon-XM_027330155.1-1|transcript|rna-XM_027330155.1|protein_coding||c.-2371C>A|||||1853|WARNING_TRANSCRIPT_NO_STOP_CODON,A|downstream_gene_variant|MODIFIER|…	GT:AD:DP:GQ:PGT:PID:PL
NC_021160.1	1821424	.	T	C	1/1	0/0	1225.42	mrd30	AC=2;AF=0.500;AN=4;ANN=C|upstream_gene_variant|MODIFIER|LOC101508582|gene-LOC101508582|transcript|XM_027330155.1|protein_coding||c.-6779T>C|||||1840|WARNING_TRANSCRIPT_NO_START_CODON,C|upstream_gene_variant|MODIFIER|exon-XM_027330155.1-1|GENE_exon-XM_027330155.1-1|transcript|rna-XM_027330155.1|protein_coding||c.-2358T>C|||||1840|WARNING_TRANSCRIPT_NO_STOP_CODON,C|downstream_gene_variant|MODIFIER|…	GT:AD:DP:GQ:PGT:PID:PL
NC_021160.1	1821431	.	C	G	1/1	0/0	1180.42	mrd30	AC=2;AF=0.500;AN=4;ANN=G|upstream_gene_variant|MODIFIER|LOC101508582|gene-LOC101508582|transcript|XM_027330155.1|protein_coding||c.-6772C>G|||||1833|WARNING_TRANSCRIPT_NO_START_CODON,G|upstream_gene_variant|MODIFIER|exon-XM_027330155.1-1|GENE_exon-XM_027330155.1-1|transcript|rna-XM_027330155.1|protein_coding||c.-2351C>G|||||1833|WARNING_TRANSCRIPT_NO_STOP_CODON,G|downstream_gene_variant|MODIFIER|…	GT:AD:DP:GQ:PGT:PID:PL
NC_021160.1	1821440	.	C	T	1/1	0/0	1135.42	mrd30	AC=2;AF=0.500;AN=4;ANN=T|upstream_gene_variant|MODIFIER|LOC101508582|gene-LOC101508582|transcript|XM_027330155.1|protein_coding||c.-6763C>T|||||1824|WARNING_TRANSCRIPT_NO_START_CODON,T|upstream_gene_variant|MODIFIER|exon-XM_027330155.1-1|GENE_exon-XM_027330155.1-1|transcript|rna-XM_027330155.1|protein_coding||c.-2342C>T|||||1824|WARNING_TRANSCRIPT_NO_STOP_CODON,T|downstream_gene_variant|MODIFIER|…	GT:AD:DP:GQ:PGT:PID:PL
NC_021160.1	1821443	.	A	T	1/1	0/0	1135.42	mrd30	AC=2;AF=0.500;AN=4;ANN=T|upstream_gene_variant|MODIFIER|LOC101508582|gene-LOC101508582|transcript|XM_027330155.1|protein_coding||c.-6760A>T|||||1821|WARNING_TRANSCRIPT_NO_START_CODON,T|upstream_gene_variant|MODIFIER|exon-XM_027330155.1-1|GENE_exon-XM_027330155.1-1|transcript|rna-XM_027330155.1|protein_coding||c.-2339A>T|||||1821|WARNING_TRANSCRIPT_NO_STOP_CODON,T|downstream_gene_variant|MODIFIER|…	GT:AD:DP:GQ:PGT:PID:PL
NC_021160.1	1821450	.	C	T	1/1	0/0	1183.42	mrd30	AC=2;AF=0.500;AN=4;ANN=T|upstream_gene_variant|MODIFIER|LOC101508582|gene-LOC101508582|transcript|XM_027330155.1|protein_coding||c.-6753C>T|||||1814|WARNING_TRANSCRIPT_NO_START_CODON,T|upstream_gene_variant|MODIFIER|exon-XM_027330155.1-1|GENE_exon-XM_027330155.1-1|transcript|rna-XM_027330155.1|protein_coding||c.-2332C>T|||||1814|WARNING_TRANSCRIPT_NO_STOP_CODON,T|downstream_gene_variant|MODIFIER|…	GT:AD:DP:GQ:PGT:PID:PL
NC_021160.1	1821551	.	A	T	1/1	0/0	995.42	PASS	AC=2;AF=0.500;AN=4;ANN=T|upstream_gene_variant|MODIFIER|LOC101508582|gene-LOC101508582|transcript|XM_027330155.1|protein_coding||c.-6652A>T|||||1713|WARNING_TRANSCRIPT_NO_START_CODON,T|upstream_gene_variant|MODIFIER|exon-XM_027330155.1-1|GENE_exon-XM_027330155.1-1|transcript|rna-XM_027330155.1|protein_coding||c.-2231A>T|||||1713|WARNING_TRANSCRIPT_NO_STOP_CODON,T|downstream_gene_variant|MODIFIER|…	GT:AD:DP:GQ:PL
NC_021160.1	1821968	.	A	G	1/1	0/0	1448.42	PASS	AC=2;AF=0.500;AN=4;ANN=G|upstream_gene_variant|MODIFIER|LOC101508582|gene-LOC101508582|transcript|XM_027330155.1|protein_coding||c.-6235A>G|||||1296|WARNING_TRANSCRIPT_NO_START_CODON,G|upstream_gene_variant|MODIFIER|exon-XM_027330155.1-1|GENE_exon-XM_027330155.1-1|transcript|rna-XM_027330155.1|protein_coding||c.-1814A>G|||||1296|WARNING_TRANSCRIPT_NO_STOP_CODON,G|downstream_gene_variant|MODIFIER|…	GT:AD:DP:GQ:PL
NC_021160.1	1821996	.	TA	T	1/1	0/0	2521.38	PASS	AC=2;AF=0.500;AN=4;ANN=T|upstream_gene_variant|MODIFIER|LOC101508582|gene-LOC101508582|transcript|XM_027330155.1|protein_coding||c.-6206delA|||||1267|WARNING_TRANSCRIPT_NO_START_CODON,T|upstream_gene_variant|MODIFIER|exon-XM_027330155.1-1|GENE_exon-XM_027330155.1-1|transcript|rna-XM_027330155.1|protein_coding||c.-1785delA|||||1267|WARNING_TRANSCRIPT_NO_STOP_CODON,T|downstream_gene_variant|MODIFIE…	GT:AD:DP:GQ:PGT:PID:PL
NC_021160.1	1822009	.	C	T	1/1	0/0	2720.42	PASS	AC=2;AF=0.500;AN=4;ANN=T|upstream_gene_variant|MODIFIER|LOC101508582|gene-LOC101508582|transcript|XM_027330155.1|protein_coding||c.-6194C>T|||||1255|WARNING_TRANSCRIPT_NO_START_CODON,T|upstream_gene_variant|MODIFIER|exon-XM_027330155.1-1|GENE_exon-XM_027330155.1-1|transcript|rna-XM_027330155.1|protein_coding||c.-1773C>T|||||1255|WARNING_TRANSCRIPT_NO_STOP_CODON,T|downstream_gene_variant|MODIFIER|…	GT:AD:DP:GQ:PGT:PID:PL
NC_021160.1	1822026	.	TC	T	1/1	0/0	2703.38	PASS	AC=2;AF=0.500;AN=4;ANN=T|upstream_gene_variant|MODIFIER|LOC101508582|gene-LOC101508582|transcript|XM_027330155.1|protein_coding||c.-6176delC|||||1237|WARNING_TRANSCRIPT_NO_START_CODON,T|upstream_gene_variant|MODIFIER|exon-XM_027330155.1-1|GENE_exon-XM_027330155.1-1|transcript|rna-XM_027330155.1|protein_coding||c.-1755delC|||||1237|WARNING_TRANSCRIPT_NO_STOP_CODON,T|downstream_gene_variant|MODIFIE…	GT:AD:DP:GQ:PGT:PID:PL
NC_021160.1	1822251	.	TATATATA	T	1/1	0/0	1948.38	MQ40	AC=2;AF=0.500;AN=4;ANN=T|upstream_gene_variant|MODIFIER|LOC101508582|gene-LOC101508582|transcript|XM_027330155.1|protein_coding||c.-5951_-5945delATATATA|||||1012|WARNING_TRANSCRIPT_NO_START_CODON,T|upstream_gene_variant|MODIFIER|exon-XM_027330155.1-1|GENE_exon-XM_027330155.1-1|transcript|rna-XM_027330155.1|protein_coding||c.-1530_-1524delATATATA|||||1012|WARNING_TRANSCRIPT_NO_STOP_CODON,T|downstr…	GT:AD:DP:GQ:PGT:PID:PL
NC_021160.1	1822269	.	C	T	1/1	0/0	1956.42	MQ40	AC=2;AF=0.500;AN=4;ANN=T|upstream_gene_variant|MODIFIER|LOC101508582|gene-LOC101508582|transcript|XM_027330155.1|protein_coding||c.-5934C>T|||||995|WARNING_TRANSCRIPT_NO_START_CODON,T|upstream_gene_variant|MODIFIER|exon-XM_027330155.1-1|GENE_exon-XM_027330155.1-1|transcript|rna-XM_027330155.1|protein_coding||c.-1513C>T|||||995|WARNING_TRANSCRIPT_NO_STOP_CODON,T|downstream_gene_variant|MODIFIER|LO…	GT:AD:DP:GQ:PGT:PID:PL
NC_021160.1	1822408	.	T	A	1/1	0/0	2602.42	PASS	AC=2;AF=0.500;AN=4;ANN=A|upstream_gene_variant|MODIFIER|LOC101508582|gene-LOC101508582|transcript|XM_027330155.1|protein_coding||c.-5795T>A|||||856|WARNING_TRANSCRIPT_NO_START_CODON,A|upstream_gene_variant|MODIFIER|exon-XM_027330155.1-1|GENE_exon-XM_027330155.1-1|transcript|rna-XM_027330155.1|protein_coding||c.-1374T>A|||||856|WARNING_TRANSCRIPT_NO_STOP_CODON,A|downstream_gene_variant|MODIFIER|LO…	GT:AD:DP:GQ:PGT:PID:PL
NC_021160.1	1822426	.	TG	T	1/1	0/0	2485.38	PASS	AC=2;AF=0.500;AN=4;ANN=T|upstream_gene_variant|MODIFIER|LOC101508582|gene-LOC101508582|transcript|XM_027330155.1|protein_coding||c.-5776delG|||||837|WARNING_TRANSCRIPT_NO_START_CODON,T|upstream_gene_variant|MODIFIER|exon-XM_027330155.1-1|GENE_exon-XM_027330155.1-1|transcript|rna-XM_027330155.1|protein_coding||c.-1355delG|||||837|WARNING_TRANSCRIPT_NO_STOP_CODON,T|downstream_gene_variant|MODIFIER|…	GT:AD:DP:GQ:PGT:PID:PL
NC_021160.1	1822473	.	AG	A	1/1	0/0	1924.38	PASS	AC=2;AF=0.500;AN=4;ANN=A|upstream_gene_variant|MODIFIER|LOC101508582|gene-LOC101508582|transcript|XM_027330155.1|protein_coding||c.-5729delG|||||790|WARNING_TRANSCRIPT_NO_START_CODON,A|upstream_gene_variant|MODIFIER|exon-XM_027330155.1-1|GENE_exon-XM_027330155.1-1|transcript|rna-XM_027330155.1|protein_coding||c.-1308delG|||||790|WARNING_TRANSCRIPT_NO_STOP_CODON,A|downstream_gene_variant|MODIFIER|…	GT:AD:DP:GQ:PL
NC_021160.1	1822798	.	T	A	1/1	0/0	1619.42	PASS	AC=2;AF=0.500;AN=4;ANN=A|upstream_gene_variant|MODIFIER|LOC101508582|gene-LOC101508582|transcript|XM_027330155.1|protein_coding||c.-5405T>A|||||466|WARNING_TRANSCRIPT_NO_START_CODON,A|upstream_gene_variant|MODIFIER|exon-XM_027330155.1-1|GENE_exon-XM_027330155.1-1|transcript|rna-XM_027330155.1|protein_coding||c.-984T>A|||||466|WARNING_TRANSCRIPT_NO_STOP_CODON,A|downstream_gene_variant|MODIFIER|LOC…	GT:AD:DP:GQ:PL
NC_021160.1	1823180	.	C	G	1/1	0/0	1552.42	PASS	AC=2;AF=0.500;AN=4;ANN=G|upstream_gene_variant|MODIFIER|LOC101508582|gene-LOC101508582|transcript|XM_027330155.1|protein_coding||c.-5023C>G|||||84|WARNING_TRANSCRIPT_NO_START_CODON,G|upstream_gene_variant|MODIFIER|exon-XM_027330155.1-1|GENE_exon-XM_027330155.1-1|transcript|rna-XM_027330155.1|protein_coding||c.-602C>G|||||84|WARNING_TRANSCRIPT_NO_STOP_CODON,G|intergenic_region|MODIFIER|exon-XM_027…	GT:AD:DP:GQ:PL
NC_021160.1	1823248	.	T	A	1/1	0/0	1562.42	PASS	AC=2;AF=0.500;AN=4;ANN=A|upstream_gene_variant|MODIFIER|LOC101508582|gene-LOC101508582|transcript|XM_027330155.1|protein_coding||c.-4955T>A|||||16|WARNING_TRANSCRIPT_NO_START_CODON,A|upstream_gene_variant|MODIFIER|exon-XM_027330155.1-1|GENE_exon-XM_027330155.1-1|transcript|rna-XM_027330155.1|protein_coding||c.-534T>A|||||16|WARNING_TRANSCRIPT_NO_STOP_CODON,A|intergenic_region|MODIFIER|exon-XM_027…	GT:AD:DP:GQ:PL
NC_021160.1	1823678	.	C	G	1/1	0/0	1270.42	PASS	AC=2;AF=0.500;AN=4;ANN=G|5_prime_UTR_variant|MODIFIER|exon-XM_027330155.1-1|GENE_exon-XM_027330155.1-1|transcript|rna-XM_027330155.1|protein_coding|1/10|c.-104C>G|||||104|WARNING_TRANSCRIPT_NO_STOP_CODON,G|non_coding_transcript_variant|MODIFIER|LOC101508582|gene-LOC101508582|transcript|XM_027330155.1|protein_coding||||||||WARNING_TRANSCRIPT_NO_START_CODON;DP=89;ExcessHet=0.7918;FS=0.000;MLEAC=2;M…	GT:AD:DP:GQ:PL
NC_021160.1	1823736	.	GA	G	1/1	0/0	2357.38	PASS	AC=2;AF=0.500;AN=4;ANN=G|5_prime_UTR_variant|MODIFIER|exon-XM_027330155.1-1|GENE_exon-XM_027330155.1-1|transcript|rna-XM_027330155.1|protein_coding|1/10|c.-35delA|||||35|WARNING_TRANSCRIPT_NO_STOP_CODON&INFO_REALIGN_3_PRIME,G|non_coding_transcript_variant|MODIFIER|LOC101508582|gene-LOC101508582|transcript|XM_027330155.1|protein_coding||||||||WARNING_TRANSCRIPT_NO_START_CODON&INFO_REALIGN_3_PRIME;…	GT:AD:DP:GQ:PGT:PID:PL
NC_021160.1	1823748	.	TAA	T	1/1	0/0	2523.38	PASS	AC=2;AF=0.500;AN=4;ANN=T|5_prime_UTR_variant|MODIFIER|exon-XM_027330155.1-1|GENE_exon-XM_027330155.1-1|transcript|rna-XM_027330155.1|protein_coding|1/10|c.-24_-23delAA|||||23|WARNING_TRANSCRIPT_NO_STOP_CODON&INFO_REALIGN_3_PRIME,T|non_coding_transcript_variant|MODIFIER|LOC101508582|gene-LOC101508582|transcript|XM_027330155.1|protein_coding||||||||WARNING_TRANSCRIPT_NO_START_CODON&INFO_REALIGN_3_P…	GT:AD:DP:GQ:PGT:PID:PL
NC_021160.1	1823850	.	T	C	1/1	0/0	1478.42	PASS	AC=2;AF=0.500;AN=4;ANN=C|synonymous_variant|LOW|exon-XM_027330155.1-1|GENE_exon-XM_027330155.1-1|transcript|rna-XM_027330155.1|protein_coding|1/10|c.69T>C|p.Arg23Arg|587/3098|69/2580|23/859||WARNING_TRANSCRIPT_NO_STOP_CODON,C|upstream_gene_variant|MODIFIER|exon-XR_003474606.1-1|GENE_exon-XR_003474606.1-1|transcript|rna-XR_003474606.1|pseudogene||n.-4912T>C|||||4912|,C|non_coding_transcript_varian…	GT:AD:DP:GQ:PL
NC_021160.1	1823990	.	T	TGAA	1/1	0/0	1982.38	PASS	AC=2;AF=0.500;AN=4;ANN=TGAA|disruptive_inframe_insertion|MODERATE|exon-XM_027330155.1-1|GENE_exon-XM_027330155.1-1|transcript|rna-XM_027330155.1|protein_coding|1/10|c.224_226dupAGA|p.Lys75dup|745/3098|227/2580|76/859||WARNING_TRANSCRIPT_NO_STOP_CODON&INFO_REALIGN_3_PRIME,TGAA|upstream_gene_variant|MODIFIER|exon-XR_003474606.1-1|GENE_exon-XR_003474606.1-1|transcript|rna-XR_003474606.1|pseudogene||…	GT:AD:DP:GQ:PL
NC_021160.1	1824144	.	C	A	1/1	0/0	1953.42	PASS	AC=2;AF=0.500;AN=4;ANN=A|missense_variant|MODERATE|exon-XM_027330155.1-1|GENE_exon-XM_027330155.1-1|transcript|rna-XM_027330155.1|protein_coding|1/10|c.363C>A|p.Asn121Lys|881/3098|363/2580|121/859||WARNING_TRANSCRIPT_NO_STOP_CODON,A|upstream_gene_variant|MODIFIER|exon-XR_003474606.1-1|GENE_exon-XR_003474606.1-1|transcript|rna-XR_003474606.1|pseudogene||n.-4618C>A|||||4618|,A|non_coding_transcript…	GT:AD:DP:GQ:PL
NC_021160.1	1824347	.	C	T	1/1	0/0	1732.42	PASS	AC=2;AF=0.500;AN=4;ANN=T|upstream_gene_variant|MODIFIER|exon-XR_003474606.1-1|GENE_exon-XR_003474606.1-1|transcript|rna-XR_003474606.1|pseudogene||n.-4415C>T|||||4415|,T|intron_variant|MODIFIER|exon-XM_027330155.1-1|GENE_exon-XM_027330155.1-1|transcript|rna-XM_027330155.1|protein_coding|1/9|c.543+23C>T||||||WARNING_TRANSCRIPT_NO_STOP_CODON,T|non_coding_transcript_variant|MODIFIER|LOC101508582|gen…	GT:AD:DP:GQ:PL
NC_021160.1	1824386	.	A	ATGTG	1/1	0/0	2480.38	PASS	AC=2;AF=0.500;AN=4;ANN=ATGTG|upstream_gene_variant|MODIFIER|exon-XR_003474606.1-1|GENE_exon-XR_003474606.1-1|transcript|rna-XR_003474606.1|pseudogene||n.-4376_-4375insTGTG|||||4375|,ATGTG|intron_variant|MODIFIER|exon-XM_027330155.1-1|GENE_exon-XM_027330155.1-1|transcript|rna-XM_027330155.1|protein_coding|1/9|c.544-38_544-37insTGTG||||||WARNING_TRANSCRIPT_NO_STOP_CODON,ATGTG|non_coding_transcript_…	GT:AD:DP:GQ:PL
NC_021160.1	1824412	.	T	G	1/1	0/0	1010.42	PASS	AC=2;AF=0.500;AN=4;ANN=G|upstream_gene_variant|MODIFIER|exon-XR_003474606.1-1|GENE_exon-XR_003474606.1-1|transcript|rna-XR_003474606.1|pseudogene||n.-4350T>G|||||4350|,G|intron_variant|MODIFIER|exon-XM_027330155.1-1|GENE_exon-XM_027330155.1-1|transcript|rna-XM_027330155.1|protein_coding|1/9|c.544-12T>G||||||WARNING_TRANSCRIPT_NO_STOP_CODON,G|non_coding_transcript_variant|MODIFIER|LOC101508582|gen…	GT:AD:DP:GQ:PL
NC_021160.1	1824611	.	C	A	1/1	0/0	1713.42	PASS	AC=2;AF=0.500;AN=4;ANN=A|upstream_gene_variant|MODIFIER|exon-XR_003474606.1-1|GENE_exon-XR_003474606.1-1|transcript|rna-XR_003474606.1|pseudogene||n.-4151C>A|||||4151|,A|intron_variant|MODIFIER|exon-XM_027330155.1-1|GENE_exon-XM_027330155.1-1|transcript|rna-XM_027330155.1|protein_coding|2/9|c.671+60C>A||||||WARNING_TRANSCRIPT_NO_STOP_CODON,A|non_coding_transcript_variant|MODIFIER|LOC101508582|gen…	GT:AD:DP:GQ:PL
NC_021160.1	1824660	.	T	C	1/1	0/0	1493.42	PASS	AC=2;AF=0.500;AN=4;ANN=C|upstream_gene_variant|MODIFIER|exon-XR_003474606.1-1|GENE_exon-XR_003474606.1-1|transcript|rna-XR_003474606.1|pseudogene||n.-4102T>C|||||4102|,C|intron_variant|MODIFIER|exon-XM_027330155.1-1|GENE_exon-XM_027330155.1-1|transcript|rna-XM_027330155.1|protein_coding|2/9|c.671+109T>C||||||WARNING_TRANSCRIPT_NO_STOP_CODON,C|non_coding_transcript_variant|MODIFIER|LOC101508582|ge…	GT:AD:DP:GQ:PL
NC_021160.1	1824682	.	C	G	1/1	0/0	1332.42	PASS	AC=2;AF=0.500;AN=4;ANN=G|upstream_gene_variant|MODIFIER|exon-XR_003474606.1-1|GENE_exon-XR_003474606.1-1|transcript|rna-XR_003474606.1|pseudogene||n.-4080C>G|||||4080|,G|intron_variant|MODIFIER|exon-XM_027330155.1-1|GENE_exon-XM_027330155.1-1|transcript|rna-XM_027330155.1|protein_coding|2/9|c.671+131C>G||||||WARNING_TRANSCRIPT_NO_STOP_CODON,G|non_coding_transcript_variant|MODIFIER|LOC101508582|ge…	GT:AD:DP:GQ:PL
NC_021160.1	1824779	.	G	A	1/1	0/0	1594.42	PASS	AC=2;AF=0.500;AN=4;ANN=A|upstream_gene_variant|MODIFIER|exon-XR_003474606.1-1|GENE_exon-XR_003474606.1-1|transcript|rna-XR_003474606.1|pseudogene||n.-3983G>A|||||3983|,A|intron_variant|MODIFIER|exon-XM_027330155.1-1|GENE_exon-XM_027330155.1-1|transcript|rna-XM_027330155.1|protein_coding|2/9|c.672-130G>A||||||WARNING_TRANSCRIPT_NO_STOP_CODON,A|non_coding_transcript_variant|MODIFIER|LOC101508582|ge…	GT:AD:DP:GQ:PL
NC_021160.1	1824810	.	G	C	1/1	0/0	1610.42	PASS	AC=2;AF=0.500;AN=4;ANN=C|upstream_gene_variant|MODIFIER|exon-XR_003474606.1-1|GENE_exon-XR_003474606.1-1|transcript|rna-XR_003474606.1|pseudogene||n.-3952G>C|||||3952|,C|intron_variant|MODIFIER|exon-XM_027330155.1-1|GENE_exon-XM_027330155.1-1|transcript|rna-XM_027330155.1|protein_coding|2/9|c.672-99G>C||||||WARNING_TRANSCRIPT_NO_STOP_CODON,C|non_coding_transcript_variant|MODIFIER|LOC101508582|gen…	GT:AD:DP:GQ:PL
NC_021160.1	1825192	.	G	A	1/1	0/0	1694.42	PASS	AC=2;AF=0.500;AN=4;ANN=A|missense_variant|MODERATE|exon-XM_027330155.1-1|GENE_exon-XM_027330155.1-1|transcript|rna-XM_027330155.1|protein_coding|4/10|c.864G>A|p.Met288Ile|1382/3098|864/2580|288/859||WARNING_TRANSCRIPT_NO_STOP_CODON,A|upstream_gene_variant|MODIFIER|exon-XR_003474606.1-1|GENE_exon-XR_003474606.1-1|transcript|rna-XR_003474606.1|pseudogene||n.-3570G>A|||||3570|,A|non_coding_transcrip…	GT:AD:DP:GQ:PL
NC_021160.1	1825395	.	A	G	1/1	0/0	1606.42	PASS	AC=2;AF=0.500;AN=4;ANN=G|splice_region_variant&intron_variant|LOW|exon-XM_027330155.1-1|GENE_exon-XM_027330155.1-1|transcript|rna-XM_027330155.1|protein_coding|5/9|c.974+4A>G||||||WARNING_TRANSCRIPT_NO_STOP_CODON,G|upstream_gene_variant|MODIFIER|exon-XR_003474606.1-1|GENE_exon-XR_003474606.1-1|transcript|rna-XR_003474606.1|pseudogene||n.-3367A>G|||||3367|,G|non_coding_transcript_variant|MODIFIER|…	GT:AD:DP:GQ:PL
NC_021160.1	1825840	.	A	G	1/1	0/0	1401.42	PASS	AC=2;AF=0.500;AN=4;ANN=G|synonymous_variant|LOW|exon-XM_027330155.1-1|GENE_exon-XM_027330155.1-1|transcript|rna-XM_027330155.1|protein_coding|6/10|c.1332A>G|p.Val444Val|1850/3098|1332/2580|444/859||WARNING_TRANSCRIPT_NO_STOP_CODON,G|upstream_gene_variant|MODIFIER|exon-XR_003474606.1-1|GENE_exon-XR_003474606.1-1|transcript|rna-XR_003474606.1|pseudogene||n.-2922A>G|||||2922|,G|non_coding_transcript…	GT:AD:DP:GQ:PL
NC_021160.1	1825918	.	C	T	1/1	0/0	1492.42	PASS	AC=2;AF=0.500;AN=4;ANN=T|synonymous_variant|LOW|exon-XM_027330155.1-1|GENE_exon-XM_027330155.1-1|transcript|rna-XM_027330155.1|protein_coding|6/10|c.1410C>T|p.Asp470Asp|1928/3098|1410/2580|470/859||WARNING_TRANSCRIPT_NO_STOP_CODON,T|upstream_gene_variant|MODIFIER|exon-XR_003474606.1-1|GENE_exon-XR_003474606.1-1|transcript|rna-XR_003474606.1|pseudogene||n.-2844C>T|||||2844|,T|non_coding_transcript…	GT:AD:DP:GQ:PL
NC_021160.1	1826421	.	T	A	1/1	0/0	1756.42	PASS	AC=2;AF=0.500;AN=4;ANN=A|upstream_gene_variant|MODIFIER|exon-XR_003474606.1-1|GENE_exon-XR_003474606.1-1|transcript|rna-XR_003474606.1|pseudogene||n.-2341T>A|||||2341|,A|upstream_gene_variant|MODIFIER|LOC101495478|gene-LOC101495478|transcript|XM_004485638.3|protein_coding||c.-9661T>A|||||4687|WARNING_TRANSCRIPT_NO_START_CODON,A|downstream_gene_variant|MODIFIER|exon-XM_004485638.3-1|GENE_exon-XM_0…	GT:AD:DP:GQ:PL
NC_021160.1	1828041	.	C	T	1/1	0/0	1666.42	PASS	AC=2;AF=0.500;AN=4;ANN=T|upstream_gene_variant|MODIFIER|exon-XR_003474606.1-1|GENE_exon-XR_003474606.1-1|transcript|rna-XR_003474606.1|pseudogene||n.-721C>T|||||721|,T|upstream_gene_variant|MODIFIER|LOC101495478|gene-LOC101495478|transcript|XM_004485638.3|protein_coding||c.-8041C>T|||||3067|WARNING_TRANSCRIPT_NO_START_CODON,T|downstream_gene_variant|MODIFIER|exon-XM_004485638.3-1|GENE_exon-XM_004…	GT:AD:DP:GQ:PL
NC_021160.1	1830345	.	C	G	1/1	0/0	834.42	PASS	AC=2;AF=0.500;AN=4;ANN=G|upstream_gene_variant|MODIFIER|LOC101495478|gene-LOC101495478|transcript|XM_004485638.3|protein_coding||c.-5737C>G|||||763|WARNING_TRANSCRIPT_NO_START_CODON,G|downstream_gene_variant|MODIFIER|LOC101508582|gene-LOC101508582|transcript|XM_027330155.1|protein_coding||c.*7081C>G|||||2142|WARNING_TRANSCRIPT_NO_START_CODON,G|downstream_gene_variant|MODIFIER|exon-XM_027330155.1-…	GT:AD:DP:GQ:PL
NC_021160.1	1830532	.	A	G	1/1	0/0	1334.42	PASS	AC=2;AF=0.500;AN=4;ANN=G|upstream_gene_variant|MODIFIER|LOC101495478|gene-LOC101495478|transcript|XM_004485638.3|protein_coding||c.-5550A>G|||||576|WARNING_TRANSCRIPT_NO_START_CODON,G|downstream_gene_variant|MODIFIER|LOC101508582|gene-LOC101508582|transcript|XM_027330155.1|protein_coding||c.*7268A>G|||||2329|WARNING_TRANSCRIPT_NO_START_CODON,G|downstream_gene_variant|MODIFIER|exon-XM_027330155.1-…	GT:AD:DP:GQ:PL
NC_021160.1	1831190	.	C	G	1/1	0/0	1330.42	PASS	AC=2;AF=0.500;AN=4;ANN=G|3_prime_UTR_variant|MODIFIER|exon-XM_004485638.3-1|GENE_exon-XM_004485638.3-1|transcript|rna-XM_004485638.3|protein_coding|6/6|c.*261G>C|||||261|,G|downstream_gene_variant|MODIFIER|LOC101508582|gene-LOC101508582|transcript|XM_027330155.1|protein_coding||c.*7926C>G|||||2987|WARNING_TRANSCRIPT_NO_START_CODON,G|downstream_gene_variant|MODIFIER|exon-XM_027330155.1-1|GENE_exon…	GT:AD:DP:GQ:PL
NC_021160.1	1831998	.	G	T	1/1	0/0	1506.42	PASS	AC=2;AF=0.500;AN=4;ANN=T|downstream_gene_variant|MODIFIER|LOC101508582|gene-LOC101508582|transcript|XM_027330155.1|protein_coding||c.*8734G>T|||||3795|WARNING_TRANSCRIPT_NO_START_CODON,T|downstream_gene_variant|MODIFIER|exon-XM_027330155.1-1|GENE_exon-XM_027330155.1-1|transcript|rna-XM_027330155.1|protein_coding||c.*3795G>T|||||3795|WARNING_TRANSCRIPT_NO_STOP_CODON,T|downstream_gene_variant|MODIF…	GT:AD:DP:GQ:PL
NC_021160.1	1835247	.	ATGAC	A	1/1	0/0	2661.38	PASS	AC=2;AF=0.500;AN=4;ANN=A|intron_variant|MODIFIER|exon-XM_004485638.3-1|GENE_exon-XM_004485638.3-1|transcript|rna-XM_004485638.3|protein_coding|1/5|c.21-431_21-428delGTCA||||||,A|non_coding_transcript_variant|MODIFIER|LOC101495478|gene-LOC101495478|transcript|XM_004485638.3|protein_coding||||||||WARNING_TRANSCRIPT_NO_START_CODON;DP=97;ExcessHet=0.7918;FS=0.000;MLEAC=2;MLEAF=0.500;MQ=59.98;QD=28.36…	GT:AD:DP:GQ:PL
NC_021160.1	1835748	.	TTA	T	1/1	0/0	2343.38	PASS	AC=2;AF=0.500;AN=4;ANN=T|intron_variant|MODIFIER|exon-XM_004485638.3-1|GENE_exon-XM_004485638.3-1|transcript|rna-XM_004485638.3|protein_coding|1/5|c.20+180_20+181delTA||||||,T|non_coding_transcript_variant|MODIFIER|LOC101495478|gene-LOC101495478|transcript|XM_004485638.3|protein_coding||||||||WARNING_TRANSCRIPT_NO_START_CODON;DP=96;ExcessHet=0.7918;FS=0.000;MLEAC=2;MLEAF=0.500;MQ=60.00;QD=32.63;S…	GT:AD:DP:GQ:PL
NC_021160.1	1836111	.	T	A	1/1	0/0	1080.42	PASS	AC=2;AF=0.500;AN=4;ANN=A|upstream_gene_variant|MODIFIER|exon-XM_004485638.3-1|GENE_exon-XM_004485638.3-1|transcript|rna-XM_004485638.3|protein_coding||c.-162A>T|||||29|,A|downstream_gene_variant|MODIFIER|LOC101495478|gene-LOC101495478|transcript|XM_004485638.3|protein_coding||c.*5003T>A|||||29|WARNING_TRANSCRIPT_NO_START_CODON,A|intergenic_region|MODIFIER|exon-XM_004485638.3-1-exon-XM_004485639.3…	GT:AD:DP:GQ:PL
NC_021160.1	1836245	.	C	G	1/1	0/0	1312.42	PASS	AC=2;AF=0.500;AN=4;ANN=G|upstream_gene_variant|MODIFIER|exon-XM_004485638.3-1|GENE_exon-XM_004485638.3-1|transcript|rna-XM_004485638.3|protein_coding||c.-296G>C|||||163|,G|downstream_gene_variant|MODIFIER|LOC101495478|gene-LOC101495478|transcript|XM_004485638.3|protein_coding||c.*5137C>G|||||163|WARNING_TRANSCRIPT_NO_START_CODON,G|intergenic_region|MODIFIER|exon-XM_004485638.3-1-exon-XM_004485639…	GT:AD:DP:GQ:PL
NC_021160.1	1836363	.	T	A	1/1	0/0	1187.42	PASS	AC=2;AF=0.500;AN=4;ANN=A|upstream_gene_variant|MODIFIER|exon-XM_004485638.3-1|GENE_exon-XM_004485638.3-1|transcript|rna-XM_004485638.3|protein_coding||c.-414A>T|||||281|,A|downstream_gene_variant|MODIFIER|LOC101495478|gene-LOC101495478|transcript|XM_004485638.3|protein_coding||c.*5255T>A|||||281|WARNING_TRANSCRIPT_NO_START_CODON,A|intergenic_region|MODIFIER|exon-XM_004485638.3-1-exon-XM_004485639…	GT:AD:DP:GQ:PL
NC_021160.1	1836406	.	C	CT	1/1	0/0	1931.43	MQ40	AC=2;AF=0.500;AN=4;ANN=CT|upstream_gene_variant|MODIFIER|exon-XM_004485638.3-1|GENE_exon-XM_004485638.3-1|transcript|rna-XM_004485638.3|protein_coding||c.-458_-457insA|||||325|,CT|downstream_gene_variant|MODIFIER|LOC101495478|gene-LOC101495478|transcript|XM_004485638.3|protein_coding||c.*5298_*5299insT|||||325|WARNING_TRANSCRIPT_NO_START_CODON,CT|intergenic_region|MODIFIER|exon-XM_004485638.3-1-e…	GT:AD:DP:GQ:PGT:PID:PL
NC_021160.1	1836414	.	ATTTTT	A,ATTTTTT	1/1	2/2	2918.16	PASS	AC=2,2;AF=0.500,0.500;AN=4;ANN=A|upstream_gene_variant|MODIFIER|exon-XM_004485638.3-1|GENE_exon-XM_004485638.3-1|transcript|rna-XM_004485638.3|protein_coding||c.-470_-466delAAAAA|||||333|,ATTTTTT|upstream_gene_variant|MODIFIER|exon-XM_004485638.3-1|GENE_exon-XM_004485638.3-1|transcript|rna-XM_004485638.3|protein_coding||c.-471_-470insA|||||338|,A|downstream_gene_variant|MODIFIER|LOC101495478|gene…	GT:AD:DP:GQ:PGT:PID:PL
NC_021160.1	1836480	.	A	T	1/1	0/0	1306.42	PASS	AC=2;AF=0.500;AN=4;ANN=T|upstream_gene_variant|MODIFIER|exon-XM_004485638.3-1|GENE_exon-XM_004485638.3-1|transcript|rna-XM_004485638.3|protein_coding||c.-531T>A|||||398|,T|downstream_gene_variant|MODIFIER|LOC101495478|gene-LOC101495478|transcript|XM_004485638.3|protein_coding||c.*5372A>T|||||398|WARNING_TRANSCRIPT_NO_START_CODON,T|intergenic_region|MODIFIER|exon-XM_004485638.3-1-exon-XM_004485639…	GT:AD:DP:GQ:PL
NC_021160.1	1836534	.	T	G	1/1	0/0	1196.42	PASS	AC=2;AF=0.500;AN=4;ANN=G|upstream_gene_variant|MODIFIER|exon-XM_004485638.3-1|GENE_exon-XM_004485638.3-1|transcript|rna-XM_004485638.3|protein_coding||c.-585A>C|||||452|,G|downstream_gene_variant|MODIFIER|LOC101495478|gene-LOC101495478|transcript|XM_004485638.3|protein_coding||c.*5426T>G|||||452|WARNING_TRANSCRIPT_NO_START_CODON,G|intergenic_region|MODIFIER|exon-XM_004485638.3-1-exon-XM_004485639…	GT:AD:DP:GQ:PL
NC_021160.1	1836572	.	C	T	1/1	0/0	2161.42	PASS	AC=2;AF=0.500;AN=4;ANN=T|upstream_gene_variant|MODIFIER|exon-XM_004485638.3-1|GENE_exon-XM_004485638.3-1|transcript|rna-XM_004485638.3|protein_coding||c.-623G>A|||||490|,T|downstream_gene_variant|MODIFIER|LOC101495478|gene-LOC101495478|transcript|XM_004485638.3|protein_coding||c.*5464C>T|||||490|WARNING_TRANSCRIPT_NO_START_CODON,T|intergenic_region|MODIFIER|exon-XM_004485638.3-1-exon-XM_004485639…	GT:AD:DP:GQ:PGT:PID:PL
NC_021160.1	1836589	.	G	A	1/1	0/0	2125.42	PASS	AC=2;AF=0.500;AN=4;ANN=A|upstream_gene_variant|MODIFIER|exon-XM_004485638.3-1|GENE_exon-XM_004485638.3-1|transcript|rna-XM_004485638.3|protein_coding||c.-640C>T|||||507|,A|downstream_gene_variant|MODIFIER|LOC101495478|gene-LOC101495478|transcript|XM_004485638.3|protein_coding||c.*5481G>A|||||507|WARNING_TRANSCRIPT_NO_START_CODON,A|intergenic_region|MODIFIER|exon-XM_004485638.3-1-exon-XM_004485639…	GT:AD:DP:GQ:PGT:PID:PL
NC_021160.1	1836592	.	G	A	1/1	0/0	2198.42	PASS	AC=2;AF=0.500;AN=4;ANN=A|upstream_gene_variant|MODIFIER|exon-XM_004485638.3-1|GENE_exon-XM_004485638.3-1|transcript|rna-XM_004485638.3|protein_coding||c.-643C>T|||||510|,A|downstream_gene_variant|MODIFIER|LOC101495478|gene-LOC101495478|transcript|XM_004485638.3|protein_coding||c.*5484G>A|||||510|WARNING_TRANSCRIPT_NO_START_CODON,A|intergenic_region|MODIFIER|exon-XM_004485638.3-1-exon-XM_004485639…	GT:AD:DP:GQ:PGT:PID:PL
NC_021160.1	1836603	.	TC	T	1/1	0/0	2090.38	PASS	AC=2;AF=0.500;AN=4;ANN=T|upstream_gene_variant|MODIFIER|exon-XM_004485638.3-1|GENE_exon-XM_004485638.3-1|transcript|rna-XM_004485638.3|protein_coding||c.-655delG|||||522|,T|downstream_gene_variant|MODIFIER|LOC101495478|gene-LOC101495478|transcript|XM_004485638.3|protein_coding||c.*5496delC|||||522|WARNING_TRANSCRIPT_NO_START_CODON,T|intergenic_region|MODIFIER|exon-XM_004485638.3-1-exon-XM_0044856…	GT:AD:DP:GQ:PGT:PID:PL
NC_021160.1	1836739	.	C	T	1/1	0/0	1250.42	PASS	AC=2;AF=0.500;AN=4;ANN=T|upstream_gene_variant|MODIFIER|exon-XM_004485638.3-1|GENE_exon-XM_004485638.3-1|transcript|rna-XM_004485638.3|protein_coding||c.-790G>A|||||657|,T|downstream_gene_variant|MODIFIER|LOC101495478|gene-LOC101495478|transcript|XM_004485638.3|protein_coding||c.*5631C>T|||||657|WARNING_TRANSCRIPT_NO_START_CODON,T|intergenic_region|MODIFIER|exon-XM_004485638.3-1-exon-XM_004485639…	GT:AD:DP:GQ:PL
NC_021160.1	1836769	.	A	AT	1/1	0/0	2194.38	PASS	AC=2;AF=0.500;AN=4;ANN=AT|upstream_gene_variant|MODIFIER|exon-XM_004485638.3-1|GENE_exon-XM_004485638.3-1|transcript|rna-XM_004485638.3|protein_coding||c.-821_-820insA|||||688|,AT|downstream_gene_variant|MODIFIER|LOC101495478|gene-LOC101495478|transcript|XM_004485638.3|protein_coding||c.*5661_*5662insT|||||688|WARNING_TRANSCRIPT_NO_START_CODON,AT|intergenic_region|MODIFIER|exon-XM_004485638.3-1-e…	GT:AD:DP:GQ:PGT:PID:PL
NC_021160.1	1836783	.	TC	T	1/1	0/0	2224.38	PASS	AC=2;AF=0.500;AN=4;ANN=T|upstream_gene_variant|MODIFIER|exon-XM_004485638.3-1|GENE_exon-XM_004485638.3-1|transcript|rna-XM_004485638.3|protein_coding||c.-835delG|||||702|,T|downstream_gene_variant|MODIFIER|LOC101495478|gene-LOC101495478|transcript|XM_004485638.3|protein_coding||c.*5676delC|||||702|WARNING_TRANSCRIPT_NO_START_CODON,T|intergenic_region|MODIFIER|exon-XM_004485638.3-1-exon-XM_0044856…	GT:AD:DP:GQ:PGT:PID:PL
NC_021160.1	1836817	.	A	T	1/1	0/0	1222.42	PASS	AC=2;AF=0.500;AN=4;ANN=T|upstream_gene_variant|MODIFIER|exon-XM_004485638.3-1|GENE_exon-XM_004485638.3-1|transcript|rna-XM_004485638.3|protein_coding||c.-868T>A|||||735|,T|downstream_gene_variant|MODIFIER|LOC101495478|gene-LOC101495478|transcript|XM_004485638.3|protein_coding||c.*5709A>T|||||735|WARNING_TRANSCRIPT_NO_START_CODON,T|intergenic_region|MODIFIER|exon-XM_004485638.3-1-exon-XM_004485639…	GT:AD:DP:GQ:PL
NC_021160.1	1836845	.	T	TATTTTA	1/1	0/0	2066.38	PASS	AC=2;AF=0.500;AN=4;ANN=TATTTTA|upstream_gene_variant|MODIFIER|exon-XM_004485638.3-1|GENE_exon-XM_004485638.3-1|transcript|rna-XM_004485638.3|protein_coding||c.-897_-896insTAAAAT|||||764|,TATTTTA|downstream_gene_variant|MODIFIER|LOC101495478|gene-LOC101495478|transcript|XM_004485638.3|protein_coding||c.*5737_*5738insATTTTA|||||764|WARNING_TRANSCRIPT_NO_START_CODON,TATTTTA|intergenic_region|MODIFIE…	GT:AD:DP:GQ:PGT:PID:PL
NC_021160.1	1836863	.	G	A	1/1	0/0	1978.42	PASS	AC=2;AF=0.500;AN=4;ANN=A|upstream_gene_variant|MODIFIER|exon-XM_004485638.3-1|GENE_exon-XM_004485638.3-1|transcript|rna-XM_004485638.3|protein_coding||c.-914C>T|||||781|,A|downstream_gene_variant|MODIFIER|LOC101495478|gene-LOC101495478|transcript|XM_004485638.3|protein_coding||c.*5755G>A|||||781|WARNING_TRANSCRIPT_NO_START_CODON,A|intergenic_region|MODIFIER|exon-XM_004485638.3-1-exon-XM_004485639…	GT:AD:DP:GQ:PGT:PID:PL
NC_021160.1	1836918	.	T	A	1/1	0/0	1918.42	PASS	AC=2;AF=0.500;AN=4;ANN=A|upstream_gene_variant|MODIFIER|exon-XM_004485638.3-1|GENE_exon-XM_004485638.3-1|transcript|rna-XM_004485638.3|protein_coding||c.-969A>T|||||836|,A|downstream_gene_variant|MODIFIER|LOC101495478|gene-LOC101495478|transcript|XM_004485638.3|protein_coding||c.*5810T>A|||||836|WARNING_TRANSCRIPT_NO_START_CODON,A|intergenic_region|MODIFIER|exon-XM_004485638.3-1-exon-XM_004485639…	GT:AD:DP:GQ:PGT:PID:PL
NC_021160.1	1836936	.	C	T	1/1	0/0	1871.42	PASS	AC=2;AF=0.500;AN=4;ANN=T|upstream_gene_variant|MODIFIER|exon-XM_004485638.3-1|GENE_exon-XM_004485638.3-1|transcript|rna-XM_004485638.3|protein_coding||c.-987G>A|||||854|,T|downstream_gene_variant|MODIFIER|LOC101495478|gene-LOC101495478|transcript|XM_004485638.3|protein_coding||c.*5828C>T|||||854|WARNING_TRANSCRIPT_NO_START_CODON,T|intergenic_region|MODIFIER|exon-XM_004485638.3-1-exon-XM_004485639…	GT:AD:DP:GQ:PGT:PID:PL
NC_021160.1	1837125	.	G	A	1/1	0/0	1952.42	PASS	AC=2;AF=0.500;AN=4;ANN=A|upstream_gene_variant|MODIFIER|exon-XM_004485638.3-1|GENE_exon-XM_004485638.3-1|transcript|rna-XM_004485638.3|protein_coding||c.-1176C>T|||||1043|,A|downstream_gene_variant|MODIFIER|LOC101495478|gene-LOC101495478|transcript|XM_004485638.3|protein_coding||c.*6017G>A|||||1043|WARNING_TRANSCRIPT_NO_START_CODON,A|intergenic_region|MODIFIER|exon-XM_004485638.3-1-exon-XM_004485…	GT:AD:DP:GQ:PL
NC_021160.1	1837155	.	CA	C	1/1	0/0	1790.38	PASS	AC=2;AF=0.500;AN=4;ANN=C|upstream_gene_variant|MODIFIER|exon-XM_004485638.3-1|GENE_exon-XM_004485638.3-1|transcript|rna-XM_004485638.3|protein_coding||c.-1207delT|||||1074|,C|downstream_gene_variant|MODIFIER|LOC101495478|gene-LOC101495478|transcript|XM_004485638.3|protein_coding||c.*6048delA|||||1074|WARNING_TRANSCRIPT_NO_START_CODON,C|intergenic_region|MODIFIER|exon-XM_004485638.3-1-exon-XM_0044…	GT:AD:DP:GQ:PL
NC_021160.1	1837238	.	A	G	1/1	0/0	1030.42	PASS	AC=2;AF=0.500;AN=4;ANN=G|upstream_gene_variant|MODIFIER|exon-XM_004485638.3-1|GENE_exon-XM_004485638.3-1|transcript|rna-XM_004485638.3|protein_coding||c.-1289T>C|||||1156|,G|downstream_gene_variant|MODIFIER|LOC101495478|gene-LOC101495478|transcript|XM_004485638.3|protein_coding||c.*6130A>G|||||1156|WARNING_TRANSCRIPT_NO_START_CODON,G|intergenic_region|MODIFIER|exon-XM_004485638.3-1-exon-XM_004485…	GT:AD:DP:GQ:PL
NC_021160.1	1837276	.	A	G	1/1	0/0	1341.42	PASS	AC=2;AF=0.500;AN=4;ANN=G|upstream_gene_variant|MODIFIER|exon-XM_004485638.3-1|GENE_exon-XM_004485638.3-1|transcript|rna-XM_004485638.3|protein_coding||c.-1327T>C|||||1194|,G|downstream_gene_variant|MODIFIER|LOC101495478|gene-LOC101495478|transcript|XM_004485638.3|protein_coding||c.*6168A>G|||||1194|WARNING_TRANSCRIPT_NO_START_CODON,G|intergenic_region|MODIFIER|exon-XM_004485638.3-1-exon-XM_004485…	GT:AD:DP:GQ:PL
NC_021160.1	1837675	.	TA	T	1/1	0/0	1176.38	PASS	AC=2;AF=0.500;AN=4;ANN=T|upstream_gene_variant|MODIFIER|exon-XM_004485638.3-1|GENE_exon-XM_004485638.3-1|transcript|rna-XM_004485638.3|protein_coding||c.-1727delT|||||1594|,T|downstream_gene_variant|MODIFIER|LOC101495478|gene-LOC101495478|transcript|XM_004485638.3|protein_coding||c.*6568delA|||||1594|WARNING_TRANSCRIPT_NO_START_CODON,T|intergenic_region|MODIFIER|exon-XM_004485638.3-1-exon-XM_0044…	GT:AD:DP:GQ:PL
NC_021160.1	1837913	.	T	TA	1/1	0/0	1838.38	PASS	AC=2;AF=0.500;AN=4;ANN=TA|upstream_gene_variant|MODIFIER|exon-XM_004485638.3-1|GENE_exon-XM_004485638.3-1|transcript|rna-XM_004485638.3|protein_coding||c.-1965_-1964insT|||||1832|,TA|downstream_gene_variant|MODIFIER|LOC101495478|gene-LOC101495478|transcript|XM_004485638.3|protein_coding||c.*6805_*6806insA|||||1832|WARNING_TRANSCRIPT_NO_START_CODON,TA|intergenic_region|MODIFIER|exon-XM_004485638.3…	GT:AD:DP:GQ:PL
NC_021160.1	1837969	.	C	A	1/1	0/0	1176.42	PASS	AC=2;AF=0.500;AN=4;ANN=A|upstream_gene_variant|MODIFIER|exon-XM_004485638.3-1|GENE_exon-XM_004485638.3-1|transcript|rna-XM_004485638.3|protein_coding||c.-2020G>T|||||1887|,A|downstream_gene_variant|MODIFIER|LOC101495478|gene-LOC101495478|transcript|XM_004485638.3|protein_coding||c.*6861C>A|||||1887|WARNING_TRANSCRIPT_NO_START_CODON,A|intergenic_region|MODIFIER|exon-XM_004485638.3-1-exon-XM_004485…	GT:AD:DP:GQ:PL
NC_021160.1	1837999	.	T	A	1/1	0/0	2084.42	PASS	AC=2;AF=0.500;AN=4;ANN=A|upstream_gene_variant|MODIFIER|exon-XM_004485638.3-1|GENE_exon-XM_004485638.3-1|transcript|rna-XM_004485638.3|protein_coding||c.-2050A>T|||||1917|,A|downstream_gene_variant|MODIFIER|LOC101495478|gene-LOC101495478|transcript|XM_004485638.3|protein_coding||c.*6891T>A|||||1917|WARNING_TRANSCRIPT_NO_START_CODON,A|intergenic_region|MODIFIER|exon-XM_004485638.3-1-exon-XM_004485…	GT:AD:DP:GQ:PGT:PID:PL
NC_021160.1	1838018	.	T	C	1/1	0/0	1852.42	PASS	AC=2;AF=0.500;AN=4;ANN=C|upstream_gene_variant|MODIFIER|exon-XM_004485638.3-1|GENE_exon-XM_004485638.3-1|transcript|rna-XM_004485638.3|protein_coding||c.-2069A>G|||||1936|,C|downstream_gene_variant|MODIFIER|LOC101495478|gene-LOC101495478|transcript|XM_004485638.3|protein_coding||c.*6910T>C|||||1936|WARNING_TRANSCRIPT_NO_START_CODON,C|intergenic_region|MODIFIER|exon-XM_004485638.3-1-exon-XM_004485…	GT:AD:DP:GQ:PGT:PID:PL
NC_021160.1	1838085	.	A	T	1/1	0/0	2180.42	PASS	AC=2;AF=0.500;AN=4;ANN=T|upstream_gene_variant|MODIFIER|exon-XM_004485638.3-1|GENE_exon-XM_004485638.3-1|transcript|rna-XM_004485638.3|protein_coding||c.-2136T>A|||||2003|,T|downstream_gene_variant|MODIFIER|LOC101495478|gene-LOC101495478|transcript|XM_004485638.3|protein_coding||c.*6977A>T|||||2003|WARNING_TRANSCRIPT_NO_START_CODON,T|intergenic_region|MODIFIER|exon-XM_004485638.3-1-exon-XM_004485…	GT:AD:DP:GQ:PGT:PID:PL
NC_021160.1	1838100	.	T	C	1/1	0/0	2136.42	PASS	AC=2;AF=0.500;AN=4;ANN=C|upstream_gene_variant|MODIFIER|exon-XM_004485638.3-1|GENE_exon-XM_004485638.3-1|transcript|rna-XM_004485638.3|protein_coding||c.-2151A>G|||||2018|,C|downstream_gene_variant|MODIFIER|LOC101495478|gene-LOC101495478|transcript|XM_004485638.3|protein_coding||c.*6992T>C|||||2018|WARNING_TRANSCRIPT_NO_START_CODON,C|intergenic_region|MODIFIER|exon-XM_004485638.3-1-exon-XM_004485…	GT:AD:DP:GQ:PGT:PID:PL
NC_021160.1	1838217	.	GTGTCGCCAGAAAGTTGTTA	G	1/1	0/0	1063.38	mrd30	AC=2;AF=0.500;AN=4;ANN=G|upstream_gene_variant|MODIFIER|exon-XM_004485638.3-1|GENE_exon-XM_004485638.3-1|transcript|rna-XM_004485638.3|protein_coding||c.-2287_-2269delTAACAACTTTCTGGCGACA|||||2136|,G|downstream_gene_variant|MODIFIER|LOC101495478|gene-LOC101495478|transcript|XM_004485638.3|protein_coding||c.*7110_*7128delTGTCGCCAGAAAGTTGTTA|||||2136|WARNING_TRANSCRIPT_NO_START_CODON,G|intergenic_re…	GT:AD:DP:GQ:PGT:PID:PL
NC_021160.1	1838239	.	GTGGTGATGAAGTTTGTAGAA	G	1/1	0/0	1063.38	mrd30	AC=2;AF=0.500;AN=4;ANN=G|upstream_gene_variant|MODIFIER|exon-XM_004485638.3-1|GENE_exon-XM_004485638.3-1|transcript|rna-XM_004485638.3|protein_coding||c.-2310_-2291delTTCTACAAACTTCATCACCA|||||2158|,G|downstream_gene_variant|MODIFIER|LOC101495478|gene-LOC101495478|transcript|XM_004485638.3|protein_coding||c.*7132_*7151delTGGTGATGAAGTTTGTAGAA|||||2158|WARNING_TRANSCRIPT_NO_START_CODON,G|intergenic_…	GT:AD:DP:GQ:PGT:PID:PL
NC_021160.1	1838364	.	A	C	1/1	0/0	2027.42	PASS	AC=2;AF=0.500;AN=4;ANN=C|upstream_gene_variant|MODIFIER|exon-XM_004485638.3-1|GENE_exon-XM_004485638.3-1|transcript|rna-XM_004485638.3|protein_coding||c.-2415T>G|||||2282|,C|downstream_gene_variant|MODIFIER|LOC101495478|gene-LOC101495478|transcript|XM_004485638.3|protein_coding||c.*7256A>C|||||2282|WARNING_TRANSCRIPT_NO_START_CODON,C|intergenic_region|MODIFIER|exon-XM_004485638.3-1-exon-XM_004485…	GT:AD:DP:GQ:PGT:PID:PL
NC_021160.1	1838389	.	T	A	1/1	0/0	2284.42	PASS	AC=2;AF=0.500;AN=4;ANN=A|upstream_gene_variant|MODIFIER|exon-XM_004485638.3-1|GENE_exon-XM_004485638.3-1|transcript|rna-XM_004485638.3|protein_coding||c.-2440A>T|||||2307|,A|downstream_gene_variant|MODIFIER|LOC101495478|gene-LOC101495478|transcript|XM_004485638.3|protein_coding||c.*7281T>A|||||2307|WARNING_TRANSCRIPT_NO_START_CODON,A|intergenic_region|MODIFIER|exon-XM_004485638.3-1-exon-XM_004485…	GT:AD:DP:GQ:PGT:PID:PL
NC_021160.1	1838391	.	T	C	1/1	0/0	2305.42	PASS	AC=2;AF=0.500;AN=4;ANN=C|upstream_gene_variant|MODIFIER|exon-XM_004485638.3-1|GENE_exon-XM_004485638.3-1|transcript|rna-XM_004485638.3|protein_coding||c.-2442A>G|||||2309|,C|downstream_gene_variant|MODIFIER|LOC101495478|gene-LOC101495478|transcript|XM_004485638.3|protein_coding||c.*7283T>C|||||2309|WARNING_TRANSCRIPT_NO_START_CODON,C|intergenic_region|MODIFIER|exon-XM_004485638.3-1-exon-XM_004485…	GT:AD:DP:GQ:PGT:PID:PL
NC_021160.1	1838406	.	A	T	1/1	0/0	2395.42	PASS	AC=2;AF=0.500;AN=4;ANN=T|upstream_gene_variant|MODIFIER|exon-XM_004485638.3-1|GENE_exon-XM_004485638.3-1|transcript|rna-XM_004485638.3|protein_coding||c.-2457T>A|||||2324|,T|downstream_gene_variant|MODIFIER|LOC101495478|gene-LOC101495478|transcript|XM_004485638.3|protein_coding||c.*7298A>T|||||2324|WARNING_TRANSCRIPT_NO_START_CODON,T|intergenic_region|MODIFIER|exon-XM_004485638.3-1-exon-XM_004485…	GT:AD:DP:GQ:PGT:PID:PL
NC_021160.1	1838431	.	ATTTTTT	A	1/1	0/0	2026.38	PASS	AC=2;AF=0.500;AN=4;ANN=A|upstream_gene_variant|MODIFIER|exon-XM_004485638.3-1|GENE_exon-XM_004485638.3-1|transcript|rna-XM_004485638.3|protein_coding||c.-2488_-2483delAAAAAA|||||2350|,A|downstream_gene_variant|MODIFIER|LOC101495478|gene-LOC101495478|transcript|XM_004485638.3|protein_coding||c.*7324_*7329delTTTTTT|||||2350|WARNING_TRANSCRIPT_NO_START_CODON,A|intergenic_region|MODIFIER|exon-XM_0044…	GT:AD:DP:GQ:PGT:PID:PL
NC_021160.1	1838450	.	A	AAT	1/1	0/0	2121.38	PASS	AC=2;AF=0.500;AN=4;ANN=AAT|upstream_gene_variant|MODIFIER|exon-XM_004485638.3-1|GENE_exon-XM_004485638.3-1|transcript|rna-XM_004485638.3|protein_coding||c.-2502_-2501insAT|||||2369|,AAT|downstream_gene_variant|MODIFIER|LOC101495478|gene-LOC101495478|transcript|XM_004485638.3|protein_coding||c.*7342_*7343insAT|||||2369|WARNING_TRANSCRIPT_NO_START_CODON,AAT|intergenic_region|MODIFIER|exon-XM_004485…	GT:AD:DP:GQ:PGT:PID:PL
NC_021160.1	1838559	.	A	AT	1/1	0/0	1608.38	PASS	AC=2;AF=0.500;AN=4;ANN=AT|upstream_gene_variant|MODIFIER|exon-XM_004485638.3-1|GENE_exon-XM_004485638.3-1|transcript|rna-XM_004485638.3|protein_coding||c.-2611_-2610insA|||||2478|,AT|downstream_gene_variant|MODIFIER|LOC101495478|gene-LOC101495478|transcript|XM_004485638.3|protein_coding||c.*7451_*7452insT|||||2478|WARNING_TRANSCRIPT_NO_START_CODON,AT|intergenic_region|MODIFIER|exon-XM_004485638.3…	GT:AD:DP:GQ:PL
NC_021160.1	1838598	.	A	AAT	1/1	0/0	2678.38	PASS	AC=2;AF=0.500;AN=4;ANN=AAT|upstream_gene_variant|MODIFIER|exon-XM_004485638.3-1|GENE_exon-XM_004485638.3-1|transcript|rna-XM_004485638.3|protein_coding||c.-2650_-2649insAT|||||2517|,AAT|downstream_gene_variant|MODIFIER|LOC101495478|gene-LOC101495478|transcript|XM_004485638.3|protein_coding||c.*7490_*7491insAT|||||2517|WARNING_TRANSCRIPT_NO_START_CODON,AAT|intergenic_region|MODIFIER|exon-XM_004485…	GT:AD:DP:GQ:PGT:PID:PL
NC_021160.1	1838603	.	TAA	T	1/1	0/0	2675.38	PASS	AC=2;AF=0.500;AN=4;ANN=T|upstream_gene_variant|MODIFIER|exon-XM_004485638.3-1|GENE_exon-XM_004485638.3-1|transcript|rna-XM_004485638.3|protein_coding||c.-2656_-2655delTT|||||2522|,T|downstream_gene_variant|MODIFIER|LOC101495478|gene-LOC101495478|transcript|XM_004485638.3|protein_coding||c.*7496_*7497delAA|||||2522|WARNING_TRANSCRIPT_NO_START_CODON,T|intergenic_region|MODIFIER|exon-XM_004485638.3-…	GT:AD:DP:GQ:PGT:PID:PL
NC_021160.1	1838612	.	A	T	1/1	0/0	2533.42	PASS	AC=2;AF=0.500;AN=4;ANN=T|upstream_gene_variant|MODIFIER|exon-XM_004485638.3-1|GENE_exon-XM_004485638.3-1|transcript|rna-XM_004485638.3|protein_coding||c.-2663T>A|||||2530|,T|downstream_gene_variant|MODIFIER|LOC101495478|gene-LOC101495478|transcript|XM_004485638.3|protein_coding||c.*7504A>T|||||2530|WARNING_TRANSCRIPT_NO_START_CODON,T|intergenic_region|MODIFIER|exon-XM_004485638.3-1-exon-XM_004485…	GT:AD:DP:GQ:PGT:PID:PL
NC_021160.1	1838641	.	T	C	1/1	0/0	2159.42	PASS	AC=2;AF=0.500;AN=4;ANN=C|upstream_gene_variant|MODIFIER|exon-XM_004485638.3-1|GENE_exon-XM_004485638.3-1|transcript|rna-XM_004485638.3|protein_coding||c.-2692A>G|||||2559|,C|downstream_gene_variant|MODIFIER|LOC101495478|gene-LOC101495478|transcript|XM_004485638.3|protein_coding||c.*7533T>C|||||2559|WARNING_TRANSCRIPT_NO_START_CODON,C|intergenic_region|MODIFIER|exon-XM_004485638.3-1-exon-XM_004485…	GT:AD:DP:GQ:PGT:PID:PL
NC_021160.1	1838655	.	A	AT	1/1	0/0	2014.38	PASS	AC=2;AF=0.500;AN=4;ANN=AT|upstream_gene_variant|MODIFIER|exon-XM_004485638.3-1|GENE_exon-XM_004485638.3-1|transcript|rna-XM_004485638.3|protein_coding||c.-2707_-2706insA|||||2574|,AT|downstream_gene_variant|MODIFIER|LOC101495478|gene-LOC101495478|transcript|XM_004485638.3|protein_coding||c.*7547_*7548insT|||||2574|WARNING_TRANSCRIPT_NO_START_CODON,AT|intergenic_region|MODIFIER|exon-XM_004485638.3…	GT:AD:DP:GQ:PGT:PID:PL
NC_021160.1	1838692	.	T	C	1/1	0/0	967.42	PASS	AC=2;AF=0.500;AN=4;ANN=C|upstream_gene_variant|MODIFIER|exon-XM_004485638.3-1|GENE_exon-XM_004485638.3-1|transcript|rna-XM_004485638.3|protein_coding||c.-2743A>G|||||2610|,C|downstream_gene_variant|MODIFIER|LOC101495478|gene-LOC101495478|transcript|XM_004485638.3|protein_coding||c.*7584T>C|||||2610|WARNING_TRANSCRIPT_NO_START_CODON,C|intergenic_region|MODIFIER|exon-XM_004485638.3-1-exon-XM_004485…	GT:AD:DP:GQ:PL
[truncated: 119,600 more rows]
