# Supplementary material for: Phenotypic and genetic characterization of a near-isogenic line pair: insights into flowering time in chickpea
Source: BMC Plant Biol. 2024 Jul 25;24:709. doi: 10.1186/s12870-024-05411-y (PMC11270784; doi:10.1186/s12870-024-05411-y)
Supplement: Supplementary file 2 — Additional file 2. GO terms enriched in the dataset of 306 flowering-related genes in Arabidopsis thaliana obtained from the FLOR-ID with the corresponding GO Slim term. [file 12870_2024_5411_MOESM2_ESM.xlsx]

## Sheet: Table S1 Biological Process
Additional file 2. Table S1 Enriched Biological Process Go terms for the dataset of 306 flowering-related genes in A. thaliana obtained from FLOR-ID
GO_ID	GO_Name	A.thaliana RefList 27436	FlorID Genes	Expected	Over_Under	Fold_Enrichemnt	P-value	GO_Type	SlimGO_ID	SlimGO_Name
GO:0009584	detection of visible light	5	5	0.05	+	94.61	8.69e-05	P	GO:0009605	response to external stimulus
GO:0009584	detection of visible light	5	5	0.05	+	94.61	8.69e-05	P	GO:0008150	biological_process
GO:0009584	detection of visible light	5	5	0.05	+	94.61	8.69e-05	P	GO:0009628	response to abiotic stimulus
GO:0009584	detection of visible light	5	5	0.05	+	94.61	8.69e-05	P	GO:0009416	response to light stimulus
GO:0010219	regulation of vernalization response	6	6	0.06	+	94.61	3.24e-06	P	GO:0008150	biological_process
GO:0010219	regulation of vernalization response	6	6	0.06	+	94.61	3.24e-06	P	GO:0009628	response to abiotic stimulus
GO:0010219	regulation of vernalization response	6	6	0.06	+	94.61	3.24e-06	P	GO:0006950	response to stress
GO:0010378	temperature compensation of the circadian clock	4	4	0.04	+	94.61	0.00236	P	GO:0008150	biological_process
GO:0010378	temperature compensation of the circadian clock	4	4	0.04	+	94.61	0.00236	P	GO:0009628	response to abiotic stimulus
GO:0010378	temperature compensation of the circadian clock	4	4	0.04	+	94.61	0.00236	P	GO:0007623	circadian rhythm
GO:0016574	histone ubiquitination	4	4	0.04	+	94.61	0.00236	P	GO:0006464	cellular protein modification process
GO:0048572	short-day photoperiodism	4	4	0.04	+	94.61	0.00236	P	GO:0009416	response to light stimulus
GO:0048575	short-day photoperiodism, flowering	4	4	0.04	+	94.61	0.00236	P	GO:0008150	biological_process
GO:0048575	short-day photoperiodism, flowering	4	4	0.04	+	94.61	0.00236	P	GO:0007275	multicellular organism development
GO:0048575	short-day photoperiodism, flowering	4	4	0.04	+	94.61	0.00236	P	GO:0000003	reproduction
GO:0048575	short-day photoperiodism, flowering	4	4	0.04	+	94.61	0.00236	P	GO:0009791	post-embryonic development
GO:0048575	short-day photoperiodism, flowering	4	4	0.04	+	94.61	0.00236	P	GO:0048856	anatomical structure development
GO:0048575	short-day photoperiodism, flowering	4	4	0.04	+	94.61	0.00236	P	GO:0009416	response to light stimulus
GO:0010048	vernalization response	18	15	0.19	+	78.84	3.55e-18	P	GO:0006950	response to stress
GO:0010048	vernalization response	18	15	0.19	+	78.84	3.55e-18	P	GO:0009628	response to abiotic stimulus
GO:0043153	entrainment of circadian clock by photoperiod	6	5	0.06	+	78.84	0.000158	P	GO:0008150	biological_process
GO:0043153	entrainment of circadian clock by photoperiod	6	5	0.06	+	78.84	0.000158	P	GO:0007623	circadian rhythm
GO:0043153	entrainment of circadian clock by photoperiod	6	5	0.06	+	78.84	0.000158	P	GO:0009416	response to light stimulus
GO:0043153	entrainment of circadian clock by photoperiod	6	5	0.06	+	78.84	0.000158	P	GO:0009605	response to external stimulus
GO:0042868	antisense RNA metabolic process	5	4	0.05	+	75.69	0.00422	P	GO:0008152	metabolic process
GO:0042868	antisense RNA metabolic process	5	4	0.05	+	75.69	0.00422	P	GO:0006139	nucleobase-containing compound metabolic process
GO:0042868	antisense RNA metabolic process	5	4	0.05	+	75.69	0.00422	P	GO:0008150	biological_process
GO:0042868	antisense RNA metabolic process	5	4	0.05	+	75.69	0.00422	P	GO:0009987	cellular process
GO:0017006	protein-tetrapyrrole linkage	7	5	0.07	+	67.58	0.000268	P	GO:0006464	cellular protein modification process
GO:0048577	negative regulation of short-day photoperiodism, flowering	7	5	0.07	+	67.58	0.000268	P	GO:0009791	post-embryonic development
GO:0048577	negative regulation of short-day photoperiodism, flowering	7	5	0.07	+	67.58	0.000268	P	GO:0008150	biological_process
GO:0048577	negative regulation of short-day photoperiodism, flowering	7	5	0.07	+	67.58	0.000268	P	GO:0048856	anatomical structure development
GO:0048577	negative regulation of short-day photoperiodism, flowering	7	5	0.07	+	67.58	0.000268	P	GO:0007275	multicellular organism development
GO:0048577	negative regulation of short-day photoperiodism, flowering	7	5	0.07	+	67.58	0.000268	P	GO:0000003	reproduction
GO:0048577	negative regulation of short-day photoperiodism, flowering	7	5	0.07	+	67.58	0.000268	P	GO:0009416	response to light stimulus
GO:1902275	regulation of chromatin organization	6	4	0.06	+	63.07	0.00697	P	GO:0008150	biological_process
GO:1902275	regulation of chromatin organization	6	4	0.06	+	63.07	0.00697	P	GO:0016043	cellular component organization
GO:1902275	regulation of chromatin organization	6	4	0.06	+	63.07	0.00697	P	GO:0009987	cellular process
GO:0048574	long-day photoperiodism, flowering	20	13	0.21	+	61.49	1.94e-14	P	GO:0008150	biological_process
GO:0048574	long-day photoperiodism, flowering	20	13	0.21	+	61.49	1.94e-14	P	GO:0007275	multicellular organism development
GO:0048574	long-day photoperiodism, flowering	20	13	0.21	+	61.49	1.94e-14	P	GO:0000003	reproduction
GO:0048574	long-day photoperiodism, flowering	20	13	0.21	+	61.49	1.94e-14	P	GO:0009791	post-embryonic development
GO:0048574	long-day photoperiodism, flowering	20	13	0.21	+	61.49	1.94e-14	P	GO:0048856	anatomical structure development
GO:0048574	long-day photoperiodism, flowering	20	13	0.21	+	61.49	1.94e-14	P	GO:0009416	response to light stimulus
GO:0009910	negative regulation of flower development	53	32	0.56	+	57.12	3.34e-38	P	GO:0009791	post-embryonic development
GO:0009910	negative regulation of flower development	53	32	0.56	+	57.12	3.34e-38	P	GO:0048856	anatomical structure development
GO:0009910	negative regulation of flower development	53	32	0.56	+	57.12	3.34e-38	P	GO:0009908	flower development
GO:0009910	negative regulation of flower development	53	32	0.56	+	57.12	3.34e-38	P	GO:0000003	reproduction
GO:0009910	negative regulation of flower development	53	32	0.56	+	57.12	3.34e-38	P	GO:0007275	multicellular organism development
GO:0009910	negative regulation of flower development	53	32	0.56	+	57.12	3.34e-38	P	GO:0008150	biological_process
GO:0009649	entrainment of circadian clock	20	12	0.21	+	56.76	7.61e-13	P	GO:0008150	biological_process
GO:0009649	entrainment of circadian clock	20	12	0.21	+	56.76	7.61e-13	P	GO:0009605	response to external stimulus
GO:0009649	entrainment of circadian clock	20	12	0.21	+	56.76	7.61e-13	P	GO:0007623	circadian rhythm
GO:0009911	positive regulation of flower development	42	24	0.44	+	54.06	1.41e-27	P	GO:0007275	multicellular organism development
GO:0009911	positive regulation of flower development	42	24	0.44	+	54.06	1.41e-27	P	GO:0009908	flower development
GO:0009911	positive regulation of flower development	42	24	0.44	+	54.06	1.41e-27	P	GO:0048856	anatomical structure development
GO:0009911	positive regulation of flower development	42	24	0.44	+	54.06	1.41e-27	P	GO:0008150	biological_process
GO:0009911	positive regulation of flower development	42	24	0.44	+	54.06	1.41e-27	P	GO:0000003	reproduction
GO:0009911	positive regulation of flower development	42	24	0.44	+	54.06	1.41e-27	P	GO:0009791	post-embryonic development
GO:0048579	negative regulation of long-day photoperiodism, flowering	14	8	0.15	+	54.06	1.09e-07	P	GO:0008150	biological_process
GO:0048579	negative regulation of long-day photoperiodism, flowering	14	8	0.15	+	54.06	1.09e-07	P	GO:0007275	multicellular organism development
GO:0048579	negative regulation of long-day photoperiodism, flowering	14	8	0.15	+	54.06	1.09e-07	P	GO:0009791	post-embryonic development
GO:0048579	negative regulation of long-day photoperiodism, flowering	14	8	0.15	+	54.06	1.09e-07	P	GO:0000003	reproduction
GO:0048579	negative regulation of long-day photoperiodism, flowering	14	8	0.15	+	54.06	1.09e-07	P	GO:0048856	anatomical structure development
GO:0048579	negative regulation of long-day photoperiodism, flowering	14	8	0.15	+	54.06	1.09e-07	P	GO:0009416	response to light stimulus
GO:0010244	response to low fluence blue light stimulus by blue low-fluence system	9	5	0.1	+	52.56	0.000667	P	GO:0009416	response to light stimulus
GO:0048586	regulation of long-day photoperiodism, flowering	31	17	0.33	+	51.88	1.26e-18	P	GO:0048856	anatomical structure development
GO:0048586	regulation of long-day photoperiodism, flowering	31	17	0.33	+	51.88	1.26e-18	P	GO:0007275	multicellular organism development
GO:0048586	regulation of long-day photoperiodism, flowering	31	17	0.33	+	51.88	1.26e-18	P	GO:0008150	biological_process
GO:0048586	regulation of long-day photoperiodism, flowering	31	17	0.33	+	51.88	1.26e-18	P	GO:0009416	response to light stimulus
GO:0048586	regulation of long-day photoperiodism, flowering	31	17	0.33	+	51.88	1.26e-18	P	GO:0009791	post-embryonic development
GO:0048586	regulation of long-day photoperiodism, flowering	31	17	0.33	+	51.88	1.26e-18	P	GO:0000003	reproduction
GO:0016103	diterpenoid catabolic process	11	6	0.12	+	51.6	4.16e-05	P	GO:0009987	cellular process
GO:0016103	diterpenoid catabolic process	11	6	0.12	+	51.6	4.16e-05	P	GO:0009056	catabolic process
GO:0016103	diterpenoid catabolic process	11	6	0.12	+	51.6	4.16e-05	P	GO:0008152	metabolic process
GO:0016103	diterpenoid catabolic process	11	6	0.12	+	51.6	4.16e-05	P	GO:0008150	biological_process
GO:0016103	diterpenoid catabolic process	11	6	0.12	+	51.6	4.16e-05	P	GO:0006629	lipid metabolic process
GO:0045487	gibberellin catabolic process	11	6	0.12	+	51.6	4.16e-05	P	GO:0008152	metabolic process
GO:0045487	gibberellin catabolic process	11	6	0.12	+	51.6	4.16e-05	P	GO:0009987	cellular process
GO:0045487	gibberellin catabolic process	11	6	0.12	+	51.6	4.16e-05	P	GO:0009056	catabolic process
GO:0045487	gibberellin catabolic process	11	6	0.12	+	51.6	4.16e-05	P	GO:0006629	lipid metabolic process
GO:0045487	gibberellin catabolic process	11	6	0.12	+	51.6	4.16e-05	P	GO:0008150	biological_process
GO:0009686	gibberellin biosynthetic process	27	14	0.29	+	49.06	1.12e-14	P	GO:0008152	metabolic process
GO:0009686	gibberellin biosynthetic process	27	14	0.29	+	49.06	1.12e-14	P	GO:0009058	biosynthetic process
GO:0009686	gibberellin biosynthetic process	27	14	0.29	+	49.06	1.12e-14	P	GO:0006629	lipid metabolic process
GO:0009686	gibberellin biosynthetic process	27	14	0.29	+	49.06	1.12e-14	P	GO:0009987	cellular process
GO:0009686	gibberellin biosynthetic process	27	14	0.29	+	49.06	1.12e-14	P	GO:0008150	biological_process
GO:0009583	detection of light stimulus	22	11	0.23	+	47.3	6.37e-11	P	GO:0009628	response to abiotic stimulus
GO:0009583	detection of light stimulus	22	11	0.23	+	47.3	6.37e-11	P	GO:0008150	biological_process
GO:0009583	detection of light stimulus	22	11	0.23	+	47.3	6.37e-11	P	GO:0009416	response to light stimulus
GO:0009583	detection of light stimulus	22	11	0.23	+	47.3	6.37e-11	P	GO:0009605	response to external stimulus
GO:0032922	circadian regulation of gene expression	12	6	0.13	+	47.3	6.18e-05	P	GO:0008152	metabolic process
GO:0032922	circadian regulation of gene expression	12	6	0.13	+	47.3	6.18e-05	P	GO:0008150	biological_process
GO:0032922	circadian regulation of gene expression	12	6	0.13	+	47.3	6.18e-05	P	GO:0007623	circadian rhythm
GO:0048578	positive regulation of long-day photoperiodism, flowering	10	5	0.11	+	47.3	0.000992	P	GO:0048856	anatomical structure development
GO:0048578	positive regulation of long-day photoperiodism, flowering	10	5	0.11	+	47.3	0.000992	P	GO:0008150	biological_process
GO:0048578	positive regulation of long-day photoperiodism, flowering	10	5	0.11	+	47.3	0.000992	P	GO:0009416	response to light stimulus
GO:0048578	positive regulation of long-day photoperiodism, flowering	10	5	0.11	+	47.3	0.000992	P	GO:0000003	reproduction
GO:0048578	positive regulation of long-day photoperiodism, flowering	10	5	0.11	+	47.3	0.000992	P	GO:0007275	multicellular organism development
GO:0048578	positive regulation of long-day photoperiodism, flowering	10	5	0.11	+	47.3	0.000992	P	GO:0009791	post-embryonic development
GO:0048587	regulation of short-day photoperiodism, flowering	14	7	0.15	+	47.3	3.89e-06	P	GO:0008150	biological_process
GO:0048587	regulation of short-day photoperiodism, flowering	14	7	0.15	+	47.3	3.89e-06	P	GO:0000003	reproduction
GO:0048587	regulation of short-day photoperiodism, flowering	14	7	0.15	+	47.3	3.89e-06	P	GO:0009416	response to light stimulus
GO:0048587	regulation of short-day photoperiodism, flowering	14	7	0.15	+	47.3	3.89e-06	P	GO:0009791	post-embryonic development
GO:0048587	regulation of short-day photoperiodism, flowering	14	7	0.15	+	47.3	3.89e-06	P	GO:0048856	anatomical structure development
GO:0048587	regulation of short-day photoperiodism, flowering	14	7	0.15	+	47.3	3.89e-06	P	GO:0007275	multicellular organism development
GO:0009685	gibberellin metabolic process	33	15	0.35	+	43	3.26e-15	P	GO:0009987	cellular process
GO:0009685	gibberellin metabolic process	33	15	0.35	+	43	3.26e-15	P	GO:0006629	lipid metabolic process
GO:0009685	gibberellin metabolic process	33	15	0.35	+	43	3.26e-15	P	GO:0008150	biological_process
GO:0009685	gibberellin metabolic process	33	15	0.35	+	43	3.26e-15	P	GO:0008152	metabolic process
GO:0042752	regulation of circadian rhythm	66	30	0.7	+	43	9.25e-33	P	GO:0008150	biological_process
GO:0042752	regulation of circadian rhythm	66	30	0.7	+	43	9.25e-33	P	GO:0007623	circadian rhythm
GO:2000242	negative regulation of reproductive process	86	39	0.91	+	42.9	2.15e-43	P	GO:0000003	reproduction
GO:2000242	negative regulation of reproductive process	86	39	0.91	+	42.9	2.15e-43	P	GO:0008150	biological_process
GO:0007602	phototransduction	20	9	0.21	+	42.57	3.28e-08	P	GO:0008150	biological_process
GO:0007602	phototransduction	20	9	0.21	+	42.57	3.28e-08	P	GO:0009987	cellular process
GO:0007602	phototransduction	20	9	0.21	+	42.57	3.28e-08	P	GO:0007154	cell communication
GO:0007602	phototransduction	20	9	0.21	+	42.57	3.28e-08	P	GO:0007165	signal transduction
GO:0007602	phototransduction	20	9	0.21	+	42.57	3.28e-08	P	GO:0009416	response to light stimulus
GO:0009585	red, far-red light phototransduction	20	9	0.21	+	42.57	3.28e-08	P	GO:0009605	response to external stimulus
GO:0009585	red, far-red light phototransduction	20	9	0.21	+	42.57	3.28e-08	P	GO:0007154	cell communication
GO:0009585	red, far-red light phototransduction	20	9	0.21	+	42.57	3.28e-08	P	GO:0007165	signal transduction
GO:0009585	red, far-red light phototransduction	20	9	0.21	+	42.57	3.28e-08	P	GO:0009416	response to light stimulus
GO:0009585	red, far-red light phototransduction	20	9	0.21	+	42.57	3.28e-08	P	GO:0009987	cellular process
GO:0009585	red, far-red light phototransduction	20	9	0.21	+	42.57	3.28e-08	P	GO:0009628	response to abiotic stimulus
GO:0009585	red, far-red light phototransduction	20	9	0.21	+	42.57	3.28e-08	P	GO:0008150	biological_process
GO:0009581	detection of external stimulus	29	13	0.31	+	42.41	7.93e-13	P	GO:0008150	biological_process
GO:0009581	detection of external stimulus	29	13	0.31	+	42.41	7.93e-13	P	GO:0009605	response to external stimulus
GO:0009582	detection of abiotic stimulus	29	13	0.31	+	42.41	7.93e-13	P	GO:0009628	response to abiotic stimulus
GO:0009582	detection of abiotic stimulus	29	13	0.31	+	42.41	7.93e-13	P	GO:0008150	biological_process
GO:2000243	positive regulation of reproductive process	67	30	0.71	+	42.36	1.33e-32	P	GO:0000003	reproduction
GO:2000243	positive regulation of reproductive process	67	30	0.71	+	42.36	1.33e-32	P	GO:0008150	biological_process
GO:2000028	regulation of photoperiodism, flowering	101	45	1.07	+	42.15	2.74e-50	P	GO:0048856	anatomical structure development
GO:2000028	regulation of photoperiodism, flowering	101	45	1.07	+	42.15	2.74e-50	P	GO:0009791	post-embryonic development
GO:2000028	regulation of photoperiodism, flowering	101	45	1.07	+	42.15	2.74e-50	P	GO:0000003	reproduction
GO:2000028	regulation of photoperiodism, flowering	101	45	1.07	+	42.15	2.74e-50	P	GO:0008150	biological_process
GO:2000028	regulation of photoperiodism, flowering	101	45	1.07	+	42.15	2.74e-50	P	GO:0007275	multicellular organism development
GO:2000028	regulation of photoperiodism, flowering	101	45	1.07	+	42.15	2.74e-50	P	GO:0009416	response to light stimulus
GO:0009939	positive regulation of gibberellic acid mediated signaling pathway	9	4	0.1	+	42.05	0.0232	P	GO:0008150	biological_process
GO:0009939	positive regulation of gibberellic acid mediated signaling pathway	9	4	0.1	+	42.05	0.0232	P	GO:0009719	response to endogenous stimulus
GO:0009939	positive regulation of gibberellic acid mediated signaling pathway	9	4	0.1	+	42.05	0.0232	P	GO:0007165	signal transduction
GO:0009939	positive regulation of gibberellic acid mediated signaling pathway	9	4	0.1	+	42.05	0.0232	P	GO:0042221	response to chemical
GO:0009939	positive regulation of gibberellic acid mediated signaling pathway	9	4	0.1	+	42.05	0.0232	P	GO:0007154	cell communication
GO:0009939	positive regulation of gibberellic acid mediated signaling pathway	9	4	0.1	+	42.05	0.0232	P	GO:0009987	cellular process
GO:0010076	maintenance of floral meristem identity	9	4	0.1	+	42.05	0.0232	P	GO:0048856	anatomical structure development
GO:0010076	maintenance of floral meristem identity	9	4	0.1	+	42.05	0.0232	P	GO:0008150	biological_process
GO:0010077	maintenance of inflorescence meristem identity	9	4	0.1	+	42.05	0.0232	P	GO:0048856	anatomical structure development
GO:0010077	maintenance of inflorescence meristem identity	9	4	0.1	+	42.05	0.0232	P	GO:0008150	biological_process
GO:0009909	regulation of flower development	184	79	1.94	+	40.62	7.9e-91	P	GO:0007275	multicellular organism development
GO:0009909	regulation of flower development	184	79	1.94	+	40.62	7.9e-91	P	GO:0008150	biological_process
GO:0009909	regulation of flower development	184	79	1.94	+	40.62	7.9e-91	P	GO:0048856	anatomical structure development
GO:0009909	regulation of flower development	184	79	1.94	+	40.62	7.9e-91	P	GO:0009791	post-embryonic development
GO:0009909	regulation of flower development	184	79	1.94	+	40.62	7.9e-91	P	GO:0009908	flower development
GO:0009909	regulation of flower development	184	79	1.94	+	40.62	7.9e-91	P	GO:0000003	reproduction
GO:0006349	regulation of gene expression by genomic imprinting	14	6	0.15	+	40.55	0.000127	P	GO:0040029	regulation of gene expression, epigenetic
GO:0048506	regulation of timing of meristematic phase transition	40	17	0.42	+	40.21	3.82e-17	P	GO:0048856	anatomical structure development
GO:0048506	regulation of timing of meristematic phase transition	40	17	0.42	+	40.21	3.82e-17	P	GO:0008150	biological_process
GO:0048510	regulation of timing of transition from vegetative to reproductive phase	40	17	0.42	+	40.21	3.82e-17	P	GO:0008150	biological_process
GO:0048510	regulation of timing of transition from vegetative to reproductive phase	40	17	0.42	+	40.21	3.82e-17	P	GO:0048856	anatomical structure development
GO:0048831	regulation of shoot system development	203	79	2.15	+	36.82	4.52e-88	P	GO:0008150	biological_process
GO:0048831	regulation of shoot system development	203	79	2.15	+	36.82	4.52e-88	P	GO:0007275	multicellular organism development
GO:0048831	regulation of shoot system development	203	79	2.15	+	36.82	4.52e-88	P	GO:0048856	anatomical structure development
GO:0048571	long-day photoperiodism	35	13	0.37	+	35.14	5.67e-12	P	GO:0009416	response to light stimulus
GO:0048581	negative regulation of post-embryonic development	138	51	1.46	+	34.96	4.2e-54	P	GO:0007275	multicellular organism development
GO:0048581	negative regulation of post-embryonic development	138	51	1.46	+	34.96	4.2e-54	P	GO:0008150	biological_process
GO:0048581	negative regulation of post-embryonic development	138	51	1.46	+	34.96	4.2e-54	P	GO:0009791	post-embryonic development
GO:0040034	regulation of development, heterochronic	52	19	0.55	+	34.57	2.05e-18	P	GO:0008150	biological_process
GO:0010022	meristem determinacy	25	9	0.26	+	34.06	1.64e-07	P	GO:0008150	biological_process
GO:0010022	meristem determinacy	25	9	0.26	+	34.06	1.64e-07	P	GO:0048856	anatomical structure development
GO:0048582	positive regulation of post-embryonic development	89	32	0.94	+	34.02	1.79e-32	P	GO:0007275	multicellular organism development
GO:0048582	positive regulation of post-embryonic development	89	32	0.94	+	34.02	1.79e-32	P	GO:0008150	biological_process
GO:0048582	positive regulation of post-embryonic development	89	32	0.94	+	34.02	1.79e-32	P	GO:0009791	post-embryonic development
GO:0051241	negative regulation of multicellular organismal process	155	52	1.64	+	31.74	1.99e-53	P	GO:0008150	biological_process
GO:0010476	gibberellin mediated signaling pathway	51	17	0.54	+	31.54	1.11e-15	P	GO:0009719	response to endogenous stimulus
GO:0010476	gibberellin mediated signaling pathway	51	17	0.54	+	31.54	1.11e-15	P	GO:0009987	cellular process
GO:0010476	gibberellin mediated signaling pathway	51	17	0.54	+	31.54	1.11e-15	P	GO:0008150	biological_process
GO:0010476	gibberellin mediated signaling pathway	51	17	0.54	+	31.54	1.11e-15	P	GO:0007165	signal transduction
GO:0010476	gibberellin mediated signaling pathway	51	17	0.54	+	31.54	1.11e-15	P	GO:0007154	cell communication
GO:0010476	gibberellin mediated signaling pathway	51	17	0.54	+	31.54	1.11e-15	P	GO:0042221	response to chemical
GO:0009740	gibberellic acid mediated signaling pathway	43	14	0.45	+	30.8	2.1e-12	P	GO:0008150	biological_process
GO:0009740	gibberellic acid mediated signaling pathway	43	14	0.45	+	30.8	2.1e-12	P	GO:0009987	cellular process
GO:0009740	gibberellic acid mediated signaling pathway	43	14	0.45	+	30.8	2.1e-12	P	GO:0007165	signal transduction
GO:0009740	gibberellic acid mediated signaling pathway	43	14	0.45	+	30.8	2.1e-12	P	GO:0009719	response to endogenous stimulus
GO:0009740	gibberellic acid mediated signaling pathway	43	14	0.45	+	30.8	2.1e-12	P	GO:0042221	response to chemical
GO:0009740	gibberellic acid mediated signaling pathway	43	14	0.45	+	30.8	2.1e-12	P	GO:0007154	cell communication
GO:0016115	terpenoid catabolic process	22	7	0.23	+	30.1	4.86e-05	P	GO:0009056	catabolic process
GO:0016115	terpenoid catabolic process	22	7	0.23	+	30.1	4.86e-05	P	GO:0008150	biological_process
GO:0016115	terpenoid catabolic process	22	7	0.23	+	30.1	4.86e-05	P	GO:0008152	metabolic process
GO:0016115	terpenoid catabolic process	22	7	0.23	+	30.1	4.86e-05	P	GO:0006629	lipid metabolic process
GO:0016115	terpenoid catabolic process	22	7	0.23	+	30.1	4.86e-05	P	GO:0009987	cellular process
GO:0009938	negative regulation of gibberellic acid mediated signaling pathway	16	5	0.17	+	29.56	0.00638	P	GO:0009719	response to endogenous stimulus
GO:0009938	negative regulation of gibberellic acid mediated signaling pathway	16	5	0.17	+	29.56	0.00638	P	GO:0007154	cell communication
GO:0009938	negative regulation of gibberellic acid mediated signaling pathway	16	5	0.17	+	29.56	0.00638	P	GO:0042221	response to chemical
GO:0009938	negative regulation of gibberellic acid mediated signaling pathway	16	5	0.17	+	29.56	0.00638	P	GO:0009987	cellular process
GO:0009938	negative regulation of gibberellic acid mediated signaling pathway	16	5	0.17	+	29.56	0.00638	P	GO:0007165	signal transduction
GO:0009938	negative regulation of gibberellic acid mediated signaling pathway	16	5	0.17	+	29.56	0.00638	P	GO:0008150	biological_process
GO:0010100	negative regulation of photomorphogenesis	16	5	0.17	+	29.56	0.00638	P	GO:0007275	multicellular organism development
GO:0010100	negative regulation of photomorphogenesis	16	5	0.17	+	29.56	0.00638	P	GO:0009791	post-embryonic development
GO:0010100	negative regulation of photomorphogenesis	16	5	0.17	+	29.56	0.00638	P	GO:0009416	response to light stimulus
GO:0010100	negative regulation of photomorphogenesis	16	5	0.17	+	29.56	0.00638	P	GO:0008150	biological_process
GO:2000033	regulation of seed dormancy process	16	5	0.17	+	29.56	0.00638	P	GO:0000003	reproduction
GO:2000033	regulation of seed dormancy process	16	5	0.17	+	29.56	0.00638	P	GO:0007275	multicellular organism development
GO:2000033	regulation of seed dormancy process	16	5	0.17	+	29.56	0.00638	P	GO:0009791	post-embryonic development
GO:2000033	regulation of seed dormancy process	16	5	0.17	+	29.56	0.00638	P	GO:0008150	biological_process
GO:2000033	regulation of seed dormancy process	16	5	0.17	+	29.56	0.00638	P	GO:0048856	anatomical structure development
GO:0051240	positive regulation of multicellular organismal process	106	33	1.12	+	29.45	7.44e-32	P	GO:0008150	biological_process
GO:0009937	regulation of gibberellic acid mediated signaling pathway	26	8	0.27	+	29.11	5.55e-06	P	GO:0009987	cellular process
GO:0009937	regulation of gibberellic acid mediated signaling pathway	26	8	0.27	+	29.11	5.55e-06	P	GO:0009719	response to endogenous stimulus
GO:0009937	regulation of gibberellic acid mediated signaling pathway	26	8	0.27	+	29.11	5.55e-06	P	GO:0007154	cell communication
GO:0009937	regulation of gibberellic acid mediated signaling pathway	26	8	0.27	+	29.11	5.55e-06	P	GO:0042221	response to chemical
GO:0009937	regulation of gibberellic acid mediated signaling pathway	26	8	0.27	+	29.11	5.55e-06	P	GO:0007165	signal transduction
GO:0009937	regulation of gibberellic acid mediated signaling pathway	26	8	0.27	+	29.11	5.55e-06	P	GO:0008150	biological_process
GO:0048573	photoperiodism, flowering	127	39	1.34	+	29.05	5.74e-38	P	GO:0007275	multicellular organism development
GO:0048573	photoperiodism, flowering	127	39	1.34	+	29.05	5.74e-38	P	GO:0009791	post-embryonic development
GO:0048573	photoperiodism, flowering	127	39	1.34	+	29.05	5.74e-38	P	GO:0009416	response to light stimulus
GO:0048573	photoperiodism, flowering	127	39	1.34	+	29.05	5.74e-38	P	GO:0048856	anatomical structure development
GO:0048573	photoperiodism, flowering	127	39	1.34	+	29.05	5.74e-38	P	GO:0008150	biological_process
GO:0048573	photoperiodism, flowering	127	39	1.34	+	29.05	5.74e-38	P	GO:0000003	reproduction
GO:2000034	regulation of seed maturation	24	7	0.25	+	27.59	8.04e-05	P	GO:0007275	multicellular organism development
GO:2000034	regulation of seed maturation	24	7	0.25	+	27.59	8.04e-05	P	GO:0048856	anatomical structure development
GO:2000034	regulation of seed maturation	24	7	0.25	+	27.59	8.04e-05	P	GO:0009791	post-embryonic development
GO:2000034	regulation of seed maturation	24	7	0.25	+	27.59	8.04e-05	P	GO:0008150	biological_process
GO:2000034	regulation of seed maturation	24	7	0.25	+	27.59	8.04e-05	P	GO:0000003	reproduction
GO:0048509	regulation of meristem development	60	17	0.63	+	26.81	1.11e-14	P	GO:0048856	anatomical structure development
GO:0048509	regulation of meristem development	60	17	0.63	+	26.81	1.11e-14	P	GO:0008150	biological_process
GO:0071370	cellular response to gibberellin stimulus	61	17	0.64	+	26.37	1.41e-14	P	GO:0008150	biological_process
GO:0071370	cellular response to gibberellin stimulus	61	17	0.64	+	26.37	1.41e-14	P	GO:0009987	cellular process
GO:0071370	cellular response to gibberellin stimulus	61	17	0.64	+	26.37	1.41e-14	P	GO:0042221	response to chemical
GO:0071370	cellular response to gibberellin stimulus	61	17	0.64	+	26.37	1.41e-14	P	GO:0009719	response to endogenous stimulus
GO:0010017	red or far-red light signaling pathway	54	15	0.57	+	26.28	1.39e-12	P	GO:0007165	signal transduction
GO:0010017	red or far-red light signaling pathway	54	15	0.57	+	26.28	1.39e-12	P	GO:0009628	response to abiotic stimulus
GO:0010017	red or far-red light signaling pathway	54	15	0.57	+	26.28	1.39e-12	P	GO:0007154	cell communication
GO:0010017	red or far-red light signaling pathway	54	15	0.57	+	26.28	1.39e-12	P	GO:0009987	cellular process
GO:0010017	red or far-red light signaling pathway	54	15	0.57	+	26.28	1.39e-12	P	GO:0008150	biological_process
GO:0010017	red or far-red light signaling pathway	54	15	0.57	+	26.28	1.39e-12	P	GO:0009416	response to light stimulus
GO:0051093	negative regulation of developmental process	196	52	2.07	+	25.1	5.93e-49	P	GO:0008150	biological_process
GO:0044030	regulation of DNA methylation	19	5	0.2	+	24.9	0.013	P	GO:0009987	cellular process
GO:0044030	regulation of DNA methylation	19	5	0.2	+	24.9	0.013	P	GO:0008152	metabolic process
GO:0044030	regulation of DNA methylation	19	5	0.2	+	24.9	0.013	P	GO:0006139	nucleobase-containing compound metabolic process
GO:0044030	regulation of DNA methylation	19	5	0.2	+	24.9	0.013	P	GO:0006259	DNA metabolic process
GO:0044030	regulation of DNA methylation	19	5	0.2	+	24.9	0.013	P	GO:0008150	biological_process
GO:0080050	regulation of seed development	27	7	0.29	+	24.53	0.00016	P	GO:0008150	biological_process
GO:0080050	regulation of seed development	27	7	0.29	+	24.53	0.00016	P	GO:0009791	post-embryonic development
GO:0080050	regulation of seed development	27	7	0.29	+	24.53	0.00016	P	GO:0007275	multicellular organism development
GO:0080050	regulation of seed development	27	7	0.29	+	24.53	0.00016	P	GO:0048856	anatomical structure development
GO:0080050	regulation of seed development	27	7	0.29	+	24.53	0.00016	P	GO:0000003	reproduction
GO:0016102	diterpenoid biosynthetic process	55	14	0.58	+	24.08	3.77e-11	P	GO:0008150	biological_process
GO:0016102	diterpenoid biosynthetic process	55	14	0.58	+	24.08	3.77e-11	P	GO:0006629	lipid metabolic process
GO:0016102	diterpenoid biosynthetic process	55	14	0.58	+	24.08	3.77e-11	P	GO:0009987	cellular process
GO:0016102	diterpenoid biosynthetic process	55	14	0.58	+	24.08	3.77e-11	P	GO:0009058	biosynthetic process
GO:0016102	diterpenoid biosynthetic process	55	14	0.58	+	24.08	3.77e-11	P	GO:0008152	metabolic process
GO:0071489	cellular response to red or far red light	59	15	0.62	+	24.05	4.26e-12	P	GO:0008150	biological_process
GO:0071489	cellular response to red or far red light	59	15	0.62	+	24.05	4.26e-12	P	GO:0009628	response to abiotic stimulus
GO:0071489	cellular response to red or far red light	59	15	0.62	+	24.05	4.26e-12	P	GO:0009416	response to light stimulus
GO:0071489	cellular response to red or far red light	59	15	0.62	+	24.05	4.26e-12	P	GO:0009987	cellular process
GO:0007623	circadian rhythm	133	33	1.41	+	23.47	4.2e-29	P	GO:0007623	circadian rhythm
GO:0048511	rhythmic process	133	33	1.41	+	23.47	4.2e-29	P	GO:0008150	biological_process
GO:0008300	isoprenoid catabolic process	29	7	0.31	+	22.84	0.000244	P	GO:0008150	biological_process
GO:0008300	isoprenoid catabolic process	29	7	0.31	+	22.84	0.000244	P	GO:0008152	metabolic process
GO:0008300	isoprenoid catabolic process	29	7	0.31	+	22.84	0.000244	P	GO:0006629	lipid metabolic process
GO:0008300	isoprenoid catabolic process	29	7	0.31	+	22.84	0.000244	P	GO:0009987	cellular process
GO:0008300	isoprenoid catabolic process	29	7	0.31	+	22.84	0.000244	P	GO:0009056	catabolic process
GO:0010582	floral meristem determinacy	21	5	0.22	+	22.53	0.0198	P	GO:0000003	reproduction
GO:0010582	floral meristem determinacy	21	5	0.22	+	22.53	0.0198	P	GO:0009791	post-embryonic development
GO:0010582	floral meristem determinacy	21	5	0.22	+	22.53	0.0198	P	GO:0048856	anatomical structure development
GO:0010582	floral meristem determinacy	21	5	0.22	+	22.53	0.0198	P	GO:0009908	flower development
GO:0010582	floral meristem determinacy	21	5	0.22	+	22.53	0.0198	P	GO:0008150	biological_process
GO:0010582	floral meristem determinacy	21	5	0.22	+	22.53	0.0198	P	GO:0007275	multicellular organism development
GO:0016571	histone methylation	30	7	0.32	+	22.07	0.000298	P	GO:0008152	metabolic process
GO:0016571	histone methylation	30	7	0.32	+	22.07	0.000298	P	GO:0008150	biological_process
GO:0016571	histone methylation	30	7	0.32	+	22.07	0.000298	P	GO:0009987	cellular process
GO:0016571	histone methylation	30	7	0.32	+	22.07	0.000298	P	GO:0006464	cellular protein modification process
GO:0002683	negative regulation of immune system process	26	6	0.27	+	21.83	0.00267	P	GO:0008150	biological_process
GO:0016101	diterpenoid metabolic process	65	15	0.69	+	21.83	1.47e-11	P	GO:0008150	biological_process
GO:0016101	diterpenoid metabolic process	65	15	0.69	+	21.83	1.47e-11	P	GO:0008152	metabolic process
GO:0016101	diterpenoid metabolic process	65	15	0.69	+	21.83	1.47e-11	P	GO:0009987	cellular process
GO:0016101	diterpenoid metabolic process	65	15	0.69	+	21.83	1.47e-11	P	GO:0006629	lipid metabolic process
GO:0050777	negative regulation of immune response	26	6	0.27	+	21.83	0.00267	P	GO:0008150	biological_process
GO:0048580	regulation of post-embryonic development	485	111	5.13	+	21.65	6.7e-106	P	GO:0007275	multicellular organism development
GO:0048580	regulation of post-embryonic development	485	111	5.13	+	21.65	6.7e-106	P	GO:0009791	post-embryonic development
GO:0048580	regulation of post-embryonic development	485	111	5.13	+	21.65	6.7e-106	P	GO:0008150	biological_process
GO:0016570	histone modification	92	21	0.97	+	21.6	5.47e-17	P	GO:0006464	cellular protein modification process
GO:0051094	positive regulation of developmental process	145	33	1.53	+	21.53	4.82e-28	P	GO:0008150	biological_process
GO:0034968	histone lysine methylation	22	5	0.23	+	21.5	0.0241	P	GO:0006464	cellular protein modification process
GO:0034968	histone lysine methylation	22	5	0.23	+	21.5	0.0241	P	GO:0009987	cellular process
GO:0034968	histone lysine methylation	22	5	0.23	+	21.5	0.0241	P	GO:0008150	biological_process
GO:0034968	histone lysine methylation	22	5	0.23	+	21.5	0.0241	P	GO:0008152	metabolic process
GO:0051606	detection of stimulus	66	15	0.7	+	21.5	1.78e-11	P	GO:0008150	biological_process
GO:0045814	negative regulation of gene expression, epigenetic	102	23	1.08	+	21.33	1.01e-18	P	GO:0008152	metabolic process
GO:0045814	negative regulation of gene expression, epigenetic	102	23	1.08	+	21.33	1.01e-18	P	GO:0008150	biological_process
GO:0045814	negative regulation of gene expression, epigenetic	102	23	1.08	+	21.33	1.01e-18	P	GO:0040029	regulation of gene expression, epigenetic
GO:0010228	vegetative to reproductive phase transition of meristem	390	87	4.12	+	21.1	6.31e-80	P	GO:0008150	biological_process
GO:0010228	vegetative to reproductive phase transition of meristem	390	87	4.12	+	21.1	6.31e-80	P	GO:0048856	anatomical structure development
GO:0010228	vegetative to reproductive phase transition of meristem	390	87	4.12	+	21.1	6.31e-80	P	GO:0007275	multicellular organism development
GO:0010228	vegetative to reproductive phase transition of meristem	390	87	4.12	+	21.1	6.31e-80	P	GO:0000003	reproduction
GO:0010228	vegetative to reproductive phase transition of meristem	390	87	4.12	+	21.1	6.31e-80	P	GO:0009791	post-embryonic development
GO:0009648	photoperiodism	199	42	2.1	+	19.97	2.73e-35	P	GO:0009416	response to light stimulus
GO:2000030	regulation of response to red or far red light	53	11	0.56	+	19.64	1.84e-07	P	GO:0009416	response to light stimulus
GO:2000030	regulation of response to red or far red light	53	11	0.56	+	19.64	1.84e-07	P	GO:0008150	biological_process
GO:0006354	DNA-templated transcription elongation	25	5	0.26	+	18.92	0.0414	P	GO:0006139	nucleobase-containing compound metabolic process
GO:0006354	DNA-templated transcription elongation	25	5	0.26	+	18.92	0.0414	P	GO:0009058	biosynthetic process
GO:0006354	DNA-templated transcription elongation	25	5	0.26	+	18.92	0.0414	P	GO:0008152	metabolic process
GO:0006354	DNA-templated transcription elongation	25	5	0.26	+	18.92	0.0414	P	GO:0008150	biological_process
GO:0006354	DNA-templated transcription elongation	25	5	0.26	+	18.92	0.0414	P	GO:0009987	cellular process
GO:0010187	negative regulation of seed germination	30	6	0.32	+	18.92	0.00554	P	GO:0007275	multicellular organism development
GO:0010187	negative regulation of seed germination	30	6	0.32	+	18.92	0.00554	P	GO:0009791	post-embryonic development
GO:0010187	negative regulation of seed germination	30	6	0.32	+	18.92	0.00554	P	GO:0008150	biological_process
GO:0010218	response to far red light	55	11	0.58	+	18.92	2.6e-07	P	GO:0009416	response to light stimulus
GO:0040029	epigenetic regulation of gene expression	202	40	2.14	+	18.73	1.66e-32	P	GO:0040029	regulation of gene expression, epigenetic
GO:0010099	regulation of photomorphogenesis	41	8	0.43	+	18.46	0.00012	P	GO:0009791	post-embryonic development
GO:0010099	regulation of photomorphogenesis	41	8	0.43	+	18.46	0.00012	P	GO:0008150	biological_process
GO:0010099	regulation of photomorphogenesis	41	8	0.43	+	18.46	0.00012	P	GO:0007275	multicellular organism development
GO:0010099	regulation of photomorphogenesis	41	8	0.43	+	18.46	0.00012	P	GO:0009416	response to light stimulus
GO:2000026	regulation of multicellular organismal development	572	111	6.05	+	18.36	6.15e-99	P	GO:0008150	biological_process
GO:2000026	regulation of multicellular organismal development	572	111	6.05	+	18.36	6.15e-99	P	GO:0007275	multicellular organism development
GO:0006475	internal protein amino acid acetylation	31	6	0.33	+	18.31	0.00655	P	GO:0006464	cellular protein modification process
GO:0016573	histone acetylation	31	6	0.33	+	18.31	0.00655	P	GO:0006464	cellular protein modification process
GO:0018393	internal peptidyl-lysine acetylation	31	6	0.33	+	18.31	0.00655	P	GO:0006464	cellular protein modification process
GO:2000241	regulation of reproductive process	686	118	7.25	+	16.27	1.34e-100	P	GO:0008150	biological_process
GO:2000241	regulation of reproductive process	686	118	7.25	+	16.27	1.34e-100	P	GO:0000003	reproduction
GO:0018022	peptidyl-lysine methylation	35	6	0.37	+	16.22	0.0122	P	GO:0006464	cellular protein modification process
GO:0018022	peptidyl-lysine methylation	35	6	0.37	+	16.22	0.0122	P	GO:0009987	cellular process
GO:0018022	peptidyl-lysine methylation	35	6	0.37	+	16.22	0.0122	P	GO:0008152	metabolic process
GO:0018022	peptidyl-lysine methylation	35	6	0.37	+	16.22	0.0122	P	GO:0008150	biological_process
GO:0009739	response to gibberellin	128	21	1.35	+	15.52	2.15e-14	P	GO:0009719	response to endogenous stimulus
GO:0009739	response to gibberellin	128	21	1.35	+	15.52	2.15e-14	P	GO:0042221	response to chemical
GO:0006479	protein methylation	61	10	0.64	+	15.51	1.05e-05	P	GO:0009987	cellular process
GO:0006479	protein methylation	61	10	0.64	+	15.51	1.05e-05	P	GO:0008152	metabolic process
GO:0006479	protein methylation	61	10	0.64	+	15.51	1.05e-05	P	GO:0008150	biological_process
GO:0006479	protein methylation	61	10	0.64	+	15.51	1.05e-05	P	GO:0006464	cellular protein modification process
GO:0008213	protein alkylation	61	10	0.64	+	15.51	1.05e-05	P	GO:0006464	cellular protein modification process
GO:0006338	chromatin remodeling	287	46	3.03	+	15.16	3.47e-34	P	GO:0009987	cellular process
GO:0006338	chromatin remodeling	287	46	3.03	+	15.16	3.47e-34	P	GO:0016043	cellular component organization
GO:0006338	chromatin remodeling	287	46	3.03	+	15.16	3.47e-34	P	GO:0008150	biological_process
GO:0009640	photomorphogenesis	88	14	0.93	+	15.05	1.06e-08	P	GO:0009791	post-embryonic development
GO:0009640	photomorphogenesis	88	14	0.93	+	15.05	1.06e-08	P	GO:0009416	response to light stimulus
GO:0018394	peptidyl-lysine acetylation	39	6	0.41	+	14.55	0.0214	P	GO:0006464	cellular protein modification process
GO:0051239	regulation of multicellular organismal process	786	116	8.31	+	13.96	8.34e-92	P	GO:0008150	biological_process
GO:0016441	post-transcriptional gene silencing	48	7	0.51	+	13.8	0.00501	P	GO:0008150	biological_process
GO:0016441	post-transcriptional gene silencing	48	7	0.51	+	13.8	0.00501	P	GO:0008152	metabolic process
GO:0010114	response to red light	104	15	1.1	+	13.65	6.35e-09	P	GO:0009416	response to light stimulus
GO:0006325	chromatin organization	334	48	3.53	+	13.6	7.75e-34	P	GO:0009987	cellular process
GO:0006325	chromatin organization	334	48	3.53	+	13.6	7.75e-34	P	GO:0008150	biological_process
GO:0006325	chromatin organization	334	48	3.53	+	13.6	7.75e-34	P	GO:0016043	cellular component organization
GO:0045944	positive regulation of transcription by RNA polymerase II	182	25	1.92	+	13	6.68e-16	P	GO:0006139	nucleobase-containing compound metabolic process
GO:0045944	positive regulation of transcription by RNA polymerase II	182	25	1.92	+	13	6.68e-16	P	GO:0008150	biological_process
GO:0045944	positive regulation of transcription by RNA polymerase II	182	25	1.92	+	13	6.68e-16	P	GO:0009987	cellular process
GO:0045944	positive regulation of transcription by RNA polymerase II	182	25	1.92	+	13	6.68e-16	P	GO:0009058	biosynthetic process
GO:0045944	positive regulation of transcription by RNA polymerase II	182	25	1.92	+	13	6.68e-16	P	GO:0008152	metabolic process
GO:0031507	heterochromatin formation	70	9	0.74	+	12.16	0.000427	P	GO:0040029	regulation of gene expression, epigenetic
GO:0031507	heterochromatin formation	70	9	0.74	+	12.16	0.000427	P	GO:0008150	biological_process
GO:0031507	heterochromatin formation	70	9	0.74	+	12.16	0.000427	P	GO:0009987	cellular process
GO:0031507	heterochromatin formation	70	9	0.74	+	12.16	0.000427	P	GO:0016043	cellular component organization
GO:0031507	heterochromatin formation	70	9	0.74	+	12.16	0.000427	P	GO:0008152	metabolic process
GO:0071824	protein-DNA complex organization	377	48	3.98	+	12.05	1.24e-31	P	GO:0009987	cellular process
GO:0071824	protein-DNA complex organization	377	48	3.98	+	12.05	1.24e-31	P	GO:0008150	biological_process
GO:0071824	protein-DNA complex organization	377	48	3.98	+	12.05	1.24e-31	P	GO:0016043	cellular component organization
GO:0045892	negative regulation of DNA-templated transcription	238	30	2.52	+	11.93	1.36e-18	P	GO:0006139	nucleobase-containing compound metabolic process
GO:0045892	negative regulation of DNA-templated transcription	238	30	2.52	+	11.93	1.36e-18	P	GO:0008152	metabolic process
GO:0045892	negative regulation of DNA-templated transcription	238	30	2.52	+	11.93	1.36e-18	P	GO:0009987	cellular process
GO:0045892	negative regulation of DNA-templated transcription	238	30	2.52	+	11.93	1.36e-18	P	GO:0009058	biosynthetic process
GO:0045892	negative regulation of DNA-templated transcription	238	30	2.52	+	11.93	1.36e-18	P	GO:0008150	biological_process
GO:1902679	negative regulation of RNA biosynthetic process	238	30	2.52	+	11.93	1.36e-18	P	GO:0009987	cellular process
GO:1902679	negative regulation of RNA biosynthetic process	238	30	2.52	+	11.93	1.36e-18	P	GO:0008152	metabolic process
GO:1902679	negative regulation of RNA biosynthetic process	238	30	2.52	+	11.93	1.36e-18	P	GO:0008150	biological_process
GO:1902679	negative regulation of RNA biosynthetic process	238	30	2.52	+	11.93	1.36e-18	P	GO:0006139	nucleobase-containing compound metabolic process
GO:1902679	negative regulation of RNA biosynthetic process	238	30	2.52	+	11.93	1.36e-18	P	GO:0009058	biosynthetic process
GO:2000377	regulation of reactive oxygen species metabolic process	65	8	0.69	+	11.64	0.00289	P	GO:0009987	cellular process
GO:2000377	regulation of reactive oxygen species metabolic process	65	8	0.69	+	11.64	0.00289	P	GO:0008152	metabolic process
GO:2000377	regulation of reactive oxygen species metabolic process	65	8	0.69	+	11.64	0.00289	P	GO:0008150	biological_process
GO:0070828	heterochromatin organization	74	9	0.78	+	11.51	0.000658	P	GO:0016043	cellular component organization
GO:0070828	heterochromatin organization	74	9	0.78	+	11.51	0.000658	P	GO:0009987	cellular process
GO:0070828	heterochromatin organization	74	9	0.78	+	11.51	0.000658	P	GO:0008150	biological_process
GO:0051253	negative regulation of RNA metabolic process	252	30	2.66	+	11.26	6e-18	P	GO:0008152	metabolic process
GO:0051253	negative regulation of RNA metabolic process	252	30	2.66	+	11.26	6e-18	P	GO:0009987	cellular process
GO:0051253	negative regulation of RNA metabolic process	252	30	2.66	+	11.26	6e-18	P	GO:0006139	nucleobase-containing compound metabolic process
GO:0051253	negative regulation of RNA metabolic process	252	30	2.66	+	11.26	6e-18	P	GO:0008150	biological_process
GO:1900140	regulation of seedling development	103	12	1.09	+	11.02	9.62e-06	P	GO:0009791	post-embryonic development
GO:1900140	regulation of seedling development	103	12	1.09	+	11.02	9.62e-06	P	GO:0007275	multicellular organism development
GO:1900140	regulation of seedling development	103	12	1.09	+	11.02	9.62e-06	P	GO:0008150	biological_process
GO:0010629	negative regulation of gene expression	330	38	3.49	+	10.89	5.84e-23	P	GO:0008150	biological_process
GO:0010629	negative regulation of gene expression	330	38	3.49	+	10.89	5.84e-23	P	GO:0008152	metabolic process
GO:0048585	negative regulation of response to stimulus	257	29	2.72	+	10.68	1.1e-16	P	GO:0008150	biological_process
GO:0031047	RNA-mediated gene silencing	131	14	1.38	+	10.11	1.31e-06	P	GO:0008150	biological_process
GO:0031047	RNA-mediated gene silencing	131	14	1.38	+	10.11	1.31e-06	P	GO:0008152	metabolic process
GO:0045934	negative regulation of nucleobase-containing compound metabolic process	287	30	3.03	+	9.89	1.75e-16	P	GO:0006139	nucleobase-containing compound metabolic process
GO:0045934	negative regulation of nucleobase-containing compound metabolic process	287	30	3.03	+	9.89	1.75e-16	P	GO:0008150	biological_process
GO:0045934	negative regulation of nucleobase-containing compound metabolic process	287	30	3.03	+	9.89	1.75e-16	P	GO:0009987	cellular process
GO:0045934	negative regulation of nucleobase-containing compound metabolic process	287	30	3.03	+	9.89	1.75e-16	P	GO:0008152	metabolic process
GO:0006357	regulation of transcription by RNA polymerase II	489	51	5.17	+	9.87	5.49e-30	P	GO:0008150	biological_process
GO:0006357	regulation of transcription by RNA polymerase II	489	51	5.17	+	9.87	5.49e-30	P	GO:0009058	biosynthetic process
GO:0006357	regulation of transcription by RNA polymerase II	489	51	5.17	+	9.87	5.49e-30	P	GO:0006139	nucleobase-containing compound metabolic process
GO:0006357	regulation of transcription by RNA polymerase II	489	51	5.17	+	9.87	5.49e-30	P	GO:0009987	cellular process
GO:0006357	regulation of transcription by RNA polymerase II	489	51	5.17	+	9.87	5.49e-30	P	GO:0008152	metabolic process
GO:0031123	RNA 3'-end processing	78	8	0.82	+	9.7	0.0101	P	GO:0009987	cellular process
GO:0031123	RNA 3'-end processing	78	8	0.82	+	9.7	0.0101	P	GO:0008150	biological_process
GO:0031123	RNA 3'-end processing	78	8	0.82	+	9.7	0.0101	P	GO:0008152	metabolic process
GO:0031123	RNA 3'-end processing	78	8	0.82	+	9.7	0.0101	P	GO:0006139	nucleobase-containing compound metabolic process
GO:0010029	regulation of seed germination	98	10	1.04	+	9.65	0.000627	P	GO:0008150	biological_process
GO:0010029	regulation of seed germination	98	10	1.04	+	9.65	0.000627	P	GO:0009791	post-embryonic development
GO:0010029	regulation of seed germination	98	10	1.04	+	9.65	0.000627	P	GO:0007275	multicellular organism development
GO:0010558	negative regulation of macromolecule biosynthetic process	329	33	3.48	+	9.49	7.09e-18	P	GO:0009058	biosynthetic process
GO:0010558	negative regulation of macromolecule biosynthetic process	329	33	3.48	+	9.49	7.09e-18	P	GO:0008152	metabolic process
GO:0010558	negative regulation of macromolecule biosynthetic process	329	33	3.48	+	9.49	7.09e-18	P	GO:0008150	biological_process
GO:0009637	response to blue light	181	18	1.91	+	9.41	1.22e-08	P	GO:0009416	response to light stimulus
GO:0071482	cellular response to light stimulus	183	18	1.93	+	9.31	1.45e-08	P	GO:0008150	biological_process
GO:0071482	cellular response to light stimulus	183	18	1.93	+	9.31	1.45e-08	P	GO:0009628	response to abiotic stimulus
GO:0071482	cellular response to light stimulus	183	18	1.93	+	9.31	1.45e-08	P	GO:0009987	cellular process
GO:0071482	cellular response to light stimulus	183	18	1.93	+	9.31	1.45e-08	P	GO:0009416	response to light stimulus
GO:0071478	cellular response to radiation	189	18	2	+	9.01	2.38e-08	P	GO:0009987	cellular process
GO:0071478	cellular response to radiation	189	18	2	+	9.01	2.38e-08	P	GO:0008150	biological_process
GO:0071478	cellular response to radiation	189	18	2	+	9.01	2.38e-08	P	GO:0009628	response to abiotic stimulus
GO:0009639	response to red or far red light	409	38	4.32	+	8.79	6.66e-20	P	GO:0009416	response to light stimulus
GO:0009615	response to virus	90	8	0.95	+	8.41	0.027	P	GO:0009607	response to biotic stimulus
GO:0009615	response to virus	90	8	0.95	+	8.41	0.027	P	GO:0008150	biological_process
GO:0009615	response to virus	90	8	0.95	+	8.41	0.027	P	GO:0009605	response to external stimulus
GO:0016114	terpenoid biosynthetic process	161	14	1.7	+	8.23	1.54e-05	P	GO:0008152	metabolic process
GO:0016114	terpenoid biosynthetic process	161	14	1.7	+	8.23	1.54e-05	P	GO:0009987	cellular process
GO:0016114	terpenoid biosynthetic process	161	14	1.7	+	8.23	1.54e-05	P	GO:0009058	biosynthetic process
GO:0016114	terpenoid biosynthetic process	161	14	1.7	+	8.23	1.54e-05	P	GO:0008150	biological_process
GO:0016114	terpenoid biosynthetic process	161	14	1.7	+	8.23	1.54e-05	P	GO:0006629	lipid metabolic process
GO:0048584	positive regulation of response to stimulus	289	25	3.05	+	8.18	1.4e-11	P	GO:0008150	biological_process
GO:0031327	negative regulation of cellular biosynthetic process	375	32	3.96	+	8.07	2.47e-15	P	GO:0009058	biosynthetic process
GO:0031327	negative regulation of cellular biosynthetic process	375	32	3.96	+	8.07	2.47e-15	P	GO:0009987	cellular process
GO:0031327	negative regulation of cellular biosynthetic process	375	32	3.96	+	8.07	2.47e-15	P	GO:0008150	biological_process
GO:0031327	negative regulation of cellular biosynthetic process	375	32	3.96	+	8.07	2.47e-15	P	GO:0008152	metabolic process
GO:0050793	regulation of developmental process	1586	135	16.76	+	8.05	1.04e-80	P	GO:0008150	biological_process
GO:0009890	negative regulation of biosynthetic process	393	33	4.15	+	7.94	1.07e-15	P	GO:0009058	biosynthetic process
GO:0009890	negative regulation of biosynthetic process	393	33	4.15	+	7.94	1.07e-15	P	GO:0008150	biological_process
GO:0009890	negative regulation of biosynthetic process	393	33	4.15	+	7.94	1.07e-15	P	GO:0008152	metabolic process
GO:0010605	negative regulation of macromolecule metabolic process	742	61	7.84	+	7.78	3.44e-31	P	GO:0008152	metabolic process
GO:0010605	negative regulation of macromolecule metabolic process	742	61	7.84	+	7.78	3.44e-31	P	GO:0008150	biological_process
GO:0045893	positive regulation of DNA-templated transcription	518	41	5.48	+	7.49	2.91e-19	P	GO:0008152	metabolic process
GO:0045893	positive regulation of DNA-templated transcription	518	41	5.48	+	7.49	2.91e-19	P	GO:0009058	biosynthetic process
GO:0045893	positive regulation of DNA-templated transcription	518	41	5.48	+	7.49	2.91e-19	P	GO:0006139	nucleobase-containing compound metabolic process
GO:0045893	positive regulation of DNA-templated transcription	518	41	5.48	+	7.49	2.91e-19	P	GO:0008150	biological_process
GO:0045893	positive regulation of DNA-templated transcription	518	41	5.48	+	7.49	2.91e-19	P	GO:0009987	cellular process
GO:1902680	positive regulation of RNA biosynthetic process	518	41	5.48	+	7.49	2.91e-19	P	GO:0009058	biosynthetic process
GO:1902680	positive regulation of RNA biosynthetic process	518	41	5.48	+	7.49	2.91e-19	P	GO:0008150	biological_process
GO:1902680	positive regulation of RNA biosynthetic process	518	41	5.48	+	7.49	2.91e-19	P	GO:0008152	metabolic process
GO:1902680	positive regulation of RNA biosynthetic process	518	41	5.48	+	7.49	2.91e-19	P	GO:0009987	cellular process
GO:1902680	positive regulation of RNA biosynthetic process	518	41	5.48	+	7.49	2.91e-19	P	GO:0006139	nucleobase-containing compound metabolic process
GO:0051172	negative regulation of nitrogen compound metabolic process	408	32	4.31	+	7.42	2.44e-14	P	GO:0008150	biological_process
GO:0051172	negative regulation of nitrogen compound metabolic process	408	32	4.31	+	7.42	2.44e-14	P	GO:0008152	metabolic process
GO:0043414	macromolecule methylation	182	14	1.92	+	7.28	6.56e-05	P	GO:0008150	biological_process
GO:0043414	macromolecule methylation	182	14	1.92	+	7.28	6.56e-05	P	GO:0008152	metabolic process
GO:0043414	macromolecule methylation	182	14	1.92	+	7.28	6.56e-05	P	GO:0009987	cellular process
GO:0009867	jasmonic acid mediated signaling pathway	146	11	1.54	+	7.13	0.00262	P	GO:0042221	response to chemical
GO:0009867	jasmonic acid mediated signaling pathway	146	11	1.54	+	7.13	0.00262	P	GO:0009719	response to endogenous stimulus
GO:0009867	jasmonic acid mediated signaling pathway	146	11	1.54	+	7.13	0.00262	P	GO:0007154	cell communication
GO:0009867	jasmonic acid mediated signaling pathway	146	11	1.54	+	7.13	0.00262	P	GO:0009987	cellular process
GO:0009867	jasmonic acid mediated signaling pathway	146	11	1.54	+	7.13	0.00262	P	GO:0007165	signal transduction
GO:0009867	jasmonic acid mediated signaling pathway	146	11	1.54	+	7.13	0.00262	P	GO:0008150	biological_process
GO:0010557	positive regulation of macromolecule biosynthetic process	545	41	5.76	+	7.12	1.7e-18	P	GO:0008152	metabolic process
GO:0010557	positive regulation of macromolecule biosynthetic process	545	41	5.76	+	7.12	1.7e-18	P	GO:0008150	biological_process
GO:0010557	positive regulation of macromolecule biosynthetic process	545	41	5.76	+	7.12	1.7e-18	P	GO:0009058	biosynthetic process
GO:0009908	flower development	541	39	5.72	+	6.82	7.55e-17	P	GO:0009908	flower development
GO:0006721	terpenoid metabolic process	250	18	2.64	+	6.81	1.68e-06	P	GO:0008150	biological_process
GO:0006721	terpenoid metabolic process	250	18	2.64	+	6.81	1.68e-06	P	GO:0006629	lipid metabolic process
GO:0006721	terpenoid metabolic process	250	18	2.64	+	6.81	1.68e-06	P	GO:0008152	metabolic process
GO:0006721	terpenoid metabolic process	250	18	2.64	+	6.81	1.68e-06	P	GO:0009987	cellular process
GO:0009411	response to UV	126	9	1.33	+	6.76	0.039	P	GO:0009416	response to light stimulus
GO:0002682	regulation of immune system process	127	9	1.34	+	6.7	0.0414	P	GO:0008150	biological_process
GO:0050776	regulation of immune response	127	9	1.34	+	6.7	0.0414	P	GO:0008150	biological_process
GO:0048519	negative regulation of biological process	1583	112	16.73	+	6.69	1.45e-56	P	GO:0008150	biological_process
GO:0008299	isoprenoid biosynthetic process	199	14	2.1	+	6.66	0.000187	P	GO:0006629	lipid metabolic process
GO:0008299	isoprenoid biosynthetic process	199	14	2.1	+	6.66	0.000187	P	GO:0008150	biological_process
GO:0008299	isoprenoid biosynthetic process	199	14	2.1	+	6.66	0.000187	P	GO:0009987	cellular process
GO:0008299	isoprenoid biosynthetic process	199	14	2.1	+	6.66	0.000187	P	GO:0009058	biosynthetic process
GO:0008299	isoprenoid biosynthetic process	199	14	2.1	+	6.66	0.000187	P	GO:0008152	metabolic process
GO:0031324	negative regulation of cellular metabolic process	459	32	4.85	+	6.6	5.76e-13	P	GO:0009987	cellular process
GO:0031324	negative regulation of cellular metabolic process	459	32	4.85	+	6.6	5.76e-13	P	GO:0008150	biological_process
GO:0031324	negative regulation of cellular metabolic process	459	32	4.85	+	6.6	5.76e-13	P	GO:0008152	metabolic process
GO:0031328	positive regulation of cellular biosynthetic process	602	41	6.36	+	6.44	5.21e-17	P	GO:0008150	biological_process
GO:0031328	positive regulation of cellular biosynthetic process	602	41	6.36	+	6.44	5.21e-17	P	GO:0009058	biosynthetic process
GO:0031328	positive regulation of cellular biosynthetic process	602	41	6.36	+	6.44	5.21e-17	P	GO:0008152	metabolic process
GO:0031328	positive regulation of cellular biosynthetic process	602	41	6.36	+	6.44	5.21e-17	P	GO:0009987	cellular process
GO:0090567	reproductive shoot system development	576	39	6.09	+	6.41	5.83e-16	P	GO:0008150	biological_process
GO:0090567	reproductive shoot system development	576	39	6.09	+	6.41	5.83e-16	P	GO:0007275	multicellular organism development
GO:0090567	reproductive shoot system development	576	39	6.09	+	6.41	5.83e-16	P	GO:0000003	reproduction
GO:0090567	reproductive shoot system development	576	39	6.09	+	6.41	5.83e-16	P	GO:0009791	post-embryonic development
GO:0090567	reproductive shoot system development	576	39	6.09	+	6.41	5.83e-16	P	GO:0048856	anatomical structure development
GO:0009891	positive regulation of biosynthetic process	640	43	6.76	+	6.36	9.06e-18	P	GO:0008150	biological_process
GO:0009891	positive regulation of biosynthetic process	640	43	6.76	+	6.36	9.06e-18	P	GO:0008152	metabolic process
GO:0009891	positive regulation of biosynthetic process	640	43	6.76	+	6.36	9.06e-18	P	GO:0009058	biosynthetic process
GO:0051254	positive regulation of RNA metabolic process	626	42	6.62	+	6.35	2.88e-17	P	GO:0006139	nucleobase-containing compound metabolic process
GO:0051254	positive regulation of RNA metabolic process	626	42	6.62	+	6.35	2.88e-17	P	GO:0009987	cellular process
GO:0051254	positive regulation of RNA metabolic process	626	42	6.62	+	6.35	2.88e-17	P	GO:0008152	metabolic process
GO:0051254	positive regulation of RNA metabolic process	626	42	6.62	+	6.35	2.88e-17	P	GO:0008150	biological_process
GO:0071395	cellular response to jasmonic acid stimulus	180	12	1.9	+	6.31	0.00282	P	GO:0042221	response to chemical
GO:0071395	cellular response to jasmonic acid stimulus	180	12	1.9	+	6.31	0.00282	P	GO:0009987	cellular process
GO:0071395	cellular response to jasmonic acid stimulus	180	12	1.9	+	6.31	0.00282	P	GO:0009719	response to endogenous stimulus
GO:0071395	cellular response to jasmonic acid stimulus	180	12	1.9	+	6.31	0.00282	P	GO:0008150	biological_process
GO:0071214	cellular response to abiotic stimulus	274	18	2.9	+	6.22	6.59e-06	P	GO:0009987	cellular process
GO:0071214	cellular response to abiotic stimulus	274	18	2.9	+	6.22	6.59e-06	P	GO:0009628	response to abiotic stimulus
GO:0071214	cellular response to abiotic stimulus	274	18	2.9	+	6.22	6.59e-06	P	GO:0008150	biological_process
GO:0104004	cellular response to environmental stimulus	274	18	2.9	+	6.22	6.59e-06	P	GO:0008150	biological_process
GO:0104004	cellular response to environmental stimulus	274	18	2.9	+	6.22	6.59e-06	P	GO:0009987	cellular process
GO:0010073	meristem maintenance	278	18	2.94	+	6.13	8.17e-06	P	GO:0048856	anatomical structure development
GO:0010073	meristem maintenance	278	18	2.94	+	6.13	8.17e-06	P	GO:0008150	biological_process
GO:0045935	positive regulation of nucleobase-containing compound metabolic process	665	43	7.03	+	6.12	3.57e-17	P	GO:0008150	biological_process
GO:0045935	positive regulation of nucleobase-containing compound metabolic process	665	43	7.03	+	6.12	3.57e-17	P	GO:0006139	nucleobase-containing compound metabolic process
GO:0045935	positive regulation of nucleobase-containing compound metabolic process	665	43	7.03	+	6.12	3.57e-17	P	GO:0008152	metabolic process
GO:0045935	positive regulation of nucleobase-containing compound metabolic process	665	43	7.03	+	6.12	3.57e-17	P	GO:0009987	cellular process
GO:0071398	cellular response to fatty acid	186	12	1.97	+	6.1	0.0039	P	GO:0042221	response to chemical
GO:0071398	cellular response to fatty acid	186	12	1.97	+	6.1	0.0039	P	GO:0009987	cellular process
GO:0071398	cellular response to fatty acid	186	12	1.97	+	6.1	0.0039	P	GO:0008150	biological_process
GO:0048608	reproductive structure development	2063	129	21.81	+	5.92	3.72e-61	P	GO:0000003	reproduction
GO:0048608	reproductive structure development	2063	129	21.81	+	5.92	3.72e-61	P	GO:0048856	anatomical structure development
GO:0048608	reproductive structure development	2063	129	21.81	+	5.92	3.72e-61	P	GO:0007275	multicellular organism development
GO:0048608	reproductive structure development	2063	129	21.81	+	5.92	3.72e-61	P	GO:0008150	biological_process
GO:0061458	reproductive system development	2065	129	21.83	+	5.91	4.15e-61	P	GO:0048856	anatomical structure development
GO:0061458	reproductive system development	2065	129	21.83	+	5.91	4.15e-61	P	GO:0007275	multicellular organism development
GO:0006355	regulation of DNA-templated transcription	2445	148	25.84	+	5.73	5.33e-71	P	GO:0009058	biosynthetic process
GO:0006355	regulation of DNA-templated transcription	2445	148	25.84	+	5.73	5.33e-71	P	GO:0008152	metabolic process
GO:0006355	regulation of DNA-templated transcription	2445	148	25.84	+	5.73	5.33e-71	P	GO:0008150	biological_process
GO:0006355	regulation of DNA-templated transcription	2445	148	25.84	+	5.73	5.33e-71	P	GO:0006139	nucleobase-containing compound metabolic process
GO:0006355	regulation of DNA-templated transcription	2445	148	25.84	+	5.73	5.33e-71	P	GO:0009987	cellular process
GO:2001141	regulation of RNA biosynthetic process	2453	148	25.93	+	5.71	8.14e-71	P	GO:0009058	biosynthetic process
GO:2001141	regulation of RNA biosynthetic process	2453	148	25.93	+	5.71	8.14e-71	P	GO:0008150	biological_process
GO:2001141	regulation of RNA biosynthetic process	2453	148	25.93	+	5.71	8.14e-71	P	GO:0009987	cellular process
GO:2001141	regulation of RNA biosynthetic process	2453	148	25.93	+	5.71	8.14e-71	P	GO:0008152	metabolic process
GO:2001141	regulation of RNA biosynthetic process	2453	148	25.93	+	5.71	8.14e-71	P	GO:0006139	nucleobase-containing compound metabolic process
GO:0009791	post-embryonic development	2357	142	24.91	+	5.7	4.78e-67	P	GO:0009791	post-embryonic development
GO:0048437	floral organ development	284	17	3	+	5.66	6.78e-05	P	GO:0007275	multicellular organism development
GO:0048437	floral organ development	284	17	3	+	5.66	6.78e-05	P	GO:0009791	post-embryonic development
GO:0048437	floral organ development	284	17	3	+	5.66	6.78e-05	P	GO:0000003	reproduction
GO:0048437	floral organ development	284	17	3	+	5.66	6.78e-05	P	GO:0008150	biological_process
GO:0048437	floral organ development	284	17	3	+	5.66	6.78e-05	P	GO:0009908	flower development
GO:0048437	floral organ development	284	17	3	+	5.66	6.78e-05	P	GO:0048856	anatomical structure development
GO:0032259	methylation	235	14	2.48	+	5.64	0.00127	P	GO:0008150	biological_process
GO:0032259	methylation	235	14	2.48	+	5.64	0.00127	P	GO:0008152	metabolic process
GO:0009892	negative regulation of metabolic process	1060	63	11.2	+	5.62	7.55e-25	P	GO:0008150	biological_process
GO:0009892	negative regulation of metabolic process	1060	63	11.2	+	5.62	7.55e-25	P	GO:0008152	metabolic process
GO:0048518	positive regulation of biological process	1611	95	17.03	+	5.58	4.51e-40	P	GO:0008150	biological_process
GO:0006720	isoprenoid metabolic process	309	18	3.27	+	5.51	3.86e-05	P	GO:0006629	lipid metabolic process
GO:0006720	isoprenoid metabolic process	309	18	3.27	+	5.51	3.86e-05	P	GO:0008152	metabolic process
GO:0006720	isoprenoid metabolic process	309	18	3.27	+	5.51	3.86e-05	P	GO:0009987	cellular process
GO:0006720	isoprenoid metabolic process	309	18	3.27	+	5.51	3.86e-05	P	GO:0008150	biological_process
GO:0031325	positive regulation of cellular metabolic process	783	45	8.28	+	5.44	3.26e-16	P	GO:0009987	cellular process
GO:0031325	positive regulation of cellular metabolic process	783	45	8.28	+	5.44	3.26e-16	P	GO:0008152	metabolic process
GO:0031325	positive regulation of cellular metabolic process	783	45	8.28	+	5.44	3.26e-16	P	GO:0008150	biological_process
GO:0032101	regulation of response to external stimulus	245	14	2.59	+	5.41	0.00203	P	GO:0009605	response to external stimulus
GO:0032101	regulation of response to external stimulus	245	14	2.59	+	5.41	0.00203	P	GO:0008150	biological_process
GO:0048583	regulation of response to stimulus	1475	83	15.59	+	5.32	1.05e-32	P	GO:0008150	biological_process
GO:0010556	regulation of macromolecule biosynthetic process	2675	149	28.27	+	5.27	6.49e-67	P	GO:0008150	biological_process
GO:0010556	regulation of macromolecule biosynthetic process	2675	149	28.27	+	5.27	6.49e-67	P	GO:0009058	biosynthetic process
GO:0010556	regulation of macromolecule biosynthetic process	2675	149	28.27	+	5.27	6.49e-67	P	GO:0008152	metabolic process
GO:0048523	negative regulation of cellular process	754	42	7.97	+	5.27	1.79e-14	P	GO:0009987	cellular process
GO:0048523	negative regulation of cellular process	754	42	7.97	+	5.27	1.79e-14	P	GO:0008150	biological_process
GO:0003006	developmental process involved in reproduction	2325	129	24.58	+	5.25	2.3e-55	P	GO:0000003	reproduction
GO:0003006	developmental process involved in reproduction	2325	129	24.58	+	5.25	2.3e-55	P	GO:0008150	biological_process
GO:0051252	regulation of RNA metabolic process	2717	149	28.72	+	5.19	4.9e-66	P	GO:0006139	nucleobase-containing compound metabolic process
GO:0051252	regulation of RNA metabolic process	2717	149	28.72	+	5.19	4.9e-66	P	GO:0008150	biological_process
GO:0051252	regulation of RNA metabolic process	2717	149	28.72	+	5.19	4.9e-66	P	GO:0008152	metabolic process
GO:0051252	regulation of RNA metabolic process	2717	149	28.72	+	5.19	4.9e-66	P	GO:0009987	cellular process
GO:0048522	positive regulation of cellular process	1038	55	10.97	+	5.01	5.91e-19	P	GO:0008150	biological_process
GO:0048522	positive regulation of cellular process	1038	55	10.97	+	5.01	5.91e-19	P	GO:0009987	cellular process
GO:0002831	regulation of response to biotic stimulus	230	12	2.43	+	4.94	0.0307	P	GO:0008150	biological_process
GO:0002831	regulation of response to biotic stimulus	230	12	2.43	+	4.94	0.0307	P	GO:0009607	response to biotic stimulus
GO:0010016	shoot system morphogenesis	249	13	2.63	+	4.94	0.0131	P	GO:0007275	multicellular organism development
GO:0010016	shoot system morphogenesis	249	13	2.63	+	4.94	0.0131	P	GO:0048856	anatomical structure development
GO:0010016	shoot system morphogenesis	249	13	2.63	+	4.94	0.0131	P	GO:0008150	biological_process
GO:0010604	positive regulation of macromolecule metabolic process	966	50	10.21	+	4.9	1.62e-16	P	GO:0008152	metabolic process
GO:0010604	positive regulation of macromolecule metabolic process	966	50	10.21	+	4.9	1.62e-16	P	GO:0008150	biological_process
GO:0031326	regulation of cellular biosynthetic process	2901	150	30.66	+	4.89	2.71e-63	P	GO:0008152	metabolic process
GO:0031326	regulation of cellular biosynthetic process	2901	150	30.66	+	4.89	2.71e-63	P	GO:0008150	biological_process
GO:0031326	regulation of cellular biosynthetic process	2901	150	30.66	+	4.89	2.71e-63	P	GO:0009987	cellular process
GO:0031326	regulation of cellular biosynthetic process	2901	150	30.66	+	4.89	2.71e-63	P	GO:0009058	biosynthetic process
GO:0051173	positive regulation of nitrogen compound metabolic process	880	45	9.3	+	4.84	2.29e-14	P	GO:0008150	biological_process
GO:0051173	positive regulation of nitrogen compound metabolic process	880	45	9.3	+	4.84	2.29e-14	P	GO:0008152	metabolic process
GO:0009409	response to cold	651	33	6.88	+	4.8	1e-09	P	GO:0009628	response to abiotic stimulus
GO:0009409	response to cold	651	33	6.88	+	4.8	1e-09	P	GO:0006950	response to stress
GO:0009889	regulation of biosynthetic process	3061	152	32.35	+	4.7	4.1e-62	P	GO:0008150	biological_process
GO:0009889	regulation of biosynthetic process	3061	152	32.35	+	4.7	4.1e-62	P	GO:0008152	metabolic process
GO:0009889	regulation of biosynthetic process	3061	152	32.35	+	4.7	4.1e-62	P	GO:0009058	biosynthetic process
GO:0019219	regulation of nucleobase-containing compound metabolic process	3053	151	32.27	+	4.68	2.44e-61	P	GO:0008150	biological_process
GO:0019219	regulation of nucleobase-containing compound metabolic process	3053	151	32.27	+	4.68	2.44e-61	P	GO:0008152	metabolic process
GO:0019219	regulation of nucleobase-containing compound metabolic process	3053	151	32.27	+	4.68	2.44e-61	P	GO:0006139	nucleobase-containing compound metabolic process
GO:0019219	regulation of nucleobase-containing compound metabolic process	3053	151	32.27	+	4.68	2.44e-61	P	GO:0009987	cellular process
GO:0022414	reproductive process	2684	132	28.37	+	4.65	4.23e-51	P	GO:0000003	reproduction
GO:0022414	reproductive process	2684	132	28.37	+	4.65	4.23e-51	P	GO:0008150	biological_process
GO:0000003	reproduction	2710	133	28.64	+	4.64	1.68e-51	P	GO:0000003	reproduction
GO:0043933	protein-containing complex organization	1029	50	10.88	+	4.6	2.03e-15	P	GO:0009987	cellular process
GO:0043933	protein-containing complex organization	1029	50	10.88	+	4.6	2.03e-15	P	GO:0008150	biological_process
GO:0043933	protein-containing complex organization	1029	50	10.88	+	4.6	2.03e-15	P	GO:0016043	cellular component organization
GO:0009893	positive regulation of metabolic process	1127	54	11.91	+	4.53	1.18e-16	P	GO:0008152	metabolic process
GO:0009893	positive regulation of metabolic process	1127	54	11.91	+	4.53	1.18e-16	P	GO:0008150	biological_process
GO:0010468	regulation of gene expression	3823	182	40.41	+	4.5	6.99e-77	P	GO:0008152	metabolic process
GO:0010468	regulation of gene expression	3823	182	40.41	+	4.5	6.99e-77	P	GO:0008150	biological_process
GO:0018205	peptidyl-lysine modification	355	16	3.75	+	4.26	0.00647	P	GO:0006464	cellular protein modification process
GO:0031323	regulation of cellular metabolic process	3679	160	38.89	+	4.11	1.18e-58	P	GO:0008150	biological_process
GO:0031323	regulation of cellular metabolic process	3679	160	38.89	+	4.11	1.18e-58	P	GO:0009987	cellular process
GO:0031323	regulation of cellular metabolic process	3679	160	38.89	+	4.11	1.18e-58	P	GO:0008152	metabolic process
GO:0006281	DNA repair	323	14	3.41	+	4.1	0.0427	P	GO:0006259	DNA metabolic process
GO:0006281	DNA repair	323	14	3.41	+	4.1	0.0427	P	GO:0009987	cellular process
GO:0006281	DNA repair	323	14	3.41	+	4.1	0.0427	P	GO:0006950	response to stress
GO:0006281	DNA repair	323	14	3.41	+	4.1	0.0427	P	GO:0008152	metabolic process
GO:0006281	DNA repair	323	14	3.41	+	4.1	0.0427	P	GO:0008150	biological_process
GO:0006281	DNA repair	323	14	3.41	+	4.1	0.0427	P	GO:0006139	nucleobase-containing compound metabolic process
GO:0060255	regulation of macromolecule metabolic process	4279	185	45.23	+	4.09	6.16e-72	P	GO:0008152	metabolic process
GO:0060255	regulation of macromolecule metabolic process	4279	185	45.23	+	4.09	6.16e-72	P	GO:0008150	biological_process
GO:0009416	response to light stimulus	2199	93	23.24	+	4	5.17e-28	P	GO:0009416	response to light stimulus
GO:0051171	regulation of nitrogen compound metabolic process	3666	155	38.75	+	4	1.66e-54	P	GO:0008150	biological_process
GO:0051171	regulation of nitrogen compound metabolic process	3666	155	38.75	+	4	1.66e-54	P	GO:0008152	metabolic process
GO:0009966	regulation of signal transduction	453	19	4.79	+	3.97	0.00202	P	GO:0008150	biological_process
GO:0009966	regulation of signal transduction	453	19	4.79	+	3.97	0.00202	P	GO:0009987	cellular process
GO:0009966	regulation of signal transduction	453	19	4.79	+	3.97	0.00202	P	GO:0007165	signal transduction
GO:0009966	regulation of signal transduction	453	19	4.79	+	3.97	0.00202	P	GO:0007154	cell communication
GO:0009755	hormone-mediated signaling pathway	861	36	9.1	+	3.96	1.7e-08	P	GO:0007154	cell communication
GO:0009755	hormone-mediated signaling pathway	861	36	9.1	+	3.96	1.7e-08	P	GO:0008150	biological_process
GO:0009755	hormone-mediated signaling pathway	861	36	9.1	+	3.96	1.7e-08	P	GO:0009987	cellular process
GO:0009755	hormone-mediated signaling pathway	861	36	9.1	+	3.96	1.7e-08	P	GO:0009719	response to endogenous stimulus
GO:0009755	hormone-mediated signaling pathway	861	36	9.1	+	3.96	1.7e-08	P	GO:0007165	signal transduction
GO:0009755	hormone-mediated signaling pathway	861	36	9.1	+	3.96	1.7e-08	P	GO:0042221	response to chemical
GO:0080090	regulation of primary metabolic process	3784	156	40	+	3.9	1.5e-53	P	GO:0008150	biological_process
GO:0080090	regulation of primary metabolic process	3784	156	40	+	3.9	1.5e-53	P	GO:0008152	metabolic process
GO:0023051	regulation of signaling	465	19	4.92	+	3.87	0.00294	P	GO:0008150	biological_process
GO:0009314	response to radiation	2311	93	24.43	+	3.81	2.02e-26	P	GO:0009628	response to abiotic stimulus
GO:0010646	regulation of cell communication	472	19	4.99	+	3.81	0.00364	P	GO:0009987	cellular process
GO:0010646	regulation of cell communication	472	19	4.99	+	3.81	0.00364	P	GO:0008150	biological_process
GO:0010646	regulation of cell communication	472	19	4.99	+	3.81	0.00364	P	GO:0007154	cell communication
GO:0019222	regulation of metabolic process	4999	192	52.84	+	3.63	1.85e-67	P	GO:0008152	metabolic process
GO:0019222	regulation of metabolic process	4999	192	52.84	+	3.63	1.85e-67	P	GO:0008150	biological_process
GO:0009266	response to temperature stimulus	1309	48	13.84	+	3.47	3.55e-10	P	GO:0009628	response to abiotic stimulus
GO:0018193	peptidyl-amino acid modification	610	22	6.45	+	3.41	0.00304	P	GO:0006464	cellular protein modification process
GO:0071396	cellular response to lipid	836	30	8.84	+	3.39	3.36e-05	P	GO:0042221	response to chemical
GO:0071396	cellular response to lipid	836	30	8.84	+	3.39	3.36e-05	P	GO:0008150	biological_process
GO:0071396	cellular response to lipid	836	30	8.84	+	3.39	3.36e-05	P	GO:0009987	cellular process
GO:0048507	meristem development	559	20	5.91	+	3.38	0.0107	P	GO:0048856	anatomical structure development
GO:0032870	cellular response to hormone stimulus	1123	39	11.87	+	3.29	4.33e-07	P	GO:0042221	response to chemical
GO:0032870	cellular response to hormone stimulus	1123	39	11.87	+	3.29	4.33e-07	P	GO:0008150	biological_process
GO:0032870	cellular response to hormone stimulus	1123	39	11.87	+	3.29	4.33e-07	P	GO:0009719	response to endogenous stimulus
GO:0032870	cellular response to hormone stimulus	1123	39	11.87	+	3.29	4.33e-07	P	GO:0009987	cellular process
GO:0048731	system development	4000	139	42.28	+	3.29	2.75e-37	P	GO:0048856	anatomical structure development
GO:0048731	system development	4000	139	42.28	+	3.29	2.75e-37	P	GO:0007275	multicellular organism development
GO:0048367	shoot system development	1582	54	16.72	+	3.23	1.35e-10	P	GO:0007275	multicellular organism development
GO:0048367	shoot system development	1582	54	16.72	+	3.23	1.35e-10	P	GO:0048856	anatomical structure development
GO:0070647	protein modification by small protein conjugation or removal	855	29	9.04	+	3.21	0.000193	P	GO:0006464	cellular protein modification process
GO:0071495	cellular response to endogenous stimulus	1157	39	12.23	+	3.19	9.94e-07	P	GO:0009719	response to endogenous stimulus
GO:0007275	multicellular organism development	4693	153	49.61	+	3.08	2.75e-39	P	GO:0007275	multicellular organism development
GO:0050794	regulation of cellular process	6159	194	65.1	+	2.98	3.03e-54	P	GO:0008150	biological_process
GO:0050794	regulation of cellular process	6159	194	65.1	+	2.98	3.03e-54	P	GO:0009987	cellular process
GO:0032501	multicellular organismal process	5038	156	53.25	+	2.93	1.24e-37	P	GO:0008150	biological_process
GO:0009628	response to abiotic stimulus	4732	145	50.02	+	2.9	2.78e-33	P	GO:0009628	response to abiotic stimulus
GO:0016567	protein ubiquitination	717	22	7.58	+	2.9	0.0368	P	GO:0006464	cellular protein modification process
GO:0032446	protein modification by small protein conjugation	752	23	7.95	+	2.89	0.0245	P	GO:0006464	cellular protein modification process
GO:0050789	regulation of biological process	8236	249	87.05	+	2.86	1.39e-82	P	GO:0008150	biological_process
GO:0065007	biological regulation	8659	249	91.53	+	2.72	1.22e-77	P	GO:0008150	biological_process
GO:1901701	cellular response to oxygen-containing compound	1257	35	13.29	+	2.63	0.000838	P	GO:0008150	biological_process
GO:1901701	cellular response to oxygen-containing compound	1257	35	13.29	+	2.63	0.000838	P	GO:0042221	response to chemical
GO:1901701	cellular response to oxygen-containing compound	1257	35	13.29	+	2.63	0.000838	P	GO:0009987	cellular process
GO:0048856	anatomical structure development	5750	158	60.78	+	2.6	6.1e-32	P	GO:0048856	anatomical structure development
GO:0032502	developmental process	6146	161	64.96	+	2.48	2.48e-30	P	GO:0008150	biological_process
GO:0071310	cellular response to organic substance	1646	42	17.4	+	2.41	0.000526	P	GO:0042221	response to chemical
GO:0071310	cellular response to organic substance	1646	42	17.4	+	2.41	0.000526	P	GO:0009987	cellular process
GO:0071310	cellular response to organic substance	1646	42	17.4	+	2.41	0.000526	P	GO:0008150	biological_process
GO:0007165	signal transduction	2224	55	23.51	+	2.34	1.33e-05	P	GO:0007165	signal transduction
GO:0023052	signaling	2294	55	24.25	+	2.27	4.23e-05	P	GO:0008150	biological_process
GO:0009653	anatomical structure morphogenesis	1729	41	18.28	+	2.24	0.00733	P	GO:0008150	biological_process
GO:0009653	anatomical structure morphogenesis	1729	41	18.28	+	2.24	0.00733	P	GO:0048856	anatomical structure development
GO:0016043	cellular component organization	2827	65	29.88	+	2.18	8.09e-06	P	GO:0016043	cellular component organization
GO:0007154	cell communication	2519	56	26.63	+	2.1	0.000365	P	GO:0007154	cell communication
GO:0070887	cellular response to chemical stimulus	2126	46	22.47	+	2.05	0.0133	P	GO:0008150	biological_process
GO:0070887	cellular response to chemical stimulus	2126	46	22.47	+	2.05	0.0133	P	GO:0042221	response to chemical
GO:0070887	cellular response to chemical stimulus	2126	46	22.47	+	2.05	0.0133	P	GO:0009987	cellular process
GO:0051716	cellular response to stimulus	3848	81	40.67	+	1.99	2.62e-06	P	GO:0008150	biological_process
GO:0051716	cellular response to stimulus	3848	81	40.67	+	1.99	2.62e-06	P	GO:0009987	cellular process
GO:0009725	response to hormone	2717	56	28.72	+	1.95	0.00466	P	GO:0009719	response to endogenous stimulus
GO:0009725	response to hormone	2717	56	28.72	+	1.95	0.00466	P	GO:0042221	response to chemical
GO:0009719	response to endogenous stimulus	2748	56	29.05	+	1.93	0.00578	P	GO:0009719	response to endogenous stimulus
GO:0036211	protein modification process	3175	63	33.56	+	1.88	0.0036	P	GO:0008152	metabolic process
GO:0036211	protein modification process	3175	63	33.56	+	1.88	0.0036	P	GO:0008150	biological_process
GO:0036211	protein modification process	3175	63	33.56	+	1.88	0.0036	P	GO:0019538	protein metabolic process
GO:0050896	response to stimulus	9743	192	102.98	+	1.86	2.04e-22	P	GO:0008150	biological_process
GO:0071840	cellular component organization or biogenesis	3608	68	38.14	+	1.78	0.00594	P	GO:0008150	biological_process
GO:0071840	cellular component organization or biogenesis	3608	68	38.14	+	1.78	0.00594	P	GO:0009987	cellular process
GO:0006950	response to stress	5749	101	60.77	+	1.66	0.000183	P	GO:0006950	response to stress
UNCLASSIFIED	Unclassified	1134	2	11.99	-	0.17	0	NA	NA	NA
GO:1901566	organonitrogen compound biosynthetic process	1790	2	18.92	-	0.11	0.00472	P	GO:0008150	biological_process
GO:1901566	organonitrogen compound biosynthetic process	1790	2	18.92	-	0.11	0.00472	P	GO:0009058	biosynthetic process
GO:1901566	organonitrogen compound biosynthetic process	1790	2	18.92	-	0.11	0.00472	P	GO:0008152	metabolic process

## Sheet: Table S2 Molecular Function
Additional file 2. Table S2 Enriched Molecular Function Go terms for the dataset of 306 flowering-related genes in A. thaliana obtained from FLOR-ID
GO_ID	GO_Name	A.thaliana RefList 27436	FlorID Genes	Expected	Over_Under	Fold_Enrichemnt	P-value	GO_Type	SlimGO_ID	SlimGO_Name
GO:0009883	red or far-red light photoreceptor activity	3	3	0.03	+	94.61	0.0393	F	GO:0003674	molecular_function
GO:0009883	red or far-red light photoreceptor activity	3	3	0.03	+	94.61	0.0393	F	GO:0038023	signaling receptor activity
GO:0010331	gibberellin binding	3	3	0.03	+	94.61	0.0393	F	GO:0008289	lipid binding
GO:0010331	gibberellin binding	3	3	0.03	+	94.61	0.0393	F	GO:0005488	binding
GO:0052634	C-19 gibberellin 2-beta-dioxygenase activity	5	5	0.05	+	94.61	5.19e-05	F	GO:0003824	catalytic activity
GO:0071558	histone H3K27me2/H3K27me3 demethylase activity	5	4	0.05	+	75.69	0.00252	F	GO:0003824	catalytic activity
GO:0045543	gibberellin 2-beta-dioxygenase activity	9	7	0.1	+	73.58	2.39e-07	F	GO:0003824	catalytic activity
GO:0009881	photoreceptor activity	8	6	0.08	+	70.96	6.18e-06	F	GO:0003674	molecular_function
GO:0009881	photoreceptor activity	8	6	0.08	+	70.96	6.18e-06	F	GO:0038023	signaling receptor activity
GO:0042800	histone H3K4 methyltransferase activity	10	7	0.11	+	66.22	4.02e-07	F	GO:0016740	transferase activity
GO:0042800	histone H3K4 methyltransferase activity	10	7	0.11	+	66.22	4.02e-07	F	GO:0003824	catalytic activity
GO:0140936	histone H2B deubiquitinase activity	6	4	0.06	+	63.07	0.00416	NA	NA	NA
GO:0034647	histone H3K4me/H3K4me2/H3K4me3 demethylase activity	7	4	0.07	+	54.06	0.00648	F	GO:0003824	catalytic activity
GO:0046975	histone H3K36 methyltransferase activity	7	4	0.07	+	54.06	0.00648	F	GO:0016740	transferase activity
GO:0046975	histone H3K36 methyltransferase activity	7	4	0.07	+	54.06	0.00648	F	GO:0003824	catalytic activity
GO:0140934	histone deubiquitinase activity	7	4	0.07	+	54.06	0.00648	NA	NA	NA
GO:0032453	histone H3K4 demethylase activity	8	4	0.08	+	47.3	0.00965	F	GO:0003824	catalytic activity
GO:0140938	histone H3 methyltransferase activity	26	13	0.27	+	47.3	1.55e-13	NA	NA	NA
GO:0042054	histone methyltransferase activity	42	16	0.44	+	36.04	1.3e-15	F	GO:0016740	transferase activity
GO:0042054	histone methyltransferase activity	42	16	0.44	+	36.04	1.3e-15	F	GO:0003824	catalytic activity
GO:1990841	promoter-specific chromatin binding	17	6	0.18	+	33.39	0.000192	F	GO:0003682	chromatin binding
GO:0032452	histone demethylase activity	20	7	0.21	+	33.11	1.68e-05	F	GO:0003824	catalytic activity
GO:0140457	protein demethylase activity	20	7	0.21	+	33.11	1.68e-05	F	GO:0003824	catalytic activity
GO:0035064	methylated histone binding	21	7	0.22	+	31.54	2.22e-05	F	GO:0005488	binding
GO:0035064	methylated histone binding	21	7	0.22	+	31.54	2.22e-05	F	GO:0005515	protein binding
GO:0140034	methylation-dependent protein binding	21	7	0.22	+	31.54	2.22e-05	F	GO:0005488	binding
GO:0140034	methylation-dependent protein binding	21	7	0.22	+	31.54	2.22e-05	F	GO:0005515	protein binding
GO:0004673	protein histidine kinase activity	17	5	0.18	+	27.83	0.00489	F	GO:0016740	transferase activity
GO:0004673	protein histidine kinase activity	17	5	0.18	+	27.83	0.00489	F	GO:0003824	catalytic activity
GO:0004673	protein histidine kinase activity	17	5	0.18	+	27.83	0.00489	F	GO:0016301	kinase activity
GO:0016775	phosphotransferase activity, nitrogenous group as acceptor	17	5	0.18	+	27.83	0.00489	F	GO:0016740	transferase activity
GO:0016278	lysine N-methyltransferase activity	35	10	0.37	+	27.03	5.51e-08	F	GO:0016740	transferase activity
GO:0016279	protein-lysine N-methyltransferase activity	35	10	0.37	+	27.03	5.51e-08	F	GO:0016740	transferase activity
GO:0016279	protein-lysine N-methyltransferase activity	35	10	0.37	+	27.03	5.51e-08	F	GO:0003824	catalytic activity
GO:0140993	histone modifying activity	115	32	1.22	+	26.33	1.02e-29	NA	NA	NA
GO:0031491	nucleosome binding	22	5	0.23	+	21.5	0.0144	F	GO:0003682	chromatin binding
GO:0031491	nucleosome binding	22	5	0.23	+	21.5	0.0144	F	GO:0005488	binding
GO:0008276	protein methyltransferase activity	73	16	0.77	+	20.74	2.14e-12	F	GO:0016740	transferase activity
GO:0008276	protein methyltransferase activity	73	16	0.77	+	20.74	2.14e-12	F	GO:0003824	catalytic activity
GO:0032451	demethylase activity	37	7	0.39	+	17.9	0.000623	F	GO:0003824	catalytic activity
GO:0016706	2-oxoglutarate-dependent dioxygenase activity	100	18	1.06	+	17.03	7.2e-13	F	GO:0003824	catalytic activity
GO:0070063	RNA polymerase binding	28	5	0.3	+	16.89	0.0401	F	GO:0005488	binding
GO:0070063	RNA polymerase binding	28	5	0.3	+	16.89	0.0401	F	GO:0005515	protein binding
GO:0008170	N-methyltransferase activity	79	14	0.84	+	16.77	1.72e-09	F	GO:0016740	transferase activity
GO:0042393	histone binding	105	18	1.11	+	16.22	1.54e-12	F	GO:0005488	binding
GO:0042393	histone binding	105	18	1.11	+	16.22	1.54e-12	F	GO:0005515	protein binding
GO:0051213	dioxygenase activity	133	18	1.41	+	12.8	6.11e-11	F	GO:0003824	catalytic activity
GO:0140030	modification-dependent protein binding	54	7	0.57	+	12.26	0.00609	F	GO:0005515	protein binding
GO:0140030	modification-dependent protein binding	54	7	0.57	+	12.26	0.00609	F	GO:0005488	binding
GO:0003682	chromatin binding	196	25	2.07	+	12.07	1.99e-15	F	GO:0003682	chromatin binding
GO:0046982	protein heterodimerization activity	130	16	1.37	+	11.64	6.18e-09	F	GO:0005488	binding
GO:0046982	protein heterodimerization activity	130	16	1.37	+	11.64	6.18e-09	F	GO:0005515	protein binding
GO:0000978	RNA polymerase II cis-regulatory region sequence-specific DNA binding	263	29	2.78	+	10.43	1.17e-16	F	GO:0005488	binding
GO:0000978	RNA polymerase II cis-regulatory region sequence-specific DNA binding	263	29	2.78	+	10.43	1.17e-16	F	GO:0003677	DNA binding
GO:0000978	RNA polymerase II cis-regulatory region sequence-specific DNA binding	263	29	2.78	+	10.43	1.17e-16	F	GO:0003676	nucleic acid binding
GO:0003712	transcription coregulator activity	160	17	1.69	+	10.05	1.11e-08	F	GO:0140110	transcription regulator activity
GO:0000981	DNA-binding transcription factor activity, RNA polymerase II-specific	315	33	3.33	+	9.91	1.23e-18	F	GO:0003700	DNA-binding transcription factor activity
GO:0019783	ubiquitin-like protein peptidase activity	99	10	1.05	+	9.56	0.000408	F	GO:0016787	hydrolase activity
GO:0019783	ubiquitin-like protein peptidase activity	99	10	1.05	+	9.56	0.000408	F	GO:0003824	catalytic activity
GO:0000977	RNA polymerase II transcription regulatory region sequence-specific DNA binding	289	29	3.05	+	9.49	1.24e-15	F	GO:0003676	nucleic acid binding
GO:0000977	RNA polymerase II transcription regulatory region sequence-specific DNA binding	289	29	3.05	+	9.49	1.24e-15	F	GO:0005488	binding
GO:0000977	RNA polymerase II transcription regulatory region sequence-specific DNA binding	289	29	3.05	+	9.49	1.24e-15	F	GO:0003677	DNA binding
GO:0042803	protein homodimerization activity	232	23	2.45	+	9.38	7.41e-12	F	GO:0005488	binding
GO:0042803	protein homodimerization activity	232	23	2.45	+	9.38	7.41e-12	F	GO:0005515	protein binding
GO:0000987	cis-regulatory region sequence-specific DNA binding	316	31	3.34	+	9.28	1.32e-16	F	GO:0005488	binding
GO:0000987	cis-regulatory region sequence-specific DNA binding	316	31	3.34	+	9.28	1.32e-16	F	GO:0003676	nucleic acid binding
GO:0000987	cis-regulatory region sequence-specific DNA binding	316	31	3.34	+	9.28	1.32e-16	F	GO:0003677	DNA binding
GO:0046983	protein dimerization activity	669	56	7.07	+	7.92	6.7e-29	F	GO:0005488	binding
GO:0046983	protein dimerization activity	669	56	7.07	+	7.92	6.7e-29	F	GO:0005515	protein binding
GO:0042802	identical protein binding	415	31	4.39	+	7.07	1.74e-13	F	GO:0005515	protein binding
GO:0042802	identical protein binding	415	31	4.39	+	7.07	1.74e-13	F	GO:0005488	binding
GO:0008757	S-adenosylmethionine-dependent methyltransferase activity	188	14	1.99	+	7.05	5.73e-05	F	GO:0016740	transferase activity
GO:0008168	methyltransferase activity	242	17	2.56	+	6.65	4.31e-06	F	GO:0016740	transferase activity
GO:0016741	transferase activity, transferring one-carbon groups	258	17	2.73	+	6.23	1.06e-05	F	GO:0016740	transferase activity
GO:0043565	sequence-specific DNA binding	1275	83	13.48	+	6.16	2.38e-37	F	GO:0005488	binding
GO:0043565	sequence-specific DNA binding	1275	83	13.48	+	6.16	2.38e-37	F	GO:0003676	nucleic acid binding
GO:0043565	sequence-specific DNA binding	1275	83	13.48	+	6.16	2.38e-37	F	GO:0003677	DNA binding
GO:0000976	transcription cis-regulatory region binding	1004	65	10.61	+	6.12	5.15e-28	F	GO:0005488	binding
GO:0000976	transcription cis-regulatory region binding	1004	65	10.61	+	6.12	5.15e-28	F	GO:0003676	nucleic acid binding
GO:0000976	transcription cis-regulatory region binding	1004	65	10.61	+	6.12	5.15e-28	F	GO:0003677	DNA binding
GO:0001067	transcription regulatory region nucleic acid binding	1004	65	10.61	+	6.12	5.15e-28	F	GO:0005488	binding
GO:0001067	transcription regulatory region nucleic acid binding	1004	65	10.61	+	6.12	5.15e-28	F	GO:0003676	nucleic acid binding
GO:1990837	sequence-specific double-stranded DNA binding	1024	65	10.82	+	6.01	1.51e-27	F	GO:0003677	DNA binding
GO:1990837	sequence-specific double-stranded DNA binding	1024	65	10.82	+	6.01	1.51e-27	F	GO:0003676	nucleic acid binding
GO:1990837	sequence-specific double-stranded DNA binding	1024	65	10.82	+	6.01	1.51e-27	F	GO:0005488	binding
GO:0140110	transcription regulator activity	1795	113	18.97	+	5.96	1.96e-52	F	GO:0140110	transcription regulator activity
GO:0003700	DNA-binding transcription factor activity	1643	100	17.37	+	5.76	5.16e-44	F	GO:0003700	DNA-binding transcription factor activity
GO:0003690	double-stranded DNA binding	1142	69	12.07	+	5.72	2.82e-28	F	GO:0003677	DNA binding
GO:0003690	double-stranded DNA binding	1142	69	12.07	+	5.72	2.82e-28	F	GO:0005488	binding
GO:0003690	double-stranded DNA binding	1142	69	12.07	+	5.72	2.82e-28	F	GO:0003676	nucleic acid binding
GO:0003677	DNA binding	1843	111	19.48	+	5.7	1.76e-49	F	GO:0003677	DNA binding
GO:0044877	protein-containing complex binding	423	25	4.47	+	5.59	2.34e-08	F	GO:0005488	binding
GO:0016705	oxidoreductase activity, acting on paired donors, with incorporation or reduction of molecular oxygen	438	18	4.63	+	3.89	0.00315	F	GO:0003824	catalytic activity
GO:0005515	protein binding	5754	213	60.82	+	3.5	4.38e-77	F	GO:0005515	protein binding
GO:0003676	nucleic acid binding	3801	126	40.18	+	3.14	8.76e-31	F	GO:0003676	nucleic acid binding
GO:0140096	catalytic activity, acting on a protein	2534	65	26.78	+	2.43	6.12e-08	F	GO:0003824	catalytic activity
GO:1901363	heterocyclic compound binding	5249	130	55.48	+	2.34	1.22e-19	F	GO:0005488	binding
GO:0097159	organic cyclic compound binding	5290	130	55.92	+	2.32	1.75e-19	F	GO:0005488	binding
GO:0005488	binding	10440	238	110.35	+	2.16	2.24e-49	F	GO:0005488	binding
UNCLASSIFIED	Unclassified	2126	9	22.47	-	0.4	0	NA	NA	NA
GO:0005215	transporter activity	1331	1	14.07	-	0.07	0.0366	F	GO:0005215	transporter activity

## Sheet: Table S3 Selected Go_Slim terms
Additional file 2. Table S3 Selected GO Slim terms enriched in the dataset of 306 flowering-related genes in Arabidopsis thaliana. Only those child GO Slim terms within each ancestor GO Slim were considered
1. BIOLOGICAL_PROCESS [1]	2. MOLECULAR FUNCTION [1]
1.1 cellular process [2]	2.1 binding [2]
1.1.1. nucleobase-containing compound metabolic process [5]	2.1.1 chromatin binding [4]
1.1.1.1 DNA metabolic process [7]	2.1.2 DNA-binding transcription factor activity [3]
1.1.2 cell communication [3]	2.1.3 nucleic acid binding [4]
1.1.2.1 signal transduction [5]	2.1.3.1 DNA binding [5]
1.2 metabolic process [2]	2.1.4 lipid binding [3]
1.2.1. biosynthetic process [3]	2.1.5 protein binding [3]
1.2.2. protein metabolic process [5]	2.2 catalytic activity [2]
1.2.2.1 cellular protein modification process [6]	2.2.1 hydrolase activity [3]
1.2.3. lipid metabolic process [4]	2.2.2 transferase activity [3]
1.2.4. nucleobase-containing compound metabolic process [5]	2.2.2.1 kinase activity [5]
1.2.4.1. DNA metabolic process [7]	2.3 transcription regulator activity [2]
1.3 reproduction [2]	2.4 molecular transducer activity [2]
1.4 development process [2]	2.4.1 signaling receptor activity [3]
1.4.1 Anatomical structure development [3]	2.5 transporter activity [2]
1.4.1.1 multicellular organism development [4]
1.4.1.1.1. post-embryonic development [5]
1.5 response to stimulus [2]
1.5.1 response to abiotic stimulus [3]
1.5.1.1. response to light stimulus [5]
1.5.2 response to stress [3]
1.5.3 response to endogenous stimulus [3]
1.5.4 response to external stimulus [3]
1.5.5 response to biotic stimulus [3]
1.5.6 response to chemical [3]
1.6. Rhythmic process [2]
1.6.1 circadian rhythm [3]
