# Supplementary material for: Phenotypic and genetic characterization of a near-isogenic line pair: insights into flowering time in chickpea
Source: BMC Plant Biol. 2024 Jul 25;24:709. doi: 10.1186/s12870-024-05411-y (PMC11270784; doi:10.1186/s12870-024-05411-y)
Supplement: Supplementary file 3 — Additional file 3. Homozygous variants located in genes (HHQ-I variants). [file 12870_2024_5411_MOESM3_ESM.xlsx]

## Sheet: HHQ-I
Additional file 3. Homozygous variants located in genes (HHQ-I variants).
CHROM	POS	STRAND	TYPE	REF	ALT	NF10/82-L	NF10/82-E	Theorical_Variant_Impact	Gene_Symbol	Gene_Number_Variants	Gene_ID	Gene_Description	Gene_Type	QUAL	FILTER	INFO
NC_021160.1	1726922	-	intron	T	G	1/1	0/0	intragenic_variant [MODIFIER], intron_variant [MODIFIER], non_coding_transcript_variant [MODIFIER]	LOC101489981	1	LOC101489981	probable NAD(P)H dehydrogenase (quinone) FQR1-like 1	PROTEIN_CODING	1262.42	PASS	AC=2;AF=0.500;AN=4;ANN=G|upstream_gene_variant|MODIFIER|exon-XM_004485621.3-1|GENE_exon-XM_004485621.3-1|transcript|rna-XM_004485621.3|protein_coding||c.-4531A>C|||||4311|,G|upstream_gene_variant|MODIFIER|LOC101507627|gene-LOC101507627|transcript|XM_012713227.2|protein_coding||c.-7783T>G|||||4078|WARNING_TRANSCRIPT_NO_START_CODON,G|upstream_gene_variant|MODIFIER|LOC101507627|gene-LOC101507627|tra…
NC_021160.1	1726922	+	lncRNA	T	G	1/1	0/0	intragenic_variant [MODIFIER], intron_variant [MODIFIER], non_coding_transcript_variant [MODIFIER]	LOC113783949	2	LOC113783949	uncharacterized LOC113783949	ncRNA	1262.42	PASS	AC=2;AF=0.500;AN=4;ANN=G|upstream_gene_variant|MODIFIER|exon-XM_004485621.3-1|GENE_exon-XM_004485621.3-1|transcript|rna-XM_004485621.3|protein_coding||c.-4531A>C|||||4311|,G|upstream_gene_variant|MODIFIER|LOC101507627|gene-LOC101507627|transcript|XM_012713227.2|protein_coding||c.-7783T>G|||||4078|WARNING_TRANSCRIPT_NO_START_CODON,G|upstream_gene_variant|MODIFIER|LOC101507627|gene-LOC101507627|tra…
NC_021160.1	1729960	+	lncRNA	AAATAATAAT	AAATAATAATAATAATAATAATAAT,A	2/2	1/1	intragenic_variant [MODIFIER], intron_variant [MODIFIER]	LOC113783949	2	LOC113783949	uncharacterized LOC113783949	ncRNA	3037.16	PASS	AC=2,2;AF=0.500,0.500;AN=4;ANN=A|upstream_gene_variant|MODIFIER|exon-XM_004485622.2-1|GENE_exon-XM_004485622.2-1|transcript|rna-XM_004485622.2|protein_coding||c.-2671_-2663delATTATTATT|||||2424|,AAATAATAATAATAATAATAATAAT|upstream_gene_variant|MODIFIER|exon-XM_004485622.2-1|GENE_exon-XM_004485622.2-1|transcript|rna-XM_004485622.2|protein_coding||c.-2672_-2671insATTATTATTATTATT|||||2433|,A|upstream…
NC_021160.1	1740310	+	intron	CTTTT	C,CT	1/1	2/2	intron_variant [MODIFIER], non_coding_transcript_variant [MODIFIER]	LOC101490837	1	LOC101490837	receptor-like serine/threonine-protein kinase SD1-8	PROTEIN_CODING	3857.16	PASS	AC=2,2;AF=0.500,0.500;AN=4;ANN=C|upstream_gene_variant|MODIFIER|LOC101490514|gene-LOC101490514|transcript|XM_004485624.3|protein_coding||c.-8929_-8926delTTTT|||||2426|WARNING_TRANSCRIPT_NO_START_CODON,CT|upstream_gene_variant|MODIFIER|LOC101490514|gene-LOC101490514|transcript|XM_004485624.3|protein_coding||c.-8928_-8926delTTT|||||2425|WARNING_TRANSCRIPT_NO_START_CODON,C|downstream_gene_variant|MO…
NC_021160.1	1748010	-	CDS	C	G	0/0	1/1	missense_variant [MODERATE], non_coding_transcript_variant [MODIFIER]	LOC101490514	1	LOC101490514	receptor-like serine/threonine-protein kinase SD1-8	PROTEIN_CODING	1098.42	PASS	AC=2;AF=0.500;AN=4;ANN=G|missense_variant|MODERATE|exon-XM_004485624.3-1|GENE_exon-XM_004485624.3-1|transcript|rna-XM_004485624.3|protein_coding|1/7|c.1142G>C|p.Arg381Thr|1231/2883|1142/2556|381/851||,G|upstream_gene_variant|MODIFIER|LOC101491159|gene-LOC101491159|transcript|XM_004485626.3|protein_coding||c.-7190C>G|||||3142|WARNING_TRANSCRIPT_NO_START_CODON,G|downstream_gene_variant|MODIFIER|exo…
NC_021160.1	1763726	-	intron	G	A	1/1	0/0	intron_variant [MODIFIER], non_coding_transcript_variant [MODIFIER]	LOC101491789	1	LOC101491789	uncharacterized LOC101491789	PROTEIN_CODING	1665.42	PASS	AC=2;AF=0.500;AN=4;ANN=A|upstream_gene_variant|MODIFIER|exon-XM_004485627.3-1|GENE_exon-XM_004485627.3-1|transcript|rna-XM_004485627.3|protein_coding||c.-3553C>T|||||3485|,A|upstream_gene_variant|MODIFIER|LOC101492453|gene-LOC101492453|transcript|XM_004485630.3|protein_coding||c.-5047G>A|||||4266|WARNING_TRANSCRIPT_NO_START_CODON,A|upstream_gene_variant|MODIFIER|exon-XM_004485630.3-1|GENE_exon-XM…
NC_021160.1	1777290	+	exon	T	G	1/1	0/0	5_prime_UTR_variant [MODIFIER], non_coding_transcript_variant [MODIFIER]	LOC101492786	7	LOC101492786	B-box domain protein 30-like	PROTEIN_CODING	1302.42	PASS	AC=2;AF=0.500;AN=4;ANN=G|5_prime_UTR_variant|MODIFIER|exon-XM_004485631.3-1|GENE_exon-XM_004485631.3-1|transcript|rna-XM_004485631.3|protein_coding|1/1|c.-27T>G|||||27|,G|upstream_gene_variant|MODIFIER|exon-XM_027330149.1-1|GENE_exon-XM_027330149.1-1|transcript|rna-XM_027330149.1|protein_coding||c.-3725A>C|||||3285|,G|upstream_gene_variant|MODIFIER|exon-XM_004485629.3-1|GENE_exon-XM_004485629.3-1…
NC_021160.1	1777520	+	CDS	C	T	1/1	0/0	synonymous_variant [LOW], non_coding_transcript_variant [MODIFIER]	LOC101492786	7	LOC101492786	B-box domain protein 30-like	PROTEIN_CODING	1256.42	PASS	AC=2;AF=0.500;AN=4;ANN=T|synonymous_variant|LOW|exon-XM_004485631.3-1|GENE_exon-XM_004485631.3-1|transcript|rna-XM_004485631.3|protein_coding|1/1|c.204C>T|p.Ser68Ser|343/623|204/372|68/123||,T|upstream_gene_variant|MODIFIER|exon-XM_027330149.1-1|GENE_exon-XM_027330149.1-1|transcript|rna-XM_027330149.1|protein_coding||c.-3955G>A|||||3515|,T|upstream_gene_variant|MODIFIER|exon-XM_004485629.3-1|GENE…
NC_021160.1	1777586	+	CDS	A	AGAT	1/1	0/0	disruptive_inframe_insertion [MODERATE], non_coding_transcript_variant [MODIFIER]	LOC101492786	7	LOC101492786	B-box domain protein 30-like	PROTEIN_CODING	2686.38	PASS	AC=2;AF=0.500;AN=4;ANN=AGAT|disruptive_inframe_insertion|MODERATE|exon-XM_004485631.3-1|GENE_exon-XM_004485631.3-1|transcript|rna-XM_004485631.3|protein_coding|1/1|c.288_290dupTGA|p.Asp96dup|430/623|291/372|97/123||INFO_REALIGN_3_PRIME,AGAT|upstream_gene_variant|MODIFIER|exon-XM_027330149.1-1|GENE_exon-XM_027330149.1-1|transcript|rna-XM_027330149.1|protein_coding||c.-4024_-4022dupATC|||||3582|,AG…
NC_021160.1	1777666	+	CDS	G	C	1/1	0/0	missense_variant [MODERATE], non_coding_transcript_variant [MODIFIER]	LOC101492786	7	LOC101492786	B-box domain protein 30-like	PROTEIN_CODING	2807.42	PASS	AC=2;AF=0.500;AN=4;ANN=C|missense_variant|MODERATE|exon-XM_004485631.3-1|GENE_exon-XM_004485631.3-1|transcript|rna-XM_004485631.3|protein_coding|1/1|c.350G>C|p.Ser117Thr|489/623|350/372|117/123||,C|upstream_gene_variant|MODIFIER|exon-XM_027330149.1-1|GENE_exon-XM_027330149.1-1|transcript|rna-XM_027330149.1|protein_coding||c.-4101C>G|||||3661|,C|upstream_gene_variant|MODIFIER|exon-XM_004485629.3-1…
NC_021160.1	1777689	+	exon	T	C	1/1	0/0	3_prime_UTR_variant [MODIFIER], non_coding_transcript_variant [MODIFIER]	LOC101492786	7	LOC101492786	B-box domain protein 30-like	PROTEIN_CODING	2680.42	PASS	AC=2;AF=0.500;AN=4;ANN=C|3_prime_UTR_variant|MODIFIER|exon-XM_004485631.3-1|GENE_exon-XM_004485631.3-1|transcript|rna-XM_004485631.3|protein_coding|1/1|c.*1T>C|||||1|,C|upstream_gene_variant|MODIFIER|exon-XM_027330149.1-1|GENE_exon-XM_027330149.1-1|transcript|rna-XM_027330149.1|protein_coding||c.-4124A>G|||||3684|,C|upstream_gene_variant|MODIFIER|exon-XM_004485629.3-1|GENE_exon-XM_004485629.3-1|t…
NC_021160.1	1777742	+	exon	C	A	1/1	0/0	3_prime_UTR_variant [MODIFIER], non_coding_transcript_variant [MODIFIER]	LOC101492786	7	LOC101492786	B-box domain protein 30-like	PROTEIN_CODING	1460.42	PASS	AC=2;AF=0.500;AN=4;ANN=A|3_prime_UTR_variant|MODIFIER|exon-XM_004485631.3-1|GENE_exon-XM_004485631.3-1|transcript|rna-XM_004485631.3|protein_coding|1/1|c.*54C>A|||||54|,A|upstream_gene_variant|MODIFIER|exon-XM_027330149.1-1|GENE_exon-XM_027330149.1-1|transcript|rna-XM_027330149.1|protein_coding||c.-4177G>T|||||3737|,A|upstream_gene_variant|MODIFIER|exon-XM_004485629.3-1|GENE_exon-XM_004485629.3-1…
NC_021160.1	1777780	+	exon	TA	T	1/1	0/0	3_prime_UTR_variant [MODIFIER], non_coding_transcript_variant [MODIFIER]	LOC101492786	7	LOC101492786	B-box domain protein 30-like	PROTEIN_CODING	1470.38	PASS	AC=2;AF=0.500;AN=4;ANN=T|3_prime_UTR_variant|MODIFIER|exon-XM_004485631.3-1|GENE_exon-XM_004485631.3-1|transcript|rna-XM_004485631.3|protein_coding|1/1|c.*99delA|||||99|INFO_REALIGN_3_PRIME,T|upstream_gene_variant|MODIFIER|exon-XM_027330149.1-1|GENE_exon-XM_027330149.1-1|transcript|rna-XM_027330149.1|protein_coding||c.-4216delT|||||3776|,T|upstream_gene_variant|MODIFIER|exon-XM_004485629.3-1|GENE…
NC_021160.1	1781004	+	exon	AT	A	1/1	0/0	5_prime_UTR_variant [MODIFIER], non_coding_transcript_variant [MODIFIER]	LOC101493116	57	LOC101493116	E3 ubiquitin-protein ligase CSU1	PROTEIN_CODING	2699.38	PASS	AC=2;AF=0.500;AN=4;ANN=A|5_prime_UTR_variant|MODIFIER|exon-XM_004485632.3-1|GENE_exon-XM_004485632.3-1|transcript|rna-XM_004485632.3|protein_coding|1/2|c.-19delT|||||19|INFO_REALIGN_3_PRIME,A|downstream_gene_variant|MODIFIER|LOC101492786|gene-LOC101492786|transcript|XM_004485631.3|protein_coding||c.*3827delT|||||3205|WARNING_TRANSCRIPT_NO_START_CODON,A|downstream_gene_variant|MODIFIER|exon-XM_004…
NC_021160.1	1781013	+	exon	G	A	1/1	0/0	5_prime_UTR_variant [MODIFIER], non_coding_transcript_variant [MODIFIER]	LOC101493116	57	LOC101493116	E3 ubiquitin-protein ligase CSU1	PROTEIN_CODING	2791.42	PASS	AC=2;AF=0.500;AN=4;ANN=A|5_prime_UTR_variant|MODIFIER|exon-XM_004485632.3-1|GENE_exon-XM_004485632.3-1|transcript|rna-XM_004485632.3|protein_coding|1/2|c.-13G>A|||||13|,A|downstream_gene_variant|MODIFIER|LOC101492786|gene-LOC101492786|transcript|XM_004485631.3|protein_coding||c.*3835G>A|||||3213|WARNING_TRANSCRIPT_NO_START_CODON,A|downstream_gene_variant|MODIFIER|exon-XM_004485631.3-1|GENE_exon-X…
NC_021160.1	1781018	+	exon	T	A	1/1	0/0	5_prime_UTR_variant [MODIFIER], non_coding_transcript_variant [MODIFIER]	LOC101493116	57	LOC101493116	E3 ubiquitin-protein ligase CSU1	PROTEIN_CODING	2629.42	PASS	AC=2;AF=0.500;AN=4;ANN=A|5_prime_UTR_variant|MODIFIER|exon-XM_004485632.3-1|GENE_exon-XM_004485632.3-1|transcript|rna-XM_004485632.3|protein_coding|1/2|c.-8T>A|||||8|,A|downstream_gene_variant|MODIFIER|LOC101492786|gene-LOC101492786|transcript|XM_004485631.3|protein_coding||c.*3840T>A|||||3218|WARNING_TRANSCRIPT_NO_START_CODON,A|downstream_gene_variant|MODIFIER|exon-XM_004485631.3-1|GENE_exon-XM_…
NC_021160.1	1781151	+	CDS	A	T	1/1	0/0	synonymous_variant [LOW], non_coding_transcript_variant [MODIFIER]	LOC101493116	57	LOC101493116	E3 ubiquitin-protein ligase CSU1	PROTEIN_CODING	1348.42	PASS	AC=2;AF=0.500;AN=4;ANN=T|synonymous_variant|LOW|exon-XM_004485632.3-1|GENE_exon-XM_004485632.3-1|transcript|rna-XM_004485632.3|protein_coding|1/2|c.126A>T|p.Ala42Ala|259/1304|126/915|42/304||,T|downstream_gene_variant|MODIFIER|LOC101492786|gene-LOC101492786|transcript|XM_004485631.3|protein_coding||c.*3973A>T|||||3351|WARNING_TRANSCRIPT_NO_START_CODON,T|downstream_gene_variant|MODIFIER|exon-XM_00…
NC_021160.1	1781352	+	intron	C	A	1/1	0/0	intron_variant [MODIFIER], non_coding_transcript_variant [MODIFIER]	LOC101493116	57	LOC101493116	E3 ubiquitin-protein ligase CSU1	PROTEIN_CODING	678.42	mrd30	AC=2;AF=0.500;AN=4;ANN=A|downstream_gene_variant|MODIFIER|LOC101492786|gene-LOC101492786|transcript|XM_004485631.3|protein_coding||c.*4174C>A|||||3552|WARNING_TRANSCRIPT_NO_START_CODON,A|downstream_gene_variant|MODIFIER|exon-XM_004485631.3-1|GENE_exon-XM_004485631.3-1|transcript|rna-XM_004485631.3|protein_coding||c.*3664C>A|||||3552|,A|intron_variant|MODIFIER|exon-XM_004485632.3-1|GENE_exon-XM_00…
NC_021160.1	1781384	+	intron	C	T	1/1	0/0	intron_variant [MODIFIER], non_coding_transcript_variant [MODIFIER]	LOC101493116	57	LOC101493116	E3 ubiquitin-protein ligase CSU1	PROTEIN_CODING	810.42	PASS	AC=2;AF=0.500;AN=4;ANN=T|downstream_gene_variant|MODIFIER|LOC101492786|gene-LOC101492786|transcript|XM_004485631.3|protein_coding||c.*4206C>T|||||3584|WARNING_TRANSCRIPT_NO_START_CODON,T|downstream_gene_variant|MODIFIER|exon-XM_004485631.3-1|GENE_exon-XM_004485631.3-1|transcript|rna-XM_004485631.3|protein_coding||c.*3696C>T|||||3584|,T|intron_variant|MODIFIER|exon-XM_004485632.3-1|GENE_exon-XM_00…
NC_021160.1	1781474	+	intron	T	G	1/1	0/0	intron_variant [MODIFIER], non_coding_transcript_variant [MODIFIER]	LOC101493116	57	LOC101493116	E3 ubiquitin-protein ligase CSU1	PROTEIN_CODING	2430.42	PASS	AC=2;AF=0.500;AN=4;ANN=G|downstream_gene_variant|MODIFIER|LOC101492786|gene-LOC101492786|transcript|XM_004485631.3|protein_coding||c.*4296T>G|||||3674|WARNING_TRANSCRIPT_NO_START_CODON,G|downstream_gene_variant|MODIFIER|exon-XM_004485631.3-1|GENE_exon-XM_004485631.3-1|transcript|rna-XM_004485631.3|protein_coding||c.*3786T>G|||||3674|,G|intron_variant|MODIFIER|exon-XM_004485632.3-1|GENE_exon-XM_00…
NC_021160.1	1781485	+	intron	C	T	1/1	0/0	intron_variant [MODIFIER], non_coding_transcript_variant [MODIFIER]	LOC101493116	57	LOC101493116	E3 ubiquitin-protein ligase CSU1	PROTEIN_CODING	2425.42	PASS	AC=2;AF=0.500;AN=4;ANN=T|downstream_gene_variant|MODIFIER|LOC101492786|gene-LOC101492786|transcript|XM_004485631.3|protein_coding||c.*4307C>T|||||3685|WARNING_TRANSCRIPT_NO_START_CODON,T|downstream_gene_variant|MODIFIER|exon-XM_004485631.3-1|GENE_exon-XM_004485631.3-1|transcript|rna-XM_004485631.3|protein_coding||c.*3797C>T|||||3685|,T|intron_variant|MODIFIER|exon-XM_004485632.3-1|GENE_exon-XM_00…
NC_021160.1	1781557	+	intron	C	G	1/1	0/0	intron_variant [MODIFIER], non_coding_transcript_variant [MODIFIER]	LOC101493116	57	LOC101493116	E3 ubiquitin-protein ligase CSU1	PROTEIN_CODING	1562.42	PASS	AC=2;AF=0.500;AN=4;ANN=G|downstream_gene_variant|MODIFIER|LOC101492786|gene-LOC101492786|transcript|XM_004485631.3|protein_coding||c.*4379C>G|||||3757|WARNING_TRANSCRIPT_NO_START_CODON,G|downstream_gene_variant|MODIFIER|exon-XM_004485631.3-1|GENE_exon-XM_004485631.3-1|transcript|rna-XM_004485631.3|protein_coding||c.*3869C>G|||||3757|,G|intron_variant|MODIFIER|exon-XM_004485632.3-1|GENE_exon-XM_00…
NC_021160.1	1781811	+	intron	A	G	1/1	0/0	intron_variant [MODIFIER], non_coding_transcript_variant [MODIFIER]	LOC101493116	57	LOC101493116	E3 ubiquitin-protein ligase CSU1	PROTEIN_CODING	2624.42	PASS	AC=2;AF=0.500;AN=4;ANN=G|downstream_gene_variant|MODIFIER|LOC101492786|gene-LOC101492786|transcript|XM_004485631.3|protein_coding||c.*4633A>G|||||4011|WARNING_TRANSCRIPT_NO_START_CODON,G|downstream_gene_variant|MODIFIER|exon-XM_004485631.3-1|GENE_exon-XM_004485631.3-1|transcript|rna-XM_004485631.3|protein_coding||c.*4123A>G|||||4011|,G|intron_variant|MODIFIER|exon-XM_004485632.3-1|GENE_exon-XM_00…
NC_021160.1	1781833	+	intron	A	G	1/1	0/0	intron_variant [MODIFIER], non_coding_transcript_variant [MODIFIER]	LOC101493116	57	LOC101493116	E3 ubiquitin-protein ligase CSU1	PROTEIN_CODING	3320.42	PASS	AC=2;AF=0.500;AN=4;ANN=G|downstream_gene_variant|MODIFIER|LOC101492786|gene-LOC101492786|transcript|XM_004485631.3|protein_coding||c.*4655A>G|||||4033|WARNING_TRANSCRIPT_NO_START_CODON,G|downstream_gene_variant|MODIFIER|exon-XM_004485631.3-1|GENE_exon-XM_004485631.3-1|transcript|rna-XM_004485631.3|protein_coding||c.*4145A>G|||||4033|,G|intron_variant|MODIFIER|exon-XM_004485632.3-1|GENE_exon-XM_00…
NC_021160.1	1781850	+	intron	G	T	1/1	0/0	intron_variant [MODIFIER], non_coding_transcript_variant [MODIFIER]	LOC101493116	57	LOC101493116	E3 ubiquitin-protein ligase CSU1	PROTEIN_CODING	3070.42	PASS	AC=2;AF=0.500;AN=4;ANN=T|downstream_gene_variant|MODIFIER|LOC101492786|gene-LOC101492786|transcript|XM_004485631.3|protein_coding||c.*4672G>T|||||4050|WARNING_TRANSCRIPT_NO_START_CODON,T|downstream_gene_variant|MODIFIER|exon-XM_004485631.3-1|GENE_exon-XM_004485631.3-1|transcript|rna-XM_004485631.3|protein_coding||c.*4162G>T|||||4050|,T|intron_variant|MODIFIER|exon-XM_004485632.3-1|GENE_exon-XM_00…
NC_021160.1	1781854	+	intron	G	GA	1/1	0/0	intron_variant [MODIFIER], non_coding_transcript_variant [MODIFIER]	LOC101493116	57	LOC101493116	E3 ubiquitin-protein ligase CSU1	PROTEIN_CODING	3196.38	PASS	AC=2;AF=0.500;AN=4;ANN=GA|downstream_gene_variant|MODIFIER|LOC101492786|gene-LOC101492786|transcript|XM_004485631.3|protein_coding||c.*4676_*4677insA|||||4055|WARNING_TRANSCRIPT_NO_START_CODON,GA|downstream_gene_variant|MODIFIER|exon-XM_004485631.3-1|GENE_exon-XM_004485631.3-1|transcript|rna-XM_004485631.3|protein_coding||c.*4166_*4167insA|||||4055|,GA|intron_variant|MODIFIER|exon-XM_004485632.3-…
NC_021160.1	1781884	+	intron	T	G	1/1	0/0	intron_variant [MODIFIER], non_coding_transcript_variant [MODIFIER]	LOC101493116	57	LOC101493116	E3 ubiquitin-protein ligase CSU1	PROTEIN_CODING	2935.42	PASS	AC=2;AF=0.500;AN=4;ANN=G|downstream_gene_variant|MODIFIER|LOC101492786|gene-LOC101492786|transcript|XM_004485631.3|protein_coding||c.*4706T>G|||||4084|WARNING_TRANSCRIPT_NO_START_CODON,G|downstream_gene_variant|MODIFIER|exon-XM_004485631.3-1|GENE_exon-XM_004485631.3-1|transcript|rna-XM_004485631.3|protein_coding||c.*4196T>G|||||4084|,G|intron_variant|MODIFIER|exon-XM_004485632.3-1|GENE_exon-XM_00…
NC_021160.1	1781909	+	intron	T	A	1/1	0/0	intron_variant [MODIFIER], non_coding_transcript_variant [MODIFIER]	LOC101493116	57	LOC101493116	E3 ubiquitin-protein ligase CSU1	PROTEIN_CODING	2620.42	PASS	AC=2;AF=0.500;AN=4;ANN=A|downstream_gene_variant|MODIFIER|LOC101492786|gene-LOC101492786|transcript|XM_004485631.3|protein_coding||c.*4731T>A|||||4109|WARNING_TRANSCRIPT_NO_START_CODON,A|downstream_gene_variant|MODIFIER|exon-XM_004485631.3-1|GENE_exon-XM_004485631.3-1|transcript|rna-XM_004485631.3|protein_coding||c.*4221T>A|||||4109|,A|intron_variant|MODIFIER|exon-XM_004485632.3-1|GENE_exon-XM_00…
NC_021160.1	1781920	+	intron	C	CAA	1/1	0/0	intron_variant [MODIFIER], non_coding_transcript_variant [MODIFIER]	LOC101493116	57	LOC101493116	E3 ubiquitin-protein ligase CSU1	PROTEIN_CODING	2386.38	PASS	AC=2;AF=0.500;AN=4;ANN=CAA|downstream_gene_variant|MODIFIER|LOC101492786|gene-LOC101492786|transcript|XM_004485631.3|protein_coding||c.*4742_*4743insAA|||||4121|WARNING_TRANSCRIPT_NO_START_CODON,CAA|downstream_gene_variant|MODIFIER|exon-XM_004485631.3-1|GENE_exon-XM_004485631.3-1|transcript|rna-XM_004485631.3|protein_coding||c.*4232_*4233insAA|||||4121|,CAA|intron_variant|MODIFIER|exon-XM_0044856…
NC_021160.1	1782061	+	intron	A	AG	1/1	0/0	intron_variant [MODIFIER], non_coding_transcript_variant [MODIFIER]	LOC101493116	57	LOC101493116	E3 ubiquitin-protein ligase CSU1	PROTEIN_CODING	1105.38	mrd30	AC=2;AF=0.500;AN=4;ANN=AG|downstream_gene_variant|MODIFIER|LOC101492786|gene-LOC101492786|transcript|XM_004485631.3|protein_coding||c.*4883_*4884insG|||||4262|WARNING_TRANSCRIPT_NO_START_CODON,AG|downstream_gene_variant|MODIFIER|exon-XM_004485631.3-1|GENE_exon-XM_004485631.3-1|transcript|rna-XM_004485631.3|protein_coding||c.*4373_*4374insG|||||4262|,AG|intron_variant|MODIFIER|exon-XM_004485632.3-…
NC_021160.1	1782062	+	intron	T	TAC	1/1	0/0	intron_variant [MODIFIER], non_coding_transcript_variant [MODIFIER]	LOC101493116	57	LOC101493116	E3 ubiquitin-protein ligase CSU1	PROTEIN_CODING	1105.38	mrd30	AC=2;AF=0.500;AN=4;ANN=TAC|downstream_gene_variant|MODIFIER|LOC101492786|gene-LOC101492786|transcript|XM_004485631.3|protein_coding||c.*4884_*4885insAC|||||4263|WARNING_TRANSCRIPT_NO_START_CODON,TAC|downstream_gene_variant|MODIFIER|exon-XM_004485631.3-1|GENE_exon-XM_004485631.3-1|transcript|rna-XM_004485631.3|protein_coding||c.*4374_*4375insAC|||||4263|,TAC|intron_variant|MODIFIER|exon-XM_0044856…
NC_021160.1	1782165	+	intron	A	T	1/1	0/0	intron_variant [MODIFIER], non_coding_transcript_variant [MODIFIER]	LOC101493116	57	LOC101493116	E3 ubiquitin-protein ligase CSU1	PROTEIN_CODING	2306.42	PASS	AC=2;AF=0.500;AN=4;ANN=T|upstream_gene_variant|MODIFIER|LOC101493445|gene-LOC101493445|transcript|XM_012714867.2|protein_coding||c.-8081A>T|||||4993|WARNING_TRANSCRIPT_NO_START_CODON,T|upstream_gene_variant|MODIFIER|exon-XM_012714867.2-1|GENE_exon-XM_012714867.2-1|transcript|rna-XM_012714867.2|protein_coding||c.-5160A>T|||||4993|,T|downstream_gene_variant|MODIFIER|LOC101492786|gene-LOC101492786|t…
NC_021160.1	1782176	+	intron	A	G	1/1	0/0	intron_variant [MODIFIER], non_coding_transcript_variant [MODIFIER]	LOC101493116	57	LOC101493116	E3 ubiquitin-protein ligase CSU1	PROTEIN_CODING	2279.42	PASS	AC=2;AF=0.500;AN=4;ANN=G|upstream_gene_variant|MODIFIER|LOC101493445|gene-LOC101493445|transcript|XM_012714867.2|protein_coding||c.-8070A>G|||||4982|WARNING_TRANSCRIPT_NO_START_CODON,G|upstream_gene_variant|MODIFIER|exon-XM_012714867.2-1|GENE_exon-XM_012714867.2-1|transcript|rna-XM_012714867.2|protein_coding||c.-5149A>G|||||4982|,G|downstream_gene_variant|MODIFIER|LOC101492786|gene-LOC101492786|t…
NC_021160.1	1782223	+	intron	G	A	1/1	0/0	intron_variant [MODIFIER], non_coding_transcript_variant [MODIFIER]	LOC101493116	57	LOC101493116	E3 ubiquitin-protein ligase CSU1	PROTEIN_CODING	2620.42	PASS	AC=2;AF=0.500;AN=4;ANN=A|upstream_gene_variant|MODIFIER|LOC101493445|gene-LOC101493445|transcript|XM_012714867.2|protein_coding||c.-8023G>A|||||4935|WARNING_TRANSCRIPT_NO_START_CODON,A|upstream_gene_variant|MODIFIER|exon-XM_012714867.2-1|GENE_exon-XM_012714867.2-1|transcript|rna-XM_012714867.2|protein_coding||c.-5102G>A|||||4935|,A|downstream_gene_variant|MODIFIER|LOC101492786|gene-LOC101492786|t…
NC_021160.1	1782229	+	intron	T	C	1/1	0/0	intron_variant [MODIFIER], non_coding_transcript_variant [MODIFIER]	LOC101493116	57	LOC101493116	E3 ubiquitin-protein ligase CSU1	PROTEIN_CODING	2689.42	PASS	AC=2;AF=0.500;AN=4;ANN=C|upstream_gene_variant|MODIFIER|LOC101493445|gene-LOC101493445|transcript|XM_012714867.2|protein_coding||c.-8017T>C|||||4929|WARNING_TRANSCRIPT_NO_START_CODON,C|upstream_gene_variant|MODIFIER|exon-XM_012714867.2-1|GENE_exon-XM_012714867.2-1|transcript|rna-XM_012714867.2|protein_coding||c.-5096T>C|||||4929|,C|downstream_gene_variant|MODIFIER|LOC101492786|gene-LOC101492786|t…
NC_021160.1	1782252	+	intron	T	A	1/1	0/0	intron_variant [MODIFIER], non_coding_transcript_variant [MODIFIER]	LOC101493116	57	LOC101493116	E3 ubiquitin-protein ligase CSU1	PROTEIN_CODING	2456.42	PASS	AC=2;AF=0.500;AN=4;ANN=A|upstream_gene_variant|MODIFIER|LOC101493445|gene-LOC101493445|transcript|XM_012714867.2|protein_coding||c.-7994T>A|||||4906|WARNING_TRANSCRIPT_NO_START_CODON,A|upstream_gene_variant|MODIFIER|exon-XM_012714867.2-1|GENE_exon-XM_012714867.2-1|transcript|rna-XM_012714867.2|protein_coding||c.-5073T>A|||||4906|,A|downstream_gene_variant|MODIFIER|LOC101492786|gene-LOC101492786|t…
NC_021160.1	1782311	+	intron	C	A	1/1	0/0	intron_variant [MODIFIER], non_coding_transcript_variant [MODIFIER]	LOC101493116	57	LOC101493116	E3 ubiquitin-protein ligase CSU1	PROTEIN_CODING	2419.42	PASS	AC=2;AF=0.500;AN=4;ANN=A|upstream_gene_variant|MODIFIER|LOC101493445|gene-LOC101493445|transcript|XM_012714867.2|protein_coding||c.-7935C>A|||||4847|WARNING_TRANSCRIPT_NO_START_CODON,A|upstream_gene_variant|MODIFIER|exon-XM_012714867.2-1|GENE_exon-XM_012714867.2-1|transcript|rna-XM_012714867.2|protein_coding||c.-5014C>A|||||4847|,A|downstream_gene_variant|MODIFIER|LOC101492786|gene-LOC101492786|t…
NC_021160.1	1782335	+	intron	A	C	1/1	0/0	intron_variant [MODIFIER], non_coding_transcript_variant [MODIFIER]	LOC101493116	57	LOC101493116	E3 ubiquitin-protein ligase CSU1	PROTEIN_CODING	2426.42	PASS	AC=2;AF=0.500;AN=4;ANN=C|upstream_gene_variant|MODIFIER|LOC101493445|gene-LOC101493445|transcript|XM_012714867.2|protein_coding||c.-7911A>C|||||4823|WARNING_TRANSCRIPT_NO_START_CODON,C|upstream_gene_variant|MODIFIER|exon-XM_012714867.2-1|GENE_exon-XM_012714867.2-1|transcript|rna-XM_012714867.2|protein_coding||c.-4990A>C|||||4823|,C|downstream_gene_variant|MODIFIER|LOC101492786|gene-LOC101492786|t…
NC_021160.1	1782382	+	intron	T	C	1/1	0/0	intron_variant [MODIFIER], non_coding_transcript_variant [MODIFIER]	LOC101493116	57	LOC101493116	E3 ubiquitin-protein ligase CSU1	PROTEIN_CODING	2296.42	PASS	AC=2;AF=0.500;AN=4;ANN=C|upstream_gene_variant|MODIFIER|LOC101493445|gene-LOC101493445|transcript|XM_012714867.2|protein_coding||c.-7864T>C|||||4776|WARNING_TRANSCRIPT_NO_START_CODON,C|upstream_gene_variant|MODIFIER|exon-XM_012714867.2-1|GENE_exon-XM_012714867.2-1|transcript|rna-XM_012714867.2|protein_coding||c.-4943T>C|||||4776|,C|downstream_gene_variant|MODIFIER|LOC101492786|gene-LOC101492786|t…
NC_021160.1	1782406	+	intron	G	A	1/1	0/0	intron_variant [MODIFIER], non_coding_transcript_variant [MODIFIER]	LOC101493116	57	LOC101493116	E3 ubiquitin-protein ligase CSU1	PROTEIN_CODING	2513.42	PASS	AC=2;AF=0.500;AN=4;ANN=A|upstream_gene_variant|MODIFIER|LOC101493445|gene-LOC101493445|transcript|XM_012714867.2|protein_coding||c.-7840G>A|||||4752|WARNING_TRANSCRIPT_NO_START_CODON,A|upstream_gene_variant|MODIFIER|exon-XM_012714867.2-1|GENE_exon-XM_012714867.2-1|transcript|rna-XM_012714867.2|protein_coding||c.-4919G>A|||||4752|,A|downstream_gene_variant|MODIFIER|LOC101492786|gene-LOC101492786|t…
NC_021160.1	1782414	+	intron	T	C	1/1	0/0	intron_variant [MODIFIER], non_coding_transcript_variant [MODIFIER]	LOC101493116	57	LOC101493116	E3 ubiquitin-protein ligase CSU1	PROTEIN_CODING	2369.42	PASS	AC=2;AF=0.500;AN=4;ANN=C|upstream_gene_variant|MODIFIER|LOC101493445|gene-LOC101493445|transcript|XM_012714867.2|protein_coding||c.-7832T>C|||||4744|WARNING_TRANSCRIPT_NO_START_CODON,C|upstream_gene_variant|MODIFIER|exon-XM_012714867.2-1|GENE_exon-XM_012714867.2-1|transcript|rna-XM_012714867.2|protein_coding||c.-4911T>C|||||4744|,C|downstream_gene_variant|MODIFIER|LOC101492786|gene-LOC101492786|t…
NC_021160.1	1782440	+	intron	T	A	1/1	0/0	intron_variant [MODIFIER], non_coding_transcript_variant [MODIFIER]	LOC101493116	57	LOC101493116	E3 ubiquitin-protein ligase CSU1	PROTEIN_CODING	2309.42	PASS	AC=2;AF=0.500;AN=4;ANN=A|upstream_gene_variant|MODIFIER|LOC101493445|gene-LOC101493445|transcript|XM_012714867.2|protein_coding||c.-7806T>A|||||4718|WARNING_TRANSCRIPT_NO_START_CODON,A|upstream_gene_variant|MODIFIER|exon-XM_012714867.2-1|GENE_exon-XM_012714867.2-1|transcript|rna-XM_012714867.2|protein_coding||c.-4885T>A|||||4718|,A|downstream_gene_variant|MODIFIER|LOC101492786|gene-LOC101492786|t…
NC_021160.1	1782446	+	intron	A	C	1/1	0/0	intron_variant [MODIFIER], non_coding_transcript_variant [MODIFIER]	LOC101493116	57	LOC101493116	E3 ubiquitin-protein ligase CSU1	PROTEIN_CODING	2399.42	PASS	AC=2;AF=0.500;AN=4;ANN=C|upstream_gene_variant|MODIFIER|LOC101493445|gene-LOC101493445|transcript|XM_012714867.2|protein_coding||c.-7800A>C|||||4712|WARNING_TRANSCRIPT_NO_START_CODON,C|upstream_gene_variant|MODIFIER|exon-XM_012714867.2-1|GENE_exon-XM_012714867.2-1|transcript|rna-XM_012714867.2|protein_coding||c.-4879A>C|||||4712|,C|downstream_gene_variant|MODIFIER|LOC101492786|gene-LOC101492786|t…
NC_021160.1	1782448	+	intron	T	C	1/1	0/0	intron_variant [MODIFIER], non_coding_transcript_variant [MODIFIER]	LOC101493116	57	LOC101493116	E3 ubiquitin-protein ligase CSU1	PROTEIN_CODING	2350.42	PASS	AC=2;AF=0.500;AN=4;ANN=C|upstream_gene_variant|MODIFIER|LOC101493445|gene-LOC101493445|transcript|XM_012714867.2|protein_coding||c.-7798T>C|||||4710|WARNING_TRANSCRIPT_NO_START_CODON,C|upstream_gene_variant|MODIFIER|exon-XM_012714867.2-1|GENE_exon-XM_012714867.2-1|transcript|rna-XM_012714867.2|protein_coding||c.-4877T>C|||||4710|,C|downstream_gene_variant|MODIFIER|LOC101492786|gene-LOC101492786|t…
NC_021160.1	1782473	+	intron	C	A	1/1	0/0	intron_variant [MODIFIER], non_coding_transcript_variant [MODIFIER]	LOC101493116	57	LOC101493116	E3 ubiquitin-protein ligase CSU1	PROTEIN_CODING	2228.42	PASS	AC=2;AF=0.500;AN=4;ANN=A|upstream_gene_variant|MODIFIER|LOC101493445|gene-LOC101493445|transcript|XM_012714867.2|protein_coding||c.-7773C>A|||||4685|WARNING_TRANSCRIPT_NO_START_CODON,A|upstream_gene_variant|MODIFIER|exon-XM_012714867.2-1|GENE_exon-XM_012714867.2-1|transcript|rna-XM_012714867.2|protein_coding||c.-4852C>A|||||4685|,A|downstream_gene_variant|MODIFIER|LOC101492786|gene-LOC101492786|t…
NC_021160.1	1782760	+	intron	A	G	1/1	0/0	intron_variant [MODIFIER], non_coding_transcript_variant [MODIFIER]	LOC101493116	57	LOC101493116	E3 ubiquitin-protein ligase CSU1	PROTEIN_CODING	1554.42	PASS	AC=2;AF=0.500;AN=4;ANN=G|upstream_gene_variant|MODIFIER|LOC101493445|gene-LOC101493445|transcript|XM_012714867.2|protein_coding||c.-7486A>G|||||4398|WARNING_TRANSCRIPT_NO_START_CODON,G|upstream_gene_variant|MODIFIER|exon-XM_012714867.2-1|GENE_exon-XM_012714867.2-1|transcript|rna-XM_012714867.2|protein_coding||c.-4565A>G|||||4398|,G|downstream_gene_variant|MODIFIER|LOC101492786|gene-LOC101492786|t…
NC_021160.1	1782793	+	intron	T	G	1/1	0/0	intron_variant [MODIFIER], non_coding_transcript_variant [MODIFIER]	LOC101493116	57	LOC101493116	E3 ubiquitin-protein ligase CSU1	PROTEIN_CODING	2574.42	PASS	AC=2;AF=0.500;AN=4;ANN=G|upstream_gene_variant|MODIFIER|LOC101493445|gene-LOC101493445|transcript|XM_012714867.2|protein_coding||c.-7453T>G|||||4365|WARNING_TRANSCRIPT_NO_START_CODON,G|upstream_gene_variant|MODIFIER|exon-XM_012714867.2-1|GENE_exon-XM_012714867.2-1|transcript|rna-XM_012714867.2|protein_coding||c.-4532T>G|||||4365|,G|downstream_gene_variant|MODIFIER|LOC101492786|gene-LOC101492786|t…
NC_021160.1	1782808	+	intron	C	G	1/1	0/0	intron_variant [MODIFIER], non_coding_transcript_variant [MODIFIER]	LOC101493116	57	LOC101493116	E3 ubiquitin-protein ligase CSU1	PROTEIN_CODING	2647.42	PASS	AC=2;AF=0.500;AN=4;ANN=G|upstream_gene_variant|MODIFIER|LOC101493445|gene-LOC101493445|transcript|XM_012714867.2|protein_coding||c.-7438C>G|||||4350|WARNING_TRANSCRIPT_NO_START_CODON,G|upstream_gene_variant|MODIFIER|exon-XM_012714867.2-1|GENE_exon-XM_012714867.2-1|transcript|rna-XM_012714867.2|protein_coding||c.-4517C>G|||||4350|,G|intron_variant|MODIFIER|exon-XM_004485632.3-1|GENE_exon-XM_004485…
NC_021160.1	1782929	+	intron	T	C	1/1	0/0	intron_variant [MODIFIER], non_coding_transcript_variant [MODIFIER]	LOC101493116	57	LOC101493116	E3 ubiquitin-protein ligase CSU1	PROTEIN_CODING	2994.42	PASS	AC=2;AF=0.500;AN=4;ANN=C|upstream_gene_variant|MODIFIER|LOC101493445|gene-LOC101493445|transcript|XM_012714867.2|protein_coding||c.-7317T>C|||||4229|WARNING_TRANSCRIPT_NO_START_CODON,C|upstream_gene_variant|MODIFIER|exon-XM_012714867.2-1|GENE_exon-XM_012714867.2-1|transcript|rna-XM_012714867.2|protein_coding||c.-4396T>C|||||4229|,C|intron_variant|MODIFIER|exon-XM_004485632.3-1|GENE_exon-XM_004485…
NC_021160.1	1782930	+	intron	G	A	1/1	0/0	intron_variant [MODIFIER], non_coding_transcript_variant [MODIFIER]	LOC101493116	57	LOC101493116	E3 ubiquitin-protein ligase CSU1	PROTEIN_CODING	2994.42	PASS	AC=2;AF=0.500;AN=4;ANN=A|upstream_gene_variant|MODIFIER|LOC101493445|gene-LOC101493445|transcript|XM_012714867.2|protein_coding||c.-7316G>A|||||4228|WARNING_TRANSCRIPT_NO_START_CODON,A|upstream_gene_variant|MODIFIER|exon-XM_012714867.2-1|GENE_exon-XM_012714867.2-1|transcript|rna-XM_012714867.2|protein_coding||c.-4395G>A|||||4228|,A|intron_variant|MODIFIER|exon-XM_004485632.3-1|GENE_exon-XM_004485…
NC_021160.1	1782948	+	intron	T	C	1/1	0/0	intron_variant [MODIFIER], non_coding_transcript_variant [MODIFIER]	LOC101493116	57	LOC101493116	E3 ubiquitin-protein ligase CSU1	PROTEIN_CODING	2434.42	PASS	AC=2;AF=0.500;AN=4;ANN=C|upstream_gene_variant|MODIFIER|LOC101493445|gene-LOC101493445|transcript|XM_012714867.2|protein_coding||c.-7298T>C|||||4210|WARNING_TRANSCRIPT_NO_START_CODON,C|upstream_gene_variant|MODIFIER|exon-XM_012714867.2-1|GENE_exon-XM_012714867.2-1|transcript|rna-XM_012714867.2|protein_coding||c.-4377T>C|||||4210|,C|intron_variant|MODIFIER|exon-XM_004485632.3-1|GENE_exon-XM_004485…
NC_021160.1	1782953	+	intron	A	G	1/1	0/0	intron_variant [MODIFIER], non_coding_transcript_variant [MODIFIER]	LOC101493116	57	LOC101493116	E3 ubiquitin-protein ligase CSU1	PROTEIN_CODING	2434.42	PASS	AC=2;AF=0.500;AN=4;ANN=G|upstream_gene_variant|MODIFIER|LOC101493445|gene-LOC101493445|transcript|XM_012714867.2|protein_coding||c.-7293A>G|||||4205|WARNING_TRANSCRIPT_NO_START_CODON,G|upstream_gene_variant|MODIFIER|exon-XM_012714867.2-1|GENE_exon-XM_012714867.2-1|transcript|rna-XM_012714867.2|protein_coding||c.-4372A>G|||||4205|,G|intron_variant|MODIFIER|exon-XM_004485632.3-1|GENE_exon-XM_004485…
NC_021160.1	1783060	+	intron	C	CT	1/1	0/0	intron_variant [MODIFIER], non_coding_transcript_variant [MODIFIER]	LOC101493116	57	LOC101493116	E3 ubiquitin-protein ligase CSU1	PROTEIN_CODING	2194.38	PASS	AC=2;AF=0.500;AN=4;ANN=CT|upstream_gene_variant|MODIFIER|LOC101493445|gene-LOC101493445|transcript|XM_012714867.2|protein_coding||c.-7186_-7185insT|||||4097|WARNING_TRANSCRIPT_NO_START_CODON,CT|upstream_gene_variant|MODIFIER|exon-XM_012714867.2-1|GENE_exon-XM_012714867.2-1|transcript|rna-XM_012714867.2|protein_coding||c.-4265_-4264insT|||||4097|,CT|intron_variant|MODIFIER|exon-XM_004485632.3-1|GE…
NC_021160.1	1783094	+	intron	G	A	1/1	0/0	intron_variant [MODIFIER], non_coding_transcript_variant [MODIFIER]	LOC101493116	57	LOC101493116	E3 ubiquitin-protein ligase CSU1	PROTEIN_CODING	1672.42	PASS	AC=2;AF=0.500;AN=4;ANN=A|upstream_gene_variant|MODIFIER|LOC101493445|gene-LOC101493445|transcript|XM_012714867.2|protein_coding||c.-7152G>A|||||4064|WARNING_TRANSCRIPT_NO_START_CODON,A|upstream_gene_variant|MODIFIER|exon-XM_012714867.2-1|GENE_exon-XM_012714867.2-1|transcript|rna-XM_012714867.2|protein_coding||c.-4231G>A|||||4064|,A|intron_variant|MODIFIER|exon-XM_004485632.3-1|GENE_exon-XM_004485…
NC_021160.1	1783207	+	intron	A	G	1/1	0/0	intron_variant [MODIFIER], non_coding_transcript_variant [MODIFIER]	LOC101493116	57	LOC101493116	E3 ubiquitin-protein ligase CSU1	PROTEIN_CODING	1612.42	PASS	AC=2;AF=0.500;AN=4;ANN=G|upstream_gene_variant|MODIFIER|LOC101493445|gene-LOC101493445|transcript|XM_012714867.2|protein_coding||c.-7039A>G|||||3951|WARNING_TRANSCRIPT_NO_START_CODON,G|upstream_gene_variant|MODIFIER|exon-XM_012714867.2-1|GENE_exon-XM_012714867.2-1|transcript|rna-XM_012714867.2|protein_coding||c.-4118A>G|||||3951|,G|intron_variant|MODIFIER|exon-XM_004485632.3-1|GENE_exon-XM_004485…
NC_021160.1	1783277	+	intron	A	G	1/1	0/0	intron_variant [MODIFIER], non_coding_transcript_variant [MODIFIER]	LOC101493116	57	LOC101493116	E3 ubiquitin-protein ligase CSU1	PROTEIN_CODING	2682.42	PASS	AC=2;AF=0.500;AN=4;ANN=G|upstream_gene_variant|MODIFIER|LOC101493445|gene-LOC101493445|transcript|XM_012714867.2|protein_coding||c.-6969A>G|||||3881|WARNING_TRANSCRIPT_NO_START_CODON,G|upstream_gene_variant|MODIFIER|exon-XM_012714867.2-1|GENE_exon-XM_012714867.2-1|transcript|rna-XM_012714867.2|protein_coding||c.-4048A>G|||||3881|,G|intron_variant|MODIFIER|exon-XM_004485632.3-1|GENE_exon-XM_004485…
NC_021160.1	1783280	+	intron	C	A	1/1	0/0	intron_variant [MODIFIER], non_coding_transcript_variant [MODIFIER]	LOC101493116	57	LOC101493116	E3 ubiquitin-protein ligase CSU1	PROTEIN_CODING	2682.42	PASS	AC=2;AF=0.500;AN=4;ANN=A|upstream_gene_variant|MODIFIER|LOC101493445|gene-LOC101493445|transcript|XM_012714867.2|protein_coding||c.-6966C>A|||||3878|WARNING_TRANSCRIPT_NO_START_CODON,A|upstream_gene_variant|MODIFIER|exon-XM_012714867.2-1|GENE_exon-XM_012714867.2-1|transcript|rna-XM_012714867.2|protein_coding||c.-4045C>A|||||3878|,A|intron_variant|MODIFIER|exon-XM_004485632.3-1|GENE_exon-XM_004485…
NC_021160.1	1783341	+	intron	T	TTA	1/1	0/0	intron_variant [MODIFIER], non_coding_transcript_variant [MODIFIER]	LOC101493116	57	LOC101493116	E3 ubiquitin-protein ligase CSU1	PROTEIN_CODING	2493.38	PASS	AC=2;AF=0.500;AN=4;ANN=TTA|upstream_gene_variant|MODIFIER|LOC101493445|gene-LOC101493445|transcript|XM_012714867.2|protein_coding||c.-6905_-6904insTA|||||3816|WARNING_TRANSCRIPT_NO_START_CODON,TTA|upstream_gene_variant|MODIFIER|exon-XM_012714867.2-1|GENE_exon-XM_012714867.2-1|transcript|rna-XM_012714867.2|protein_coding||c.-3984_-3983insTA|||||3816|,TTA|intron_variant|MODIFIER|exon-XM_004485632.3…
NC_021160.1	1783342	+	intron	G	A	1/1	0/0	intron_variant [MODIFIER], non_coding_transcript_variant [MODIFIER]	LOC101493116	57	LOC101493116	E3 ubiquitin-protein ligase CSU1	PROTEIN_CODING	2502.42	PASS	AC=2;AF=0.500;AN=4;ANN=A|upstream_gene_variant|MODIFIER|LOC101493445|gene-LOC101493445|transcript|XM_012714867.2|protein_coding||c.-6904G>A|||||3816|WARNING_TRANSCRIPT_NO_START_CODON,A|upstream_gene_variant|MODIFIER|exon-XM_012714867.2-1|GENE_exon-XM_012714867.2-1|transcript|rna-XM_012714867.2|protein_coding||c.-3983G>A|||||3816|,A|intron_variant|MODIFIER|exon-XM_004485632.3-1|GENE_exon-XM_004485…
NC_021160.1	1783388	+	intron	A	C	1/1	0/0	intron_variant [MODIFIER], non_coding_transcript_variant [MODIFIER]	LOC101493116	57	LOC101493116	E3 ubiquitin-protein ligase CSU1	PROTEIN_CODING	2599.42	PASS	AC=2;AF=0.500;AN=4;ANN=C|upstream_gene_variant|MODIFIER|LOC101493445|gene-LOC101493445|transcript|XM_012714867.2|protein_coding||c.-6858A>C|||||3770|WARNING_TRANSCRIPT_NO_START_CODON,C|upstream_gene_variant|MODIFIER|exon-XM_012714867.2-1|GENE_exon-XM_012714867.2-1|transcript|rna-XM_012714867.2|protein_coding||c.-3937A>C|||||3770|,C|intron_variant|MODIFIER|exon-XM_004485632.3-1|GENE_exon-XM_004485…
NC_021160.1	1783389	+	intron	G	A	1/1	0/0	intron_variant [MODIFIER], non_coding_transcript_variant [MODIFIER]	LOC101493116	57	LOC101493116	E3 ubiquitin-protein ligase CSU1	PROTEIN_CODING	2599.42	PASS	AC=2;AF=0.500;AN=4;ANN=A|upstream_gene_variant|MODIFIER|LOC101493445|gene-LOC101493445|transcript|XM_012714867.2|protein_coding||c.-6857G>A|||||3769|WARNING_TRANSCRIPT_NO_START_CODON,A|upstream_gene_variant|MODIFIER|exon-XM_012714867.2-1|GENE_exon-XM_012714867.2-1|transcript|rna-XM_012714867.2|protein_coding||c.-3936G>A|||||3769|,A|intron_variant|MODIFIER|exon-XM_004485632.3-1|GENE_exon-XM_004485…
NC_021160.1	1783415	+	intron	T	C	1/1	0/0	intron_variant [MODIFIER], non_coding_transcript_variant [MODIFIER]	LOC101493116	57	LOC101493116	E3 ubiquitin-protein ligase CSU1	PROTEIN_CODING	1262.42	PASS	AC=2;AF=0.500;AN=4;ANN=C|upstream_gene_variant|MODIFIER|LOC101493445|gene-LOC101493445|transcript|XM_012714867.2|protein_coding||c.-6831T>C|||||3743|WARNING_TRANSCRIPT_NO_START_CODON,C|upstream_gene_variant|MODIFIER|exon-XM_012714867.2-1|GENE_exon-XM_012714867.2-1|transcript|rna-XM_012714867.2|protein_coding||c.-3910T>C|||||3743|,C|intron_variant|MODIFIER|exon-XM_004485632.3-1|GENE_exon-XM_004485…
NC_021160.1	1783508	+	intron	T	C	1/1	0/0	intron_variant [MODIFIER], non_coding_transcript_variant [MODIFIER]	LOC101493116	57	LOC101493116	E3 ubiquitin-protein ligase CSU1	PROTEIN_CODING	1300.42	PASS	AC=2;AF=0.500;AN=4;ANN=C|upstream_gene_variant|MODIFIER|LOC101493445|gene-LOC101493445|transcript|XM_012714867.2|protein_coding||c.-6738T>C|||||3650|WARNING_TRANSCRIPT_NO_START_CODON,C|upstream_gene_variant|MODIFIER|exon-XM_012714867.2-1|GENE_exon-XM_012714867.2-1|transcript|rna-XM_012714867.2|protein_coding||c.-3817T>C|||||3650|,C|intron_variant|MODIFIER|exon-XM_004485632.3-1|GENE_exon-XM_004485…
NC_021160.1	1783543	+	intron	T	C	1/1	0/0	intron_variant [MODIFIER], non_coding_transcript_variant [MODIFIER]	LOC101493116	57	LOC101493116	E3 ubiquitin-protein ligase CSU1	PROTEIN_CODING	1253.42	PASS	AC=2;AF=0.500;AN=4;ANN=C|upstream_gene_variant|MODIFIER|LOC101493445|gene-LOC101493445|transcript|XM_012714867.2|protein_coding||c.-6703T>C|||||3615|WARNING_TRANSCRIPT_NO_START_CODON,C|upstream_gene_variant|MODIFIER|exon-XM_012714867.2-1|GENE_exon-XM_012714867.2-1|transcript|rna-XM_012714867.2|protein_coding||c.-3782T>C|||||3615|,C|intron_variant|MODIFIER|exon-XM_004485632.3-1|GENE_exon-XM_004485…
NC_021160.1	1783577	+	intron	T	G	1/1	0/0	intron_variant [MODIFIER], non_coding_transcript_variant [MODIFIER]	LOC101493116	57	LOC101493116	E3 ubiquitin-protein ligase CSU1	PROTEIN_CODING	1299.42	PASS	AC=2;AF=0.500;AN=4;ANN=G|upstream_gene_variant|MODIFIER|LOC101493445|gene-LOC101493445|transcript|XM_012714867.2|protein_coding||c.-6669T>G|||||3581|WARNING_TRANSCRIPT_NO_START_CODON,G|upstream_gene_variant|MODIFIER|exon-XM_012714867.2-1|GENE_exon-XM_012714867.2-1|transcript|rna-XM_012714867.2|protein_coding||c.-3748T>G|||||3581|,G|intron_variant|MODIFIER|exon-XM_004485632.3-1|GENE_exon-XM_004485…
NC_021160.1	1783736	+	CDS	T	C	1/1	0/0	synonymous_variant [LOW], non_coding_transcript_variant [MODIFIER]	LOC101493116	57	LOC101493116	E3 ubiquitin-protein ligase CSU1	PROTEIN_CODING	1036.42	PASS	AC=2;AF=0.500;AN=4;ANN=C|synonymous_variant|LOW|exon-XM_004485632.3-1|GENE_exon-XM_004485632.3-1|transcript|rna-XM_004485632.3|protein_coding|2/2|c.348T>C|p.His116His|481/1304|348/915|116/304||,C|upstream_gene_variant|MODIFIER|LOC101493445|gene-LOC101493445|transcript|XM_012714867.2|protein_coding||c.-6510T>C|||||3422|WARNING_TRANSCRIPT_NO_START_CODON,C|upstream_gene_variant|MODIFIER|exon-XM_0127…
NC_021160.1	1784006	+	CDS	C	T	1/1	0/0	synonymous_variant [LOW], non_coding_transcript_variant [MODIFIER]	LOC101493116	57	LOC101493116	E3 ubiquitin-protein ligase CSU1	PROTEIN_CODING	1630.42	PASS	AC=2;AF=0.500;AN=4;ANN=T|synonymous_variant|LOW|exon-XM_004485632.3-1|GENE_exon-XM_004485632.3-1|transcript|rna-XM_004485632.3|protein_coding|2/2|c.618C>T|p.Asn206Asn|751/1304|618/915|206/304||,T|upstream_gene_variant|MODIFIER|LOC101493445|gene-LOC101493445|transcript|XM_012714867.2|protein_coding||c.-6240C>T|||||3152|WARNING_TRANSCRIPT_NO_START_CODON,T|upstream_gene_variant|MODIFIER|exon-XM_0127…
NC_021160.1	1784309	+	exon	G	T	1/1	0/0	3_prime_UTR_variant [MODIFIER], non_coding_transcript_variant [MODIFIER]	LOC101493116	57	LOC101493116	E3 ubiquitin-protein ligase CSU1	PROTEIN_CODING	1332.42	PASS	AC=2;AF=0.500;AN=4;ANN=T|3_prime_UTR_variant|MODIFIER|exon-XM_004485632.3-1|GENE_exon-XM_004485632.3-1|transcript|rna-XM_004485632.3|protein_coding|2/2|c.*6G>T|||||6|,T|upstream_gene_variant|MODIFIER|LOC101493445|gene-LOC101493445|transcript|XM_012714867.2|protein_coding||c.-5937G>T|||||2849|WARNING_TRANSCRIPT_NO_START_CODON,T|upstream_gene_variant|MODIFIER|exon-XM_012714867.2-1|GENE_exon-XM_0127…
NC_021160.1	1784349	+	exon	A	G	1/1	0/0	3_prime_UTR_variant [MODIFIER], non_coding_transcript_variant [MODIFIER]	LOC101493116	57	LOC101493116	E3 ubiquitin-protein ligase CSU1	PROTEIN_CODING	794.42	PASS	AC=2;AF=0.500;AN=4;ANN=G|3_prime_UTR_variant|MODIFIER|exon-XM_004485632.3-1|GENE_exon-XM_004485632.3-1|transcript|rna-XM_004485632.3|protein_coding|2/2|c.*46A>G|||||46|,G|upstream_gene_variant|MODIFIER|LOC101493445|gene-LOC101493445|transcript|XM_012714867.2|protein_coding||c.-5897A>G|||||2809|WARNING_TRANSCRIPT_NO_START_CODON,G|upstream_gene_variant|MODIFIER|exon-XM_012714867.2-1|GENE_exon-XM_01…
NC_021160.1	1784363	+	exon	C	T	1/1	0/0	3_prime_UTR_variant [MODIFIER], non_coding_transcript_variant [MODIFIER]	LOC101493116	57	LOC101493116	E3 ubiquitin-protein ligase CSU1	PROTEIN_CODING	1100.42	PASS	AC=2;AF=0.500;AN=4;ANN=T|3_prime_UTR_variant|MODIFIER|exon-XM_004485632.3-1|GENE_exon-XM_004485632.3-1|transcript|rna-XM_004485632.3|protein_coding|2/2|c.*60C>T|||||60|,T|upstream_gene_variant|MODIFIER|LOC101493445|gene-LOC101493445|transcript|XM_012714867.2|protein_coding||c.-5883C>T|||||2795|WARNING_TRANSCRIPT_NO_START_CODON,T|upstream_gene_variant|MODIFIER|exon-XM_012714867.2-1|GENE_exon-XM_01…
NC_021160.1	1787307	+	exon	GTT	G	1/1	0/0	5_prime_UTR_variant [MODIFIER], non_coding_transcript_variant [MODIFIER]	LOC101493445	27	LOC101493445	protein PLANT CADMIUM RESISTANCE 8-like	PROTEIN_CODING	2479.38	PASS	AC=2;AF=0.500;AN=4;ANN=G|5_prime_UTR_variant|MODIFIER|exon-XM_012714867.2-1|GENE_exon-XM_012714867.2-1|transcript|rna-XM_012714867.2|protein_coding|1/5|c.-8_-7delTT|||||7|INFO_REALIGN_3_PRIME,G|upstream_gene_variant|MODIFIER|LOC101493767|gene-LOC101493767|transcript|XM_004485633.3|protein_coding||c.-6378_-6377delTT|||||3851|WARNING_TRANSCRIPT_NO_START_CODON,G|upstream_gene_variant|MODIFIER|LOC101…
NC_021160.1	1787376	+	CDS	AAAG	A	1/1	0/0	disruptive_inframe_deletion [MODERATE], non_coding_transcript_variant [MODIFIER]	LOC101493445	27	LOC101493445	protein PLANT CADMIUM RESISTANCE 8-like	PROTEIN_CODING	2990.38	PASS	AC=2;AF=0.500;AN=4;ANN=A|disruptive_inframe_deletion|MODERATE|exon-XM_012714867.2-1|GENE_exon-XM_012714867.2-1|transcript|rna-XM_012714867.2|protein_coding|1/5|c.56_58delAAG|p.Glu19del|223/1587|56/750|19/249||INFO_REALIGN_3_PRIME,A|upstream_gene_variant|MODIFIER|LOC101493767|gene-LOC101493767|transcript|XM_004485633.3|protein_coding||c.-6309_-6307delAAG|||||3782|WARNING_TRANSCRIPT_NO_START_CODON,…
NC_021160.1	1787447	+	CDS	A	T	1/1	0/0	synonymous_variant [LOW], non_coding_transcript_variant [MODIFIER]	LOC101493445	27	LOC101493445	protein PLANT CADMIUM RESISTANCE 8-like	PROTEIN_CODING	1906.42	PASS	AC=2;AF=0.500;AN=4;ANN=T|synonymous_variant|LOW|exon-XM_012714867.2-1|GENE_exon-XM_012714867.2-1|transcript|rna-XM_012714867.2|protein_coding|1/5|c.123A>T|p.Ser41Ser|290/1587|123/750|41/249||,T|upstream_gene_variant|MODIFIER|LOC101493767|gene-LOC101493767|transcript|XM_004485633.3|protein_coding||c.-6239A>T|||||3712|WARNING_TRANSCRIPT_NO_START_CODON,T|upstream_gene_variant|MODIFIER|LOC101493767|g…
NC_021160.1	1787659	+	intron	A	AT	1/1	0/0	intron_variant [MODIFIER], non_coding_transcript_variant [MODIFIER]	LOC101493445	27	LOC101493445	protein PLANT CADMIUM RESISTANCE 8-like	PROTEIN_CODING	1706.38	PASS	AC=2;AF=0.500;AN=4;ANN=AT|upstream_gene_variant|MODIFIER|LOC101493767|gene-LOC101493767|transcript|XM_004485633.3|protein_coding||c.-6027_-6026insT|||||3499|WARNING_TRANSCRIPT_NO_START_CODON,AT|upstream_gene_variant|MODIFIER|LOC101493767|gene-LOC101493767|transcript|XM_004485634.3|protein_coding||c.-6027_-6026insT|||||3499|WARNING_TRANSCRIPT_NO_START_CODON,AT|downstream_gene_variant|MODIFIER|LOC1…
NC_021160.1	1787949	+	intron	C	T	1/1	0/0	intron_variant [MODIFIER], non_coding_transcript_variant [MODIFIER]	LOC101493445	27	LOC101493445	protein PLANT CADMIUM RESISTANCE 8-like	PROTEIN_CODING	1351.42	PASS	AC=2;AF=0.500;AN=4;ANN=T|upstream_gene_variant|MODIFIER|LOC101493767|gene-LOC101493767|transcript|XM_004485633.3|protein_coding||c.-5737C>T|||||3210|WARNING_TRANSCRIPT_NO_START_CODON,T|upstream_gene_variant|MODIFIER|LOC101493767|gene-LOC101493767|transcript|XM_004485634.3|protein_coding||c.-5737C>T|||||3210|WARNING_TRANSCRIPT_NO_START_CODON,T|downstream_gene_variant|MODIFIER|LOC101493116|gene-LOC…
NC_021160.1	1787995	+	intron	C	T	1/1	0/0	intron_variant [MODIFIER], non_coding_transcript_variant [MODIFIER]	LOC101493445	27	LOC101493445	protein PLANT CADMIUM RESISTANCE 8-like	PROTEIN_CODING	2355.42	PASS	AC=2;AF=0.500;AN=4;ANN=T|upstream_gene_variant|MODIFIER|LOC101493767|gene-LOC101493767|transcript|XM_004485633.3|protein_coding||c.-5691C>T|||||3164|WARNING_TRANSCRIPT_NO_START_CODON,T|upstream_gene_variant|MODIFIER|LOC101493767|gene-LOC101493767|transcript|XM_004485634.3|protein_coding||c.-5691C>T|||||3164|WARNING_TRANSCRIPT_NO_START_CODON,T|downstream_gene_variant|MODIFIER|LOC101493116|gene-LOC…
NC_021160.1	1788015	+	intron	G	T	1/1	0/0	intron_variant [MODIFIER], non_coding_transcript_variant [MODIFIER]	LOC101493445	27	LOC101493445	protein PLANT CADMIUM RESISTANCE 8-like	PROTEIN_CODING	2278.42	PASS	AC=2;AF=0.500;AN=4;ANN=T|upstream_gene_variant|MODIFIER|LOC101493767|gene-LOC101493767|transcript|XM_004485633.3|protein_coding||c.-5671G>T|||||3144|WARNING_TRANSCRIPT_NO_START_CODON,T|upstream_gene_variant|MODIFIER|LOC101493767|gene-LOC101493767|transcript|XM_004485634.3|protein_coding||c.-5671G>T|||||3144|WARNING_TRANSCRIPT_NO_START_CODON,T|downstream_gene_variant|MODIFIER|LOC101493116|gene-LOC…
NC_021160.1	1788042	+	intron	G	A	1/1	0/0	intron_variant [MODIFIER], non_coding_transcript_variant [MODIFIER]	LOC101493445	27	LOC101493445	protein PLANT CADMIUM RESISTANCE 8-like	PROTEIN_CODING	2825.42	PASS	AC=2;AF=0.500;AN=4;ANN=A|upstream_gene_variant|MODIFIER|LOC101493767|gene-LOC101493767|transcript|XM_004485633.3|protein_coding||c.-5644G>A|||||3117|WARNING_TRANSCRIPT_NO_START_CODON,A|upstream_gene_variant|MODIFIER|LOC101493767|gene-LOC101493767|transcript|XM_004485634.3|protein_coding||c.-5644G>A|||||3117|WARNING_TRANSCRIPT_NO_START_CODON,A|downstream_gene_variant|MODIFIER|LOC101493116|gene-LOC…
NC_021160.1	1788057	+	intron	C	T	1/1	0/0	intron_variant [MODIFIER], non_coding_transcript_variant [MODIFIER]	LOC101493445	27	LOC101493445	protein PLANT CADMIUM RESISTANCE 8-like	PROTEIN_CODING	2806.42	PASS	AC=2;AF=0.500;AN=4;ANN=T|upstream_gene_variant|MODIFIER|LOC101493767|gene-LOC101493767|transcript|XM_004485633.3|protein_coding||c.-5629C>T|||||3102|WARNING_TRANSCRIPT_NO_START_CODON,T|upstream_gene_variant|MODIFIER|LOC101493767|gene-LOC101493767|transcript|XM_004485634.3|protein_coding||c.-5629C>T|||||3102|WARNING_TRANSCRIPT_NO_START_CODON,T|downstream_gene_variant|MODIFIER|LOC101493116|gene-LOC…
NC_021160.1	1788092	+	intron	C	T	1/1	0/0	intron_variant [MODIFIER], non_coding_transcript_variant [MODIFIER]	LOC101493445	27	LOC101493445	protein PLANT CADMIUM RESISTANCE 8-like	PROTEIN_CODING	2683.42	PASS	AC=2;AF=0.500;AN=4;ANN=T|upstream_gene_variant|MODIFIER|LOC101493767|gene-LOC101493767|transcript|XM_004485633.3|protein_coding||c.-5594C>T|||||3067|WARNING_TRANSCRIPT_NO_START_CODON,T|upstream_gene_variant|MODIFIER|LOC101493767|gene-LOC101493767|transcript|XM_004485634.3|protein_coding||c.-5594C>T|||||3067|WARNING_TRANSCRIPT_NO_START_CODON,T|downstream_gene_variant|MODIFIER|LOC101493116|gene-LOC…
NC_021160.1	1788107	+	intron	C	T	1/1	0/0	intron_variant [MODIFIER], non_coding_transcript_variant [MODIFIER]	LOC101493445	27	LOC101493445	protein PLANT CADMIUM RESISTANCE 8-like	PROTEIN_CODING	2787.42	PASS	AC=2;AF=0.500;AN=4;ANN=T|upstream_gene_variant|MODIFIER|LOC101493767|gene-LOC101493767|transcript|XM_004485633.3|protein_coding||c.-5579C>T|||||3052|WARNING_TRANSCRIPT_NO_START_CODON,T|upstream_gene_variant|MODIFIER|LOC101493767|gene-LOC101493767|transcript|XM_004485634.3|protein_coding||c.-5579C>T|||||3052|WARNING_TRANSCRIPT_NO_START_CODON,T|downstream_gene_variant|MODIFIER|LOC101493116|gene-LOC…
NC_021160.1	1788244	+	intron	C	G	1/1	0/0	intron_variant [MODIFIER], non_coding_transcript_variant [MODIFIER]	LOC101493445	27	LOC101493445	protein PLANT CADMIUM RESISTANCE 8-like	PROTEIN_CODING	1098.42	PASS	AC=2;AF=0.500;AN=4;ANN=G|upstream_gene_variant|MODIFIER|LOC101493767|gene-LOC101493767|transcript|XM_004485633.3|protein_coding||c.-5442C>G|||||2915|WARNING_TRANSCRIPT_NO_START_CODON,G|upstream_gene_variant|MODIFIER|LOC101493767|gene-LOC101493767|transcript|XM_004485634.3|protein_coding||c.-5442C>G|||||2915|WARNING_TRANSCRIPT_NO_START_CODON,G|downstream_gene_variant|MODIFIER|LOC101493116|gene-LOC…
NC_021160.1	1788506	+	intron	C	G	1/1	0/0	intron_variant [MODIFIER], non_coding_transcript_variant [MODIFIER]	LOC101493445	27	LOC101493445	protein PLANT CADMIUM RESISTANCE 8-like	PROTEIN_CODING	1184.42	PASS	AC=2;AF=0.500;AN=4;ANN=G|upstream_gene_variant|MODIFIER|LOC101493767|gene-LOC101493767|transcript|XM_004485633.3|protein_coding||c.-5180C>G|||||2653|WARNING_TRANSCRIPT_NO_START_CODON,G|upstream_gene_variant|MODIFIER|LOC101493767|gene-LOC101493767|transcript|XM_004485634.3|protein_coding||c.-5180C>G|||||2653|WARNING_TRANSCRIPT_NO_START_CODON,G|downstream_gene_variant|MODIFIER|LOC101493116|gene-LOC…
NC_021160.1	1788958	+	intron	A	T	1/1	0/0	intron_variant [MODIFIER], non_coding_transcript_variant [MODIFIER]	LOC101493445	27	LOC101493445	protein PLANT CADMIUM RESISTANCE 8-like	PROTEIN_CODING	1818.42	PASS	AC=2;AF=0.500;AN=4;ANN=T|upstream_gene_variant|MODIFIER|LOC101493767|gene-LOC101493767|transcript|XM_004485633.3|protein_coding||c.-4728A>T|||||2201|WARNING_TRANSCRIPT_NO_START_CODON,T|upstream_gene_variant|MODIFIER|LOC101493767|gene-LOC101493767|transcript|XM_004485634.3|protein_coding||c.-4728A>T|||||2201|WARNING_TRANSCRIPT_NO_START_CODON,T|downstream_gene_variant|MODIFIER|LOC101493116|gene-LOC…
NC_021160.1	1788992	+	intron	T	C	1/1	0/0	intron_variant [MODIFIER], non_coding_transcript_variant [MODIFIER]	LOC101493445	27	LOC101493445	protein PLANT CADMIUM RESISTANCE 8-like	PROTEIN_CODING	3098.42	PASS	AC=2;AF=0.500;AN=4;ANN=C|upstream_gene_variant|MODIFIER|LOC101493767|gene-LOC101493767|transcript|XM_004485633.3|protein_coding||c.-4694T>C|||||2167|WARNING_TRANSCRIPT_NO_START_CODON,C|upstream_gene_variant|MODIFIER|LOC101493767|gene-LOC101493767|transcript|XM_004485634.3|protein_coding||c.-4694T>C|||||2167|WARNING_TRANSCRIPT_NO_START_CODON,C|downstream_gene_variant|MODIFIER|LOC101493116|gene-LOC…
NC_021160.1	1788999	+	intron	T	G	1/1	0/0	intron_variant [MODIFIER], non_coding_transcript_variant [MODIFIER]	LOC101493445	27	LOC101493445	protein PLANT CADMIUM RESISTANCE 8-like	PROTEIN_CODING	3278.42	PASS	AC=2;AF=0.500;AN=4;ANN=G|upstream_gene_variant|MODIFIER|LOC101493767|gene-LOC101493767|transcript|XM_004485633.3|protein_coding||c.-4687T>G|||||2160|WARNING_TRANSCRIPT_NO_START_CODON,G|upstream_gene_variant|MODIFIER|LOC101493767|gene-LOC101493767|transcript|XM_004485634.3|protein_coding||c.-4687T>G|||||2160|WARNING_TRANSCRIPT_NO_START_CODON,G|downstream_gene_variant|MODIFIER|LOC101493116|gene-LOC…
NC_021160.1	1789010	+	intron	G	A	1/1	0/0	intron_variant [MODIFIER], non_coding_transcript_variant [MODIFIER]	LOC101493445	27	LOC101493445	protein PLANT CADMIUM RESISTANCE 8-like	PROTEIN_CODING	3205.42	PASS	AC=2;AF=0.500;AN=4;ANN=A|upstream_gene_variant|MODIFIER|LOC101493767|gene-LOC101493767|transcript|XM_004485633.3|protein_coding||c.-4676G>A|||||2149|WARNING_TRANSCRIPT_NO_START_CODON,A|upstream_gene_variant|MODIFIER|LOC101493767|gene-LOC101493767|transcript|XM_004485634.3|protein_coding||c.-4676G>A|||||2149|WARNING_TRANSCRIPT_NO_START_CODON,A|downstream_gene_variant|MODIFIER|LOC101493116|gene-LOC…
NC_021160.1	1789018	+	intron	GTT	G	1/1	0/0	intron_variant [MODIFIER], non_coding_transcript_variant [MODIFIER]	LOC101493445	27	LOC101493445	protein PLANT CADMIUM RESISTANCE 8-like	PROTEIN_CODING	3176.38	PASS	AC=2;AF=0.500;AN=4;ANN=G|upstream_gene_variant|MODIFIER|LOC101493767|gene-LOC101493767|transcript|XM_004485633.3|protein_coding||c.-4667_-4666delTT|||||2140|WARNING_TRANSCRIPT_NO_START_CODON,G|upstream_gene_variant|MODIFIER|LOC101493767|gene-LOC101493767|transcript|XM_004485634.3|protein_coding||c.-4667_-4666delTT|||||2140|WARNING_TRANSCRIPT_NO_START_CODON,G|downstream_gene_variant|MODIFIER|LOC10…
NC_021160.1	1789041	+	intron	C	T	1/1	0/0	intron_variant [MODIFIER], non_coding_transcript_variant [MODIFIER]	LOC101493445	27	LOC101493445	protein PLANT CADMIUM RESISTANCE 8-like	PROTEIN_CODING	2839.42	PASS	AC=2;AF=0.500;AN=4;ANN=T|upstream_gene_variant|MODIFIER|LOC101493767|gene-LOC101493767|transcript|XM_004485633.3|protein_coding||c.-4645C>T|||||2118|WARNING_TRANSCRIPT_NO_START_CODON,T|upstream_gene_variant|MODIFIER|LOC101493767|gene-LOC101493767|transcript|XM_004485634.3|protein_coding||c.-4645C>T|||||2118|WARNING_TRANSCRIPT_NO_START_CODON,T|downstream_gene_variant|MODIFIER|LOC101493116|gene-LOC…
NC_021160.1	1789087	+	intron	C	T	1/1	0/0	intron_variant [MODIFIER], non_coding_transcript_variant [MODIFIER]	LOC101493445	27	LOC101493445	protein PLANT CADMIUM RESISTANCE 8-like	PROTEIN_CODING	1557.42	PASS	AC=2;AF=0.500;AN=4;ANN=T|upstream_gene_variant|MODIFIER|LOC101493767|gene-LOC101493767|transcript|XM_004485633.3|protein_coding||c.-4599C>T|||||2072|WARNING_TRANSCRIPT_NO_START_CODON,T|upstream_gene_variant|MODIFIER|LOC101493767|gene-LOC101493767|transcript|XM_004485634.3|protein_coding||c.-4599C>T|||||2072|WARNING_TRANSCRIPT_NO_START_CODON,T|downstream_gene_variant|MODIFIER|LOC101493116|gene-LOC…
NC_021160.1	1789235	+	CDS	T	C	1/1	0/0	synonymous_variant [LOW], non_coding_transcript_variant [MODIFIER]	LOC101493445	27	LOC101493445	protein PLANT CADMIUM RESISTANCE 8-like	PROTEIN_CODING	1474.42	PASS	AC=2;AF=0.500;AN=4;ANN=C|synonymous_variant|LOW|exon-XM_012714867.2-1|GENE_exon-XM_012714867.2-1|transcript|rna-XM_012714867.2|protein_coding|4/5|c.589T>C|p.Leu197Leu|756/1587|589/750|197/249||,C|upstream_gene_variant|MODIFIER|LOC101493767|gene-LOC101493767|transcript|XM_004485633.3|protein_coding||c.-4451T>C|||||1924|WARNING_TRANSCRIPT_NO_START_CODON,C|upstream_gene_variant|MODIFIER|LOC101493767…
NC_021160.1	1789266	+	intron	T	C	1/1	0/0	intron_variant [MODIFIER], non_coding_transcript_variant [MODIFIER]	LOC101493445	27	LOC101493445	protein PLANT CADMIUM RESISTANCE 8-like	PROTEIN_CODING	1375.42	PASS	AC=2;AF=0.500;AN=4;ANN=C|upstream_gene_variant|MODIFIER|LOC101493767|gene-LOC101493767|transcript|XM_004485633.3|protein_coding||c.-4420T>C|||||1893|WARNING_TRANSCRIPT_NO_START_CODON,C|upstream_gene_variant|MODIFIER|LOC101493767|gene-LOC101493767|transcript|XM_004485634.3|protein_coding||c.-4420T>C|||||1893|WARNING_TRANSCRIPT_NO_START_CODON,C|downstream_gene_variant|MODIFIER|LOC101493116|gene-LOC…
NC_021160.1	1789414	+	intron	C	T	1/1	0/0	intron_variant [MODIFIER], non_coding_transcript_variant [MODIFIER]	LOC101493445	27	LOC101493445	protein PLANT CADMIUM RESISTANCE 8-like	PROTEIN_CODING	1267.42	PASS	AC=2;AF=0.500;AN=4;ANN=T|upstream_gene_variant|MODIFIER|LOC101493767|gene-LOC101493767|transcript|XM_004485633.3|protein_coding||c.-4272C>T|||||1745|WARNING_TRANSCRIPT_NO_START_CODON,T|upstream_gene_variant|MODIFIER|LOC101493767|gene-LOC101493767|transcript|XM_004485634.3|protein_coding||c.-4272C>T|||||1745|WARNING_TRANSCRIPT_NO_START_CODON,T|downstream_gene_variant|MODIFIER|LOC101493116|gene-LOC…
NC_021160.1	1789567	+	CDS	T	G	1/1	0/0	synonymous_variant [LOW], non_coding_transcript_variant [MODIFIER]	LOC101493445	27	LOC101493445	protein PLANT CADMIUM RESISTANCE 8-like	PROTEIN_CODING	803.42	PASS	AC=2;AF=0.500;AN=4;ANN=G|synonymous_variant|LOW|exon-XM_012714867.2-1|GENE_exon-XM_012714867.2-1|transcript|rna-XM_012714867.2|protein_coding|5/5|c.741T>G|p.Thr247Thr|908/1587|741/750|247/249||,G|upstream_gene_variant|MODIFIER|LOC101493767|gene-LOC101493767|transcript|XM_004485633.3|protein_coding||c.-4119T>G|||||1592|WARNING_TRANSCRIPT_NO_START_CODON,G|upstream_gene_variant|MODIFIER|LOC101493767…
NC_021160.1	1789721	+	exon	A	G	1/1	0/0	3_prime_UTR_variant [MODIFIER], non_coding_transcript_variant [MODIFIER]	LOC101493445	27	LOC101493445	protein PLANT CADMIUM RESISTANCE 8-like	PROTEIN_CODING	1247.42	PASS	AC=2;AF=0.500;AN=4;ANN=G|3_prime_UTR_variant|MODIFIER|exon-XM_012714867.2-1|GENE_exon-XM_012714867.2-1|transcript|rna-XM_012714867.2|protein_coding|5/5|c.*145A>G|||||145|,G|upstream_gene_variant|MODIFIER|LOC101493767|gene-LOC101493767|transcript|XM_004485633.3|protein_coding||c.-3965A>G|||||1438|WARNING_TRANSCRIPT_NO_START_CODON,G|upstream_gene_variant|MODIFIER|LOC101493767|gene-LOC101493767|tran…
NC_021160.1	1789870	+	exon	G	C	1/1	0/0	3_prime_UTR_variant [MODIFIER], non_coding_transcript_variant [MODIFIER]	LOC101493445	27	LOC101493445	protein PLANT CADMIUM RESISTANCE 8-like	PROTEIN_CODING	1175.42	PASS	AC=2;AF=0.500;AN=4;ANN=C|3_prime_UTR_variant|MODIFIER|exon-XM_012714867.2-1|GENE_exon-XM_012714867.2-1|transcript|rna-XM_012714867.2|protein_coding|5/5|c.*294G>C|||||294|,C|upstream_gene_variant|MODIFIER|LOC101493767|gene-LOC101493767|transcript|XM_004485633.3|protein_coding||c.-3816G>C|||||1289|WARNING_TRANSCRIPT_NO_START_CODON,C|upstream_gene_variant|MODIFIER|LOC101493767|gene-LOC101493767|tran…
NC_021160.1	1790233	+	exon	T	A	1/1	0/0	3_prime_UTR_variant [MODIFIER], non_coding_transcript_variant [MODIFIER]	LOC101493445	27	LOC101493445	protein PLANT CADMIUM RESISTANCE 8-like	PROTEIN_CODING	1474.42	PASS	AC=2;AF=0.500;AN=4;ANN=A|3_prime_UTR_variant|MODIFIER|exon-XM_012714867.2-1|GENE_exon-XM_012714867.2-1|transcript|rna-XM_012714867.2|protein_coding|5/5|c.*657T>A|||||657|,A|upstream_gene_variant|MODIFIER|LOC101493767|gene-LOC101493767|transcript|XM_004485633.3|protein_coding||c.-3453T>A|||||926|WARNING_TRANSCRIPT_NO_START_CODON,A|upstream_gene_variant|MODIFIER|LOC101493767|gene-LOC101493767|trans…
NC_021160.1	1791162	-	exon	T	A	1/1	0/0	3_prime_UTR_variant [MODIFIER], non_coding_transcript_variant [MODIFIER]	LOC101493767	46	LOC101493767	putative cyclin-D6-1	PROTEIN_CODING	943.42	mrd30	AC=2;AF=0.500;AN=4;ANN=A|3_prime_UTR_variant|MODIFIER|exon-XM_004485633.3-1|GENE_exon-XM_004485633.3-1|transcript|rna-XM_004485633.3|protein_coding|6/6|c.*266A>T|||||266|,A|3_prime_UTR_variant|MODIFIER|exon-XM_004485634.3-1|GENE_exon-XM_004485634.3-1|transcript|rna-XM_004485634.3|protein_coding|6/6|c.*266A>T|||||266|,A|downstream_gene_variant|MODIFIER|LOC101493445|gene-LOC101493445|transcript|XM_…
NC_021160.1	1791232	-	exon	T	C	1/1	0/0	3_prime_UTR_variant [MODIFIER], non_coding_transcript_variant [MODIFIER]	LOC101493767	46	LOC101493767	putative cyclin-D6-1	PROTEIN_CODING	998.42	PASS	AC=2;AF=0.500;AN=4;ANN=C|3_prime_UTR_variant|MODIFIER|exon-XM_004485633.3-1|GENE_exon-XM_004485633.3-1|transcript|rna-XM_004485633.3|protein_coding|6/6|c.*196A>G|||||196|,C|3_prime_UTR_variant|MODIFIER|exon-XM_004485634.3-1|GENE_exon-XM_004485634.3-1|transcript|rna-XM_004485634.3|protein_coding|6/6|c.*196A>G|||||196|,C|upstream_gene_variant|MODIFIER|LOC101507948|gene-LOC101507948|transcript|XM_00…
NC_021160.1	1791246	-	exon	C	T	1/1	0/0	3_prime_UTR_variant [MODIFIER], non_coding_transcript_variant [MODIFIER]	LOC101493767	46	LOC101493767	putative cyclin-D6-1	PROTEIN_CODING	2193.42	PASS	AC=2;AF=0.500;AN=4;ANN=T|3_prime_UTR_variant|MODIFIER|exon-XM_004485633.3-1|GENE_exon-XM_004485633.3-1|transcript|rna-XM_004485633.3|protein_coding|6/6|c.*182G>A|||||182|,T|3_prime_UTR_variant|MODIFIER|exon-XM_004485634.3-1|GENE_exon-XM_004485634.3-1|transcript|rna-XM_004485634.3|protein_coding|6/6|c.*182G>A|||||182|,T|upstream_gene_variant|MODIFIER|LOC101507948|gene-LOC101507948|transcript|XM_00…
NC_021160.1	1791251	-	exon	C	T	1/1	0/0	3_prime_UTR_variant [MODIFIER], non_coding_transcript_variant [MODIFIER]	LOC101493767	46	LOC101493767	putative cyclin-D6-1	PROTEIN_CODING	2395.42	PASS	AC=2;AF=0.500;AN=4;ANN=T|3_prime_UTR_variant|MODIFIER|exon-XM_004485633.3-1|GENE_exon-XM_004485633.3-1|transcript|rna-XM_004485633.3|protein_coding|6/6|c.*177G>A|||||177|,T|3_prime_UTR_variant|MODIFIER|exon-XM_004485634.3-1|GENE_exon-XM_004485634.3-1|transcript|rna-XM_004485634.3|protein_coding|6/6|c.*177G>A|||||177|,T|upstream_gene_variant|MODIFIER|LOC101507948|gene-LOC101507948|transcript|XM_00…
NC_021160.1	1791254	-	exon	C	T	1/1	0/0	3_prime_UTR_variant [MODIFIER], non_coding_transcript_variant [MODIFIER]	LOC101493767	46	LOC101493767	putative cyclin-D6-1	PROTEIN_CODING	2485.42	PASS	AC=2;AF=0.500;AN=4;ANN=T|3_prime_UTR_variant|MODIFIER|exon-XM_004485633.3-1|GENE_exon-XM_004485633.3-1|transcript|rna-XM_004485633.3|protein_coding|6/6|c.*174G>A|||||174|,T|3_prime_UTR_variant|MODIFIER|exon-XM_004485634.3-1|GENE_exon-XM_004485634.3-1|transcript|rna-XM_004485634.3|protein_coding|6/6|c.*174G>A|||||174|,T|upstream_gene_variant|MODIFIER|LOC101507948|gene-LOC101507948|transcript|XM_00…
NC_021160.1	1791256	-	exon	T	A	1/1	0/0	3_prime_UTR_variant [MODIFIER], non_coding_transcript_variant [MODIFIER]	LOC101493767	46	LOC101493767	putative cyclin-D6-1	PROTEIN_CODING	2440.42	PASS	AC=2;AF=0.500;AN=4;ANN=A|3_prime_UTR_variant|MODIFIER|exon-XM_004485633.3-1|GENE_exon-XM_004485633.3-1|transcript|rna-XM_004485633.3|protein_coding|6/6|c.*172A>T|||||172|,A|3_prime_UTR_variant|MODIFIER|exon-XM_004485634.3-1|GENE_exon-XM_004485634.3-1|transcript|rna-XM_004485634.3|protein_coding|6/6|c.*172A>T|||||172|,A|upstream_gene_variant|MODIFIER|LOC101507948|gene-LOC101507948|transcript|XM_00…
NC_021160.1	1791259	-	exon	T	TAA	1/1	0/0	3_prime_UTR_variant [MODIFIER], non_coding_transcript_variant [MODIFIER]	LOC101493767	46	LOC101493767	putative cyclin-D6-1	PROTEIN_CODING	2466.38	PASS	AC=2;AF=0.500;AN=4;ANN=TAA|3_prime_UTR_variant|MODIFIER|exon-XM_004485633.3-1|GENE_exon-XM_004485633.3-1|transcript|rna-XM_004485633.3|protein_coding|6/6|c.*168_*169insTT|||||168|,TAA|3_prime_UTR_variant|MODIFIER|exon-XM_004485634.3-1|GENE_exon-XM_004485634.3-1|transcript|rna-XM_004485634.3|protein_coding|6/6|c.*168_*169insTT|||||168|,TAA|upstream_gene_variant|MODIFIER|LOC101507948|gene-LOC101507…
NC_021160.1	1791263	-	exon	C	T	1/1	0/0	3_prime_UTR_variant [MODIFIER], non_coding_transcript_variant [MODIFIER]	LOC101493767	46	LOC101493767	putative cyclin-D6-1	PROTEIN_CODING	2430.42	PASS	AC=2;AF=0.500;AN=4;ANN=T|3_prime_UTR_variant|MODIFIER|exon-XM_004485633.3-1|GENE_exon-XM_004485633.3-1|transcript|rna-XM_004485633.3|protein_coding|6/6|c.*165G>A|||||165|,T|3_prime_UTR_variant|MODIFIER|exon-XM_004485634.3-1|GENE_exon-XM_004485634.3-1|transcript|rna-XM_004485634.3|protein_coding|6/6|c.*165G>A|||||165|,T|upstream_gene_variant|MODIFIER|LOC101507948|gene-LOC101507948|transcript|XM_00…
NC_021160.1	1791284	-	exon	A	T	1/1	0/0	3_prime_UTR_variant [MODIFIER], non_coding_transcript_variant [MODIFIER]	LOC101493767	46	LOC101493767	putative cyclin-D6-1	PROTEIN_CODING	2869.42	PASS	AC=2;AF=0.500;AN=4;ANN=T|3_prime_UTR_variant|MODIFIER|exon-XM_004485633.3-1|GENE_exon-XM_004485633.3-1|transcript|rna-XM_004485633.3|protein_coding|6/6|c.*144T>A|||||144|,T|3_prime_UTR_variant|MODIFIER|exon-XM_004485634.3-1|GENE_exon-XM_004485634.3-1|transcript|rna-XM_004485634.3|protein_coding|6/6|c.*144T>A|||||144|,T|upstream_gene_variant|MODIFIER|LOC101507948|gene-LOC101507948|transcript|XM_00…
NC_021160.1	1791285	-	exon	C	T	1/1	0/0	3_prime_UTR_variant [MODIFIER], non_coding_transcript_variant [MODIFIER]	LOC101493767	46	LOC101493767	putative cyclin-D6-1	PROTEIN_CODING	2869.42	PASS	AC=2;AF=0.500;AN=4;ANN=T|3_prime_UTR_variant|MODIFIER|exon-XM_004485633.3-1|GENE_exon-XM_004485633.3-1|transcript|rna-XM_004485633.3|protein_coding|6/6|c.*143G>A|||||143|,T|3_prime_UTR_variant|MODIFIER|exon-XM_004485634.3-1|GENE_exon-XM_004485634.3-1|transcript|rna-XM_004485634.3|protein_coding|6/6|c.*143G>A|||||143|,T|upstream_gene_variant|MODIFIER|LOC101507948|gene-LOC101507948|transcript|XM_00…
NC_021160.1	1791293	-	exon	G	T	1/1	0/0	3_prime_UTR_variant [MODIFIER], non_coding_transcript_variant [MODIFIER]	LOC101493767	46	LOC101493767	putative cyclin-D6-1	PROTEIN_CODING	2845.42	PASS	AC=2;AF=0.500;AN=4;ANN=T|3_prime_UTR_variant|MODIFIER|exon-XM_004485633.3-1|GENE_exon-XM_004485633.3-1|transcript|rna-XM_004485633.3|protein_coding|6/6|c.*135C>A|||||135|,T|3_prime_UTR_variant|MODIFIER|exon-XM_004485634.3-1|GENE_exon-XM_004485634.3-1|transcript|rna-XM_004485634.3|protein_coding|6/6|c.*135C>A|||||135|,T|upstream_gene_variant|MODIFIER|LOC101507948|gene-LOC101507948|transcript|XM_00…
NC_021160.1	1791295	-	exon	A	C	1/1	0/0	3_prime_UTR_variant [MODIFIER], non_coding_transcript_variant [MODIFIER]	LOC101493767	46	LOC101493767	putative cyclin-D6-1	PROTEIN_CODING	2870.42	PASS	AC=2;AF=0.500;AN=4;ANN=C|3_prime_UTR_variant|MODIFIER|exon-XM_004485633.3-1|GENE_exon-XM_004485633.3-1|transcript|rna-XM_004485633.3|protein_coding|6/6|c.*133T>G|||||133|,C|3_prime_UTR_variant|MODIFIER|exon-XM_004485634.3-1|GENE_exon-XM_004485634.3-1|transcript|rna-XM_004485634.3|protein_coding|6/6|c.*133T>G|||||133|,C|upstream_gene_variant|MODIFIER|LOC101507948|gene-LOC101507948|transcript|XM_00…
NC_021160.1	1791297	-	exon	T	TA	1/1	0/0	3_prime_UTR_variant [MODIFIER], non_coding_transcript_variant [MODIFIER]	LOC101493767	46	LOC101493767	putative cyclin-D6-1	PROTEIN_CODING	2816.38	PASS	AC=2;AF=0.500;AN=4;ANN=TA|3_prime_UTR_variant|MODIFIER|exon-XM_004485633.3-1|GENE_exon-XM_004485633.3-1|transcript|rna-XM_004485633.3|protein_coding|6/6|c.*130dupT|||||130|,TA|3_prime_UTR_variant|MODIFIER|exon-XM_004485634.3-1|GENE_exon-XM_004485634.3-1|transcript|rna-XM_004485634.3|protein_coding|6/6|c.*130dupT|||||130|,TA|upstream_gene_variant|MODIFIER|LOC101507948|gene-LOC101507948|transcript|…
NC_021160.1	1791328	-	exon	TG	T	1/1	0/0	3_prime_UTR_variant [MODIFIER], non_coding_transcript_variant [MODIFIER]	LOC101493767	46	LOC101493767	putative cyclin-D6-1	PROTEIN_CODING	2389.38	PASS	AC=2;AF=0.500;AN=4;ANN=T|3_prime_UTR_variant|MODIFIER|exon-XM_004485633.3-1|GENE_exon-XM_004485633.3-1|transcript|rna-XM_004485633.3|protein_coding|6/6|c.*99delC|||||99|,T|3_prime_UTR_variant|MODIFIER|exon-XM_004485634.3-1|GENE_exon-XM_004485634.3-1|transcript|rna-XM_004485634.3|protein_coding|6/6|c.*99delC|||||99|,T|upstream_gene_variant|MODIFIER|LOC101507948|gene-LOC101507948|transcript|XM_0044…
NC_021160.1	1791346	-	exon	G	A	1/1	0/0	3_prime_UTR_variant [MODIFIER], non_coding_transcript_variant [MODIFIER]	LOC101493767	46	LOC101493767	putative cyclin-D6-1	PROTEIN_CODING	1361.42	PASS	AC=2;AF=0.500;AN=4;ANN=A|3_prime_UTR_variant|MODIFIER|exon-XM_004485633.3-1|GENE_exon-XM_004485633.3-1|transcript|rna-XM_004485633.3|protein_coding|6/6|c.*82C>T|||||82|,A|3_prime_UTR_variant|MODIFIER|exon-XM_004485634.3-1|GENE_exon-XM_004485634.3-1|transcript|rna-XM_004485634.3|protein_coding|6/6|c.*82C>T|||||82|,A|upstream_gene_variant|MODIFIER|LOC101507948|gene-LOC101507948|transcript|XM_004486…
NC_021160.1	1791366	-	exon	C	G	1/1	0/0	3_prime_UTR_variant [MODIFIER], non_coding_transcript_variant [MODIFIER]	LOC101493767	46	LOC101493767	putative cyclin-D6-1	PROTEIN_CODING	2340.42	PASS	AC=2;AF=0.500;AN=4;ANN=G|3_prime_UTR_variant|MODIFIER|exon-XM_004485633.3-1|GENE_exon-XM_004485633.3-1|transcript|rna-XM_004485633.3|protein_coding|6/6|c.*62G>C|||||62|,G|3_prime_UTR_variant|MODIFIER|exon-XM_004485634.3-1|GENE_exon-XM_004485634.3-1|transcript|rna-XM_004485634.3|protein_coding|6/6|c.*62G>C|||||62|,G|upstream_gene_variant|MODIFIER|LOC101507948|gene-LOC101507948|transcript|XM_004486…
NC_021160.1	1791373	-	exon	A	G	1/1	0/0	3_prime_UTR_variant [MODIFIER], non_coding_transcript_variant [MODIFIER]	LOC101493767	46	LOC101493767	putative cyclin-D6-1	PROTEIN_CODING	2315.42	PASS	AC=2;AF=0.500;AN=4;ANN=G|3_prime_UTR_variant|MODIFIER|exon-XM_004485633.3-1|GENE_exon-XM_004485633.3-1|transcript|rna-XM_004485633.3|protein_coding|6/6|c.*55T>C|||||55|,G|3_prime_UTR_variant|MODIFIER|exon-XM_004485634.3-1|GENE_exon-XM_004485634.3-1|transcript|rna-XM_004485634.3|protein_coding|6/6|c.*55T>C|||||55|,G|upstream_gene_variant|MODIFIER|LOC101507948|gene-LOC101507948|transcript|XM_004486…
NC_021160.1	1791512	-	CDS	C	T	1/1	0/0	synonymous_variant [LOW], non_coding_transcript_variant [MODIFIER]	LOC101493767	46	LOC101493767	putative cyclin-D6-1	PROTEIN_CODING	916.42	PASS	AC=2;AF=0.500;AN=4;ANN=T|synonymous_variant|LOW|exon-XM_004485633.3-1|GENE_exon-XM_004485633.3-1|transcript|rna-XM_004485633.3|protein_coding|6/6|c.687G>A|p.Glu229Glu|880/1233|687/771|229/256||,T|synonymous_variant|LOW|exon-XM_004485634.3-1|GENE_exon-XM_004485634.3-1|transcript|rna-XM_004485634.3|protein_coding|6/6|c.684G>A|p.Glu228Glu|877/1230|684/768|228/255||,T|upstream_gene_variant|MODIFIER|L…
NC_021160.1	1792233	-	intron	C	T	1/1	0/0	splice_region_variant&intron_variant [LOW], non_coding_transcript_variant [MODIFIER]	LOC101493767	46	LOC101493767	putative cyclin-D6-1	PROTEIN_CODING	849.42	PASS	AC=2;AF=0.500;AN=4;ANN=T|splice_region_variant&intron_variant|LOW|exon-XM_004485633.3-1|GENE_exon-XM_004485633.3-1|transcript|rna-XM_004485633.3|protein_coding|5/5|c.651+4G>A||||||,T|splice_region_variant&intron_variant|LOW|exon-XM_004485634.3-1|GENE_exon-XM_004485634.3-1|transcript|rna-XM_004485634.3|protein_coding|5/5|c.648+4G>A||||||,T|upstream_gene_variant|MODIFIER|LOC101507948|gene-LOC101507…
NC_021160.1	1792366	-	CDS	C	G	1/1	0/0	missense_variant&splice_region_variant [MODERATE], non_coding_transcript_variant [MODIFIER]	LOC101493767	46	LOC101493767	putative cyclin-D6-1	PROTEIN_CODING	1271.42	PASS	AC=2;AF=0.500;AN=4;ANN=G|missense_variant&splice_region_variant|MODERATE|exon-XM_004485633.3-1|GENE_exon-XM_004485633.3-1|transcript|rna-XM_004485633.3|protein_coding|5/6|c.522G>C|p.Glu174Asp|715/1233|522/771|174/256||,G|missense_variant&splice_region_variant|MODERATE|exon-XM_004485634.3-1|GENE_exon-XM_004485634.3-1|transcript|rna-XM_004485634.3|protein_coding|5/6|c.519G>C|p.Glu173Asp|712/1230|51…
NC_021160.1	1792444	-	intron	G	A	1/1	0/0	splice_region_variant&intron_variant [LOW], non_coding_transcript_variant [MODIFIER]	LOC101493767	46	LOC101493767	putative cyclin-D6-1	PROTEIN_CODING	1543.42	PASS	AC=2;AF=0.500;AN=4;ANN=A|splice_region_variant&intron_variant|LOW|exon-XM_004485633.3-1|GENE_exon-XM_004485633.3-1|transcript|rna-XM_004485633.3|protein_coding|4/5|c.520+4C>T||||||,A|splice_region_variant&intron_variant|LOW|exon-XM_004485634.3-1|GENE_exon-XM_004485634.3-1|transcript|rna-XM_004485634.3|protein_coding|4/5|c.517+4C>T||||||,A|upstream_gene_variant|MODIFIER|LOC101507948|gene-LOC101507…
NC_021160.1	1792568	-	CDS	C	T	1/1	0/0	missense_variant [MODERATE], non_coding_transcript_variant [MODIFIER]	LOC101493767	46	LOC101493767	putative cyclin-D6-1	PROTEIN_CODING	1890.42	PASS	AC=2;AF=0.500;AN=4;ANN=T|missense_variant|MODERATE|exon-XM_004485633.3-1|GENE_exon-XM_004485633.3-1|transcript|rna-XM_004485633.3|protein_coding|4/6|c.400G>A|p.Asp134Asn|593/1233|400/771|134/256||,T|missense_variant|MODERATE|exon-XM_004485634.3-1|GENE_exon-XM_004485634.3-1|transcript|rna-XM_004485634.3|protein_coding|4/6|c.397G>A|p.Asp133Asn|590/1230|397/768|133/255||,T|upstream_gene_variant|MODI…
NC_021160.1	1792736	-	intron	A	G	1/1	0/0	intron_variant [MODIFIER], non_coding_transcript_variant [MODIFIER]	LOC101493767	46	LOC101493767	putative cyclin-D6-1	PROTEIN_CODING	1106.42	PASS	AC=2;AF=0.500;AN=4;ANN=G|upstream_gene_variant|MODIFIER|LOC101507948|gene-LOC101507948|transcript|XM_004486201.3|protein_coding||c.-7244A>G|||||3462|WARNING_TRANSCRIPT_NO_START_CODON,G|upstream_gene_variant|MODIFIER|exon-XM_004486201.3-1|GENE_exon-XM_004486201.3-1|transcript|rna-XM_004486201.3|protein_coding||c.-3852A>G|||||3462|,G|downstream_gene_variant|MODIFIER|LOC101493445|gene-LOC101493445|t…
NC_021160.1	1792760	-	intron	A	T	1/1	0/0	intron_variant [MODIFIER], non_coding_transcript_variant [MODIFIER]	LOC101493767	46	LOC101493767	putative cyclin-D6-1	PROTEIN_CODING	1549.42	PASS	AC=2;AF=0.500;AN=4;ANN=T|upstream_gene_variant|MODIFIER|LOC101507948|gene-LOC101507948|transcript|XM_004486201.3|protein_coding||c.-7220A>T|||||3438|WARNING_TRANSCRIPT_NO_START_CODON,T|upstream_gene_variant|MODIFIER|exon-XM_004486201.3-1|GENE_exon-XM_004486201.3-1|transcript|rna-XM_004486201.3|protein_coding||c.-3828A>T|||||3438|,T|downstream_gene_variant|MODIFIER|LOC101493445|gene-LOC101493445|t…
NC_021160.1	1792782	-	intron	T	C	1/1	0/0	intron_variant [MODIFIER], non_coding_transcript_variant [MODIFIER]	LOC101493767	46	LOC101493767	putative cyclin-D6-1	PROTEIN_CODING	2287.42	PASS	AC=2;AF=0.500;AN=4;ANN=C|upstream_gene_variant|MODIFIER|LOC101507948|gene-LOC101507948|transcript|XM_004486201.3|protein_coding||c.-7198T>C|||||3416|WARNING_TRANSCRIPT_NO_START_CODON,C|upstream_gene_variant|MODIFIER|exon-XM_004486201.3-1|GENE_exon-XM_004486201.3-1|transcript|rna-XM_004486201.3|protein_coding||c.-3806T>C|||||3416|,C|downstream_gene_variant|MODIFIER|LOC101493445|gene-LOC101493445|t…
NC_021160.1	1792783	-	intron	G	T	1/1	0/0	intron_variant [MODIFIER], non_coding_transcript_variant [MODIFIER]	LOC101493767	46	LOC101493767	putative cyclin-D6-1	PROTEIN_CODING	2287.42	PASS	AC=2;AF=0.500;AN=4;ANN=T|upstream_gene_variant|MODIFIER|LOC101507948|gene-LOC101507948|transcript|XM_004486201.3|protein_coding||c.-7197G>T|||||3415|WARNING_TRANSCRIPT_NO_START_CODON,T|upstream_gene_variant|MODIFIER|exon-XM_004486201.3-1|GENE_exon-XM_004486201.3-1|transcript|rna-XM_004486201.3|protein_coding||c.-3805G>T|||||3415|,T|downstream_gene_variant|MODIFIER|LOC101493445|gene-LOC101493445|t…
NC_021160.1	1792814	-	intron	T	C	1/1	0/0	intron_variant [MODIFIER], non_coding_transcript_variant [MODIFIER]	LOC101493767	46	LOC101493767	putative cyclin-D6-1	PROTEIN_CODING	1028.42	PASS	AC=2;AF=0.500;AN=4;ANN=C|upstream_gene_variant|MODIFIER|LOC101507948|gene-LOC101507948|transcript|XM_004486201.3|protein_coding||c.-7166T>C|||||3384|WARNING_TRANSCRIPT_NO_START_CODON,C|upstream_gene_variant|MODIFIER|exon-XM_004486201.3-1|GENE_exon-XM_004486201.3-1|transcript|rna-XM_004486201.3|protein_coding||c.-3774T>C|||||3384|,C|downstream_gene_variant|MODIFIER|LOC101493445|gene-LOC101493445|t…
NC_021160.1	1792852	-	CDS	G	A	1/1	0/0	synonymous_variant [LOW], non_coding_transcript_variant [MODIFIER]	LOC101493767	46	LOC101493767	putative cyclin-D6-1	PROTEIN_CODING	3003.42	PASS	AC=2;AF=0.500;AN=4;ANN=A|synonymous_variant|LOW|exon-XM_004485633.3-1|GENE_exon-XM_004485633.3-1|transcript|rna-XM_004485633.3|protein_coding|3/6|c.306C>T|p.Ser102Ser|499/1233|306/771|102/256||,A|synonymous_variant|LOW|exon-XM_004485634.3-1|GENE_exon-XM_004485634.3-1|transcript|rna-XM_004485634.3|protein_coding|3/6|c.303C>T|p.Ser101Ser|496/1230|303/768|101/255||,A|upstream_gene_variant|MODIFIER|L…
NC_021160.1	1792853	-	CDS	C	T	1/1	0/0	missense_variant [MODERATE], non_coding_transcript_variant [MODIFIER]	LOC101493767	46	LOC101493767	putative cyclin-D6-1	PROTEIN_CODING	3003.42	PASS	AC=2;AF=0.500;AN=4;ANN=T|missense_variant|MODERATE|exon-XM_004485633.3-1|GENE_exon-XM_004485633.3-1|transcript|rna-XM_004485633.3|protein_coding|3/6|c.305G>A|p.Ser102Asn|498/1233|305/771|102/256||,T|missense_variant|MODERATE|exon-XM_004485634.3-1|GENE_exon-XM_004485634.3-1|transcript|rna-XM_004485634.3|protein_coding|3/6|c.302G>A|p.Ser101Asn|495/1230|302/768|101/255||,T|upstream_gene_variant|MODI…
NC_021160.1	1792967	-	intron	C	A	1/1	0/0	intron_variant [MODIFIER], non_coding_transcript_variant [MODIFIER]	LOC101493767	46	LOC101493767	putative cyclin-D6-1	PROTEIN_CODING	1487.42	PASS	AC=2;AF=0.500;AN=4;ANN=A|upstream_gene_variant|MODIFIER|LOC101507948|gene-LOC101507948|transcript|XM_004486201.3|protein_coding||c.-7013C>A|||||3231|WARNING_TRANSCRIPT_NO_START_CODON,A|upstream_gene_variant|MODIFIER|exon-XM_004486201.3-1|GENE_exon-XM_004486201.3-1|transcript|rna-XM_004486201.3|protein_coding||c.-3621C>A|||||3231|,A|downstream_gene_variant|MODIFIER|LOC101493445|gene-LOC101493445|t…
NC_021160.1	1793011	-	CDS	T	A	1/1	0/0	splice_region_variant&synonymous_variant [LOW], non_coding_transcript_variant [MODIFIER]	LOC101493767	46	LOC101493767	putative cyclin-D6-1	PROTEIN_CODING	1134.42	PASS	AC=2;AF=0.500;AN=4;ANN=A|splice_region_variant&synonymous_variant|LOW|exon-XM_004485633.3-1|GENE_exon-XM_004485633.3-1|transcript|rna-XM_004485633.3|protein_coding|2/6|c.237A>T|p.Pro79Pro|430/1233|237/771|79/256||,A|splice_region_variant&synonymous_variant|LOW|exon-XM_004485634.3-1|GENE_exon-XM_004485634.3-1|transcript|rna-XM_004485634.3|protein_coding|2/6|c.237A>T|p.Pro79Pro|430/1230|237/768|79/…
NC_021160.1	1793122	-	intron	G	A	1/1	0/0	intron_variant [MODIFIER], non_coding_transcript_variant [MODIFIER]	LOC101493767	46	LOC101493767	putative cyclin-D6-1	PROTEIN_CODING	2845.42	PASS	AC=2;AF=0.500;AN=4;ANN=A|upstream_gene_variant|MODIFIER|LOC101507948|gene-LOC101507948|transcript|XM_004486201.3|protein_coding||c.-6858G>A|||||3076|WARNING_TRANSCRIPT_NO_START_CODON,A|upstream_gene_variant|MODIFIER|exon-XM_004486201.3-1|GENE_exon-XM_004486201.3-1|transcript|rna-XM_004486201.3|protein_coding||c.-3466G>A|||||3076|,A|downstream_gene_variant|MODIFIER|LOC101493445|gene-LOC101493445|t…
NC_021160.1	1793123	-	intron	C	T	1/1	0/0	intron_variant [MODIFIER], non_coding_transcript_variant [MODIFIER]	LOC101493767	46	LOC101493767	putative cyclin-D6-1	PROTEIN_CODING	2845.42	PASS	AC=2;AF=0.500;AN=4;ANN=T|upstream_gene_variant|MODIFIER|LOC101507948|gene-LOC101507948|transcript|XM_004486201.3|protein_coding||c.-6857C>T|||||3075|WARNING_TRANSCRIPT_NO_START_CODON,T|upstream_gene_variant|MODIFIER|exon-XM_004486201.3-1|GENE_exon-XM_004486201.3-1|transcript|rna-XM_004486201.3|protein_coding||c.-3465C>T|||||3075|,T|downstream_gene_variant|MODIFIER|LOC101493445|gene-LOC101493445|t…
NC_021160.1	1793129	-	intron	TG	T	1/1	0/0	intron_variant [MODIFIER], non_coding_transcript_variant [MODIFIER]	LOC101493767	46	LOC101493767	putative cyclin-D6-1	PROTEIN_CODING	2846.38	PASS	AC=2;AF=0.500;AN=4;ANN=T|upstream_gene_variant|MODIFIER|LOC101507948|gene-LOC101507948|transcript|XM_004486201.3|protein_coding||c.-6850delG|||||3068|WARNING_TRANSCRIPT_NO_START_CODON,T|upstream_gene_variant|MODIFIER|exon-XM_004486201.3-1|GENE_exon-XM_004486201.3-1|transcript|rna-XM_004486201.3|protein_coding||c.-3458delG|||||3068|,T|downstream_gene_variant|MODIFIER|LOC101493445|gene-LOC101493445…
NC_021160.1	1793156	-	intron	G	T	1/1	0/0	intron_variant [MODIFIER], non_coding_transcript_variant [MODIFIER]	LOC101493767	46	LOC101493767	putative cyclin-D6-1	PROTEIN_CODING	1823.42	PASS	AC=2;AF=0.500;AN=4;ANN=T|upstream_gene_variant|MODIFIER|LOC101507948|gene-LOC101507948|transcript|XM_004486201.3|protein_coding||c.-6824G>T|||||3042|WARNING_TRANSCRIPT_NO_START_CODON,T|upstream_gene_variant|MODIFIER|exon-XM_004486201.3-1|GENE_exon-XM_004486201.3-1|transcript|rna-XM_004486201.3|protein_coding||c.-3432G>T|||||3042|,T|downstream_gene_variant|MODIFIER|LOC101493445|gene-LOC101493445|t…
NC_021160.1	1793184	-	intron	A	G	1/1	0/0	intron_variant [MODIFIER], non_coding_transcript_variant [MODIFIER]	LOC101493767	46	LOC101493767	putative cyclin-D6-1	PROTEIN_CODING	1775.42	PASS	AC=2;AF=0.500;AN=4;ANN=G|upstream_gene_variant|MODIFIER|LOC101507948|gene-LOC101507948|transcript|XM_004486201.3|protein_coding||c.-6796A>G|||||3014|WARNING_TRANSCRIPT_NO_START_CODON,G|upstream_gene_variant|MODIFIER|exon-XM_004486201.3-1|GENE_exon-XM_004486201.3-1|transcript|rna-XM_004486201.3|protein_coding||c.-3404A>G|||||3014|,G|downstream_gene_variant|MODIFIER|LOC101493445|gene-LOC101493445|t…
NC_021160.1	1793203	-	intron	G	A	1/1	0/0	intron_variant [MODIFIER], non_coding_transcript_variant [MODIFIER]	LOC101493767	46	LOC101493767	putative cyclin-D6-1	PROTEIN_CODING	1863.42	PASS	AC=2;AF=0.500;AN=4;ANN=A|upstream_gene_variant|MODIFIER|LOC101507948|gene-LOC101507948|transcript|XM_004486201.3|protein_coding||c.-6777G>A|||||2995|WARNING_TRANSCRIPT_NO_START_CODON,A|upstream_gene_variant|MODIFIER|exon-XM_004486201.3-1|GENE_exon-XM_004486201.3-1|transcript|rna-XM_004486201.3|protein_coding||c.-3385G>A|||||2995|,A|downstream_gene_variant|MODIFIER|LOC101493445|gene-LOC101493445|t…
NC_021160.1	1793218	-	intron	T	C	1/1	0/0	intron_variant [MODIFIER], non_coding_transcript_variant [MODIFIER]	LOC101493767	46	LOC101493767	putative cyclin-D6-1	PROTEIN_CODING	1174.42	PASS	AC=2;AF=0.500;AN=4;ANN=C|upstream_gene_variant|MODIFIER|LOC101507948|gene-LOC101507948|transcript|XM_004486201.3|protein_coding||c.-6762T>C|||||2980|WARNING_TRANSCRIPT_NO_START_CODON,C|upstream_gene_variant|MODIFIER|exon-XM_004486201.3-1|GENE_exon-XM_004486201.3-1|transcript|rna-XM_004486201.3|protein_coding||c.-3370T>C|||||2980|,C|downstream_gene_variant|MODIFIER|LOC101493445|gene-LOC101493445|t…
NC_021160.1	1793236	-	intron	C	T	1/1	0/0	intron_variant [MODIFIER], non_coding_transcript_variant [MODIFIER]	LOC101493767	46	LOC101493767	putative cyclin-D6-1	PROTEIN_CODING	2168.42	PASS	AC=2;AF=0.500;AN=4;ANN=T|upstream_gene_variant|MODIFIER|LOC101507948|gene-LOC101507948|transcript|XM_004486201.3|protein_coding||c.-6744C>T|||||2962|WARNING_TRANSCRIPT_NO_START_CODON,T|upstream_gene_variant|MODIFIER|exon-XM_004486201.3-1|GENE_exon-XM_004486201.3-1|transcript|rna-XM_004486201.3|protein_coding||c.-3352C>T|||||2962|,T|downstream_gene_variant|MODIFIER|LOC101493445|gene-LOC101493445|t…
NC_021160.1	1793256	-	intron	C	T	1/1	0/0	intron_variant [MODIFIER], non_coding_transcript_variant [MODIFIER]	LOC101493767	46	LOC101493767	putative cyclin-D6-1	PROTEIN_CODING	3745.42	PASS	AC=2;AF=0.500;AN=4;ANN=T|upstream_gene_variant|MODIFIER|LOC101507948|gene-LOC101507948|transcript|XM_004486201.3|protein_coding||c.-6724C>T|||||2942|WARNING_TRANSCRIPT_NO_START_CODON,T|upstream_gene_variant|MODIFIER|exon-XM_004486201.3-1|GENE_exon-XM_004486201.3-1|transcript|rna-XM_004486201.3|protein_coding||c.-3332C>T|||||2942|,T|downstream_gene_variant|MODIFIER|LOC101493445|gene-LOC101493445|t…
NC_021160.1	1793260	-	intron	G	T	1/1	0/0	intron_variant [MODIFIER], non_coding_transcript_variant [MODIFIER]	LOC101493767	46	LOC101493767	putative cyclin-D6-1	PROTEIN_CODING	3720.42	PASS	AC=2;AF=0.500;AN=4;ANN=T|upstream_gene_variant|MODIFIER|LOC101507948|gene-LOC101507948|transcript|XM_004486201.3|protein_coding||c.-6720G>T|||||2938|WARNING_TRANSCRIPT_NO_START_CODON,T|upstream_gene_variant|MODIFIER|exon-XM_004486201.3-1|GENE_exon-XM_004486201.3-1|transcript|rna-XM_004486201.3|protein_coding||c.-3328G>T|||||2938|,T|downstream_gene_variant|MODIFIER|LOC101493445|gene-LOC101493445|t…
NC_021160.1	1793389	-	CDS	G	A	1/1	0/0	synonymous_variant [LOW], non_coding_transcript_variant [MODIFIER]	LOC101493767	46	LOC101493767	putative cyclin-D6-1	PROTEIN_CODING	1707.42	PASS	AC=2;AF=0.500;AN=4;ANN=A|synonymous_variant|LOW|exon-XM_004485633.3-1|GENE_exon-XM_004485633.3-1|transcript|rna-XM_004485633.3|protein_coding|1/6|c.105C>T|p.Asn35Asn|298/1233|105/771|35/256||,A|synonymous_variant|LOW|exon-XM_004485634.3-1|GENE_exon-XM_004485634.3-1|transcript|rna-XM_004485634.3|protein_coding|1/6|c.105C>T|p.Asn35Asn|298/1230|105/768|35/255||,A|upstream_gene_variant|MODIFIER|LOC10…
NC_021160.1	1793422	-	CDS	A	G	1/1	0/0	synonymous_variant [LOW], non_coding_transcript_variant [MODIFIER]	LOC101493767	46	LOC101493767	putative cyclin-D6-1	PROTEIN_CODING	2535.42	PASS	AC=2;AF=0.500;AN=4;ANN=G|synonymous_variant|LOW|exon-XM_004485633.3-1|GENE_exon-XM_004485633.3-1|transcript|rna-XM_004485633.3|protein_coding|1/6|c.72T>C|p.Phe24Phe|265/1233|72/771|24/256||,G|synonymous_variant|LOW|exon-XM_004485634.3-1|GENE_exon-XM_004485634.3-1|transcript|rna-XM_004485634.3|protein_coding|1/6|c.72T>C|p.Phe24Phe|265/1230|72/768|24/255||,G|upstream_gene_variant|MODIFIER|LOC101507…
NC_021160.1	1793423	-	CDS	A	C	1/1	0/0	missense_variant [MODERATE], non_coding_transcript_variant [MODIFIER]	LOC101493767	46	LOC101493767	putative cyclin-D6-1	PROTEIN_CODING	2535.42	PASS	AC=2;AF=0.500;AN=4;ANN=C|missense_variant|MODERATE|exon-XM_004485633.3-1|GENE_exon-XM_004485633.3-1|transcript|rna-XM_004485633.3|protein_coding|1/6|c.71T>G|p.Phe24Cys|264/1233|71/771|24/256||,C|missense_variant|MODERATE|exon-XM_004485634.3-1|GENE_exon-XM_004485634.3-1|transcript|rna-XM_004485634.3|protein_coding|1/6|c.71T>G|p.Phe24Cys|264/1230|71/768|24/255||,C|upstream_gene_variant|MODIFIER|LOC…
NC_021160.1	1793448	-	CDS	G	T	1/1	0/0	missense_variant [MODERATE], non_coding_transcript_variant [MODIFIER]	LOC101493767	46	LOC101493767	putative cyclin-D6-1	PROTEIN_CODING	1825.42	PASS	AC=2;AF=0.500;AN=4;ANN=T|missense_variant|MODERATE|exon-XM_004485633.3-1|GENE_exon-XM_004485633.3-1|transcript|rna-XM_004485633.3|protein_coding|1/6|c.46C>A|p.Gln16Lys|239/1233|46/771|16/256||,T|missense_variant|MODERATE|exon-XM_004485634.3-1|GENE_exon-XM_004485634.3-1|transcript|rna-XM_004485634.3|protein_coding|1/6|c.46C>A|p.Gln16Lys|239/1230|46/768|16/255||,T|upstream_gene_variant|MODIFIER|LOC…
NC_021160.1	1793508	-	exon	A	AC	1/1	0/0	5_prime_UTR_variant [MODIFIER], non_coding_transcript_variant [MODIFIER]	LOC101493767	46	LOC101493767	putative cyclin-D6-1	PROTEIN_CODING	2465.38	PASS	AC=2;AF=0.500;AN=4;ANN=AC|5_prime_UTR_variant|MODIFIER|exon-XM_004485633.3-1|GENE_exon-XM_004485633.3-1|transcript|rna-XM_004485633.3|protein_coding|1/6|c.-16dupG|||||16|,AC|5_prime_UTR_variant|MODIFIER|exon-XM_004485634.3-1|GENE_exon-XM_004485634.3-1|transcript|rna-XM_004485634.3|protein_coding|1/6|c.-16dupG|||||16|,AC|upstream_gene_variant|MODIFIER|LOC101507948|gene-LOC101507948|transcript|XM_0…
NC_021160.1	1796284	+	exon	T	G	1/1	0/0	5_prime_UTR_variant [MODIFIER], non_coding_transcript_variant [MODIFIER]	LOC101507948	23	LOC101507948	cation/H(+) antiporter 15-like	PROTEIN_CODING	1458.42	PASS	AC=2;AF=0.500;AN=4;ANN=G|5_prime_UTR_variant|MODIFIER|exon-XM_004486201.3-1|GENE_exon-XM_004486201.3-1|transcript|rna-XM_004486201.3|protein_coding|1/3|c.-304T>G|||||304|,G|upstream_gene_variant|MODIFIER|exon-XM_004485633.3-1|GENE_exon-XM_004485633.3-1|transcript|rna-XM_004485633.3|protein_coding||c.-2791A>C|||||2598|,G|upstream_gene_variant|MODIFIER|exon-XM_004485634.3-1|GENE_exon-XM_004485634.3…
NC_021160.1	1796411	+	exon	A	G	1/1	0/0	5_prime_UTR_variant [MODIFIER], non_coding_transcript_variant [MODIFIER]	LOC101507948	23	LOC101507948	cation/H(+) antiporter 15-like	PROTEIN_CODING	1391.42	PASS	AC=2;AF=0.500;AN=4;ANN=G|5_prime_UTR_variant|MODIFIER|exon-XM_004486201.3-1|GENE_exon-XM_004486201.3-1|transcript|rna-XM_004486201.3|protein_coding|1/3|c.-177A>G|||||177|,G|upstream_gene_variant|MODIFIER|exon-XM_004485633.3-1|GENE_exon-XM_004485633.3-1|transcript|rna-XM_004485633.3|protein_coding||c.-2918T>C|||||2725|,G|upstream_gene_variant|MODIFIER|exon-XM_004485634.3-1|GENE_exon-XM_004485634.3…
NC_021160.1	1796517	+	exon	A	ATT	1/1	0/0	5_prime_UTR_variant [MODIFIER], non_coding_transcript_variant [MODIFIER]	LOC101507948	23	LOC101507948	cation/H(+) antiporter 15-like	PROTEIN_CODING	2146.38	PASS	AC=2;AF=0.500;AN=4;ANN=ATT|5_prime_UTR_variant|MODIFIER|exon-XM_004486201.3-1|GENE_exon-XM_004486201.3-1|transcript|rna-XM_004486201.3|protein_coding|1/3|c.-68_-67dupTT|||||66|INFO_REALIGN_3_PRIME,ATT|upstream_gene_variant|MODIFIER|exon-XM_004485633.3-1|GENE_exon-XM_004485633.3-1|transcript|rna-XM_004485633.3|protein_coding||c.-3026_-3025dupAA|||||2832|,ATT|upstream_gene_variant|MODIFIER|exon-XM_…
NC_021160.1	1796692	+	CDS	C	T	1/1	0/0	synonymous_variant [LOW], non_coding_transcript_variant [MODIFIER]	LOC101507948	23	LOC101507948	cation/H(+) antiporter 15-like	PROTEIN_CODING	1129.42	PASS	AC=2;AF=0.500;AN=4;ANN=T|synonymous_variant|LOW|exon-XM_004486201.3-1|GENE_exon-XM_004486201.3-1|transcript|rna-XM_004486201.3|protein_coding|1/3|c.105C>T|p.Ser35Ser|495/2924|105/2496|35/831||,T|upstream_gene_variant|MODIFIER|exon-XM_004485633.3-1|GENE_exon-XM_004485633.3-1|transcript|rna-XM_004485633.3|protein_coding||c.-3199G>A|||||3006|,T|upstream_gene_variant|MODIFIER|exon-XM_004485634.3-1|GE…
NC_021160.1	1796785	+	CDS	T	C	1/1	0/0	synonymous_variant [LOW], non_coding_transcript_variant [MODIFIER]	LOC101507948	23	LOC101507948	cation/H(+) antiporter 15-like	PROTEIN_CODING	1080.42	PASS	AC=2;AF=0.500;AN=4;ANN=C|synonymous_variant|LOW|exon-XM_004486201.3-1|GENE_exon-XM_004486201.3-1|transcript|rna-XM_004486201.3|protein_coding|1/3|c.198T>C|p.His66His|588/2924|198/2496|66/831||,C|upstream_gene_variant|MODIFIER|exon-XM_004485633.3-1|GENE_exon-XM_004485633.3-1|transcript|rna-XM_004485633.3|protein_coding||c.-3292A>G|||||3099|,C|upstream_gene_variant|MODIFIER|exon-XM_004485634.3-1|GE…
NC_021160.1	1797048	+	intron	A	G	1/1	0/0	intron_variant [MODIFIER], non_coding_transcript_variant [MODIFIER]	LOC101507948	23	LOC101507948	cation/H(+) antiporter 15-like	PROTEIN_CODING	2183.42	PASS	AC=2;AF=0.500;AN=4;ANN=G|upstream_gene_variant|MODIFIER|exon-XM_004485633.3-1|GENE_exon-XM_004485633.3-1|transcript|rna-XM_004485633.3|protein_coding||c.-3555T>C|||||3362|,G|upstream_gene_variant|MODIFIER|exon-XM_004485634.3-1|GENE_exon-XM_004485634.3-1|transcript|rna-XM_004485634.3|protein_coding||c.-3555T>C|||||3362|,G|upstream_gene_variant|MODIFIER|exon-XM_004485636.3-1|GENE_exon-XM_004485636.…
NC_021160.1	1797049	+	intron	A	T	1/1	0/0	intron_variant [MODIFIER], non_coding_transcript_variant [MODIFIER]	LOC101507948	23	LOC101507948	cation/H(+) antiporter 15-like	PROTEIN_CODING	2183.42	PASS	AC=2;AF=0.500;AN=4;ANN=T|upstream_gene_variant|MODIFIER|exon-XM_004485633.3-1|GENE_exon-XM_004485633.3-1|transcript|rna-XM_004485633.3|protein_coding||c.-3556T>A|||||3363|,T|upstream_gene_variant|MODIFIER|exon-XM_004485634.3-1|GENE_exon-XM_004485634.3-1|transcript|rna-XM_004485634.3|protein_coding||c.-3556T>A|||||3363|,T|upstream_gene_variant|MODIFIER|exon-XM_004485636.3-1|GENE_exon-XM_004485636.…
NC_021160.1	1797083	+	intron	T	A	1/1	0/0	intron_variant [MODIFIER], non_coding_transcript_variant [MODIFIER]	LOC101507948	23	LOC101507948	cation/H(+) antiporter 15-like	PROTEIN_CODING	1381.42	PASS	AC=2;AF=0.500;AN=4;ANN=A|upstream_gene_variant|MODIFIER|exon-XM_004485633.3-1|GENE_exon-XM_004485633.3-1|transcript|rna-XM_004485633.3|protein_coding||c.-3590A>T|||||3397|,A|upstream_gene_variant|MODIFIER|exon-XM_004485634.3-1|GENE_exon-XM_004485634.3-1|transcript|rna-XM_004485634.3|protein_coding||c.-3590A>T|||||3397|,A|upstream_gene_variant|MODIFIER|exon-XM_004485636.3-1|GENE_exon-XM_004485636.…
NC_021160.1	1797134	+	intron	ACAC	A	1/1	0/0	intron_variant [MODIFIER], non_coding_transcript_variant [MODIFIER]	LOC101507948	23	LOC101507948	cation/H(+) antiporter 15-like	PROTEIN_CODING	2304.38	PASS	AC=2;AF=0.500;AN=4;ANN=A|upstream_gene_variant|MODIFIER|exon-XM_004485633.3-1|GENE_exon-XM_004485633.3-1|transcript|rna-XM_004485633.3|protein_coding||c.-3644_-3642delGTG|||||3449|,A|upstream_gene_variant|MODIFIER|exon-XM_004485634.3-1|GENE_exon-XM_004485634.3-1|transcript|rna-XM_004485634.3|protein_coding||c.-3644_-3642delGTG|||||3449|,A|upstream_gene_variant|MODIFIER|exon-XM_004485636.3-1|GENE_…
NC_021160.1	1797157	+	intron	A	T	1/1	0/0	intron_variant [MODIFIER], non_coding_transcript_variant [MODIFIER]	LOC101507948	23	LOC101507948	cation/H(+) antiporter 15-like	PROTEIN_CODING	2440.42	PASS	AC=2;AF=0.500;AN=4;ANN=T|upstream_gene_variant|MODIFIER|exon-XM_004485633.3-1|GENE_exon-XM_004485633.3-1|transcript|rna-XM_004485633.3|protein_coding||c.-3664T>A|||||3471|,T|upstream_gene_variant|MODIFIER|exon-XM_004485634.3-1|GENE_exon-XM_004485634.3-1|transcript|rna-XM_004485634.3|protein_coding||c.-3664T>A|||||3471|,T|upstream_gene_variant|MODIFIER|exon-XM_004485636.3-1|GENE_exon-XM_004485636.…
NC_021160.1	1797165	+	intron	T	A	1/1	0/0	intron_variant [MODIFIER], non_coding_transcript_variant [MODIFIER]	LOC101507948	23	LOC101507948	cation/H(+) antiporter 15-like	PROTEIN_CODING	2350.42	PASS	AC=2;AF=0.500;AN=4;ANN=A|upstream_gene_variant|MODIFIER|exon-XM_004485633.3-1|GENE_exon-XM_004485633.3-1|transcript|rna-XM_004485633.3|protein_coding||c.-3672A>T|||||3479|,A|upstream_gene_variant|MODIFIER|exon-XM_004485634.3-1|GENE_exon-XM_004485634.3-1|transcript|rna-XM_004485634.3|protein_coding||c.-3672A>T|||||3479|,A|upstream_gene_variant|MODIFIER|exon-XM_004485636.3-1|GENE_exon-XM_004485636.…
NC_021160.1	1797179	+	intron	AT	A	1/1	0/0	intron_variant [MODIFIER], non_coding_transcript_variant [MODIFIER]	LOC101507948	23	LOC101507948	cation/H(+) antiporter 15-like	PROTEIN_CODING	2386.38	PASS	AC=2;AF=0.500;AN=4;ANN=A|upstream_gene_variant|MODIFIER|exon-XM_004485633.3-1|GENE_exon-XM_004485633.3-1|transcript|rna-XM_004485633.3|protein_coding||c.-3687delA|||||3494|,A|upstream_gene_variant|MODIFIER|exon-XM_004485634.3-1|GENE_exon-XM_004485634.3-1|transcript|rna-XM_004485634.3|protein_coding||c.-3687delA|||||3494|,A|upstream_gene_variant|MODIFIER|exon-XM_004485636.3-1|GENE_exon-XM_00448563…
NC_021160.1	1797188	+	intron	T	C	1/1	0/0	intron_variant [MODIFIER], non_coding_transcript_variant [MODIFIER]	LOC101507948	23	LOC101507948	cation/H(+) antiporter 15-like	PROTEIN_CODING	2395.42	PASS	AC=2;AF=0.500;AN=4;ANN=C|upstream_gene_variant|MODIFIER|exon-XM_004485633.3-1|GENE_exon-XM_004485633.3-1|transcript|rna-XM_004485633.3|protein_coding||c.-3695A>G|||||3502|,C|upstream_gene_variant|MODIFIER|exon-XM_004485634.3-1|GENE_exon-XM_004485634.3-1|transcript|rna-XM_004485634.3|protein_coding||c.-3695A>G|||||3502|,C|upstream_gene_variant|MODIFIER|exon-XM_004485636.3-1|GENE_exon-XM_004485636.…
NC_021160.1	1797210	+	intron	G	A	1/1	0/0	intron_variant [MODIFIER], non_coding_transcript_variant [MODIFIER]	LOC101507948	23	LOC101507948	cation/H(+) antiporter 15-like	PROTEIN_CODING	2395.42	PASS	AC=2;AF=0.500;AN=4;ANN=A|upstream_gene_variant|MODIFIER|exon-XM_004485633.3-1|GENE_exon-XM_004485633.3-1|transcript|rna-XM_004485633.3|protein_coding||c.-3717C>T|||||3524|,A|upstream_gene_variant|MODIFIER|exon-XM_004485634.3-1|GENE_exon-XM_004485634.3-1|transcript|rna-XM_004485634.3|protein_coding||c.-3717C>T|||||3524|,A|upstream_gene_variant|MODIFIER|exon-XM_004485636.3-1|GENE_exon-XM_004485636.…
NC_021160.1	1797215	+	intron	G	A	1/1	0/0	intron_variant [MODIFIER], non_coding_transcript_variant [MODIFIER]	LOC101507948	23	LOC101507948	cation/H(+) antiporter 15-like	PROTEIN_CODING	2395.42	PASS	AC=2;AF=0.500;AN=4;ANN=A|upstream_gene_variant|MODIFIER|exon-XM_004485633.3-1|GENE_exon-XM_004485633.3-1|transcript|rna-XM_004485633.3|protein_coding||c.-3722C>T|||||3529|,A|upstream_gene_variant|MODIFIER|exon-XM_004485634.3-1|GENE_exon-XM_004485634.3-1|transcript|rna-XM_004485634.3|protein_coding||c.-3722C>T|||||3529|,A|upstream_gene_variant|MODIFIER|exon-XM_004485636.3-1|GENE_exon-XM_004485636.…
NC_021160.1	1797275	+	intron	C	G	1/1	0/0	intron_variant [MODIFIER], non_coding_transcript_variant [MODIFIER]	LOC101507948	23	LOC101507948	cation/H(+) antiporter 15-like	PROTEIN_CODING	1007.42	PASS	AC=2;AF=0.500;AN=4;ANN=G|upstream_gene_variant|MODIFIER|exon-XM_004485633.3-1|GENE_exon-XM_004485633.3-1|transcript|rna-XM_004485633.3|protein_coding||c.-3782G>C|||||3589|,G|upstream_gene_variant|MODIFIER|exon-XM_004485634.3-1|GENE_exon-XM_004485634.3-1|transcript|rna-XM_004485634.3|protein_coding||c.-3782G>C|||||3589|,G|upstream_gene_variant|MODIFIER|exon-XM_004485636.3-1|GENE_exon-XM_004485636.…
NC_021160.1	1797620	+	CDS	T	G	1/1	0/0	synonymous_variant [LOW], non_coding_transcript_variant [MODIFIER]	LOC101507948	23	LOC101507948	cation/H(+) antiporter 15-like	PROTEIN_CODING	1885.42	PASS	AC=2;AF=0.500;AN=4;ANN=G|synonymous_variant|LOW|exon-XM_004486201.3-1|GENE_exon-XM_004486201.3-1|transcript|rna-XM_004486201.3|protein_coding|2/3|c.408T>G|p.Val136Val|798/2924|408/2496|136/831||,G|upstream_gene_variant|MODIFIER|exon-XM_004485633.3-1|GENE_exon-XM_004485633.3-1|transcript|rna-XM_004485633.3|protein_coding||c.-4127A>C|||||3934|,G|upstream_gene_variant|MODIFIER|exon-XM_004485634.3-1|…
NC_021160.1	1797995	+	CDS	G	C	1/1	0/0	missense_variant [MODERATE], non_coding_transcript_variant [MODIFIER]	LOC101507948	23	LOC101507948	cation/H(+) antiporter 15-like	PROTEIN_CODING	1547.42	PASS	AC=2;AF=0.500;AN=4;ANN=C|missense_variant|MODERATE|exon-XM_004486201.3-1|GENE_exon-XM_004486201.3-1|transcript|rna-XM_004486201.3|protein_coding|2/3|c.783G>C|p.Lys261Asn|1173/2924|783/2496|261/831||,C|upstream_gene_variant|MODIFIER|exon-XM_004485633.3-1|GENE_exon-XM_004485633.3-1|transcript|rna-XM_004485633.3|protein_coding||c.-4502C>G|||||4309|,C|upstream_gene_variant|MODIFIER|exon-XM_004485634.…
NC_021160.1	1798269	+	CDS	A	G	1/1	0/0	missense_variant [MODERATE], non_coding_transcript_variant [MODIFIER]	LOC101507948	23	LOC101507948	cation/H(+) antiporter 15-like	PROTEIN_CODING	1350.42	PASS	AC=2;AF=0.500;AN=4;ANN=G|missense_variant|MODERATE|exon-XM_004486201.3-1|GENE_exon-XM_004486201.3-1|transcript|rna-XM_004486201.3|protein_coding|2/3|c.1057A>G|p.Ile353Val|1447/2924|1057/2496|353/831||,G|upstream_gene_variant|MODIFIER|exon-XM_004485633.3-1|GENE_exon-XM_004485633.3-1|transcript|rna-XM_004485633.3|protein_coding||c.-4776T>C|||||4583|,G|upstream_gene_variant|MODIFIER|exon-XM_00448563…
NC_021160.1	1798394	+	CDS	T	A	1/1	0/0	synonymous_variant [LOW], non_coding_transcript_variant [MODIFIER]	LOC101507948	23	LOC101507948	cation/H(+) antiporter 15-like	PROTEIN_CODING	1717.42	PASS	AC=2;AF=0.500;AN=4;ANN=A|synonymous_variant|LOW|exon-XM_004486201.3-1|GENE_exon-XM_004486201.3-1|transcript|rna-XM_004486201.3|protein_coding|2/3|c.1182T>A|p.Leu394Leu|1572/2924|1182/2496|394/831||,A|upstream_gene_variant|MODIFIER|exon-XM_004485633.3-1|GENE_exon-XM_004485633.3-1|transcript|rna-XM_004485633.3|protein_coding||c.-4901A>T|||||4708|,A|upstream_gene_variant|MODIFIER|exon-XM_004485634.3…
NC_021160.1	1798558	+	intron	C	T	1/1	0/0	intron_variant [MODIFIER], non_coding_transcript_variant [MODIFIER]	LOC101507948	23	LOC101507948	cation/H(+) antiporter 15-like	PROTEIN_CODING	1410.42	PASS	AC=2;AF=0.500;AN=4;ANN=T|upstream_gene_variant|MODIFIER|exon-XM_004485633.3-1|GENE_exon-XM_004485633.3-1|transcript|rna-XM_004485633.3|protein_coding||c.-5065G>A|||||4872|,T|upstream_gene_variant|MODIFIER|exon-XM_004485634.3-1|GENE_exon-XM_004485634.3-1|transcript|rna-XM_004485634.3|protein_coding||c.-5065G>A|||||4872|,T|upstream_gene_variant|MODIFIER|exon-XM_004485636.3-1|GENE_exon-XM_004485636.…
NC_021160.1	1798773	+	CDS	G	A	1/1	0/0	missense_variant [MODERATE], non_coding_transcript_variant [MODIFIER]	LOC101507948	23	LOC101507948	cation/H(+) antiporter 15-like	PROTEIN_CODING	1151.42	PASS	AC=2;AF=0.500;AN=4;ANN=A|missense_variant|MODERATE|exon-XM_004486201.3-1|GENE_exon-XM_004486201.3-1|transcript|rna-XM_004486201.3|protein_coding|3/3|c.1327G>A|p.Val443Ile|1717/2924|1327/2496|443/831||,A|upstream_gene_variant|MODIFIER|exon-XM_004485636.3-1|GENE_exon-XM_004485636.3-1|transcript|rna-XM_004485636.3|protein_coding||c.-2559G>A|||||2493|,A|upstream_gene_variant|MODIFIER|LOC101494303|gen…
NC_021160.1	1799951	+	exon	C	T	1/1	0/0	3_prime_UTR_variant [MODIFIER], non_coding_transcript_variant [MODIFIER]	LOC101507948	23	LOC101507948	cation/H(+) antiporter 15-like	PROTEIN_CODING	1689.42	PASS	AC=2;AF=0.500;AN=4;ANN=T|3_prime_UTR_variant|MODIFIER|exon-XM_004486201.3-1|GENE_exon-XM_004486201.3-1|transcript|rna-XM_004486201.3|protein_coding|3/3|c.*9C>T|||||9|,T|upstream_gene_variant|MODIFIER|exon-XM_004485636.3-1|GENE_exon-XM_004485636.3-1|transcript|rna-XM_004485636.3|protein_coding||c.-1381C>T|||||1315|,T|upstream_gene_variant|MODIFIER|LOC101494303|gene-LOC101494303|transcript|XM_00448…
NC_021160.1	1801623	+	intron	A	C	0/0	1/1	intron_variant [MODIFIER], non_coding_transcript_variant [MODIFIER]	LOC101494303	32	LOC101494303	equilibrative nucleotide transporter 3-like	PROTEIN_CODING	1060.42	PASS	AC=2;AF=0.500;AN=4;ANN=C|upstream_gene_variant|MODIFIER|LOC113785261|gene-LOC113785261|transcript|XR_003471401.1|snRNA||n.-2452A>C|||||2350|,C|downstream_gene_variant|MODIFIER|LOC101507948|gene-LOC101507948|transcript|XM_004486201.3|protein_coding||c.*5425A>C|||||1643|WARNING_TRANSCRIPT_NO_START_CODON,C|downstream_gene_variant|MODIFIER|exon-XM_004486201.3-1|GENE_exon-XM_004486201.3-1|transcript|r…
NC_021160.1	1801730	+	CDS	A	ACACACAACGAGT	1/1	0/0	disruptive_inframe_insertion [MODERATE], non_coding_transcript_variant [MODIFIER]	LOC101494303	32	LOC101494303	equilibrative nucleotide transporter 3-like	PROTEIN_CODING	1734.38	MQ40	AC=2;AF=0.500;AN=4;ANN=ACACACAACGAGT|disruptive_inframe_insertion|MODERATE|exon-XM_004485636.3-1|GENE_exon-XM_004485636.3-1|transcript|rna-XM_004485636.3|protein_coding|3/9|c.222_233dupACACAACGAGTC|p.Ser78_Arg79insHisAsnGluSer|300/1340|234/1152|78/383||INFO_REALIGN_3_PRIME,ACACACAACGAGT|disruptive_inframe_insertion|MODERATE|exon-XM_004485635.3-1|GENE_exon-XM_004485635.3-1|transcript|rna-XM_004485…
NC_021160.1	1801842	+	intron	A	AT	1/1	0/0	intron_variant [MODIFIER], non_coding_transcript_variant [MODIFIER]	LOC101494303	32	LOC101494303	equilibrative nucleotide transporter 3-like	PROTEIN_CODING	1139.38	PASS	AC=2;AF=0.500;AN=4;ANN=AT|upstream_gene_variant|MODIFIER|LOC113785261|gene-LOC113785261|transcript|XR_003471401.1|snRNA||n.-2233_-2232insT|||||2130|,AT|downstream_gene_variant|MODIFIER|LOC101507948|gene-LOC101507948|transcript|XM_004486201.3|protein_coding||c.*5644_*5645insT|||||1863|WARNING_TRANSCRIPT_NO_START_CODON,AT|downstream_gene_variant|MODIFIER|exon-XM_004486201.3-1|GENE_exon-XM_004486201…
NC_021160.1	1801900	+	intron	C	CT	1/1	0/0	intron_variant [MODIFIER], non_coding_transcript_variant [MODIFIER]	LOC101494303	32	LOC101494303	equilibrative nucleotide transporter 3-like	PROTEIN_CODING	1649.38	PASS	AC=2;AF=0.500;AN=4;ANN=CT|upstream_gene_variant|MODIFIER|LOC113785261|gene-LOC113785261|transcript|XR_003471401.1|snRNA||n.-2175_-2174insT|||||2072|,CT|downstream_gene_variant|MODIFIER|LOC101507948|gene-LOC101507948|transcript|XM_004486201.3|protein_coding||c.*5702_*5703insT|||||1921|WARNING_TRANSCRIPT_NO_START_CODON,CT|downstream_gene_variant|MODIFIER|exon-XM_004486201.3-1|GENE_exon-XM_004486201…
NC_021160.1	1802075	+	CDS	T	C	1/1	0/0	synonymous_variant [LOW], non_coding_transcript_variant [MODIFIER]	LOC101494303	32	LOC101494303	equilibrative nucleotide transporter 3-like	PROTEIN_CODING	1206.42	PASS	AC=2;AF=0.500;AN=4;ANN=C|synonymous_variant|LOW|exon-XM_004485636.3-1|GENE_exon-XM_004485636.3-1|transcript|rna-XM_004485636.3|protein_coding|4/9|c.438T>C|p.Pro146Pro|504/1340|438/1152|146/383||,C|synonymous_variant|LOW|exon-XM_004485635.3-1|GENE_exon-XM_004485635.3-1|transcript|rna-XM_004485635.3|protein_coding|4/9|c.438T>C|p.Pro146Pro|504/1547|438/1266|146/421||,C|upstream_gene_variant|MODIFIER…
NC_021160.1	1802188	+	intron	A	G	1/1	0/0	intron_variant [MODIFIER], non_coding_transcript_variant [MODIFIER]	LOC101494303	32	LOC101494303	equilibrative nucleotide transporter 3-like	PROTEIN_CODING	1642.42	PASS	AC=2;AF=0.500;AN=4;ANN=G|upstream_gene_variant|MODIFIER|LOC113785261|gene-LOC113785261|transcript|XR_003471401.1|snRNA||n.-1887A>G|||||1785|,G|downstream_gene_variant|MODIFIER|LOC101507948|gene-LOC101507948|transcript|XM_004486201.3|protein_coding||c.*5990A>G|||||2208|WARNING_TRANSCRIPT_NO_START_CODON,G|downstream_gene_variant|MODIFIER|exon-XM_004486201.3-1|GENE_exon-XM_004486201.3-1|transcript|r…
NC_021160.1	1802217	+	intron	G	A	1/1	0/0	intron_variant [MODIFIER], non_coding_transcript_variant [MODIFIER]	LOC101494303	32	LOC101494303	equilibrative nucleotide transporter 3-like	PROTEIN_CODING	1864.42	PASS	AC=2;AF=0.500;AN=4;ANN=A|upstream_gene_variant|MODIFIER|LOC113785261|gene-LOC113785261|transcript|XR_003471401.1|snRNA||n.-1858G>A|||||1756|,A|downstream_gene_variant|MODIFIER|LOC101507948|gene-LOC101507948|transcript|XM_004486201.3|protein_coding||c.*6019G>A|||||2237|WARNING_TRANSCRIPT_NO_START_CODON,A|downstream_gene_variant|MODIFIER|exon-XM_004486201.3-1|GENE_exon-XM_004486201.3-1|transcript|r…
NC_021160.1	1802307	+	intron	T	C	1/1	0/0	intron_variant [MODIFIER], non_coding_transcript_variant [MODIFIER]	LOC101494303	32	LOC101494303	equilibrative nucleotide transporter 3-like	PROTEIN_CODING	1774.42	PASS	AC=2;AF=0.500;AN=4;ANN=C|upstream_gene_variant|MODIFIER|LOC113785261|gene-LOC113785261|transcript|XR_003471401.1|snRNA||n.-1768T>C|||||1666|,C|downstream_gene_variant|MODIFIER|LOC101507948|gene-LOC101507948|transcript|XM_004486201.3|protein_coding||c.*6109T>C|||||2327|WARNING_TRANSCRIPT_NO_START_CODON,C|downstream_gene_variant|MODIFIER|exon-XM_004486201.3-1|GENE_exon-XM_004486201.3-1|transcript|r…
NC_021160.1	1802334	+	intron	G	A	1/1	0/0	intron_variant [MODIFIER], non_coding_transcript_variant [MODIFIER]	LOC101494303	32	LOC101494303	equilibrative nucleotide transporter 3-like	PROTEIN_CODING	3335.42	PASS	AC=2;AF=0.500;AN=4;ANN=A|upstream_gene_variant|MODIFIER|LOC113785261|gene-LOC113785261|transcript|XR_003471401.1|snRNA||n.-1741G>A|||||1639|,A|downstream_gene_variant|MODIFIER|LOC101507948|gene-LOC101507948|transcript|XM_004486201.3|protein_coding||c.*6136G>A|||||2354|WARNING_TRANSCRIPT_NO_START_CODON,A|downstream_gene_variant|MODIFIER|exon-XM_004486201.3-1|GENE_exon-XM_004486201.3-1|transcript|r…
NC_021160.1	1802350	+	intron	T	G	1/1	0/0	intron_variant [MODIFIER], non_coding_transcript_variant [MODIFIER]	LOC101494303	32	LOC101494303	equilibrative nucleotide transporter 3-like	PROTEIN_CODING	3182.42	PASS	AC=2;AF=0.500;AN=4;ANN=G|upstream_gene_variant|MODIFIER|LOC113785261|gene-LOC113785261|transcript|XR_003471401.1|snRNA||n.-1725T>G|||||1623|,G|downstream_gene_variant|MODIFIER|LOC101507948|gene-LOC101507948|transcript|XM_004486201.3|protein_coding||c.*6152T>G|||||2370|WARNING_TRANSCRIPT_NO_START_CODON,G|downstream_gene_variant|MODIFIER|exon-XM_004486201.3-1|GENE_exon-XM_004486201.3-1|transcript|r…
NC_021160.1	1802375	+	intron	G	T	1/1	0/0	intron_variant [MODIFIER], non_coding_transcript_variant [MODIFIER]	LOC101494303	32	LOC101494303	equilibrative nucleotide transporter 3-like	PROTEIN_CODING	3057.42	PASS	AC=2;AF=0.500;AN=4;ANN=T|upstream_gene_variant|MODIFIER|LOC113785261|gene-LOC113785261|transcript|XR_003471401.1|snRNA||n.-1700G>T|||||1598|,T|downstream_gene_variant|MODIFIER|LOC101507948|gene-LOC101507948|transcript|XM_004486201.3|protein_coding||c.*6177G>T|||||2395|WARNING_TRANSCRIPT_NO_START_CODON,T|downstream_gene_variant|MODIFIER|exon-XM_004486201.3-1|GENE_exon-XM_004486201.3-1|transcript|r…
NC_021160.1	1802462	+	CDS	T	C	1/1	0/0	synonymous_variant [LOW], non_coding_transcript_variant [MODIFIER]	LOC101494303	32	LOC101494303	equilibrative nucleotide transporter 3-like	PROTEIN_CODING	1582.42	PASS	AC=2;AF=0.500;AN=4;ANN=C|synonymous_variant|LOW|exon-XM_004485636.3-1|GENE_exon-XM_004485636.3-1|transcript|rna-XM_004485636.3|protein_coding|5/9|c.495T>C|p.Gly165Gly|561/1340|495/1152|165/383||,C|synonymous_variant|LOW|exon-XM_004485635.3-1|GENE_exon-XM_004485635.3-1|transcript|rna-XM_004485635.3|protein_coding|5/9|c.495T>C|p.Gly165Gly|561/1547|495/1266|165/421||,C|upstream_gene_variant|MODIFIER…
NC_021160.1	1802612	+	intron	T	C	1/1	0/0	intron_variant [MODIFIER], non_coding_transcript_variant [MODIFIER]	LOC101494303	32	LOC101494303	equilibrative nucleotide transporter 3-like	PROTEIN_CODING	1547.42	PASS	AC=2;AF=0.500;AN=4;ANN=C|upstream_gene_variant|MODIFIER|LOC113785261|gene-LOC113785261|transcript|XR_003471401.1|snRNA||n.-1463T>C|||||1361|,C|downstream_gene_variant|MODIFIER|LOC101507948|gene-LOC101507948|transcript|XM_004486201.3|protein_coding||c.*6414T>C|||||2632|WARNING_TRANSCRIPT_NO_START_CODON,C|downstream_gene_variant|MODIFIER|exon-XM_004486201.3-1|GENE_exon-XM_004486201.3-1|transcript|r…
NC_021160.1	1802992	+	CDS	G	C	1/1	0/0	missense_variant [MODERATE], non_coding_transcript_variant [MODIFIER]	LOC101494303	32	LOC101494303	equilibrative nucleotide transporter 3-like	PROTEIN_CODING	1365.42	PASS	AC=2;AF=0.500;AN=4;ANN=C|missense_variant|MODERATE|exon-XM_004485636.3-1|GENE_exon-XM_004485636.3-1|transcript|rna-XM_004485636.3|protein_coding|7/9|c.775G>C|p.Glu259Gln|841/1340|775/1152|259/383||,C|missense_variant|MODERATE|exon-XM_004485635.3-1|GENE_exon-XM_004485635.3-1|transcript|rna-XM_004485635.3|protein_coding|7/9|c.775G>C|p.Glu259Gln|841/1547|775/1266|259/421||,C|upstream_gene_variant|MO…
NC_021160.1	1803060	+	CDS	T	A	1/1	0/0	synonymous_variant [LOW], non_coding_transcript_variant [MODIFIER]	LOC101494303	32	LOC101494303	equilibrative nucleotide transporter 3-like	PROTEIN_CODING	1244.42	PASS	AC=2;AF=0.500;AN=4;ANN=A|synonymous_variant|LOW|exon-XM_004485636.3-1|GENE_exon-XM_004485636.3-1|transcript|rna-XM_004485636.3|protein_coding|7/9|c.843T>A|p.Ile281Ile|909/1340|843/1152|281/383||,A|synonymous_variant|LOW|exon-XM_004485635.3-1|GENE_exon-XM_004485635.3-1|transcript|rna-XM_004485635.3|protein_coding|7/9|c.843T>A|p.Ile281Ile|909/1547|843/1266|281/421||,A|upstream_gene_variant|MODIFIER…
NC_021160.1	1803124	+	intron	C	A	1/1	0/0	intron_variant [MODIFIER], non_coding_transcript_variant [MODIFIER]	LOC101494303	32	LOC101494303	equilibrative nucleotide transporter 3-like	PROTEIN_CODING	2525.42	PASS	AC=2;AF=0.500;AN=4;ANN=A|upstream_gene_variant|MODIFIER|LOC113785261|gene-LOC113785261|transcript|XR_003471401.1|snRNA||n.-951C>A|||||849|,A|downstream_gene_variant|MODIFIER|LOC101507948|gene-LOC101507948|transcript|XM_004486201.3|protein_coding||c.*6926C>A|||||3144|WARNING_TRANSCRIPT_NO_START_CODON,A|downstream_gene_variant|MODIFIER|exon-XM_004486201.3-1|GENE_exon-XM_004486201.3-1|transcript|rna…
NC_021160.1	1803125	+	intron	A	T	1/1	0/0	intron_variant [MODIFIER], non_coding_transcript_variant [MODIFIER]	LOC101494303	32	LOC101494303	equilibrative nucleotide transporter 3-like	PROTEIN_CODING	2525.42	PASS	AC=2;AF=0.500;AN=4;ANN=T|upstream_gene_variant|MODIFIER|LOC113785261|gene-LOC113785261|transcript|XR_003471401.1|snRNA||n.-950A>T|||||848|,T|downstream_gene_variant|MODIFIER|LOC101507948|gene-LOC101507948|transcript|XM_004486201.3|protein_coding||c.*6927A>T|||||3145|WARNING_TRANSCRIPT_NO_START_CODON,T|downstream_gene_variant|MODIFIER|exon-XM_004486201.3-1|GENE_exon-XM_004486201.3-1|transcript|rna…
NC_021160.1	1803128	+	intron	A	T	1/1	0/0	intron_variant [MODIFIER], non_coding_transcript_variant [MODIFIER]	LOC101494303	32	LOC101494303	equilibrative nucleotide transporter 3-like	PROTEIN_CODING	2530.42	PASS	AC=2;AF=0.500;AN=4;ANN=T|upstream_gene_variant|MODIFIER|LOC113785261|gene-LOC113785261|transcript|XR_003471401.1|snRNA||n.-947A>T|||||845|,T|downstream_gene_variant|MODIFIER|LOC101507948|gene-LOC101507948|transcript|XM_004486201.3|protein_coding||c.*6930A>T|||||3148|WARNING_TRANSCRIPT_NO_START_CODON,T|downstream_gene_variant|MODIFIER|exon-XM_004486201.3-1|GENE_exon-XM_004486201.3-1|transcript|rna…
NC_021160.1	1803130	+	intron	G	T	1/1	0/0	intron_variant [MODIFIER], non_coding_transcript_variant [MODIFIER]	LOC101494303	32	LOC101494303	equilibrative nucleotide transporter 3-like	PROTEIN_CODING	2485.42	PASS	AC=2;AF=0.500;AN=4;ANN=T|upstream_gene_variant|MODIFIER|LOC113785261|gene-LOC113785261|transcript|XR_003471401.1|snRNA||n.-945G>T|||||843|,T|downstream_gene_variant|MODIFIER|LOC101507948|gene-LOC101507948|transcript|XM_004486201.3|protein_coding||c.*6932G>T|||||3150|WARNING_TRANSCRIPT_NO_START_CODON,T|downstream_gene_variant|MODIFIER|exon-XM_004486201.3-1|GENE_exon-XM_004486201.3-1|transcript|rna…
NC_021160.1	1803139	+	intron	C	T	1/1	0/0	intron_variant [MODIFIER], non_coding_transcript_variant [MODIFIER]	LOC101494303	32	LOC101494303	equilibrative nucleotide transporter 3-like	PROTEIN_CODING	2508.42	PASS	AC=2;AF=0.500;AN=4;ANN=T|upstream_gene_variant|MODIFIER|LOC113785261|gene-LOC113785261|transcript|XR_003471401.1|snRNA||n.-936C>T|||||834|,T|downstream_gene_variant|MODIFIER|LOC101507948|gene-LOC101507948|transcript|XM_004486201.3|protein_coding||c.*6941C>T|||||3159|WARNING_TRANSCRIPT_NO_START_CODON,T|downstream_gene_variant|MODIFIER|exon-XM_004486201.3-1|GENE_exon-XM_004486201.3-1|transcript|rna…
NC_021160.1	1803144	+	intron	C	G	1/1	0/0	intron_variant [MODIFIER], non_coding_transcript_variant [MODIFIER]	LOC101494303	32	LOC101494303	equilibrative nucleotide transporter 3-like	PROTEIN_CODING	2493.42	PASS	AC=2;AF=0.500;AN=4;ANN=G|upstream_gene_variant|MODIFIER|LOC113785261|gene-LOC113785261|transcript|XR_003471401.1|snRNA||n.-931C>G|||||829|,G|downstream_gene_variant|MODIFIER|LOC101507948|gene-LOC101507948|transcript|XM_004486201.3|protein_coding||c.*6946C>G|||||3164|WARNING_TRANSCRIPT_NO_START_CODON,G|downstream_gene_variant|MODIFIER|exon-XM_004486201.3-1|GENE_exon-XM_004486201.3-1|transcript|rna…
NC_021160.1	1803160	+	intron	A	T	1/1	0/0	intron_variant [MODIFIER], non_coding_transcript_variant [MODIFIER]	LOC101494303	32	LOC101494303	equilibrative nucleotide transporter 3-like	PROTEIN_CODING	1210.42	PASS	AC=2;AF=0.500;AN=4;ANN=T|upstream_gene_variant|MODIFIER|LOC113785261|gene-LOC113785261|transcript|XR_003471401.1|snRNA||n.-915A>T|||||813|,T|downstream_gene_variant|MODIFIER|LOC101507948|gene-LOC101507948|transcript|XM_004486201.3|protein_coding||c.*6962A>T|||||3180|WARNING_TRANSCRIPT_NO_START_CODON,T|downstream_gene_variant|MODIFIER|exon-XM_004486201.3-1|GENE_exon-XM_004486201.3-1|transcript|rna…
NC_021160.1	1803214	+	CDS	C	T	1/1	0/0	missense_variant [MODERATE], non_coding_transcript_variant [MODIFIER]	LOC101494303	32	LOC101494303	equilibrative nucleotide transporter 3-like	PROTEIN_CODING	1176.42	PASS	AC=2;AF=0.500;AN=4;ANN=T|missense_variant|MODERATE|exon-XM_004485636.3-1|GENE_exon-XM_004485636.3-1|transcript|rna-XM_004485636.3|protein_coding|8/9|c.914C>T|p.Ala305Val|980/1340|914/1152|305/383||,T|missense_variant|MODERATE|exon-XM_004485635.3-1|GENE_exon-XM_004485635.3-1|transcript|rna-XM_004485635.3|protein_coding|8/9|c.914C>T|p.Ala305Val|980/1547|914/1266|305/421||,T|upstream_gene_variant|MO…
NC_021160.1	1803230	+	CDS	A	G	1/1	0/0	synonymous_variant [LOW], non_coding_transcript_variant [MODIFIER]	LOC101494303	32	LOC101494303	equilibrative nucleotide transporter 3-like	PROTEIN_CODING	756.42	PASS	AC=2;AF=0.500;AN=4;ANN=G|synonymous_variant|LOW|exon-XM_004485636.3-1|GENE_exon-XM_004485636.3-1|transcript|rna-XM_004485636.3|protein_coding|8/9|c.930A>G|p.Ser310Ser|996/1340|930/1152|310/383||,G|synonymous_variant|LOW|exon-XM_004485635.3-1|GENE_exon-XM_004485635.3-1|transcript|rna-XM_004485635.3|protein_coding|8/9|c.930A>G|p.Ser310Ser|996/1547|930/1266|310/421||,G|upstream_gene_variant|MODIFIER…
NC_021160.1	1803257	+	CDS	G	C	1/1	0/0	missense_variant [MODERATE], non_coding_transcript_variant [MODIFIER]	LOC101494303	32	LOC101494303	equilibrative nucleotide transporter 3-like	PROTEIN_CODING	1176.42	PASS	AC=2;AF=0.500;AN=4;ANN=C|missense_variant|MODERATE|exon-XM_004485636.3-1|GENE_exon-XM_004485636.3-1|transcript|rna-XM_004485636.3|protein_coding|8/9|c.957G>C|p.Met319Ile|1023/1340|957/1152|319/383||,C|missense_variant|MODERATE|exon-XM_004485635.3-1|GENE_exon-XM_004485635.3-1|transcript|rna-XM_004485635.3|protein_coding|8/9|c.957G>C|p.Met319Ile|1023/1547|957/1266|319/421||,C|upstream_gene_variant|…
NC_021160.1	1803273	+	CDS	T	C	1/1	0/0	synonymous_variant [LOW], non_coding_transcript_variant [MODIFIER]	LOC101494303	32	LOC101494303	equilibrative nucleotide transporter 3-like	PROTEIN_CODING	1119.42	PASS	AC=2;AF=0.500;AN=4;ANN=C|synonymous_variant|LOW|exon-XM_004485636.3-1|GENE_exon-XM_004485636.3-1|transcript|rna-XM_004485636.3|protein_coding|8/9|c.973T>C|p.Leu325Leu|1039/1340|973/1152|325/383||,C|synonymous_variant|LOW|exon-XM_004485635.3-1|GENE_exon-XM_004485635.3-1|transcript|rna-XM_004485635.3|protein_coding|8/9|c.973T>C|p.Leu325Leu|1039/1547|973/1266|325/421||,C|upstream_gene_variant|MODIFI…
NC_021160.1	1803430	+	CDS	T	C	1/1	0/0	missense_variant [MODERATE], non_coding_transcript_variant [MODIFIER]	LOC101494303	32	LOC101494303	equilibrative nucleotide transporter 3-like	PROTEIN_CODING	1717.42	PASS	AC=2;AF=0.500;AN=4;ANN=C|missense_variant|MODERATE|exon-XM_004485636.3-1|GENE_exon-XM_004485636.3-1|transcript|rna-XM_004485636.3|protein_coding|8/9|c.1130T>C|p.Ile377Thr|1196/1340|1130/1152|377/383||,C|missense_variant|MODERATE|exon-XM_004485635.3-1|GENE_exon-XM_004485635.3-1|transcript|rna-XM_004485635.3|protein_coding|8/9|c.1130T>C|p.Ile377Thr|1196/1547|1130/1266|377/421||,C|upstream_gene_vari…
NC_021160.1	1803477	+	intron	T	G	1/1	0/0	intron_variant [MODIFIER], non_coding_transcript_variant [MODIFIER]	LOC101494303	32	LOC101494303	equilibrative nucleotide transporter 3-like	PROTEIN_CODING	1718.42	PASS	AC=2;AF=0.500;AN=4;ANN=G|upstream_gene_variant|MODIFIER|LOC113785261|gene-LOC113785261|transcript|XR_003471401.1|snRNA||n.-598T>G|||||496|,G|downstream_gene_variant|MODIFIER|LOC101507948|gene-LOC101507948|transcript|XM_004486201.3|protein_coding||c.*7279T>G|||||3497|WARNING_TRANSCRIPT_NO_START_CODON,G|downstream_gene_variant|MODIFIER|exon-XM_004486201.3-1|GENE_exon-XM_004486201.3-1|transcript|rna…
NC_021160.1	1803532	+	intron	G	A	1/1	0/0	intron_variant [MODIFIER], non_coding_transcript_variant [MODIFIER]	LOC101494303	32	LOC101494303	equilibrative nucleotide transporter 3-like	PROTEIN_CODING	1513.42	PASS	AC=2;AF=0.500;AN=4;ANN=A|upstream_gene_variant|MODIFIER|LOC113785261|gene-LOC113785261|transcript|XR_003471401.1|snRNA||n.-543G>A|||||441|,A|downstream_gene_variant|MODIFIER|LOC101507948|gene-LOC101507948|transcript|XM_004486201.3|protein_coding||c.*7334G>A|||||3552|WARNING_TRANSCRIPT_NO_START_CODON,A|downstream_gene_variant|MODIFIER|exon-XM_004486201.3-1|GENE_exon-XM_004486201.3-1|transcript|rna…
NC_021160.1	1803737	+	exon	T	C	1/1	0/0	3_prime_UTR_variant [MODIFIER], non_coding_transcript_variant [MODIFIER]	LOC101494303	32	LOC101494303	equilibrative nucleotide transporter 3-like	PROTEIN_CODING	3218.42	PASS	AC=2;AF=0.500;AN=4;ANN=C|3_prime_UTR_variant|MODIFIER|exon-XM_004485635.3-1|GENE_exon-XM_004485635.3-1|transcript|rna-XM_004485635.3|protein_coding|9/9|c.*70T>C|||||70|,C|upstream_gene_variant|MODIFIER|LOC113785261|gene-LOC113785261|transcript|XR_003471401.1|snRNA||n.-338T>C|||||236|,C|downstream_gene_variant|MODIFIER|LOC101507948|gene-LOC101507948|transcript|XM_004486201.3|protein_coding||c.*753…
NC_021160.1	1803742	+	exon	T	A	1/1	0/0	3_prime_UTR_variant [MODIFIER], non_coding_transcript_variant [MODIFIER]	LOC101494303	32	LOC101494303	equilibrative nucleotide transporter 3-like	PROTEIN_CODING	3219.42	PASS	AC=2;AF=0.500;AN=4;ANN=A|3_prime_UTR_variant|MODIFIER|exon-XM_004485635.3-1|GENE_exon-XM_004485635.3-1|transcript|rna-XM_004485635.3|protein_coding|9/9|c.*75T>A|||||75|,A|upstream_gene_variant|MODIFIER|LOC113785261|gene-LOC113785261|transcript|XR_003471401.1|snRNA||n.-333T>A|||||231|,A|downstream_gene_variant|MODIFIER|LOC101507948|gene-LOC101507948|transcript|XM_004486201.3|protein_coding||c.*754…
NC_021160.1	1803791	+	exon	A	T	1/1	0/0	3_prime_UTR_variant [MODIFIER], non_coding_transcript_variant [MODIFIER]	LOC101494303	32	LOC101494303	equilibrative nucleotide transporter 3-like	PROTEIN_CODING	1699.42	PASS	AC=2;AF=0.500;AN=4;ANN=T|3_prime_UTR_variant|MODIFIER|exon-XM_004485635.3-1|GENE_exon-XM_004485635.3-1|transcript|rna-XM_004485635.3|protein_coding|9/9|c.*124A>T|||||124|,T|upstream_gene_variant|MODIFIER|LOC113785261|gene-LOC113785261|transcript|XR_003471401.1|snRNA||n.-284A>T|||||182|,T|downstream_gene_variant|MODIFIER|LOC101507948|gene-LOC101507948|transcript|XM_004486201.3|protein_coding||c.*7…
NC_021160.1	1804058	-	snRNA	A	G	1/1	0/0	non_coding_transcript_exon_variant [MODIFIER], non_coding_transcript_variant [MODIFIER]	LOC113785261	1	LOC113785261	U6 spliceosomal RNA	snRNA	1027.42	PASS	AC=2;AF=0.500;AN=4;ANN=G|downstream_gene_variant|MODIFIER|LOC101507948|gene-LOC101507948|transcript|XM_004486201.3|protein_coding||c.*7860A>G|||||4078|WARNING_TRANSCRIPT_NO_START_CODON,G|downstream_gene_variant|MODIFIER|exon-XM_004486201.3-1|GENE_exon-XM_004486201.3-1|transcript|rna-XM_004486201.3|protein_coding||c.*4116A>G|||||4078|,G|downstream_gene_variant|MODIFIER|exon-XM_004485636.3-1|GENE_e…
NC_021160.1	1811434	+	exon	A	AT	1/1	0/0	5_prime_UTR_variant [MODIFIER], intron_variant [MODIFIER], non_coding_transcript_variant [MODIFIER]	LOC101494927	56	LOC101494927	equilibrative nucleotide transporter 3-like	PROTEIN_CODING	1323.38	MQ40	AC=2;AF=0.500;AN=4;ANN=AT|5_prime_UTR_variant|MODIFIER|exon-XM_027332645.1-1|GENE_exon-XM_027332645.1-1|transcript|rna-XM_027332645.1|protein_coding|1/10|c.-232dupT|||||533|INFO_REALIGN_3_PRIME,AT|5_prime_UTR_variant|MODIFIER|exon-XM_027332648.1-1|GENE_exon-XM_027332648.1-1|transcript|rna-XM_027332648.1|protein_coding|1/10|c.-227dupT|||||533|INFO_REALIGN_3_PRIME,AT|upstream_gene_variant|MODIFIER|…
NC_021160.1	1811463	+	exon	A	AT	1/1	0/0	5_prime_UTR_variant [MODIFIER], intron_variant [MODIFIER], non_coding_transcript_variant [MODIFIER]	LOC101494927	56	LOC101494927	equilibrative nucleotide transporter 3-like	PROTEIN_CODING	2227.38	MQ40	AC=2;AF=0.500;AN=4;ANN=AT|5_prime_UTR_variant|MODIFIER|exon-XM_027332645.1-1|GENE_exon-XM_027332645.1-1|transcript|rna-XM_027332645.1|protein_coding|1/10|c.-211_-210insT|||||512|,AT|5_prime_UTR_variant|MODIFIER|exon-XM_027332648.1-1|GENE_exon-XM_027332648.1-1|transcript|rna-XM_027332648.1|protein_coding|1/10|c.-206_-205insT|||||512|,AT|upstream_gene_variant|MODIFIER|exon-XM_027332657.1-1|GENE_exo…
NC_021160.1	1811464	+	exon	C	CTTCTTAT	1/1	0/0	5_prime_UTR_variant [MODIFIER], intron_variant [MODIFIER], non_coding_transcript_variant [MODIFIER]	LOC101494927	56	LOC101494927	equilibrative nucleotide transporter 3-like	PROTEIN_CODING	2252.38	MQ40	AC=2;AF=0.500;AN=4;ANN=CTTCTTAT|5_prime_UTR_variant|MODIFIER|exon-XM_027332645.1-1|GENE_exon-XM_027332645.1-1|transcript|rna-XM_027332645.1|protein_coding|1/10|c.-209_-208insTCTTATT|||||510|INFO_REALIGN_3_PRIME,CTTCTTAT|5_prime_UTR_variant|MODIFIER|exon-XM_027332648.1-1|GENE_exon-XM_027332648.1-1|transcript|rna-XM_027332648.1|protein_coding|1/10|c.-204_-203insTCTTATT|||||510|INFO_REALIGN_3_PRIME,…
NC_021160.1	1811476	+	exon	A	G	1/1	0/0	5_prime_UTR_premature_start_codon_gain_variant [LOW], 5_prime_UTR_variant [MODIFIER], intron_variant [MODIFIER], non_coding_transcript_variant [MODIFIER]	LOC101494927	56	LOC101494927	equilibrative nucleotide transporter 3-like	PROTEIN_CODING	2045.42	MQ40	AC=2;AF=0.500;AN=4;ANN=G|5_prime_UTR_premature_start_codon_gain_variant|LOW|exon-XM_027332645.1-1|GENE_exon-XM_027332645.1-1|transcript|rna-XM_027332645.1|protein_coding|1/10|c.-198A>G||||||,G|5_prime_UTR_premature_start_codon_gain_variant|LOW|exon-XM_027332648.1-1|GENE_exon-XM_027332648.1-1|transcript|rna-XM_027332648.1|protein_coding|1/10|c.-193A>G||||||,G|5_prime_UTR_variant|MODIFIER|exon-XM_0…
NC_021160.1	1811555	+	exon	T	C	1/1	0/0	5_prime_UTR_variant [MODIFIER], intron_variant [MODIFIER], non_coding_transcript_variant [MODIFIER]	LOC101494927	56	LOC101494927	equilibrative nucleotide transporter 3-like	PROTEIN_CODING	2041.42	MQ40	AC=2;AF=0.500;AN=4;ANN=C|5_prime_UTR_variant|MODIFIER|exon-XM_027332645.1-1|GENE_exon-XM_027332645.1-1|transcript|rna-XM_027332645.1|protein_coding|1/10|c.-119T>C|||||421|,C|5_prime_UTR_variant|MODIFIER|exon-XM_027332648.1-1|GENE_exon-XM_027332648.1-1|transcript|rna-XM_027332648.1|protein_coding|1/10|c.-114T>C|||||421|,C|upstream_gene_variant|MODIFIER|exon-XM_027332657.1-1|GENE_exon-XM_027332657.…
NC_021160.1	1811565	+	exon	C	T	1/1	0/0	5_prime_UTR_premature_start_codon_gain_variant [LOW], 5_prime_UTR_variant [MODIFIER], intron_variant [MODIFIER], non_coding_transcript_variant [MODIFIER]	LOC101494927	56	LOC101494927	equilibrative nucleotide transporter 3-like	PROTEIN_CODING	2080.42	MQ40	AC=2;AF=0.500;AN=4;ANN=T|5_prime_UTR_premature_start_codon_gain_variant|LOW|exon-XM_027332645.1-1|GENE_exon-XM_027332645.1-1|transcript|rna-XM_027332645.1|protein_coding|1/10|c.-109C>T||||||,T|5_prime_UTR_premature_start_codon_gain_variant|LOW|exon-XM_027332648.1-1|GENE_exon-XM_027332648.1-1|transcript|rna-XM_027332648.1|protein_coding|1/10|c.-104C>T||||||,T|5_prime_UTR_variant|MODIFIER|exon-XM_0…
NC_021160.1	1811580	+	exon	C	A	1/1	0/0	5_prime_UTR_variant [MODIFIER], intron_variant [MODIFIER], non_coding_transcript_variant [MODIFIER]	LOC101494927	56	LOC101494927	equilibrative nucleotide transporter 3-like	PROTEIN_CODING	2104.42	MQ40	AC=2;AF=0.500;AN=4;ANN=A|5_prime_UTR_variant|MODIFIER|exon-XM_027332645.1-1|GENE_exon-XM_027332645.1-1|transcript|rna-XM_027332645.1|protein_coding|1/10|c.-94C>A|||||396|,A|5_prime_UTR_variant|MODIFIER|exon-XM_027332648.1-1|GENE_exon-XM_027332648.1-1|transcript|rna-XM_027332648.1|protein_coding|1/10|c.-89C>A|||||396|,A|upstream_gene_variant|MODIFIER|exon-XM_027332657.1-1|GENE_exon-XM_027332657.1-…
NC_021160.1	1811586	+	exon	T	G	1/1	0/0	5_prime_UTR_variant [MODIFIER], intron_variant [MODIFIER], non_coding_transcript_variant [MODIFIER]	LOC101494927	56	LOC101494927	equilibrative nucleotide transporter 3-like	PROTEIN_CODING	2063.42	MQ40	AC=2;AF=0.500;AN=4;ANN=G|5_prime_UTR_variant|MODIFIER|exon-XM_027332645.1-1|GENE_exon-XM_027332645.1-1|transcript|rna-XM_027332645.1|protein_coding|1/10|c.-88T>G|||||390|,G|5_prime_UTR_variant|MODIFIER|exon-XM_027332648.1-1|GENE_exon-XM_027332648.1-1|transcript|rna-XM_027332648.1|protein_coding|1/10|c.-83T>G|||||390|,G|upstream_gene_variant|MODIFIER|exon-XM_027332657.1-1|GENE_exon-XM_027332657.1-…
NC_021160.1	1811628	+	exon	A	AATGTT	1/1	0/0	5_prime_UTR_variant [MODIFIER], intron_variant [MODIFIER], non_coding_transcript_variant [MODIFIER]	LOC101494927	56	LOC101494927	equilibrative nucleotide transporter 3-like	PROTEIN_CODING	1878.38	PASS	AC=2;AF=0.500;AN=4;ANN=AATGTT|5_prime_UTR_variant|MODIFIER|exon-XM_027332645.1-1|GENE_exon-XM_027332645.1-1|transcript|rna-XM_027332645.1|protein_coding|1/10|c.-42_-41insTATGT|||||343|INFO_REALIGN_3_PRIME,AATGTT|5_prime_UTR_variant|MODIFIER|exon-XM_027332648.1-1|GENE_exon-XM_027332648.1-1|transcript|rna-XM_027332648.1|protein_coding|1/10|c.-37_-36insTATGT|||||343|INFO_REALIGN_3_PRIME,AATGTT|upstr…
NC_021160.1	1811791	+	intron	A	ACT	1/1	0/0	intron_variant [MODIFIER], non_coding_transcript_variant [MODIFIER]	LOC101494927	56	LOC101494927	equilibrative nucleotide transporter 3-like	PROTEIN_CODING	2479.38	PASS	AC=2;AF=0.500;AN=4;ANN=ACT|upstream_gene_variant|MODIFIER|exon-XM_027332657.1-1|GENE_exon-XM_027332657.1-1|transcript|rna-XM_027332657.1|protein_coding||c.-185_-184insCT|||||5|,ACT|upstream_gene_variant|MODIFIER|exon-XM_027332652.1-1|GENE_exon-XM_027332652.1-1|transcript|rna-XM_027332652.1|protein_coding||c.-185_-184insCT|||||12|,ACT|upstream_gene_variant|MODIFIER|exon-XM_027332659.1-1|GENE_exon-…
NC_021160.1	1811800	+	exon	C	G	1/1	0/0	5_prime_UTR_premature_start_codon_gain_variant [LOW], 5_prime_UTR_variant [MODIFIER], intron_variant [MODIFIER], non_coding_transcript_variant [MODIFIER]	LOC101494927	56	LOC101494927	equilibrative nucleotide transporter 3-like	PROTEIN_CODING	2487.42	PASS	AC=2;AF=0.500;AN=4;ANN=G|5_prime_UTR_premature_start_codon_gain_variant|LOW|exon-XM_027332657.1-1|GENE_exon-XM_027332657.1-1|transcript|rna-XM_027332657.1|protein_coding|1/10|c.-30C>G||||||,G|5_prime_UTR_variant|MODIFIER|exon-XM_027332657.1-1|GENE_exon-XM_027332657.1-1|transcript|rna-XM_027332657.1|protein_coding|1/10|c.-30C>G|||||176|,G|upstream_gene_variant|MODIFIER|exon-XM_027332652.1-1|GENE_e…
NC_021160.1	1811875	+	exon	A	T	1/1	0/0	5_prime_UTR_premature_start_codon_gain_variant [LOW], 5_prime_UTR_variant [MODIFIER], intron_variant [MODIFIER], non_coding_transcript_variant [MODIFIER]	LOC101494927	56	LOC101494927	equilibrative nucleotide transporter 3-like	PROTEIN_CODING	2485.42	PASS	AC=2;AF=0.500;AN=4;ANN=T|5_prime_UTR_premature_start_codon_gain_variant|LOW|exon-XM_027332659.1-1|GENE_exon-XM_027332659.1-1|transcript|rna-XM_027332659.1|protein_coding|1/10|c.-101A>T||||||,T|5_prime_UTR_premature_start_codon_gain_variant|LOW|exon-XM_027332660.1-1|GENE_exon-XM_027332660.1-1|transcript|rna-XM_027332660.1|protein_coding|1/9|c.-101A>T||||||,T|5_prime_UTR_variant|MODIFIER|exon-XM_02…
NC_021160.1	1811876	+	exon	G	C	1/1	0/0	5_prime_UTR_variant [MODIFIER], intron_variant [MODIFIER], non_coding_transcript_variant [MODIFIER]	LOC101494927	56	LOC101494927	equilibrative nucleotide transporter 3-like	PROTEIN_CODING	2485.42	PASS	AC=2;AF=0.500;AN=4;ANN=C|5_prime_UTR_variant|MODIFIER|exon-XM_027332659.1-1|GENE_exon-XM_027332659.1-1|transcript|rna-XM_027332659.1|protein_coding|1/10|c.-100G>C|||||100|,C|5_prime_UTR_variant|MODIFIER|exon-XM_027332660.1-1|GENE_exon-XM_027332660.1-1|transcript|rna-XM_027332660.1|protein_coding|1/9|c.-100G>C|||||100|,C|intron_variant|MODIFIER|exon-XM_027332643.1-1|GENE_exon-XM_027332643.1-1|tran…
NC_021160.1	1812000	+	CDS	G	C	1/1	0/0	missense_variant [MODERATE], non_coding_transcript_variant [MODIFIER]	LOC101494927	56	LOC101494927	equilibrative nucleotide transporter 3-like	PROTEIN_CODING	1361.42	PASS	AC=2;AF=0.500;AN=4;ANN=C|missense_variant|MODERATE|exon-XM_027332643.1-1|GENE_exon-XM_027332643.1-1|transcript|rna-XM_027332643.1|protein_coding|2/10|c.25G>C|p.Glu9Gln|116/1462|25/1356|9/451||,C|missense_variant|MODERATE|exon-XM_027332651.1-1|GENE_exon-XM_027332651.1-1|transcript|rna-XM_027332651.1|protein_coding|2/10|c.25G>C|p.Glu9Gln|93/1439|25/1356|9/451||,C|missense_variant|MODERATE|exon-XM_0…
NC_021160.1	1813014	+	intron	GA	G	1/1	0/0	intron_variant [MODIFIER], non_coding_transcript_variant [MODIFIER]	LOC101494927	56	LOC101494927	equilibrative nucleotide transporter 3-like	PROTEIN_CODING	2949.38	PASS	AC=2;AF=0.500;AN=4;ANN=G|intron_variant|MODIFIER|exon-XM_027332643.1-1|GENE_exon-XM_027332643.1-1|transcript|rna-XM_027332643.1|protein_coding|6/9|c.553+53delA||||||,G|intron_variant|MODIFIER|exon-XM_027332651.1-1|GENE_exon-XM_027332651.1-1|transcript|rna-XM_027332651.1|protein_coding|6/9|c.553+53delA||||||,G|intron_variant|MODIFIER|exon-XM_027332645.1-1|GENE_exon-XM_027332645.1-1|transcript|rna-…
NC_021160.1	1813021	+	intron	A	T	1/1	0/0	intron_variant [MODIFIER], non_coding_transcript_variant [MODIFIER]	LOC101494927	56	LOC101494927	equilibrative nucleotide transporter 3-like	PROTEIN_CODING	2985.42	PASS	AC=2;AF=0.500;AN=4;ANN=T|intron_variant|MODIFIER|exon-XM_027332643.1-1|GENE_exon-XM_027332643.1-1|transcript|rna-XM_027332643.1|protein_coding|6/9|c.553+59A>T||||||,T|intron_variant|MODIFIER|exon-XM_027332651.1-1|GENE_exon-XM_027332651.1-1|transcript|rna-XM_027332651.1|protein_coding|6/9|c.553+59A>T||||||,T|intron_variant|MODIFIER|exon-XM_027332645.1-1|GENE_exon-XM_027332645.1-1|transcript|rna-XM…
NC_021160.1	1813046	+	intron	G	A	1/1	0/0	intron_variant [MODIFIER], non_coding_transcript_variant [MODIFIER]	LOC101494927	56	LOC101494927	equilibrative nucleotide transporter 3-like	PROTEIN_CODING	1543.42	PASS	AC=2;AF=0.500;AN=4;ANN=A|intron_variant|MODIFIER|exon-XM_027332643.1-1|GENE_exon-XM_027332643.1-1|transcript|rna-XM_027332643.1|protein_coding|6/9|c.554-71G>A||||||,A|intron_variant|MODIFIER|exon-XM_027332651.1-1|GENE_exon-XM_027332651.1-1|transcript|rna-XM_027332651.1|protein_coding|6/9|c.554-71G>A||||||,A|intron_variant|MODIFIER|exon-XM_027332645.1-1|GENE_exon-XM_027332645.1-1|transcript|rna-XM…
NC_021160.1	1813059	+	intron	A	T	1/1	0/0	intron_variant [MODIFIER], non_coding_transcript_variant [MODIFIER]	LOC101494927	56	LOC101494927	equilibrative nucleotide transporter 3-like	PROTEIN_CODING	1489.42	PASS	AC=2;AF=0.500;AN=4;ANN=T|intron_variant|MODIFIER|exon-XM_027332643.1-1|GENE_exon-XM_027332643.1-1|transcript|rna-XM_027332643.1|protein_coding|6/9|c.554-58A>T||||||,T|intron_variant|MODIFIER|exon-XM_027332651.1-1|GENE_exon-XM_027332651.1-1|transcript|rna-XM_027332651.1|protein_coding|6/9|c.554-58A>T||||||,T|intron_variant|MODIFIER|exon-XM_027332645.1-1|GENE_exon-XM_027332645.1-1|transcript|rna-XM…
NC_021160.1	1813097	+	intron	A	T	1/1	0/0	intron_variant [MODIFIER], non_coding_transcript_variant [MODIFIER]	LOC101494927	56	LOC101494927	equilibrative nucleotide transporter 3-like	PROTEIN_CODING	1369.42	PASS	AC=2;AF=0.500;AN=4;ANN=T|intron_variant|MODIFIER|exon-XM_027332643.1-1|GENE_exon-XM_027332643.1-1|transcript|rna-XM_027332643.1|protein_coding|6/9|c.554-20A>T||||||,T|intron_variant|MODIFIER|exon-XM_027332651.1-1|GENE_exon-XM_027332651.1-1|transcript|rna-XM_027332651.1|protein_coding|6/9|c.554-20A>T||||||,T|intron_variant|MODIFIER|exon-XM_027332645.1-1|GENE_exon-XM_027332645.1-1|transcript|rna-XM…
NC_021160.1	1813109	+	intron	T	G	1/1	0/0	splice_region_variant&intron_variant [LOW], non_coding_transcript_variant [MODIFIER]	LOC101494927	56	LOC101494927	equilibrative nucleotide transporter 3-like	PROTEIN_CODING	1245.42	PASS	AC=2;AF=0.500;AN=4;ANN=G|splice_region_variant&intron_variant|LOW|exon-XM_027332643.1-1|GENE_exon-XM_027332643.1-1|transcript|rna-XM_027332643.1|protein_coding|6/9|c.554-8T>G||||||,G|splice_region_variant&intron_variant|LOW|exon-XM_027332651.1-1|GENE_exon-XM_027332651.1-1|transcript|rna-XM_027332651.1|protein_coding|6/9|c.554-8T>G||||||,G|splice_region_variant&intron_variant|LOW|exon-XM_027332645…
NC_021160.1	1813652	+	CDS	G	T	1/1	0/0	missense_variant [MODERATE], non_coding_transcript_variant [MODIFIER]	LOC101494927	56	LOC101494927	equilibrative nucleotide transporter 3-like	PROTEIN_CODING	1614.42	PASS	AC=2;AF=0.500;AN=4;ANN=T|missense_variant|MODERATE|exon-XM_027332643.1-1|GENE_exon-XM_027332643.1-1|transcript|rna-XM_027332643.1|protein_coding|9/10|c.931G>T|p.Val311Phe|1022/1462|931/1356|311/451||,T|missense_variant|MODERATE|exon-XM_027332651.1-1|GENE_exon-XM_027332651.1-1|transcript|rna-XM_027332651.1|protein_coding|9/10|c.931G>T|p.Val311Phe|999/1439|931/1356|311/451||,T|missense_variant|MODE…
NC_021160.1	1813664	+	CDS	A	T	1/1	0/0	missense_variant [MODERATE], non_coding_transcript_variant [MODIFIER]	LOC101494927	56	LOC101494927	equilibrative nucleotide transporter 3-like	PROTEIN_CODING	1635.42	PASS	AC=2;AF=0.500;AN=4;ANN=T|missense_variant|MODERATE|exon-XM_027332643.1-1|GENE_exon-XM_027332643.1-1|transcript|rna-XM_027332643.1|protein_coding|9/10|c.943A>T|p.Asn315Tyr|1034/1462|943/1356|315/451||,T|missense_variant|MODERATE|exon-XM_027332651.1-1|GENE_exon-XM_027332651.1-1|transcript|rna-XM_027332651.1|protein_coding|9/10|c.943A>T|p.Asn315Tyr|1011/1439|943/1356|315/451||,T|missense_variant|MOD…
NC_021160.1	1813744	+	CDS	C	T	1/1	0/0	synonymous_variant [LOW], non_coding_transcript_variant [MODIFIER]	LOC101494927	56	LOC101494927	equilibrative nucleotide transporter 3-like	PROTEIN_CODING	1456.42	PASS	AC=2;AF=0.500;AN=4;ANN=T|synonymous_variant|LOW|exon-XM_027332643.1-1|GENE_exon-XM_027332643.1-1|transcript|rna-XM_027332643.1|protein_coding|9/10|c.1023C>T|p.Ile341Ile|1114/1462|1023/1356|341/451||,T|synonymous_variant|LOW|exon-XM_027332651.1-1|GENE_exon-XM_027332651.1-1|transcript|rna-XM_027332651.1|protein_coding|9/10|c.1023C>T|p.Ile341Ile|1091/1439|1023/1356|341/451||,T|synonymous_variant|LOW…
NC_021160.1	1813988	+	intron	C	T	1/1	0/0	intron_variant [MODIFIER], non_coding_transcript_variant [MODIFIER]	LOC101494927	56	LOC101494927	equilibrative nucleotide transporter 3-like	PROTEIN_CODING	866.42	mrd30	AC=2;AF=0.500;AN=4;ANN=T|intron_variant|MODIFIER|exon-XM_027332643.1-1|GENE_exon-XM_027332643.1-1|transcript|rna-XM_027332643.1|protein_coding|9/9|c.1149+118C>T||||||,T|intron_variant|MODIFIER|exon-XM_027332651.1-1|GENE_exon-XM_027332651.1-1|transcript|rna-XM_027332651.1|protein_coding|9/9|c.1149+118C>T||||||,T|intron_variant|MODIFIER|exon-XM_027332645.1-1|GENE_exon-XM_027332645.1-1|transcript|rn…
NC_021160.1	1814033	+	intron	A	G	1/1	0/0	intron_variant [MODIFIER], non_coding_transcript_variant [MODIFIER]	LOC101494927	56	LOC101494927	equilibrative nucleotide transporter 3-like	PROTEIN_CODING	523.42	mrd30	AC=2;AF=0.500;AN=4;ANN=G|intron_variant|MODIFIER|exon-XM_027332643.1-1|GENE_exon-XM_027332643.1-1|transcript|rna-XM_027332643.1|protein_coding|9/9|c.1149+163A>G||||||,G|intron_variant|MODIFIER|exon-XM_027332651.1-1|GENE_exon-XM_027332651.1-1|transcript|rna-XM_027332651.1|protein_coding|9/9|c.1149+163A>G||||||,G|intron_variant|MODIFIER|exon-XM_027332645.1-1|GENE_exon-XM_027332645.1-1|transcript|rn…
NC_021160.1	1814079	+	intron	A	T	1/1	0/0	intron_variant [MODIFIER], non_coding_transcript_variant [MODIFIER]	LOC101494927	56	LOC101494927	equilibrative nucleotide transporter 3-like	PROTEIN_CODING	1675.42	PASS	AC=2;AF=0.500;AN=4;ANN=T|intron_variant|MODIFIER|exon-XM_027332643.1-1|GENE_exon-XM_027332643.1-1|transcript|rna-XM_027332643.1|protein_coding|9/9|c.1149+209A>T||||||,T|intron_variant|MODIFIER|exon-XM_027332651.1-1|GENE_exon-XM_027332651.1-1|transcript|rna-XM_027332651.1|protein_coding|9/9|c.1149+209A>T||||||,T|intron_variant|MODIFIER|exon-XM_027332645.1-1|GENE_exon-XM_027332645.1-1|transcript|rn…
NC_021160.1	1814087	+	intron	A	G	1/1	0/0	intron_variant [MODIFIER], non_coding_transcript_variant [MODIFIER]	LOC101494927	56	LOC101494927	equilibrative nucleotide transporter 3-like	PROTEIN_CODING	1675.42	PASS	AC=2;AF=0.500;AN=4;ANN=G|intron_variant|MODIFIER|exon-XM_027332643.1-1|GENE_exon-XM_027332643.1-1|transcript|rna-XM_027332643.1|protein_coding|9/9|c.1149+217A>G||||||,G|intron_variant|MODIFIER|exon-XM_027332651.1-1|GENE_exon-XM_027332651.1-1|transcript|rna-XM_027332651.1|protein_coding|9/9|c.1149+217A>G||||||,G|intron_variant|MODIFIER|exon-XM_027332645.1-1|GENE_exon-XM_027332645.1-1|transcript|rn…
NC_021160.1	1814103	+	intron	G	A	1/1	0/0	intron_variant [MODIFIER], non_coding_transcript_variant [MODIFIER]	LOC101494927	56	LOC101494927	equilibrative nucleotide transporter 3-like	PROTEIN_CODING	1770.42	PASS	AC=2;AF=0.500;AN=4;ANN=A|intron_variant|MODIFIER|exon-XM_027332643.1-1|GENE_exon-XM_027332643.1-1|transcript|rna-XM_027332643.1|protein_coding|9/9|c.1149+233G>A||||||,A|intron_variant|MODIFIER|exon-XM_027332651.1-1|GENE_exon-XM_027332651.1-1|transcript|rna-XM_027332651.1|protein_coding|9/9|c.1149+233G>A||||||,A|intron_variant|MODIFIER|exon-XM_027332645.1-1|GENE_exon-XM_027332645.1-1|transcript|rn…
NC_021160.1	1814132	+	intron	C	T	1/1	0/0	intron_variant [MODIFIER], non_coding_transcript_variant [MODIFIER]	LOC101494927	56	LOC101494927	equilibrative nucleotide transporter 3-like	PROTEIN_CODING	2168.42	PASS	AC=2;AF=0.500;AN=4;ANN=T|intron_variant|MODIFIER|exon-XM_027332643.1-1|GENE_exon-XM_027332643.1-1|transcript|rna-XM_027332643.1|protein_coding|9/9|c.1149+262C>T||||||,T|intron_variant|MODIFIER|exon-XM_027332651.1-1|GENE_exon-XM_027332651.1-1|transcript|rna-XM_027332651.1|protein_coding|9/9|c.1149+262C>T||||||,T|intron_variant|MODIFIER|exon-XM_027332645.1-1|GENE_exon-XM_027332645.1-1|transcript|rn…
NC_021160.1	1814135	+	intron	G	GTT	1/1	0/0	intron_variant [MODIFIER], non_coding_transcript_variant [MODIFIER]	LOC101494927	56	LOC101494927	equilibrative nucleotide transporter 3-like	PROTEIN_CODING	2159.38	PASS	AC=2;AF=0.500;AN=4;ANN=GTT|intron_variant|MODIFIER|exon-XM_027332643.1-1|GENE_exon-XM_027332643.1-1|transcript|rna-XM_027332643.1|protein_coding|9/9|c.1149+265_1149+266insTT||||||,GTT|intron_variant|MODIFIER|exon-XM_027332651.1-1|GENE_exon-XM_027332651.1-1|transcript|rna-XM_027332651.1|protein_coding|9/9|c.1149+265_1149+266insTT||||||,GTT|intron_variant|MODIFIER|exon-XM_027332645.1-1|GENE_exon-XM…
NC_021160.1	1814296	+	intron	A	G	1/1	0/0	intron_variant [MODIFIER], non_coding_transcript_variant [MODIFIER]	LOC101494927	56	LOC101494927	equilibrative nucleotide transporter 3-like	PROTEIN_CODING	1168.42	PASS	AC=2;AF=0.500;AN=4;ANN=G|intron_variant|MODIFIER|exon-XM_027332643.1-1|GENE_exon-XM_027332643.1-1|transcript|rna-XM_027332643.1|protein_coding|9/9|c.1149+426A>G||||||,G|intron_variant|MODIFIER|exon-XM_027332651.1-1|GENE_exon-XM_027332651.1-1|transcript|rna-XM_027332651.1|protein_coding|9/9|c.1149+426A>G||||||,G|intron_variant|MODIFIER|exon-XM_027332645.1-1|GENE_exon-XM_027332645.1-1|transcript|rn…
NC_021160.1	1814314	+	intron	G	A	1/1	0/0	splice_region_variant&intron_variant [LOW], intron_variant [MODIFIER], non_coding_transcript_variant [MODIFIER]	LOC101494927	56	LOC101494927	equilibrative nucleotide transporter 3-like	PROTEIN_CODING	1090.42	mrd30	AC=2;AF=0.500;AN=4;ANN=A|splice_region_variant&intron_variant|LOW|exon-XM_027332659.1-1|GENE_exon-XM_027332659.1-1|transcript|rna-XM_027332659.1|protein_coding|8/9|c.1150-4G>A||||||,A|splice_region_variant&intron_variant|LOW|exon-XM_027332660.1-1|GENE_exon-XM_027332660.1-1|transcript|rna-XM_027332660.1|protein_coding|8/8|c.1150-4G>A||||||,A|intron_variant|MODIFIER|exon-XM_027332643.1-1|GENE_exon-…
NC_021160.1	1817031	+	intron	A	C	1/1	0/0	intron_variant [MODIFIER], non_coding_transcript_variant [MODIFIER]	LOC101494927	56	LOC101494927	equilibrative nucleotide transporter 3-like	PROTEIN_CODING	785.42	PASS	AC=2;AF=0.500;AN=4;ANN=C|downstream_gene_variant|MODIFIER|exon-XM_027332659.1-1|GENE_exon-XM_027332659.1-1|transcript|rna-XM_027332659.1|protein_coding||c.*85A>C|||||10|,C|downstream_gene_variant|MODIFIER|exon-XM_027332660.1-1|GENE_exon-XM_027332660.1-1|transcript|rna-XM_027332660.1|protein_coding||c.*2603A>C|||||2405|,C|downstream_gene_variant|MODIFIER|LOC101494927|gene-LOC101494927|transcript|X…
NC_021160.1	1817043	+	intron	A	T	1/1	0/0	intron_variant [MODIFIER], non_coding_transcript_variant [MODIFIER]	LOC101494927	56	LOC101494927	equilibrative nucleotide transporter 3-like	PROTEIN_CODING	1046.42	PASS	AC=2;AF=0.500;AN=4;ANN=T|downstream_gene_variant|MODIFIER|exon-XM_027332659.1-1|GENE_exon-XM_027332659.1-1|transcript|rna-XM_027332659.1|protein_coding||c.*97A>T|||||22|,T|downstream_gene_variant|MODIFIER|exon-XM_027332660.1-1|GENE_exon-XM_027332660.1-1|transcript|rna-XM_027332660.1|protein_coding||c.*2615A>T|||||2417|,T|downstream_gene_variant|MODIFIER|LOC101494927|gene-LOC101494927|transcript|X…
NC_021160.1	1817059	+	intron	C	T	1/1	0/0	intron_variant [MODIFIER], non_coding_transcript_variant [MODIFIER]	LOC101494927	56	LOC101494927	equilibrative nucleotide transporter 3-like	PROTEIN_CODING	1123.42	PASS	AC=2;AF=0.500;AN=4;ANN=T|downstream_gene_variant|MODIFIER|exon-XM_027332659.1-1|GENE_exon-XM_027332659.1-1|transcript|rna-XM_027332659.1|protein_coding||c.*113C>T|||||38|,T|downstream_gene_variant|MODIFIER|exon-XM_027332660.1-1|GENE_exon-XM_027332660.1-1|transcript|rna-XM_027332660.1|protein_coding||c.*2631C>T|||||2433|,T|downstream_gene_variant|MODIFIER|LOC101494927|gene-LOC101494927|transcript|…
NC_021160.1	1817086	+	intron	C	A	1/1	0/0	intron_variant [MODIFIER], non_coding_transcript_variant [MODIFIER]	LOC101494927	56	LOC101494927	equilibrative nucleotide transporter 3-like	PROTEIN_CODING	1315.42	PASS	AC=2;AF=0.500;AN=4;ANN=A|downstream_gene_variant|MODIFIER|exon-XM_027332659.1-1|GENE_exon-XM_027332659.1-1|transcript|rna-XM_027332659.1|protein_coding||c.*140C>A|||||65|,A|downstream_gene_variant|MODIFIER|exon-XM_027332660.1-1|GENE_exon-XM_027332660.1-1|transcript|rna-XM_027332660.1|protein_coding||c.*2658C>A|||||2460|,A|downstream_gene_variant|MODIFIER|LOC101494927|gene-LOC101494927|transcript|…
NC_021160.1	1817110	+	intron	T	TG	1/1	0/0	intron_variant [MODIFIER], non_coding_transcript_variant [MODIFIER]	LOC101494927	56	LOC101494927	equilibrative nucleotide transporter 3-like	PROTEIN_CODING	2411.38	PASS	AC=2;AF=0.500;AN=4;ANN=TG|downstream_gene_variant|MODIFIER|exon-XM_027332659.1-1|GENE_exon-XM_027332659.1-1|transcript|rna-XM_027332659.1|protein_coding||c.*164_*165insG|||||90|,TG|downstream_gene_variant|MODIFIER|exon-XM_027332660.1-1|GENE_exon-XM_027332660.1-1|transcript|rna-XM_027332660.1|protein_coding||c.*2682_*2683insG|||||2485|,TG|downstream_gene_variant|MODIFIER|LOC101494927|gene-LOC10149…
NC_021160.1	1817118	+	intron	G	A	1/1	0/0	intron_variant [MODIFIER], non_coding_transcript_variant [MODIFIER]	LOC101494927	56	LOC101494927	equilibrative nucleotide transporter 3-like	PROTEIN_CODING	2461.42	PASS	AC=2;AF=0.500;AN=4;ANN=A|downstream_gene_variant|MODIFIER|exon-XM_027332659.1-1|GENE_exon-XM_027332659.1-1|transcript|rna-XM_027332659.1|protein_coding||c.*172G>A|||||97|,A|downstream_gene_variant|MODIFIER|exon-XM_027332660.1-1|GENE_exon-XM_027332660.1-1|transcript|rna-XM_027332660.1|protein_coding||c.*2690G>A|||||2492|,A|downstream_gene_variant|MODIFIER|LOC101494927|gene-LOC101494927|transcript|…
NC_021160.1	1817167	+	intron	GCCC	G	1/1	0/0	intron_variant [MODIFIER], non_coding_transcript_variant [MODIFIER]	LOC101494927	56	LOC101494927	equilibrative nucleotide transporter 3-like	PROTEIN_CODING	2465.38	PASS	AC=2;AF=0.500;AN=4;ANN=G|downstream_gene_variant|MODIFIER|exon-XM_027332659.1-1|GENE_exon-XM_027332659.1-1|transcript|rna-XM_027332659.1|protein_coding||c.*222_*224delCCC|||||147|,G|downstream_gene_variant|MODIFIER|exon-XM_027332660.1-1|GENE_exon-XM_027332660.1-1|transcript|rna-XM_027332660.1|protein_coding||c.*2740_*2742delCCC|||||2542|,G|downstream_gene_variant|MODIFIER|LOC101494927|gene-LOC101…
NC_021160.1	1817280	+	intron	C	A	1/1	0/0	intron_variant [MODIFIER], non_coding_transcript_variant [MODIFIER]	LOC101494927	56	LOC101494927	equilibrative nucleotide transporter 3-like	PROTEIN_CODING	1474.42	PASS	AC=2;AF=0.500;AN=4;ANN=A|downstream_gene_variant|MODIFIER|exon-XM_027332659.1-1|GENE_exon-XM_027332659.1-1|transcript|rna-XM_027332659.1|protein_coding||c.*334C>A|||||259|,A|downstream_gene_variant|MODIFIER|exon-XM_027332660.1-1|GENE_exon-XM_027332660.1-1|transcript|rna-XM_027332660.1|protein_coding||c.*2852C>A|||||2654|,A|downstream_gene_variant|MODIFIER|LOC101494927|gene-LOC101494927|transcript…
NC_021160.1	1817297	+	intron	AT	A	1/1	0/0	intron_variant [MODIFIER], non_coding_transcript_variant [MODIFIER]	LOC101494927	56	LOC101494927	equilibrative nucleotide transporter 3-like	PROTEIN_CODING	1855.38	PASS	AC=2;AF=0.500;AN=4;ANN=A|downstream_gene_variant|MODIFIER|exon-XM_027332659.1-1|GENE_exon-XM_027332659.1-1|transcript|rna-XM_027332659.1|protein_coding||c.*352delT|||||277|,A|downstream_gene_variant|MODIFIER|exon-XM_027332660.1-1|GENE_exon-XM_027332660.1-1|transcript|rna-XM_027332660.1|protein_coding||c.*2870delT|||||2672|,A|downstream_gene_variant|MODIFIER|LOC101494927|gene-LOC101494927|transcri…
NC_021160.1	1817338	+	intron	T	A	1/1	0/0	intron_variant [MODIFIER], non_coding_transcript_variant [MODIFIER]	LOC101494927	56	LOC101494927	equilibrative nucleotide transporter 3-like	PROTEIN_CODING	1805.42	PASS	AC=2;AF=0.500;AN=4;ANN=A|downstream_gene_variant|MODIFIER|exon-XM_027332659.1-1|GENE_exon-XM_027332659.1-1|transcript|rna-XM_027332659.1|protein_coding||c.*392T>A|||||317|,A|downstream_gene_variant|MODIFIER|exon-XM_027332660.1-1|GENE_exon-XM_027332660.1-1|transcript|rna-XM_027332660.1|protein_coding||c.*2910T>A|||||2712|,A|downstream_gene_variant|MODIFIER|LOC101494927|gene-LOC101494927|transcript…
NC_021160.1	1817350	+	intron	A	T	1/1	0/0	intron_variant [MODIFIER], non_coding_transcript_variant [MODIFIER]	LOC101494927	56	LOC101494927	equilibrative nucleotide transporter 3-like	PROTEIN_CODING	1947.42	PASS	AC=2;AF=0.500;AN=4;ANN=T|downstream_gene_variant|MODIFIER|exon-XM_027332659.1-1|GENE_exon-XM_027332659.1-1|transcript|rna-XM_027332659.1|protein_coding||c.*404A>T|||||329|,T|downstream_gene_variant|MODIFIER|exon-XM_027332660.1-1|GENE_exon-XM_027332660.1-1|transcript|rna-XM_027332660.1|protein_coding||c.*2922A>T|||||2724|,T|downstream_gene_variant|MODIFIER|LOC101494927|gene-LOC101494927|transcript…
NC_021160.1	1817568	+	intron	A	G	1/1	0/0	intron_variant [MODIFIER], non_coding_transcript_variant [MODIFIER]	LOC101494927	56	LOC101494927	equilibrative nucleotide transporter 3-like	PROTEIN_CODING	1372.42	PASS	AC=2;AF=0.500;AN=4;ANN=G|downstream_gene_variant|MODIFIER|exon-XM_027332659.1-1|GENE_exon-XM_027332659.1-1|transcript|rna-XM_027332659.1|protein_coding||c.*622A>G|||||547|,G|downstream_gene_variant|MODIFIER|exon-XM_027332660.1-1|GENE_exon-XM_027332660.1-1|transcript|rna-XM_027332660.1|protein_coding||c.*3140A>G|||||2942|,G|downstream_gene_variant|MODIFIER|LOC101494927|gene-LOC101494927|transcript…
NC_021160.1	1817598	+	intron	C	T	1/1	0/0	intron_variant [MODIFIER], non_coding_transcript_variant [MODIFIER]	LOC101494927	56	LOC101494927	equilibrative nucleotide transporter 3-like	PROTEIN_CODING	1776.42	PASS	AC=2;AF=0.500;AN=4;ANN=T|downstream_gene_variant|MODIFIER|exon-XM_027332659.1-1|GENE_exon-XM_027332659.1-1|transcript|rna-XM_027332659.1|protein_coding||c.*652C>T|||||577|,T|downstream_gene_variant|MODIFIER|exon-XM_027332660.1-1|GENE_exon-XM_027332660.1-1|transcript|rna-XM_027332660.1|protein_coding||c.*3170C>T|||||2972|,T|downstream_gene_variant|MODIFIER|LOC101494927|gene-LOC101494927|transcript…
NC_021160.1	1817626	+	intron	C	T	1/1	0/0	intron_variant [MODIFIER], non_coding_transcript_variant [MODIFIER]	LOC101494927	56	LOC101494927	equilibrative nucleotide transporter 3-like	PROTEIN_CODING	3154.42	PASS	AC=2;AF=0.500;AN=4;ANN=T|downstream_gene_variant|MODIFIER|exon-XM_027332659.1-1|GENE_exon-XM_027332659.1-1|transcript|rna-XM_027332659.1|protein_coding||c.*680C>T|||||605|,T|downstream_gene_variant|MODIFIER|exon-XM_027332660.1-1|GENE_exon-XM_027332660.1-1|transcript|rna-XM_027332660.1|protein_coding||c.*3198C>T|||||3000|,T|downstream_gene_variant|MODIFIER|LOC101494927|gene-LOC101494927|transcript…
NC_021160.1	1817635	+	intron	T	C	1/1	0/0	intron_variant [MODIFIER], non_coding_transcript_variant [MODIFIER]	LOC101494927	56	LOC101494927	equilibrative nucleotide transporter 3-like	PROTEIN_CODING	3118.42	PASS	AC=2;AF=0.500;AN=4;ANN=C|downstream_gene_variant|MODIFIER|exon-XM_027332659.1-1|GENE_exon-XM_027332659.1-1|transcript|rna-XM_027332659.1|protein_coding||c.*689T>C|||||614|,C|downstream_gene_variant|MODIFIER|exon-XM_027332660.1-1|GENE_exon-XM_027332660.1-1|transcript|rna-XM_027332660.1|protein_coding||c.*3207T>C|||||3009|,C|downstream_gene_variant|MODIFIER|LOC101494927|gene-LOC101494927|transcript…
NC_021160.1	1817746	+	intron	G	A	1/1	0/0	intron_variant [MODIFIER], non_coding_transcript_variant [MODIFIER]	LOC101494927	56	LOC101494927	equilibrative nucleotide transporter 3-like	PROTEIN_CODING	1605.42	PASS	AC=2;AF=0.500;AN=4;ANN=A|downstream_gene_variant|MODIFIER|exon-XM_027332659.1-1|GENE_exon-XM_027332659.1-1|transcript|rna-XM_027332659.1|protein_coding||c.*800G>A|||||725|,A|downstream_gene_variant|MODIFIER|exon-XM_027332660.1-1|GENE_exon-XM_027332660.1-1|transcript|rna-XM_027332660.1|protein_coding||c.*3318G>A|||||3120|,A|downstream_gene_variant|MODIFIER|LOC101494927|gene-LOC101494927|transcript…
NC_021160.1	1817758	+	intron	G	C	1/1	0/0	intron_variant [MODIFIER], non_coding_transcript_variant [MODIFIER]	LOC101494927	56	LOC101494927	equilibrative nucleotide transporter 3-like	PROTEIN_CODING	2695.42	PASS	AC=2;AF=0.500;AN=4;ANN=C|downstream_gene_variant|MODIFIER|exon-XM_027332659.1-1|GENE_exon-XM_027332659.1-1|transcript|rna-XM_027332659.1|protein_coding||c.*812G>C|||||737|,C|downstream_gene_variant|MODIFIER|exon-XM_027332660.1-1|GENE_exon-XM_027332660.1-1|transcript|rna-XM_027332660.1|protein_coding||c.*3330G>C|||||3132|,C|downstream_gene_variant|MODIFIER|LOC101494927|gene-LOC101494927|transcript…
NC_021160.1	1817760	+	intron	GA	G	1/1	0/0	intron_variant [MODIFIER], non_coding_transcript_variant [MODIFIER]	LOC101494927	56	LOC101494927	equilibrative nucleotide transporter 3-like	PROTEIN_CODING	2686.38	PASS	AC=2;AF=0.500;AN=4;ANN=G|downstream_gene_variant|MODIFIER|exon-XM_027332659.1-1|GENE_exon-XM_027332659.1-1|transcript|rna-XM_027332659.1|protein_coding||c.*815delA|||||740|,G|downstream_gene_variant|MODIFIER|exon-XM_027332660.1-1|GENE_exon-XM_027332660.1-1|transcript|rna-XM_027332660.1|protein_coding||c.*3333delA|||||3135|,G|downstream_gene_variant|MODIFIER|LOC101494927|gene-LOC101494927|transcri…
NC_021160.1	1817775	+	intron	T	C	1/1	0/0	intron_variant [MODIFIER], non_coding_transcript_variant [MODIFIER]	LOC101494927	56	LOC101494927	equilibrative nucleotide transporter 3-like	PROTEIN_CODING	2637.42	PASS	AC=2;AF=0.500;AN=4;ANN=C|downstream_gene_variant|MODIFIER|exon-XM_027332659.1-1|GENE_exon-XM_027332659.1-1|transcript|rna-XM_027332659.1|protein_coding||c.*829T>C|||||754|,C|downstream_gene_variant|MODIFIER|exon-XM_027332660.1-1|GENE_exon-XM_027332660.1-1|transcript|rna-XM_027332660.1|protein_coding||c.*3347T>C|||||3149|,C|downstream_gene_variant|MODIFIER|LOC101494927|gene-LOC101494927|transcript…
NC_021160.1	1817776	+	intron	G	T	1/1	0/0	intron_variant [MODIFIER], non_coding_transcript_variant [MODIFIER]	LOC101494927	56	LOC101494927	equilibrative nucleotide transporter 3-like	PROTEIN_CODING	2637.42	PASS	AC=2;AF=0.500;AN=4;ANN=T|downstream_gene_variant|MODIFIER|exon-XM_027332659.1-1|GENE_exon-XM_027332659.1-1|transcript|rna-XM_027332659.1|protein_coding||c.*830G>T|||||755|,T|downstream_gene_variant|MODIFIER|exon-XM_027332660.1-1|GENE_exon-XM_027332660.1-1|transcript|rna-XM_027332660.1|protein_coding||c.*3348G>T|||||3150|,T|downstream_gene_variant|MODIFIER|LOC101494927|gene-LOC101494927|transcript…
NC_021160.1	1817805	+	CDS	C	T	1/1	0/0	missense_variant [MODERATE], non_coding_transcript_variant [MODIFIER]	LOC101494927	56	LOC101494927	equilibrative nucleotide transporter 3-like	PROTEIN_CODING	1323.42	PASS	AC=2;AF=0.500;AN=4;ANN=T|missense_variant|MODERATE|exon-XM_027332643.1-1|GENE_exon-XM_027332643.1-1|transcript|rna-XM_027332643.1|protein_coding|10/10|c.1160C>T|p.Pro387Leu|1251/1462|1160/1356|387/451||,T|missense_variant|MODERATE|exon-XM_027332651.1-1|GENE_exon-XM_027332651.1-1|transcript|rna-XM_027332651.1|protein_coding|10/10|c.1160C>T|p.Pro387Leu|1228/1439|1160/1356|387/451||,T|missense_varia…
NC_021160.1	1817903	+	CDS	T	A	1/1	0/0	missense_variant [MODERATE], non_coding_transcript_variant [MODIFIER]	LOC101494927	56	LOC101494927	equilibrative nucleotide transporter 3-like	PROTEIN_CODING	1328.42	PASS	AC=2;AF=0.500;AN=4;ANN=A|missense_variant|MODERATE|exon-XM_027332643.1-1|GENE_exon-XM_027332643.1-1|transcript|rna-XM_027332643.1|protein_coding|10/10|c.1258T>A|p.Phe420Ile|1349/1462|1258/1356|420/451||,A|missense_variant|MODERATE|exon-XM_027332651.1-1|GENE_exon-XM_027332651.1-1|transcript|rna-XM_027332651.1|protein_coding|10/10|c.1258T>A|p.Phe420Ile|1326/1439|1258/1356|420/451||,A|missense_varia…
NC_021160.1	1817917	+	CDS	G	GGAA	1/1	0/0	conservative_inframe_insertion [MODERATE], non_coding_transcript_variant [MODIFIER]	LOC101494927	56	LOC101494927	equilibrative nucleotide transporter 3-like	PROTEIN_CODING	2455.38	PASS	AC=2;AF=0.500;AN=4;ANN=GGAA|conservative_inframe_insertion|MODERATE|exon-XM_027332643.1-1|GENE_exon-XM_027332643.1-1|transcript|rna-XM_027332643.1|protein_coding|10/10|c.1272_1273insGAA|p.Trp424_Lys425insGlu|1364/1462|1273/1356|425/451||,GGAA|conservative_inframe_insertion|MODERATE|exon-XM_027332651.1-1|GENE_exon-XM_027332651.1-1|transcript|rna-XM_027332651.1|protein_coding|10/10|c.1272_1273insGA…
NC_021160.1	1818016	+	exon	T	A	1/1	0/0	splice_region_variant [LOW], 3_prime_UTR_variant [MODIFIER], non_coding_transcript_variant [MODIFIER]	LOC101494927	56	LOC101494927	equilibrative nucleotide transporter 3-like	PROTEIN_CODING	2440.42	PASS	AC=2;AF=0.500;AN=4;ANN=A|splice_region_variant|LOW|exon-XM_027332643.1-1|GENE_exon-XM_027332643.1-1|transcript|rna-XM_027332643.1|protein_coding|10/10|c.*15T>A||||||,A|splice_region_variant|LOW|exon-XM_027332651.1-1|GENE_exon-XM_027332651.1-1|transcript|rna-XM_027332651.1|protein_coding|10/10|c.*15T>A||||||,A|splice_region_variant|LOW|exon-XM_027332645.1-1|GENE_exon-XM_027332645.1-1|transcript|rn…
NC_021160.1	1823678	+	exon	C	G	1/1	0/0	5_prime_UTR_variant [MODIFIER], non_coding_transcript_variant [MODIFIER]	LOC101508582	20	LOC101508582	lysine-specific demethylase JMJ25-like	PROTEIN_CODING	1270.42	PASS	AC=2;AF=0.500;AN=4;ANN=G|5_prime_UTR_variant|MODIFIER|exon-XM_027330155.1-1|GENE_exon-XM_027330155.1-1|transcript|rna-XM_027330155.1|protein_coding|1/10|c.-104C>G|||||104|WARNING_TRANSCRIPT_NO_STOP_CODON,G|non_coding_transcript_variant|MODIFIER|LOC101508582|gene-LOC101508582|transcript|XM_027330155.1|protein_coding||||||||WARNING_TRANSCRIPT_NO_START_CODON;DP=89;ExcessHet=0.7918;FS=0.000;MLEAC=2;M…
NC_021160.1	1823736	+	exon	GA	G	1/1	0/0	5_prime_UTR_variant [MODIFIER], non_coding_transcript_variant [MODIFIER]	LOC101508582	20	LOC101508582	lysine-specific demethylase JMJ25-like	PROTEIN_CODING	2357.38	PASS	AC=2;AF=0.500;AN=4;ANN=G|5_prime_UTR_variant|MODIFIER|exon-XM_027330155.1-1|GENE_exon-XM_027330155.1-1|transcript|rna-XM_027330155.1|protein_coding|1/10|c.-35delA|||||35|WARNING_TRANSCRIPT_NO_STOP_CODON&INFO_REALIGN_3_PRIME,G|non_coding_transcript_variant|MODIFIER|LOC101508582|gene-LOC101508582|transcript|XM_027330155.1|protein_coding||||||||WARNING_TRANSCRIPT_NO_START_CODON&INFO_REALIGN_3_PRIME;…
NC_021160.1	1823748	+	exon	TAA	T	1/1	0/0	5_prime_UTR_variant [MODIFIER], non_coding_transcript_variant [MODIFIER]	LOC101508582	20	LOC101508582	lysine-specific demethylase JMJ25-like	PROTEIN_CODING	2523.38	PASS	AC=2;AF=0.500;AN=4;ANN=T|5_prime_UTR_variant|MODIFIER|exon-XM_027330155.1-1|GENE_exon-XM_027330155.1-1|transcript|rna-XM_027330155.1|protein_coding|1/10|c.-24_-23delAA|||||23|WARNING_TRANSCRIPT_NO_STOP_CODON&INFO_REALIGN_3_PRIME,T|non_coding_transcript_variant|MODIFIER|LOC101508582|gene-LOC101508582|transcript|XM_027330155.1|protein_coding||||||||WARNING_TRANSCRIPT_NO_START_CODON&INFO_REALIGN_3_P…
NC_021160.1	1823850	+	CDS	T	C	1/1	0/0	synonymous_variant [LOW], non_coding_transcript_variant [MODIFIER]	LOC101508582	20	LOC101508582	lysine-specific demethylase JMJ25-like	PROTEIN_CODING	1478.42	PASS	AC=2;AF=0.500;AN=4;ANN=C|synonymous_variant|LOW|exon-XM_027330155.1-1|GENE_exon-XM_027330155.1-1|transcript|rna-XM_027330155.1|protein_coding|1/10|c.69T>C|p.Arg23Arg|587/3098|69/2580|23/859||WARNING_TRANSCRIPT_NO_STOP_CODON,C|upstream_gene_variant|MODIFIER|exon-XR_003474606.1-1|GENE_exon-XR_003474606.1-1|transcript|rna-XR_003474606.1|pseudogene||n.-4912T>C|||||4912|,C|non_coding_transcript_varian…
NC_021160.1	1823990	+	CDS	T	TGAA	1/1	0/0	disruptive_inframe_insertion [MODERATE], non_coding_transcript_variant [MODIFIER]	LOC101508582	20	LOC101508582	lysine-specific demethylase JMJ25-like	PROTEIN_CODING	1982.38	PASS	AC=2;AF=0.500;AN=4;ANN=TGAA|disruptive_inframe_insertion|MODERATE|exon-XM_027330155.1-1|GENE_exon-XM_027330155.1-1|transcript|rna-XM_027330155.1|protein_coding|1/10|c.224_226dupAGA|p.Lys75dup|745/3098|227/2580|76/859||WARNING_TRANSCRIPT_NO_STOP_CODON&INFO_REALIGN_3_PRIME,TGAA|upstream_gene_variant|MODIFIER|exon-XR_003474606.1-1|GENE_exon-XR_003474606.1-1|transcript|rna-XR_003474606.1|pseudogene||…
NC_021160.1	1824144	+	CDS	C	A	1/1	0/0	missense_variant [MODERATE], non_coding_transcript_variant [MODIFIER]	LOC101508582	20	LOC101508582	lysine-specific demethylase JMJ25-like	PROTEIN_CODING	1953.42	PASS	AC=2;AF=0.500;AN=4;ANN=A|missense_variant|MODERATE|exon-XM_027330155.1-1|GENE_exon-XM_027330155.1-1|transcript|rna-XM_027330155.1|protein_coding|1/10|c.363C>A|p.Asn121Lys|881/3098|363/2580|121/859||WARNING_TRANSCRIPT_NO_STOP_CODON,A|upstream_gene_variant|MODIFIER|exon-XR_003474606.1-1|GENE_exon-XR_003474606.1-1|transcript|rna-XR_003474606.1|pseudogene||n.-4618C>A|||||4618|,A|non_coding_transcript…
NC_021160.1	1824347	+	intron	C	T	1/1	0/0	intron_variant [MODIFIER], non_coding_transcript_variant [MODIFIER]	LOC101508582	20	LOC101508582	lysine-specific demethylase JMJ25-like	PROTEIN_CODING	1732.42	PASS	AC=2;AF=0.500;AN=4;ANN=T|upstream_gene_variant|MODIFIER|exon-XR_003474606.1-1|GENE_exon-XR_003474606.1-1|transcript|rna-XR_003474606.1|pseudogene||n.-4415C>T|||||4415|,T|intron_variant|MODIFIER|exon-XM_027330155.1-1|GENE_exon-XM_027330155.1-1|transcript|rna-XM_027330155.1|protein_coding|1/9|c.543+23C>T||||||WARNING_TRANSCRIPT_NO_STOP_CODON,T|non_coding_transcript_variant|MODIFIER|LOC101508582|gen…
NC_021160.1	1824386	+	intron	A	ATGTG	1/1	0/0	intron_variant [MODIFIER], non_coding_transcript_variant [MODIFIER]	LOC101508582	20	LOC101508582	lysine-specific demethylase JMJ25-like	PROTEIN_CODING	2480.38	PASS	AC=2;AF=0.500;AN=4;ANN=ATGTG|upstream_gene_variant|MODIFIER|exon-XR_003474606.1-1|GENE_exon-XR_003474606.1-1|transcript|rna-XR_003474606.1|pseudogene||n.-4376_-4375insTGTG|||||4375|,ATGTG|intron_variant|MODIFIER|exon-XM_027330155.1-1|GENE_exon-XM_027330155.1-1|transcript|rna-XM_027330155.1|protein_coding|1/9|c.544-38_544-37insTGTG||||||WARNING_TRANSCRIPT_NO_STOP_CODON,ATGTG|non_coding_transcript_…
NC_021160.1	1824412	+	intron	T	G	1/1	0/0	intron_variant [MODIFIER], non_coding_transcript_variant [MODIFIER]	LOC101508582	20	LOC101508582	lysine-specific demethylase JMJ25-like	PROTEIN_CODING	1010.42	PASS	AC=2;AF=0.500;AN=4;ANN=G|upstream_gene_variant|MODIFIER|exon-XR_003474606.1-1|GENE_exon-XR_003474606.1-1|transcript|rna-XR_003474606.1|pseudogene||n.-4350T>G|||||4350|,G|intron_variant|MODIFIER|exon-XM_027330155.1-1|GENE_exon-XM_027330155.1-1|transcript|rna-XM_027330155.1|protein_coding|1/9|c.544-12T>G||||||WARNING_TRANSCRIPT_NO_STOP_CODON,G|non_coding_transcript_variant|MODIFIER|LOC101508582|gen…
NC_021160.1	1824611	+	intron	C	A	1/1	0/0	intron_variant [MODIFIER], non_coding_transcript_variant [MODIFIER]	LOC101508582	20	LOC101508582	lysine-specific demethylase JMJ25-like	PROTEIN_CODING	1713.42	PASS	AC=2;AF=0.500;AN=4;ANN=A|upstream_gene_variant|MODIFIER|exon-XR_003474606.1-1|GENE_exon-XR_003474606.1-1|transcript|rna-XR_003474606.1|pseudogene||n.-4151C>A|||||4151|,A|intron_variant|MODIFIER|exon-XM_027330155.1-1|GENE_exon-XM_027330155.1-1|transcript|rna-XM_027330155.1|protein_coding|2/9|c.671+60C>A||||||WARNING_TRANSCRIPT_NO_STOP_CODON,A|non_coding_transcript_variant|MODIFIER|LOC101508582|gen…
NC_021160.1	1824660	+	intron	T	C	1/1	0/0	intron_variant [MODIFIER], non_coding_transcript_variant [MODIFIER]	LOC101508582	20	LOC101508582	lysine-specific demethylase JMJ25-like	PROTEIN_CODING	1493.42	PASS	AC=2;AF=0.500;AN=4;ANN=C|upstream_gene_variant|MODIFIER|exon-XR_003474606.1-1|GENE_exon-XR_003474606.1-1|transcript|rna-XR_003474606.1|pseudogene||n.-4102T>C|||||4102|,C|intron_variant|MODIFIER|exon-XM_027330155.1-1|GENE_exon-XM_027330155.1-1|transcript|rna-XM_027330155.1|protein_coding|2/9|c.671+109T>C||||||WARNING_TRANSCRIPT_NO_STOP_CODON,C|non_coding_transcript_variant|MODIFIER|LOC101508582|ge…
NC_021160.1	1824682	+	intron	C	G	1/1	0/0	intron_variant [MODIFIER], non_coding_transcript_variant [MODIFIER]	LOC101508582	20	LOC101508582	lysine-specific demethylase JMJ25-like	PROTEIN_CODING	1332.42	PASS	AC=2;AF=0.500;AN=4;ANN=G|upstream_gene_variant|MODIFIER|exon-XR_003474606.1-1|GENE_exon-XR_003474606.1-1|transcript|rna-XR_003474606.1|pseudogene||n.-4080C>G|||||4080|,G|intron_variant|MODIFIER|exon-XM_027330155.1-1|GENE_exon-XM_027330155.1-1|transcript|rna-XM_027330155.1|protein_coding|2/9|c.671+131C>G||||||WARNING_TRANSCRIPT_NO_STOP_CODON,G|non_coding_transcript_variant|MODIFIER|LOC101508582|ge…
NC_021160.1	1824779	+	intron	G	A	1/1	0/0	intron_variant [MODIFIER], non_coding_transcript_variant [MODIFIER]	LOC101508582	20	LOC101508582	lysine-specific demethylase JMJ25-like	PROTEIN_CODING	1594.42	PASS	AC=2;AF=0.500;AN=4;ANN=A|upstream_gene_variant|MODIFIER|exon-XR_003474606.1-1|GENE_exon-XR_003474606.1-1|transcript|rna-XR_003474606.1|pseudogene||n.-3983G>A|||||3983|,A|intron_variant|MODIFIER|exon-XM_027330155.1-1|GENE_exon-XM_027330155.1-1|transcript|rna-XM_027330155.1|protein_coding|2/9|c.672-130G>A||||||WARNING_TRANSCRIPT_NO_STOP_CODON,A|non_coding_transcript_variant|MODIFIER|LOC101508582|ge…
NC_021160.1	1824810	+	intron	G	C	1/1	0/0	intron_variant [MODIFIER], non_coding_transcript_variant [MODIFIER]	LOC101508582	20	LOC101508582	lysine-specific demethylase JMJ25-like	PROTEIN_CODING	1610.42	PASS	AC=2;AF=0.500;AN=4;ANN=C|upstream_gene_variant|MODIFIER|exon-XR_003474606.1-1|GENE_exon-XR_003474606.1-1|transcript|rna-XR_003474606.1|pseudogene||n.-3952G>C|||||3952|,C|intron_variant|MODIFIER|exon-XM_027330155.1-1|GENE_exon-XM_027330155.1-1|transcript|rna-XM_027330155.1|protein_coding|2/9|c.672-99G>C||||||WARNING_TRANSCRIPT_NO_STOP_CODON,C|non_coding_transcript_variant|MODIFIER|LOC101508582|gen…
NC_021160.1	1825192	+	CDS	G	A	1/1	0/0	missense_variant [MODERATE], non_coding_transcript_variant [MODIFIER]	LOC101508582	20	LOC101508582	lysine-specific demethylase JMJ25-like	PROTEIN_CODING	1694.42	PASS	AC=2;AF=0.500;AN=4;ANN=A|missense_variant|MODERATE|exon-XM_027330155.1-1|GENE_exon-XM_027330155.1-1|transcript|rna-XM_027330155.1|protein_coding|4/10|c.864G>A|p.Met288Ile|1382/3098|864/2580|288/859||WARNING_TRANSCRIPT_NO_STOP_CODON,A|upstream_gene_variant|MODIFIER|exon-XR_003474606.1-1|GENE_exon-XR_003474606.1-1|transcript|rna-XR_003474606.1|pseudogene||n.-3570G>A|||||3570|,A|non_coding_transcrip…
NC_021160.1	1825395	+	intron	A	G	1/1	0/0	splice_region_variant&intron_variant [LOW], non_coding_transcript_variant [MODIFIER]	LOC101508582	20	LOC101508582	lysine-specific demethylase JMJ25-like	PROTEIN_CODING	1606.42	PASS	AC=2;AF=0.500;AN=4;ANN=G|splice_region_variant&intron_variant|LOW|exon-XM_027330155.1-1|GENE_exon-XM_027330155.1-1|transcript|rna-XM_027330155.1|protein_coding|5/9|c.974+4A>G||||||WARNING_TRANSCRIPT_NO_STOP_CODON,G|upstream_gene_variant|MODIFIER|exon-XR_003474606.1-1|GENE_exon-XR_003474606.1-1|transcript|rna-XR_003474606.1|pseudogene||n.-3367A>G|||||3367|,G|non_coding_transcript_variant|MODIFIER|…
NC_021160.1	1825840	+	CDS	A	G	1/1	0/0	synonymous_variant [LOW], non_coding_transcript_variant [MODIFIER]	LOC101508582	20	LOC101508582	lysine-specific demethylase JMJ25-like	PROTEIN_CODING	1401.42	PASS	AC=2;AF=0.500;AN=4;ANN=G|synonymous_variant|LOW|exon-XM_027330155.1-1|GENE_exon-XM_027330155.1-1|transcript|rna-XM_027330155.1|protein_coding|6/10|c.1332A>G|p.Val444Val|1850/3098|1332/2580|444/859||WARNING_TRANSCRIPT_NO_STOP_CODON,G|upstream_gene_variant|MODIFIER|exon-XR_003474606.1-1|GENE_exon-XR_003474606.1-1|transcript|rna-XR_003474606.1|pseudogene||n.-2922A>G|||||2922|,G|non_coding_transcript…
NC_021160.1	1825918	+	CDS	C	T	1/1	0/0	synonymous_variant [LOW], non_coding_transcript_variant [MODIFIER]	LOC101508582	20	LOC101508582	lysine-specific demethylase JMJ25-like	PROTEIN_CODING	1492.42	PASS	AC=2;AF=0.500;AN=4;ANN=T|synonymous_variant|LOW|exon-XM_027330155.1-1|GENE_exon-XM_027330155.1-1|transcript|rna-XM_027330155.1|protein_coding|6/10|c.1410C>T|p.Asp470Asp|1928/3098|1410/2580|470/859||WARNING_TRANSCRIPT_NO_STOP_CODON,T|upstream_gene_variant|MODIFIER|exon-XR_003474606.1-1|GENE_exon-XR_003474606.1-1|transcript|rna-XR_003474606.1|pseudogene||n.-2844C>T|||||2844|,T|non_coding_transcript…
NC_021160.1	1826421	+	intron	T	A	1/1	0/0	intron_variant [MODIFIER], non_coding_transcript_variant [MODIFIER]	LOC101508582	20	LOC101508582	lysine-specific demethylase JMJ25-like	PROTEIN_CODING	1756.42	PASS	AC=2;AF=0.500;AN=4;ANN=A|upstream_gene_variant|MODIFIER|exon-XR_003474606.1-1|GENE_exon-XR_003474606.1-1|transcript|rna-XR_003474606.1|pseudogene||n.-2341T>A|||||2341|,A|upstream_gene_variant|MODIFIER|LOC101495478|gene-LOC101495478|transcript|XM_004485638.3|protein_coding||c.-9661T>A|||||4687|WARNING_TRANSCRIPT_NO_START_CODON,A|downstream_gene_variant|MODIFIER|exon-XM_004485638.3-1|GENE_exon-XM_0…
NC_021160.1	1828041	+	intron	C	T	1/1	0/0	intron_variant [MODIFIER], non_coding_transcript_variant [MODIFIER]	LOC101508582	20	LOC101508582	lysine-specific demethylase JMJ25-like	PROTEIN_CODING	1666.42	PASS	AC=2;AF=0.500;AN=4;ANN=T|upstream_gene_variant|MODIFIER|exon-XR_003474606.1-1|GENE_exon-XR_003474606.1-1|transcript|rna-XR_003474606.1|pseudogene||n.-721C>T|||||721|,T|upstream_gene_variant|MODIFIER|LOC101495478|gene-LOC101495478|transcript|XM_004485638.3|protein_coding||c.-8041C>T|||||3067|WARNING_TRANSCRIPT_NO_START_CODON,T|downstream_gene_variant|MODIFIER|exon-XM_004485638.3-1|GENE_exon-XM_004…
NC_021160.1	1831190	-	exon	C	G	1/1	0/0	3_prime_UTR_variant [MODIFIER], non_coding_transcript_variant [MODIFIER]	LOC101495478	4	LOC101495478	uncharacterized aarF domain-containing protein kinase 2	PROTEIN_CODING	1330.42	PASS	AC=2;AF=0.500;AN=4;ANN=G|3_prime_UTR_variant|MODIFIER|exon-XM_004485638.3-1|GENE_exon-XM_004485638.3-1|transcript|rna-XM_004485638.3|protein_coding|6/6|c.*261G>C|||||261|,G|downstream_gene_variant|MODIFIER|LOC101508582|gene-LOC101508582|transcript|XM_027330155.1|protein_coding||c.*7926C>G|||||2987|WARNING_TRANSCRIPT_NO_START_CODON,G|downstream_gene_variant|MODIFIER|exon-XM_027330155.1-1|GENE_exon…
NC_021160.1	1831998	-	intron	G	T	1/1	0/0	intron_variant [MODIFIER], non_coding_transcript_variant [MODIFIER]	LOC101495478	4	LOC101495478	uncharacterized aarF domain-containing protein kinase 2	PROTEIN_CODING	1506.42	PASS	AC=2;AF=0.500;AN=4;ANN=T|downstream_gene_variant|MODIFIER|LOC101508582|gene-LOC101508582|transcript|XM_027330155.1|protein_coding||c.*8734G>T|||||3795|WARNING_TRANSCRIPT_NO_START_CODON,T|downstream_gene_variant|MODIFIER|exon-XM_027330155.1-1|GENE_exon-XM_027330155.1-1|transcript|rna-XM_027330155.1|protein_coding||c.*3795G>T|||||3795|WARNING_TRANSCRIPT_NO_STOP_CODON,T|downstream_gene_variant|MODIF…
NC_021160.1	1835247	-	intron	ATGAC	A	1/1	0/0	intron_variant [MODIFIER], non_coding_transcript_variant [MODIFIER]	LOC101495478	4	LOC101495478	uncharacterized aarF domain-containing protein kinase 2	PROTEIN_CODING	2661.38	PASS	AC=2;AF=0.500;AN=4;ANN=A|intron_variant|MODIFIER|exon-XM_004485638.3-1|GENE_exon-XM_004485638.3-1|transcript|rna-XM_004485638.3|protein_coding|1/5|c.21-431_21-428delGTCA||||||,A|non_coding_transcript_variant|MODIFIER|LOC101495478|gene-LOC101495478|transcript|XM_004485638.3|protein_coding||||||||WARNING_TRANSCRIPT_NO_START_CODON;DP=97;ExcessHet=0.7918;FS=0.000;MLEAC=2;MLEAF=0.500;MQ=59.98;QD=28.36…
NC_021160.1	1835748	-	intron	TTA	T	1/1	0/0	intron_variant [MODIFIER], non_coding_transcript_variant [MODIFIER]	LOC101495478	4	LOC101495478	uncharacterized aarF domain-containing protein kinase 2	PROTEIN_CODING	2343.38	PASS	AC=2;AF=0.500;AN=4;ANN=T|intron_variant|MODIFIER|exon-XM_004485638.3-1|GENE_exon-XM_004485638.3-1|transcript|rna-XM_004485638.3|protein_coding|1/5|c.20+180_20+181delTA||||||,T|non_coding_transcript_variant|MODIFIER|LOC101495478|gene-LOC101495478|transcript|XM_004485638.3|protein_coding||||||||WARNING_TRANSCRIPT_NO_START_CODON;DP=96;ExcessHet=0.7918;FS=0.000;MLEAC=2;MLEAF=0.500;MQ=60.00;QD=32.63;S…
NC_021160.1	1848759	-	exon	T	C	1/1	0/0	3_prime_UTR_variant [MODIFIER], non_coding_transcript_variant [MODIFIER]	LOC101495806	25	LOC101495806	transcription factor MYB41	PROTEIN_CODING	1406.42	PASS	AC=2;AF=0.500;AN=4;ANN=C|3_prime_UTR_variant|MODIFIER|exon-XM_004485639.3-1|GENE_exon-XM_004485639.3-1|transcript|rna-XM_004485639.3|protein_coding|3/3|c.*116A>G|||||116|,C|non_coding_transcript_variant|MODIFIER|LOC101495806|gene-LOC101495806|transcript|XM_004485639.3|protein_coding||||||||WARNING_TRANSCRIPT_NO_START_CODON;DP=108;ExcessHet=0.7918;FS=0.000;MLEAC=2;MLEAF=0.500;MQ=60.00;QD=21.31;SOR…
NC_021160.1	1848830	-	exon	T	G	1/1	0/0	3_prime_UTR_variant [MODIFIER], non_coding_transcript_variant [MODIFIER]	LOC101495806	25	LOC101495806	transcription factor MYB41	PROTEIN_CODING	1431.42	PASS	AC=2;AF=0.500;AN=4;ANN=G|3_prime_UTR_variant|MODIFIER|exon-XM_004485639.3-1|GENE_exon-XM_004485639.3-1|transcript|rna-XM_004485639.3|protein_coding|3/3|c.*45A>C|||||45|,G|non_coding_transcript_variant|MODIFIER|LOC101495806|gene-LOC101495806|transcript|XM_004485639.3|protein_coding||||||||WARNING_TRANSCRIPT_NO_START_CODON;DP=102;ExcessHet=0.7918;FS=0.000;MLEAC=2;MLEAF=0.500;MQ=60.00;QD=23.86;SOR=0…
NC_021160.1	1849075	-	CDS	AATT	A	1/1	0/0	conservative_inframe_deletion [MODERATE], non_coding_transcript_variant [MODIFIER]	LOC101495806	25	LOC101495806	transcription factor MYB41	PROTEIN_CODING	1532.38	PASS	AC=2;AF=0.500;AN=4;ANN=A|conservative_inframe_deletion|MODERATE|exon-XM_004485639.3-1|GENE_exon-XM_004485639.3-1|transcript|rna-XM_004485639.3|protein_coding|3/3|c.871_873delAAT|p.Asn291del|999/1382|871/1074|291/357||,A|non_coding_transcript_variant|MODIFIER|LOC101495806|gene-LOC101495806|transcript|XM_004485639.3|protein_coding||||||||WARNING_TRANSCRIPT_NO_START_CODON&INFO_REALIGN_3_PRIME;BaseQR…
NC_021160.1	1849192	-	CDS	C	G	1/1	0/0	missense_variant [MODERATE], non_coding_transcript_variant [MODIFIER]	LOC101495806	25	LOC101495806	transcription factor MYB41	PROTEIN_CODING	1437.42	PASS	AC=2;AF=0.500;AN=4;ANN=G|missense_variant|MODERATE|exon-XM_004485639.3-1|GENE_exon-XM_004485639.3-1|transcript|rna-XM_004485639.3|protein_coding|3/3|c.757G>C|p.Glu253Gln|883/1382|757/1074|253/357||,G|non_coding_transcript_variant|MODIFIER|LOC101495806|gene-LOC101495806|transcript|XM_004485639.3|protein_coding||||||||WARNING_TRANSCRIPT_NO_START_CODON;DP=102;ExcessHet=0.7918;FS=0.000;MLEAC=2;MLEAF=…
NC_021160.1	1849714	-	intron	T	TC	1/1	0/0	intron_variant [MODIFIER], non_coding_transcript_variant [MODIFIER]	LOC101495806	25	LOC101495806	transcription factor MYB41	PROTEIN_CODING	3327.38	PASS	AC=2;AF=0.500;AN=4;ANN=TC|intron_variant|MODIFIER|exon-XM_004485639.3-1|GENE_exon-XM_004485639.3-1|transcript|rna-XM_004485639.3|protein_coding|2/2|c.267-33_267-32insG||||||,TC|non_coding_transcript_variant|MODIFIER|LOC101495806|gene-LOC101495806|transcript|XM_004485639.3|protein_coding||||||||WARNING_TRANSCRIPT_NO_START_CODON;DP=117;ExcessHet=0.7918;FS=0.000;MLEAC=2;MLEAF=0.500;MQ=56.57;QD=25.10…
NC_021160.1	1849715	-	intron	A	C	1/1	0/0	intron_variant [MODIFIER], non_coding_transcript_variant [MODIFIER]	LOC101495806	25	LOC101495806	transcription factor MYB41	PROTEIN_CODING	3336.42	PASS	AC=2;AF=0.500;AN=4;ANN=C|intron_variant|MODIFIER|exon-XM_004485639.3-1|GENE_exon-XM_004485639.3-1|transcript|rna-XM_004485639.3|protein_coding|2/2|c.267-33T>G||||||,C|non_coding_transcript_variant|MODIFIER|LOC101495806|gene-LOC101495806|transcript|XM_004485639.3|protein_coding||||||||WARNING_TRANSCRIPT_NO_START_CODON;DP=117;ExcessHet=0.7918;FS=0.000;MLEAC=2;MLEAF=0.500;MQ=56.57;QD=29.60;SOR=0.892…
NC_021160.1	1849741	-	intron	C	G	1/1	0/0	intron_variant [MODIFIER], non_coding_transcript_variant [MODIFIER]	LOC101495806	25	LOC101495806	transcription factor MYB41	PROTEIN_CODING	1778.42	PASS	AC=2;AF=0.500;AN=4;ANN=G|intron_variant|MODIFIER|exon-XM_004485639.3-1|GENE_exon-XM_004485639.3-1|transcript|rna-XM_004485639.3|protein_coding|2/2|c.267-59G>C||||||,G|non_coding_transcript_variant|MODIFIER|LOC101495806|gene-LOC101495806|transcript|XM_004485639.3|protein_coding||||||||WARNING_TRANSCRIPT_NO_START_CODON;DP=117;ExcessHet=0.7918;FS=0.000;MLEAC=2;MLEAF=0.500;MQ=54.30;QD=23.71;SOR=0.832…
NC_021160.1	1849755	-	intron	C	A	1/1	0/0	intron_variant [MODIFIER], non_coding_transcript_variant [MODIFIER]	LOC101495806	25	LOC101495806	transcription factor MYB41	PROTEIN_CODING	1864.42	PASS	AC=2;AF=0.500;AN=4;ANN=A|intron_variant|MODIFIER|exon-XM_004485639.3-1|GENE_exon-XM_004485639.3-1|transcript|rna-XM_004485639.3|protein_coding|2/2|c.267-73G>T||||||,A|non_coding_transcript_variant|MODIFIER|LOC101495806|gene-LOC101495806|transcript|XM_004485639.3|protein_coding||||||||WARNING_TRANSCRIPT_NO_START_CODON;BaseQRankSum=1.83;ClippingRankSum=0.00;DP=118;ExcessHet=0.7918;FS=3.245;MLEAC=2;…
NC_021160.1	1849773	-	intron	G	T	1/1	0/0	intron_variant [MODIFIER], non_coding_transcript_variant [MODIFIER]	LOC101495806	25	LOC101495806	transcription factor MYB41	PROTEIN_CODING	2034.42	PASS	AC=2;AF=0.500;AN=4;ANN=T|intron_variant|MODIFIER|exon-XM_004485639.3-1|GENE_exon-XM_004485639.3-1|transcript|rna-XM_004485639.3|protein_coding|2/2|c.267-91C>A||||||,T|non_coding_transcript_variant|MODIFIER|LOC101495806|gene-LOC101495806|transcript|XM_004485639.3|protein_coding||||||||WARNING_TRANSCRIPT_NO_START_CODON;DP=123;ExcessHet=0.7918;FS=0.000;MLEAC=2;MLEAF=0.500;MQ=53.19;QD=25.12;SOR=0.768…
NC_021160.1	1849809	-	intron	A	G	1/1	0/0	intron_variant [MODIFIER], non_coding_transcript_variant [MODIFIER]	LOC101495806	25	LOC101495806	transcription factor MYB41	PROTEIN_CODING	1190.42	PASS	AC=2;AF=0.500;AN=4;ANN=G|intron_variant|MODIFIER|exon-XM_004485639.3-1|GENE_exon-XM_004485639.3-1|transcript|rna-XM_004485639.3|protein_coding|2/2|c.266+74T>C||||||,G|non_coding_transcript_variant|MODIFIER|LOC101495806|gene-LOC101495806|transcript|XM_004485639.3|protein_coding||||||||WARNING_TRANSCRIPT_NO_START_CODON;DP=115;ExcessHet=0.7918;FS=0.000;MLEAC=2;MLEAF=0.500;MQ=52.06;QD=16.31;SOR=0.836…
NC_021160.1	1849836	-	intron	A	G	1/1	0/0	intron_variant [MODIFIER], non_coding_transcript_variant [MODIFIER]	LOC101495806	25	LOC101495806	transcription factor MYB41	PROTEIN_CODING	1547.42	PASS	AC=2;AF=0.500;AN=4;ANN=G|intron_variant|MODIFIER|exon-XM_004485639.3-1|GENE_exon-XM_004485639.3-1|transcript|rna-XM_004485639.3|protein_coding|2/2|c.266+47T>C||||||,G|non_coding_transcript_variant|MODIFIER|LOC101495806|gene-LOC101495806|transcript|XM_004485639.3|protein_coding||||||||WARNING_TRANSCRIPT_NO_START_CODON;DP=112;ExcessHet=0.7918;FS=0.000;MLEAC=2;MLEAF=0.500;MQ=50.22;QD=22.11;SOR=1.163…
NC_021160.1	1849847	-	intron	G	A	1/1	0/0	intron_variant [MODIFIER], non_coding_transcript_variant [MODIFIER]	LOC101495806	25	LOC101495806	transcription factor MYB41	PROTEIN_CODING	3029.42	PASS	AC=2;AF=0.500;AN=4;ANN=A|intron_variant|MODIFIER|exon-XM_004485639.3-1|GENE_exon-XM_004485639.3-1|transcript|rna-XM_004485639.3|protein_coding|2/2|c.266+36C>T||||||,A|non_coding_transcript_variant|MODIFIER|LOC101495806|gene-LOC101495806|transcript|XM_004485639.3|protein_coding||||||||WARNING_TRANSCRIPT_NO_START_CODON;DP=112;ExcessHet=0.7918;FS=0.000;MLEAC=2;MLEAF=0.500;MQ=49.47;QD=23.03;SOR=1.042…
NC_021160.1	1849856	-	intron	G	C	1/1	0/0	intron_variant [MODIFIER], non_coding_transcript_variant [MODIFIER]	LOC101495806	25	LOC101495806	transcription factor MYB41	PROTEIN_CODING	3082.42	PASS	AC=2;AF=0.500;AN=4;ANN=C|intron_variant|MODIFIER|exon-XM_004485639.3-1|GENE_exon-XM_004485639.3-1|transcript|rna-XM_004485639.3|protein_coding|2/2|c.266+27C>G||||||,C|non_coding_transcript_variant|MODIFIER|LOC101495806|gene-LOC101495806|transcript|XM_004485639.3|protein_coding||||||||WARNING_TRANSCRIPT_NO_START_CODON;DP=115;ExcessHet=0.7918;FS=0.000;MLEAC=2;MLEAF=0.500;MQ=50.31;QD=28.72;SOR=0.864…
NC_021160.1	1849862	-	intron	A	AT	1/1	0/0	intron_variant [MODIFIER], non_coding_transcript_variant [MODIFIER]	LOC101495806	25	LOC101495806	transcription factor MYB41	PROTEIN_CODING	2143.38	PASS	AC=2;AF=0.500;AN=4;ANN=AT|intron_variant|MODIFIER|exon-XM_004485639.3-1|GENE_exon-XM_004485639.3-1|transcript|rna-XM_004485639.3|protein_coding|2/2|c.266+20_266+21insA||||||,AT|non_coding_transcript_variant|MODIFIER|LOC101495806|gene-LOC101495806|transcript|XM_004485639.3|protein_coding||||||||WARNING_TRANSCRIPT_NO_START_CODON;DP=119;ExcessHet=0.7918;FS=0.000;MLEAC=2;MLEAF=0.500;MQ=50.19;QD=28.20…
NC_021160.1	1849877	-	intron	A	G	1/1	0/0	splice_region_variant&intron_variant [LOW], non_coding_transcript_variant [MODIFIER]	LOC101495806	25	LOC101495806	transcription factor MYB41	PROTEIN_CODING	1594.42	PASS	AC=2;AF=0.500;AN=4;ANN=G|splice_region_variant&intron_variant|LOW|exon-XM_004485639.3-1|GENE_exon-XM_004485639.3-1|transcript|rna-XM_004485639.3|protein_coding|2/2|c.266+6T>C||||||,G|non_coding_transcript_variant|MODIFIER|LOC101495806|gene-LOC101495806|transcript|XM_004485639.3|protein_coding||||||||WARNING_TRANSCRIPT_NO_START_CODON;DP=116;ExcessHet=0.7918;FS=0.000;MLEAC=2;MLEAF=0.500;MQ=52.24;QD…
NC_021160.1	1850030	-	intron	CAATT	C	1/1	0/0	intron_variant [MODIFIER], non_coding_transcript_variant [MODIFIER]	LOC101495806	25	LOC101495806	transcription factor MYB41	PROTEIN_CODING	2812.38	PASS	AC=2;AF=0.500;AN=4;ANN=C|intron_variant|MODIFIER|exon-XM_004485639.3-1|GENE_exon-XM_004485639.3-1|transcript|rna-XM_004485639.3|protein_coding|1/2|c.137-22_137-19delAATT||||||,C|non_coding_transcript_variant|MODIFIER|LOC101495806|gene-LOC101495806|transcript|XM_004485639.3|protein_coding||||||||WARNING_TRANSCRIPT_NO_START_CODON;DP=107;ExcessHet=0.7918;FS=0.000;MLEAC=2;MLEAF=0.500;MQ=49.08;QD=28.3…
NC_021160.1	1850087	-	intron	T	A	1/1	0/0	intron_variant [MODIFIER], non_coding_transcript_variant [MODIFIER]	LOC101495806	25	LOC101495806	transcription factor MYB41	PROTEIN_CODING	3003.42	PASS	AC=2;AF=0.500;AN=4;ANN=A|intron_variant|MODIFIER|exon-XM_004485639.3-1|GENE_exon-XM_004485639.3-1|transcript|rna-XM_004485639.3|protein_coding|1/2|c.136+32A>T||||||,A|non_coding_transcript_variant|MODIFIER|LOC101495806|gene-LOC101495806|transcript|XM_004485639.3|protein_coding||||||||WARNING_TRANSCRIPT_NO_START_CODON;DP=109;ExcessHet=0.7918;FS=0.000;MLEAC=2;MLEAF=0.500;MQ=50.63;QD=27.29;SOR=0.949…
NC_021160.1	1850089	-	intron	A	AT	1/1	0/0	intron_variant [MODIFIER], non_coding_transcript_variant [MODIFIER]	LOC101495806	25	LOC101495806	transcription factor MYB41	PROTEIN_CODING	2994.38	PASS	AC=2;AF=0.500;AN=4;ANN=AT|intron_variant|MODIFIER|exon-XM_004485639.3-1|GENE_exon-XM_004485639.3-1|transcript|rna-XM_004485639.3|protein_coding|1/2|c.136+29_136+30insA||||||,AT|non_coding_transcript_variant|MODIFIER|LOC101495806|gene-LOC101495806|transcript|XM_004485639.3|protein_coding||||||||WARNING_TRANSCRIPT_NO_START_CODON;DP=109;ExcessHet=0.7918;FS=0.000;MLEAC=2;MLEAF=0.500;MQ=50.63;QD=27.27…
NC_021160.1	1850093	-	intron	T	A	1/1	0/0	intron_variant [MODIFIER], non_coding_transcript_variant [MODIFIER]	LOC101495806	25	LOC101495806	transcription factor MYB41	PROTEIN_CODING	3035.42	PASS	AC=2;AF=0.500;AN=4;ANN=A|intron_variant|MODIFIER|exon-XM_004485639.3-1|GENE_exon-XM_004485639.3-1|transcript|rna-XM_004485639.3|protein_coding|1/2|c.136+26A>T||||||,A|non_coding_transcript_variant|MODIFIER|LOC101495806|gene-LOC101495806|transcript|XM_004485639.3|protein_coding||||||||WARNING_TRANSCRIPT_NO_START_CODON;DP=109;ExcessHet=0.7918;FS=0.000;MLEAC=2;MLEAF=0.500;MQ=50.63;QD=28.06;SOR=0.949…
NC_021160.1	1850129	-	CDS	A	T	1/1	0/0	synonymous_variant [LOW], non_coding_transcript_variant [MODIFIER]	LOC101495806	25	LOC101495806	transcription factor MYB41	PROTEIN_CODING	2824.42	PASS	AC=2;AF=0.500;AN=4;ANN=T|synonymous_variant|LOW|exon-XM_004485639.3-1|GENE_exon-XM_004485639.3-1|transcript|rna-XM_004485639.3|protein_coding|1/3|c.126T>A|p.Pro42Pro|252/1382|126/1074|42/357||,T|non_coding_transcript_variant|MODIFIER|LOC101495806|gene-LOC101495806|transcript|XM_004485639.3|protein_coding||||||||WARNING_TRANSCRIPT_NO_START_CODON;DP=110;ExcessHet=0.7918;FS=0.000;MLEAC=2;MLEAF=0.500…
NC_021160.1	1850153	-	CDS	A	G	1/1	0/0	synonymous_variant [LOW], non_coding_transcript_variant [MODIFIER]	LOC101495806	25	LOC101495806	transcription factor MYB41	PROTEIN_CODING	2897.42	PASS	AC=2;AF=0.500;AN=4;ANN=G|synonymous_variant|LOW|exon-XM_004485639.3-1|GENE_exon-XM_004485639.3-1|transcript|rna-XM_004485639.3|protein_coding|1/3|c.102T>C|p.Gly34Gly|228/1382|102/1074|34/357||,G|non_coding_transcript_variant|MODIFIER|LOC101495806|gene-LOC101495806|transcript|XM_004485639.3|protein_coding||||||||WARNING_TRANSCRIPT_NO_START_CODON;DP=113;ExcessHet=0.7918;FS=0.000;MLEAC=2;MLEAF=0.500…
NC_021160.1	1850262	-	exon	T	G	1/1	0/0	5_prime_UTR_variant [MODIFIER], non_coding_transcript_variant [MODIFIER]	LOC101495806	25	LOC101495806	transcription factor MYB41	PROTEIN_CODING	1716.42	PASS	AC=2;AF=0.500;AN=4;ANN=G|5_prime_UTR_variant|MODIFIER|exon-XM_004485639.3-1|GENE_exon-XM_004485639.3-1|transcript|rna-XM_004485639.3|protein_coding|1/3|c.-8A>C|||||8|,G|non_coding_transcript_variant|MODIFIER|LOC101495806|gene-LOC101495806|transcript|XM_004485639.3|protein_coding||||||||WARNING_TRANSCRIPT_NO_START_CODON;DP=114;ExcessHet=0.7918;FS=0.000;MLEAC=2;MLEAF=0.500;MQ=57.79;QD=23.51;SOR=0.8…
NC_021160.1	1850278	-	exon	C	G	1/1	0/0	5_prime_UTR_variant [MODIFIER], non_coding_transcript_variant [MODIFIER]	LOC101495806	25	LOC101495806	transcription factor MYB41	PROTEIN_CODING	1603.42	PASS	AC=2;AF=0.500;AN=4;ANN=G|5_prime_UTR_variant|MODIFIER|exon-XM_004485639.3-1|GENE_exon-XM_004485639.3-1|transcript|rna-XM_004485639.3|protein_coding|1/3|c.-24G>C|||||24|,G|non_coding_transcript_variant|MODIFIER|LOC101495806|gene-LOC101495806|transcript|XM_004485639.3|protein_coding||||||||WARNING_TRANSCRIPT_NO_START_CODON;DP=109;ExcessHet=0.7918;FS=0.000;MLEAC=2;MLEAF=0.500;MQ=57.97;QD=23.58;SOR=0…
NC_021160.1	1850343	-	exon	G	A	1/1	0/0	5_prime_UTR_variant [MODIFIER], non_coding_transcript_variant [MODIFIER]	LOC101495806	25	LOC101495806	transcription factor MYB41	PROTEIN_CODING	1704.42	PASS	AC=2;AF=0.500;AN=4;ANN=A|5_prime_UTR_variant|MODIFIER|exon-XM_004485639.3-1|GENE_exon-XM_004485639.3-1|transcript|rna-XM_004485639.3|protein_coding|1/3|c.-89C>T|||||89|,A|non_coding_transcript_variant|MODIFIER|LOC101495806|gene-LOC101495806|transcript|XM_004485639.3|protein_coding||||||||WARNING_TRANSCRIPT_NO_START_CODON;DP=111;ExcessHet=0.7918;FS=0.000;MLEAC=2;MLEAF=0.500;MQ=56.66;QD=24.35;SOR=1…
NC_021160.1	1850380	-	exon	A	T	1/1	0/0	5_prime_UTR_variant [MODIFIER], non_coding_transcript_variant [MODIFIER]	LOC101495806	25	LOC101495806	transcription factor MYB41	PROTEIN_CODING	1450.42	PASS	AC=2;AF=0.500;AN=4;ANN=T|5_prime_UTR_variant|MODIFIER|exon-XM_004485639.3-1|GENE_exon-XM_004485639.3-1|transcript|rna-XM_004485639.3|protein_coding|1/3|c.-126T>A|||||126|,T|non_coding_transcript_variant|MODIFIER|LOC101495806|gene-LOC101495806|transcript|XM_004485639.3|protein_coding||||||||WARNING_TRANSCRIPT_NO_START_CODON;DP=100;ExcessHet=0.7918;FS=0.000;MLEAC=2;MLEAF=0.500;MQ=55.57;QD=24.58;SOR…
NC_021160.1	1856576	-	exon	C	G	1/1	0/0	3_prime_UTR_variant [MODIFIER], non_coding_transcript_variant [MODIFIER]	LOC101496129	98	LOC101496129	putative PAP-specific phosphatase, mitochondrial	PROTEIN_CODING	978.42	PASS	AC=2;AF=0.500;AN=4;ANN=G|3_prime_UTR_variant|MODIFIER|exon-XM_004485641.3-1|GENE_exon-XM_004485641.3-1|transcript|rna-XM_004485641.3|protein_coding|9/9|c.*147G>C|||||147|,G|upstream_gene_variant|MODIFIER|LOC101496129|gene-LOC101496129|transcript|XM_004485640.3|protein_coding||c.-5436C>G|||||9|WARNING_TRANSCRIPT_NO_START_CODON,G|downstream_gene_variant|MODIFIER|exon-XM_004485640.3-1|GENE_exon-XM_0…
NC_021160.1	1856652	-	exon	T	A	1/1	0/0	3_prime_UTR_variant [MODIFIER], non_coding_transcript_variant [MODIFIER]	LOC101496129	98	LOC101496129	putative PAP-specific phosphatase, mitochondrial	PROTEIN_CODING	1267.42	PASS	AC=2;AF=0.500;AN=4;ANN=A|3_prime_UTR_variant|MODIFIER|exon-XM_004485641.3-1|GENE_exon-XM_004485641.3-1|transcript|rna-XM_004485641.3|protein_coding|9/9|c.*71A>T|||||71|,A|3_prime_UTR_variant|MODIFIER|exon-XM_004485640.3-1|GENE_exon-XM_004485640.3-1|transcript|rna-XM_004485640.3|protein_coding|9/9|c.*71A>T|||||71|,A|non_coding_transcript_variant|MODIFIER|LOC101496129|gene-LOC101496129|transcript|X…
NC_021160.1	1856666	-	exon	A	G	1/1	0/0	3_prime_UTR_variant [MODIFIER], non_coding_transcript_variant [MODIFIER]	LOC101496129	98	LOC101496129	putative PAP-specific phosphatase, mitochondrial	PROTEIN_CODING	1238.42	PASS	AC=2;AF=0.500;AN=4;ANN=G|3_prime_UTR_variant|MODIFIER|exon-XM_004485641.3-1|GENE_exon-XM_004485641.3-1|transcript|rna-XM_004485641.3|protein_coding|9/9|c.*57T>C|||||57|,G|3_prime_UTR_variant|MODIFIER|exon-XM_004485640.3-1|GENE_exon-XM_004485640.3-1|transcript|rna-XM_004485640.3|protein_coding|9/9|c.*57T>C|||||57|,G|non_coding_transcript_variant|MODIFIER|LOC101496129|gene-LOC101496129|transcript|X…
NC_021160.1	1856690	-	exon	C	T	1/1	0/0	3_prime_UTR_variant [MODIFIER], non_coding_transcript_variant [MODIFIER]	LOC101496129	98	LOC101496129	putative PAP-specific phosphatase, mitochondrial	PROTEIN_CODING	1288.42	PASS	AC=2;AF=0.500;AN=4;ANN=T|3_prime_UTR_variant|MODIFIER|exon-XM_004485641.3-1|GENE_exon-XM_004485641.3-1|transcript|rna-XM_004485641.3|protein_coding|9/9|c.*33G>A|||||33|,T|3_prime_UTR_variant|MODIFIER|exon-XM_004485640.3-1|GENE_exon-XM_004485640.3-1|transcript|rna-XM_004485640.3|protein_coding|9/9|c.*33G>A|||||33|,T|non_coding_transcript_variant|MODIFIER|LOC101496129|gene-LOC101496129|transcript|X…
NC_021160.1	1856724	-	CDS	C	G	1/1	0/0	stop_lost [HIGH], non_coding_transcript_variant [MODIFIER]	LOC101496129	98	LOC101496129	putative PAP-specific phosphatase, mitochondrial	PROTEIN_CODING	1276.42	PASS	AC=2;AF=0.500;AN=4;ANN=G|stop_lost|HIGH|exon-XM_004485641.3-1|GENE_exon-XM_004485641.3-1|transcript|rna-XM_004485641.3|protein_coding|9/9|c.1190G>C|p.Ter397Serext*?|1409/1575|1190/1191|397/396||,G|stop_lost|HIGH|exon-XM_004485640.3-1|GENE_exon-XM_004485640.3-1|transcript|rna-XM_004485640.3|protein_coding|9/9|c.1229G>C|p.Ter410Serext*?|1313/1452|1229/1230|410/409||,G|non_coding_transcript_variant|…
NC_021160.1	1856762	-	CDS	A	T	1/1	0/0	missense_variant [MODERATE], non_coding_transcript_variant [MODIFIER]	LOC101496129	98	LOC101496129	putative PAP-specific phosphatase, mitochondrial	PROTEIN_CODING	1610.42	PASS	AC=2;AF=0.500;AN=4;ANN=T|missense_variant|MODERATE|exon-XM_004485641.3-1|GENE_exon-XM_004485641.3-1|transcript|rna-XM_004485641.3|protein_coding|9/9|c.1152T>A|p.Asn384Lys|1371/1575|1152/1191|384/396||,T|missense_variant|MODERATE|exon-XM_004485640.3-1|GENE_exon-XM_004485640.3-1|transcript|rna-XM_004485640.3|protein_coding|9/9|c.1191T>A|p.Asn397Lys|1275/1452|1191/1230|397/409||,T|non_coding_transcr…
NC_021160.1	1856924	-	intron	G	A	1/1	0/0	intron_variant [MODIFIER], non_coding_transcript_variant [MODIFIER]	LOC101496129	98	LOC101496129	putative PAP-specific phosphatase, mitochondrial	PROTEIN_CODING	1753.42	PASS	AC=2;AF=0.500;AN=4;ANN=A|intron_variant|MODIFIER|exon-XM_004485641.3-1|GENE_exon-XM_004485641.3-1|transcript|rna-XM_004485641.3|protein_coding|8/8|c.1054-64C>T||||||,A|intron_variant|MODIFIER|exon-XM_004485640.3-1|GENE_exon-XM_004485640.3-1|transcript|rna-XM_004485640.3|protein_coding|8/8|c.1093-64C>T||||||,A|non_coding_transcript_variant|MODIFIER|LOC101496129|gene-LOC101496129|transcript|XM_0044…
NC_021160.1	1857063	-	intron	T	A	1/1	0/0	intron_variant [MODIFIER], non_coding_transcript_variant [MODIFIER]	LOC101496129	98	LOC101496129	putative PAP-specific phosphatase, mitochondrial	PROTEIN_CODING	1636.42	PASS	AC=2;AF=0.500;AN=4;ANN=A|intron_variant|MODIFIER|exon-XM_004485641.3-1|GENE_exon-XM_004485641.3-1|transcript|rna-XM_004485641.3|protein_coding|8/8|c.1054-203A>T||||||,A|intron_variant|MODIFIER|exon-XM_004485640.3-1|GENE_exon-XM_004485640.3-1|transcript|rna-XM_004485640.3|protein_coding|8/8|c.1093-203A>T||||||,A|non_coding_transcript_variant|MODIFIER|LOC101496129|gene-LOC101496129|transcript|XM_00…
NC_021160.1	1857099	-	intron	A	T	1/1	0/0	intron_variant [MODIFIER], non_coding_transcript_variant [MODIFIER]	LOC101496129	98	LOC101496129	putative PAP-specific phosphatase, mitochondrial	PROTEIN_CODING	1233.42	PASS	AC=2;AF=0.500;AN=4;ANN=T|intron_variant|MODIFIER|exon-XM_004485641.3-1|GENE_exon-XM_004485641.3-1|transcript|rna-XM_004485641.3|protein_coding|8/8|c.1054-239T>A||||||,T|intron_variant|MODIFIER|exon-XM_004485640.3-1|GENE_exon-XM_004485640.3-1|transcript|rna-XM_004485640.3|protein_coding|8/8|c.1093-239T>A||||||,T|non_coding_transcript_variant|MODIFIER|LOC101496129|gene-LOC101496129|transcript|XM_00…
NC_021160.1	1857136	-	intron	AGTCGTATAATCTCATATTTAAC	A	1/1	0/0	intron_variant [MODIFIER], non_coding_transcript_variant [MODIFIER]	LOC101496129	98	LOC101496129	putative PAP-specific phosphatase, mitochondrial	PROTEIN_CODING	1819.38	PASS	AC=2;AF=0.500;AN=4;ANN=A|intron_variant|MODIFIER|exon-XM_004485641.3-1|GENE_exon-XM_004485641.3-1|transcript|rna-XM_004485641.3|protein_coding|8/8|c.1054-298_1054-277delGTTAAATATGAGATTATACGAC||||||,A|intron_variant|MODIFIER|exon-XM_004485640.3-1|GENE_exon-XM_004485640.3-1|transcript|rna-XM_004485640.3|protein_coding|8/8|c.1093-298_1093-277delGTTAAATATGAGATTATACGAC||||||,A|non_coding_transcript_va…
NC_021160.1	1857185	-	intron	G	A	1/1	0/0	intron_variant [MODIFIER], non_coding_transcript_variant [MODIFIER]	LOC101496129	98	LOC101496129	putative PAP-specific phosphatase, mitochondrial	PROTEIN_CODING	1181.42	PASS	AC=2;AF=0.500;AN=4;ANN=A|intron_variant|MODIFIER|exon-XM_004485641.3-1|GENE_exon-XM_004485641.3-1|transcript|rna-XM_004485641.3|protein_coding|8/8|c.1054-325C>T||||||,A|intron_variant|MODIFIER|exon-XM_004485640.3-1|GENE_exon-XM_004485640.3-1|transcript|rna-XM_004485640.3|protein_coding|8/8|c.1093-325C>T||||||,A|non_coding_transcript_variant|MODIFIER|LOC101496129|gene-LOC101496129|transcript|XM_00…
NC_021160.1	1857211	-	intron	TAG	T	1/1	0/0	intron_variant [MODIFIER], non_coding_transcript_variant [MODIFIER]	LOC101496129	98	LOC101496129	putative PAP-specific phosphatase, mitochondrial	PROTEIN_CODING	2023.38	PASS	AC=2;AF=0.500;AN=4;ANN=T|intron_variant|MODIFIER|exon-XM_004485641.3-1|GENE_exon-XM_004485641.3-1|transcript|rna-XM_004485641.3|protein_coding|8/8|c.1053+306_1053+307delCT||||||,T|intron_variant|MODIFIER|exon-XM_004485640.3-1|GENE_exon-XM_004485640.3-1|transcript|rna-XM_004485640.3|protein_coding|8/8|c.1092+306_1092+307delCT||||||,T|non_coding_transcript_variant|MODIFIER|LOC101496129|gene-LOC1014…
NC_021160.1	1857224	-	intron	T	TA	1/1	0/0	intron_variant [MODIFIER], non_coding_transcript_variant [MODIFIER]	LOC101496129	98	LOC101496129	putative PAP-specific phosphatase, mitochondrial	PROTEIN_CODING	2064.38	PASS	AC=2;AF=0.500;AN=4;ANN=TA|intron_variant|MODIFIER|exon-XM_004485641.3-1|GENE_exon-XM_004485641.3-1|transcript|rna-XM_004485641.3|protein_coding|8/8|c.1053+294_1053+295insT||||||,TA|intron_variant|MODIFIER|exon-XM_004485640.3-1|GENE_exon-XM_004485640.3-1|transcript|rna-XM_004485640.3|protein_coding|8/8|c.1092+294_1092+295insT||||||,TA|non_coding_transcript_variant|MODIFIER|LOC101496129|gene-LOC101…
NC_021160.1	1857395	-	intron	T	G	1/1	0/0	intron_variant [MODIFIER], non_coding_transcript_variant [MODIFIER]	LOC101496129	98	LOC101496129	putative PAP-specific phosphatase, mitochondrial	PROTEIN_CODING	1175.42	PASS	AC=2;AF=0.500;AN=4;ANN=G|intron_variant|MODIFIER|exon-XM_004485641.3-1|GENE_exon-XM_004485641.3-1|transcript|rna-XM_004485641.3|protein_coding|8/8|c.1053+124A>C||||||,G|intron_variant|MODIFIER|exon-XM_004485640.3-1|GENE_exon-XM_004485640.3-1|transcript|rna-XM_004485640.3|protein_coding|8/8|c.1092+124A>C||||||,G|non_coding_transcript_variant|MODIFIER|LOC101496129|gene-LOC101496129|transcript|XM_00…
NC_021160.1	1857438	-	intron	C	T	1/1	0/0	intron_variant [MODIFIER], non_coding_transcript_variant [MODIFIER]	LOC101496129	98	LOC101496129	putative PAP-specific phosphatase, mitochondrial	PROTEIN_CODING	1581.42	PASS	AC=2;AF=0.500;AN=4;ANN=T|intron_variant|MODIFIER|exon-XM_004485641.3-1|GENE_exon-XM_004485641.3-1|transcript|rna-XM_004485641.3|protein_coding|8/8|c.1053+81G>A||||||,T|intron_variant|MODIFIER|exon-XM_004485640.3-1|GENE_exon-XM_004485640.3-1|transcript|rna-XM_004485640.3|protein_coding|8/8|c.1092+81G>A||||||,T|non_coding_transcript_variant|MODIFIER|LOC101496129|gene-LOC101496129|transcript|XM_0044…
NC_021160.1	1857761	-	intron	G	A	1/1	0/0	intron_variant [MODIFIER], non_coding_transcript_variant [MODIFIER]	LOC101496129	98	LOC101496129	putative PAP-specific phosphatase, mitochondrial	PROTEIN_CODING	1564.42	PASS	AC=2;AF=0.500;AN=4;ANN=A|intron_variant|MODIFIER|exon-XM_004485641.3-1|GENE_exon-XM_004485641.3-1|transcript|rna-XM_004485641.3|protein_coding|6/8|c.924-37C>T||||||,A|intron_variant|MODIFIER|exon-XM_004485640.3-1|GENE_exon-XM_004485640.3-1|transcript|rna-XM_004485640.3|protein_coding|6/8|c.963-37C>T||||||,A|non_coding_transcript_variant|MODIFIER|LOC101496129|gene-LOC101496129|transcript|XM_004485…
NC_021160.1	1857775	-	intron	G	T	1/1	0/0	intron_variant [MODIFIER], non_coding_transcript_variant [MODIFIER]	LOC101496129	98	LOC101496129	putative PAP-specific phosphatase, mitochondrial	PROTEIN_CODING	1632.42	PASS	AC=2;AF=0.500;AN=4;ANN=T|intron_variant|MODIFIER|exon-XM_004485641.3-1|GENE_exon-XM_004485641.3-1|transcript|rna-XM_004485641.3|protein_coding|6/8|c.924-51C>A||||||,T|intron_variant|MODIFIER|exon-XM_004485640.3-1|GENE_exon-XM_004485640.3-1|transcript|rna-XM_004485640.3|protein_coding|6/8|c.963-51C>A||||||,T|non_coding_transcript_variant|MODIFIER|LOC101496129|gene-LOC101496129|transcript|XM_004485…
NC_021160.1	1857837	-	intron	A	T	1/1	0/0	intron_variant [MODIFIER], non_coding_transcript_variant [MODIFIER]	LOC101496129	98	LOC101496129	putative PAP-specific phosphatase, mitochondrial	PROTEIN_CODING	1603.42	PASS	AC=2;AF=0.500;AN=4;ANN=T|intron_variant|MODIFIER|exon-XM_004485641.3-1|GENE_exon-XM_004485641.3-1|transcript|rna-XM_004485641.3|protein_coding|6/8|c.924-113T>A||||||,T|intron_variant|MODIFIER|exon-XM_004485640.3-1|GENE_exon-XM_004485640.3-1|transcript|rna-XM_004485640.3|protein_coding|6/8|c.963-113T>A||||||,T|non_coding_transcript_variant|MODIFIER|LOC101496129|gene-LOC101496129|transcript|XM_0044…
NC_021160.1	1857860	-	intron	C	T	1/1	0/0	intron_variant [MODIFIER], non_coding_transcript_variant [MODIFIER]	LOC101496129	98	LOC101496129	putative PAP-specific phosphatase, mitochondrial	PROTEIN_CODING	1635.42	PASS	AC=2;AF=0.500;AN=4;ANN=T|intron_variant|MODIFIER|exon-XM_004485641.3-1|GENE_exon-XM_004485641.3-1|transcript|rna-XM_004485641.3|protein_coding|6/8|c.924-136G>A||||||,T|intron_variant|MODIFIER|exon-XM_004485640.3-1|GENE_exon-XM_004485640.3-1|transcript|rna-XM_004485640.3|protein_coding|6/8|c.963-136G>A||||||,T|non_coding_transcript_variant|MODIFIER|LOC101496129|gene-LOC101496129|transcript|XM_0044…
NC_021160.1	1857910	-	intron	T	C	1/1	0/0	intron_variant [MODIFIER], non_coding_transcript_variant [MODIFIER]	LOC101496129	98	LOC101496129	putative PAP-specific phosphatase, mitochondrial	PROTEIN_CODING	928.42	PASS	AC=2;AF=0.500;AN=4;ANN=C|intron_variant|MODIFIER|exon-XM_004485641.3-1|GENE_exon-XM_004485641.3-1|transcript|rna-XM_004485641.3|protein_coding|6/8|c.924-186A>G||||||,C|intron_variant|MODIFIER|exon-XM_004485640.3-1|GENE_exon-XM_004485640.3-1|transcript|rna-XM_004485640.3|protein_coding|6/8|c.963-186A>G||||||,C|non_coding_transcript_variant|MODIFIER|LOC101496129|gene-LOC101496129|transcript|XM_0044…
NC_021160.1	1857928	-	intron	A	T	1/1	0/0	intron_variant [MODIFIER], non_coding_transcript_variant [MODIFIER]	LOC101496129	98	LOC101496129	putative PAP-specific phosphatase, mitochondrial	PROTEIN_CODING	1499.42	PASS	AC=2;AF=0.500;AN=4;ANN=T|intron_variant|MODIFIER|exon-XM_004485641.3-1|GENE_exon-XM_004485641.3-1|transcript|rna-XM_004485641.3|protein_coding|6/8|c.924-204T>A||||||,T|intron_variant|MODIFIER|exon-XM_004485640.3-1|GENE_exon-XM_004485640.3-1|transcript|rna-XM_004485640.3|protein_coding|6/8|c.963-204T>A||||||,T|non_coding_transcript_variant|MODIFIER|LOC101496129|gene-LOC101496129|transcript|XM_0044…
NC_021160.1	1857952	-	intron	G	A	1/1	0/0	intron_variant [MODIFIER], non_coding_transcript_variant [MODIFIER]	LOC101496129	98	LOC101496129	putative PAP-specific phosphatase, mitochondrial	PROTEIN_CODING	2220.42	PASS	AC=2;AF=0.500;AN=4;ANN=A|intron_variant|MODIFIER|exon-XM_004485641.3-1|GENE_exon-XM_004485641.3-1|transcript|rna-XM_004485641.3|protein_coding|6/8|c.923+211C>T||||||,A|intron_variant|MODIFIER|exon-XM_004485640.3-1|GENE_exon-XM_004485640.3-1|transcript|rna-XM_004485640.3|protein_coding|6/8|c.962+211C>T||||||,A|non_coding_transcript_variant|MODIFIER|LOC101496129|gene-LOC101496129|transcript|XM_0044…
NC_021160.1	1857962	-	intron	T	C	1/1	0/0	intron_variant [MODIFIER], non_coding_transcript_variant [MODIFIER]	LOC101496129	98	LOC101496129	putative PAP-specific phosphatase, mitochondrial	PROTEIN_CODING	2190.42	PASS	AC=2;AF=0.500;AN=4;ANN=C|intron_variant|MODIFIER|exon-XM_004485641.3-1|GENE_exon-XM_004485641.3-1|transcript|rna-XM_004485641.3|protein_coding|6/8|c.923+201A>G||||||,C|intron_variant|MODIFIER|exon-XM_004485640.3-1|GENE_exon-XM_004485640.3-1|transcript|rna-XM_004485640.3|protein_coding|6/8|c.962+201A>G||||||,C|non_coding_transcript_variant|MODIFIER|LOC101496129|gene-LOC101496129|transcript|XM_0044…
NC_021160.1	1857981	-	intron	A	T	1/1	0/0	intron_variant [MODIFIER], non_coding_transcript_variant [MODIFIER]	LOC101496129	98	LOC101496129	putative PAP-specific phosphatase, mitochondrial	PROTEIN_CODING	1205.42	PASS	AC=2;AF=0.500;AN=4;ANN=T|intron_variant|MODIFIER|exon-XM_004485641.3-1|GENE_exon-XM_004485641.3-1|transcript|rna-XM_004485641.3|protein_coding|6/8|c.923+182T>A||||||,T|intron_variant|MODIFIER|exon-XM_004485640.3-1|GENE_exon-XM_004485640.3-1|transcript|rna-XM_004485640.3|protein_coding|6/8|c.962+182T>A||||||,T|non_coding_transcript_variant|MODIFIER|LOC101496129|gene-LOC101496129|transcript|XM_0044…
NC_021160.1	1858005	-	intron	A	G	1/1	0/0	intron_variant [MODIFIER], non_coding_transcript_variant [MODIFIER]	LOC101496129	98	LOC101496129	putative PAP-specific phosphatase, mitochondrial	PROTEIN_CODING	722.42	PASS	AC=2;AF=0.500;AN=4;ANN=G|intron_variant|MODIFIER|exon-XM_004485641.3-1|GENE_exon-XM_004485641.3-1|transcript|rna-XM_004485641.3|protein_coding|6/8|c.923+158T>C||||||,G|intron_variant|MODIFIER|exon-XM_004485640.3-1|GENE_exon-XM_004485640.3-1|transcript|rna-XM_004485640.3|protein_coding|6/8|c.962+158T>C||||||,G|non_coding_transcript_variant|MODIFIER|LOC101496129|gene-LOC101496129|transcript|XM_0044…
NC_021160.1	1858041	-	intron	T	A	1/1	0/0	intron_variant [MODIFIER], non_coding_transcript_variant [MODIFIER]	LOC101496129	98	LOC101496129	putative PAP-specific phosphatase, mitochondrial	PROTEIN_CODING	990.42	PASS	AC=2;AF=0.500;AN=4;ANN=A|intron_variant|MODIFIER|exon-XM_004485641.3-1|GENE_exon-XM_004485641.3-1|transcript|rna-XM_004485641.3|protein_coding|6/8|c.923+122A>T||||||,A|intron_variant|MODIFIER|exon-XM_004485640.3-1|GENE_exon-XM_004485640.3-1|transcript|rna-XM_004485640.3|protein_coding|6/8|c.962+122A>T||||||,A|non_coding_transcript_variant|MODIFIER|LOC101496129|gene-LOC101496129|transcript|XM_0044…
NC_021160.1	1858064	-	intron	T	A	1/1	0/0	intron_variant [MODIFIER], non_coding_transcript_variant [MODIFIER]	LOC101496129	98	LOC101496129	putative PAP-specific phosphatase, mitochondrial	PROTEIN_CODING	1951.42	PASS	AC=2;AF=0.500;AN=4;ANN=A|intron_variant|MODIFIER|exon-XM_004485641.3-1|GENE_exon-XM_004485641.3-1|transcript|rna-XM_004485641.3|protein_coding|6/8|c.923+99A>T||||||,A|intron_variant|MODIFIER|exon-XM_004485640.3-1|GENE_exon-XM_004485640.3-1|transcript|rna-XM_004485640.3|protein_coding|6/8|c.962+99A>T||||||,A|non_coding_transcript_variant|MODIFIER|LOC101496129|gene-LOC101496129|transcript|XM_004485…
NC_021160.1	1858073	-	intron	T	C	1/1	0/0	intron_variant [MODIFIER], non_coding_transcript_variant [MODIFIER]	LOC101496129	98	LOC101496129	putative PAP-specific phosphatase, mitochondrial	PROTEIN_CODING	1900.42	PASS	AC=2;AF=0.500;AN=4;ANN=C|intron_variant|MODIFIER|exon-XM_004485641.3-1|GENE_exon-XM_004485641.3-1|transcript|rna-XM_004485641.3|protein_coding|6/8|c.923+90A>G||||||,C|intron_variant|MODIFIER|exon-XM_004485640.3-1|GENE_exon-XM_004485640.3-1|transcript|rna-XM_004485640.3|protein_coding|6/8|c.962+90A>G||||||,C|non_coding_transcript_variant|MODIFIER|LOC101496129|gene-LOC101496129|transcript|XM_004485…
NC_021160.1	1858078	-	intron	C	T	1/1	0/0	intron_variant [MODIFIER], non_coding_transcript_variant [MODIFIER]	LOC101496129	98	LOC101496129	putative PAP-specific phosphatase, mitochondrial	PROTEIN_CODING	1810.42	PASS	AC=2;AF=0.500;AN=4;ANN=T|intron_variant|MODIFIER|exon-XM_004485641.3-1|GENE_exon-XM_004485641.3-1|transcript|rna-XM_004485641.3|protein_coding|6/8|c.923+85G>A||||||,T|intron_variant|MODIFIER|exon-XM_004485640.3-1|GENE_exon-XM_004485640.3-1|transcript|rna-XM_004485640.3|protein_coding|6/8|c.962+85G>A||||||,T|non_coding_transcript_variant|MODIFIER|LOC101496129|gene-LOC101496129|transcript|XM_004485…
NC_021160.1	1858084	-	intron	T	C	1/1	0/0	intron_variant [MODIFIER], non_coding_transcript_variant [MODIFIER]	LOC101496129	98	LOC101496129	putative PAP-specific phosphatase, mitochondrial	PROTEIN_CODING	1836.42	PASS	AC=2;AF=0.500;AN=4;ANN=C|intron_variant|MODIFIER|exon-XM_004485641.3-1|GENE_exon-XM_004485641.3-1|transcript|rna-XM_004485641.3|protein_coding|6/8|c.923+79A>G||||||,C|intron_variant|MODIFIER|exon-XM_004485640.3-1|GENE_exon-XM_004485640.3-1|transcript|rna-XM_004485640.3|protein_coding|6/8|c.962+79A>G||||||,C|non_coding_transcript_variant|MODIFIER|LOC101496129|gene-LOC101496129|transcript|XM_004485…
NC_021160.1	1858132	-	intron	A	T	1/1	0/0	intron_variant [MODIFIER], non_coding_transcript_variant [MODIFIER]	LOC101496129	98	LOC101496129	putative PAP-specific phosphatase, mitochondrial	PROTEIN_CODING	1892.42	PASS	AC=2;AF=0.500;AN=4;ANN=T|intron_variant|MODIFIER|exon-XM_004485641.3-1|GENE_exon-XM_004485641.3-1|transcript|rna-XM_004485641.3|protein_coding|6/8|c.923+31T>A||||||,T|intron_variant|MODIFIER|exon-XM_004485640.3-1|GENE_exon-XM_004485640.3-1|transcript|rna-XM_004485640.3|protein_coding|6/8|c.962+31T>A||||||,T|non_coding_transcript_variant|MODIFIER|LOC101496129|gene-LOC101496129|transcript|XM_004485…
NC_021160.1	1858156	-	intron	C	T	1/1	0/0	splice_region_variant&intron_variant [LOW], non_coding_transcript_variant [MODIFIER]	LOC101496129	98	LOC101496129	putative PAP-specific phosphatase, mitochondrial	PROTEIN_CODING	2125.42	PASS	AC=2;AF=0.500;AN=4;ANN=T|splice_region_variant&intron_variant|LOW|exon-XM_004485641.3-1|GENE_exon-XM_004485641.3-1|transcript|rna-XM_004485641.3|protein_coding|6/8|c.923+7G>A||||||,T|splice_region_variant&intron_variant|LOW|exon-XM_004485640.3-1|GENE_exon-XM_004485640.3-1|transcript|rna-XM_004485640.3|protein_coding|6/8|c.962+7G>A||||||,T|non_coding_transcript_variant|MODIFIER|LOC101496129|gene-L…
NC_021160.1	1858159	-	intron	G	A	1/1	0/0	splice_region_variant&intron_variant [LOW], non_coding_transcript_variant [MODIFIER]	LOC101496129	98	LOC101496129	putative PAP-specific phosphatase, mitochondrial	PROTEIN_CODING	2170.42	PASS	AC=2;AF=0.500;AN=4;ANN=A|splice_region_variant&intron_variant|LOW|exon-XM_004485641.3-1|GENE_exon-XM_004485641.3-1|transcript|rna-XM_004485641.3|protein_coding|6/8|c.923+4C>T||||||,A|splice_region_variant&intron_variant|LOW|exon-XM_004485640.3-1|GENE_exon-XM_004485640.3-1|transcript|rna-XM_004485640.3|protein_coding|6/8|c.962+4C>T||||||,A|non_coding_transcript_variant|MODIFIER|LOC101496129|gene-L…
NC_021160.1	1858177	-	CDS	C	T	1/1	0/0	synonymous_variant [LOW], non_coding_transcript_variant [MODIFIER]	LOC101496129	98	LOC101496129	putative PAP-specific phosphatase, mitochondrial	PROTEIN_CODING	2125.42	PASS	AC=2;AF=0.500;AN=4;ANN=T|synonymous_variant|LOW|exon-XM_004485641.3-1|GENE_exon-XM_004485641.3-1|transcript|rna-XM_004485641.3|protein_coding|6/9|c.909G>A|p.Ala303Ala|1128/1575|909/1191|303/396||,T|synonymous_variant|LOW|exon-XM_004485640.3-1|GENE_exon-XM_004485640.3-1|transcript|rna-XM_004485640.3|protein_coding|6/9|c.948G>A|p.Ala316Ala|1032/1452|948/1230|316/409||,T|non_coding_transcript_varian…
NC_021160.1	1858202	-	CDS	C	T	1/1	0/0	missense_variant [MODERATE], non_coding_transcript_variant [MODIFIER]	LOC101496129	98	LOC101496129	putative PAP-specific phosphatase, mitochondrial	PROTEIN_CODING	2014.42	PASS	AC=2;AF=0.500;AN=4;ANN=T|missense_variant|MODERATE|exon-XM_004485641.3-1|GENE_exon-XM_004485641.3-1|transcript|rna-XM_004485641.3|protein_coding|6/9|c.884G>A|p.Gly295Glu|1103/1575|884/1191|295/396||,T|missense_variant|MODERATE|exon-XM_004485640.3-1|GENE_exon-XM_004485640.3-1|transcript|rna-XM_004485640.3|protein_coding|6/9|c.923G>A|p.Gly308Glu|1007/1452|923/1230|308/409||,T|non_coding_transcript_…
NC_021160.1	1858226	-	CDS	A	G	1/1	0/0	missense_variant [MODERATE], non_coding_transcript_variant [MODIFIER]	LOC101496129	98	LOC101496129	putative PAP-specific phosphatase, mitochondrial	PROTEIN_CODING	2069.42	PASS	AC=2;AF=0.500;AN=4;ANN=G|missense_variant|MODERATE|exon-XM_004485641.3-1|GENE_exon-XM_004485641.3-1|transcript|rna-XM_004485641.3|protein_coding|6/9|c.860T>C|p.Val287Ala|1079/1575|860/1191|287/396||,G|missense_variant|MODERATE|exon-XM_004485640.3-1|GENE_exon-XM_004485640.3-1|transcript|rna-XM_004485640.3|protein_coding|6/9|c.899T>C|p.Val300Ala|983/1452|899/1230|300/409||,G|non_coding_transcript_v…
NC_021160.1	1858509	-	CDS	T	C	1/1	0/0	missense_variant [MODERATE], non_coding_transcript_variant [MODIFIER]	LOC101496129	98	LOC101496129	putative PAP-specific phosphatase, mitochondrial	PROTEIN_CODING	1276.42	PASS	AC=2;AF=0.500;AN=4;ANN=C|missense_variant|MODERATE|exon-XM_004485641.3-1|GENE_exon-XM_004485641.3-1|transcript|rna-XM_004485641.3|protein_coding|6/9|c.577A>G|p.Ile193Val|796/1575|577/1191|193/396||,C|missense_variant|MODERATE|exon-XM_004485640.3-1|GENE_exon-XM_004485640.3-1|transcript|rna-XM_004485640.3|protein_coding|6/9|c.616A>G|p.Ile206Val|700/1452|616/1230|206/409||,C|non_coding_transcript_va…
NC_021160.1	1858600	-	intron	A	G	1/1	0/0	intron_variant [MODIFIER], non_coding_transcript_variant [MODIFIER]	LOC101496129	98	LOC101496129	putative PAP-specific phosphatase, mitochondrial	PROTEIN_CODING	2429.42	PASS	AC=2;AF=0.500;AN=4;ANN=G|intron_variant|MODIFIER|exon-XM_004485641.3-1|GENE_exon-XM_004485641.3-1|transcript|rna-XM_004485641.3|protein_coding|5/8|c.547-61T>C||||||,G|intron_variant|MODIFIER|exon-XM_004485640.3-1|GENE_exon-XM_004485640.3-1|transcript|rna-XM_004485640.3|protein_coding|5/8|c.586-61T>C||||||,G|non_coding_transcript_variant|MODIFIER|LOC101496129|gene-LOC101496129|transcript|XM_004485…
NC_021160.1	1858608	-	intron	A	T	1/1	0/0	intron_variant [MODIFIER], non_coding_transcript_variant [MODIFIER]	LOC101496129	98	LOC101496129	putative PAP-specific phosphatase, mitochondrial	PROTEIN_CODING	2470.42	PASS	AC=2;AF=0.500;AN=4;ANN=T|intron_variant|MODIFIER|exon-XM_004485641.3-1|GENE_exon-XM_004485641.3-1|transcript|rna-XM_004485641.3|protein_coding|5/8|c.547-69T>A||||||,T|intron_variant|MODIFIER|exon-XM_004485640.3-1|GENE_exon-XM_004485640.3-1|transcript|rna-XM_004485640.3|protein_coding|5/8|c.586-69T>A||||||,T|non_coding_transcript_variant|MODIFIER|LOC101496129|gene-LOC101496129|transcript|XM_004485…
NC_021160.1	1858664	-	intron	A	G	1/1	0/0	intron_variant [MODIFIER], non_coding_transcript_variant [MODIFIER]	LOC101496129	98	LOC101496129	putative PAP-specific phosphatase, mitochondrial	PROTEIN_CODING	1096.42	MQ40	AC=2;AF=0.500;AN=4;ANN=G|intron_variant|MODIFIER|exon-XM_004485641.3-1|GENE_exon-XM_004485641.3-1|transcript|rna-XM_004485641.3|protein_coding|5/8|c.547-125T>C||||||,G|intron_variant|MODIFIER|exon-XM_004485640.3-1|GENE_exon-XM_004485640.3-1|transcript|rna-XM_004485640.3|protein_coding|5/8|c.586-125T>C||||||,G|non_coding_transcript_variant|MODIFIER|LOC101496129|gene-LOC101496129|transcript|XM_0044…
NC_021160.1	1858692	-	intron	C	CAGCTGCATAGTT	1/1	0/0	intron_variant [MODIFIER], non_coding_transcript_variant [MODIFIER]	LOC101496129	98	LOC101496129	putative PAP-specific phosphatase, mitochondrial	PROTEIN_CODING	2186.38	MQ40	AC=2;AF=0.500;AN=4;ANN=CAGCTGCATAGTT|intron_variant|MODIFIER|exon-XM_004485641.3-1|GENE_exon-XM_004485641.3-1|transcript|rna-XM_004485641.3|protein_coding|5/8|c.547-154_547-153insAACTATGCAGCT||||||,CAGCTGCATAGTT|intron_variant|MODIFIER|exon-XM_004485640.3-1|GENE_exon-XM_004485640.3-1|transcript|rna-XM_004485640.3|protein_coding|5/8|c.586-154_586-153insAACTATGCAGCT||||||,CAGCTGCATAGTT|non_coding_t…
NC_021160.1	1858717	-	intron	G	A	1/1	0/0	intron_variant [MODIFIER], non_coding_transcript_variant [MODIFIER]	LOC101496129	98	LOC101496129	putative PAP-specific phosphatase, mitochondrial	PROTEIN_CODING	1150.42	MQ40	AC=2;AF=0.500;AN=4;ANN=A|intron_variant|MODIFIER|exon-XM_004485641.3-1|GENE_exon-XM_004485641.3-1|transcript|rna-XM_004485641.3|protein_coding|5/8|c.547-178C>T||||||,A|intron_variant|MODIFIER|exon-XM_004485640.3-1|GENE_exon-XM_004485640.3-1|transcript|rna-XM_004485640.3|protein_coding|5/8|c.586-178C>T||||||,A|non_coding_transcript_variant|MODIFIER|LOC101496129|gene-LOC101496129|transcript|XM_0044…
NC_021160.1	1858838	-	intron	G	C	1/1	0/0	intron_variant [MODIFIER], non_coding_transcript_variant [MODIFIER]	LOC101496129	98	LOC101496129	putative PAP-specific phosphatase, mitochondrial	PROTEIN_CODING	2260.42	PASS	AC=2;AF=0.500;AN=4;ANN=C|intron_variant|MODIFIER|exon-XM_004485641.3-1|GENE_exon-XM_004485641.3-1|transcript|rna-XM_004485641.3|protein_coding|5/8|c.546+296C>G||||||,C|intron_variant|MODIFIER|exon-XM_004485640.3-1|GENE_exon-XM_004485640.3-1|transcript|rna-XM_004485640.3|protein_coding|5/8|c.585+296C>G||||||,C|non_coding_transcript_variant|MODIFIER|LOC101496129|gene-LOC101496129|transcript|XM_0044…
NC_021160.1	1858855	-	intron	C	T	1/1	0/0	intron_variant [MODIFIER], non_coding_transcript_variant [MODIFIER]	LOC101496129	98	LOC101496129	putative PAP-specific phosphatase, mitochondrial	PROTEIN_CODING	2240.42	PASS	AC=2;AF=0.500;AN=4;ANN=T|intron_variant|MODIFIER|exon-XM_004485641.3-1|GENE_exon-XM_004485641.3-1|transcript|rna-XM_004485641.3|protein_coding|5/8|c.546+279G>A||||||,T|intron_variant|MODIFIER|exon-XM_004485640.3-1|GENE_exon-XM_004485640.3-1|transcript|rna-XM_004485640.3|protein_coding|5/8|c.585+279G>A||||||,T|non_coding_transcript_variant|MODIFIER|LOC101496129|gene-LOC101496129|transcript|XM_0044…
NC_021160.1	1858891	-	intron	A	G	1/1	0/0	intron_variant [MODIFIER], non_coding_transcript_variant [MODIFIER]	LOC101496129	98	LOC101496129	putative PAP-specific phosphatase, mitochondrial	PROTEIN_CODING	1182.42	PASS	AC=2;AF=0.500;AN=4;ANN=G|intron_variant|MODIFIER|exon-XM_004485641.3-1|GENE_exon-XM_004485641.3-1|transcript|rna-XM_004485641.3|protein_coding|5/8|c.546+243T>C||||||,G|intron_variant|MODIFIER|exon-XM_004485640.3-1|GENE_exon-XM_004485640.3-1|transcript|rna-XM_004485640.3|protein_coding|5/8|c.585+243T>C||||||,G|non_coding_transcript_variant|MODIFIER|LOC101496129|gene-LOC101496129|transcript|XM_0044…
NC_021160.1	1858938	-	intron	G	GAC	1/1	0/0	intron_variant [MODIFIER], non_coding_transcript_variant [MODIFIER]	LOC101496129	98	LOC101496129	putative PAP-specific phosphatase, mitochondrial	PROTEIN_CODING	1805.38	PASS	AC=2;AF=0.500;AN=4;ANN=GAC|intron_variant|MODIFIER|exon-XM_004485641.3-1|GENE_exon-XM_004485641.3-1|transcript|rna-XM_004485641.3|protein_coding|5/8|c.546+195_546+196insGT||||||,GAC|intron_variant|MODIFIER|exon-XM_004485640.3-1|GENE_exon-XM_004485640.3-1|transcript|rna-XM_004485640.3|protein_coding|5/8|c.585+195_585+196insGT||||||,GAC|non_coding_transcript_variant|MODIFIER|LOC101496129|gene-LOC10…
NC_021160.1	1858940	-	intron	G	C	1/1	0/0	intron_variant [MODIFIER], non_coding_transcript_variant [MODIFIER]	LOC101496129	98	LOC101496129	putative PAP-specific phosphatase, mitochondrial	PROTEIN_CODING	1814.42	PASS	AC=2;AF=0.500;AN=4;ANN=C|intron_variant|MODIFIER|exon-XM_004485641.3-1|GENE_exon-XM_004485641.3-1|transcript|rna-XM_004485641.3|protein_coding|5/8|c.546+194C>G||||||,C|intron_variant|MODIFIER|exon-XM_004485640.3-1|GENE_exon-XM_004485640.3-1|transcript|rna-XM_004485640.3|protein_coding|5/8|c.585+194C>G||||||,C|non_coding_transcript_variant|MODIFIER|LOC101496129|gene-LOC101496129|transcript|XM_0044…
NC_021160.1	1859011	-	intron	T	C	1/1	0/0	intron_variant [MODIFIER], non_coding_transcript_variant [MODIFIER]	LOC101496129	98	LOC101496129	putative PAP-specific phosphatase, mitochondrial	PROTEIN_CODING	888.42	PASS	AC=2;AF=0.500;AN=4;ANN=C|intron_variant|MODIFIER|exon-XM_004485641.3-1|GENE_exon-XM_004485641.3-1|transcript|rna-XM_004485641.3|protein_coding|5/8|c.546+123A>G||||||,C|intron_variant|MODIFIER|exon-XM_004485640.3-1|GENE_exon-XM_004485640.3-1|transcript|rna-XM_004485640.3|protein_coding|5/8|c.585+123A>G||||||,C|non_coding_transcript_variant|MODIFIER|LOC101496129|gene-LOC101496129|transcript|XM_0044…
NC_021160.1	1859039	-	intron	C	A	1/1	0/0	intron_variant [MODIFIER], non_coding_transcript_variant [MODIFIER]	LOC101496129	98	LOC101496129	putative PAP-specific phosphatase, mitochondrial	PROTEIN_CODING	910.42	MQ40	AC=2;AF=0.500;AN=4;ANN=A|intron_variant|MODIFIER|exon-XM_004485641.3-1|GENE_exon-XM_004485641.3-1|transcript|rna-XM_004485641.3|protein_coding|5/8|c.546+95G>T||||||,A|intron_variant|MODIFIER|exon-XM_004485640.3-1|GENE_exon-XM_004485640.3-1|transcript|rna-XM_004485640.3|protein_coding|5/8|c.585+95G>T||||||,A|non_coding_transcript_variant|MODIFIER|LOC101496129|gene-LOC101496129|transcript|XM_004485…
NC_021160.1	1859075	-	intron	C	G	1/1	0/0	intron_variant [MODIFIER], non_coding_transcript_variant [MODIFIER]	LOC101496129	98	LOC101496129	putative PAP-specific phosphatase, mitochondrial	PROTEIN_CODING	1549.42	MQ40	AC=2;AF=0.500;AN=4;ANN=G|upstream_gene_variant|MODIFIER|LOC101497320|gene-LOC101497320|transcript|XM_004485644.3|protein_coding||c.-5849C>G|||||4989|WARNING_TRANSCRIPT_NO_START_CODON,G|upstream_gene_variant|MODIFIER|exon-XM_004485644.3-1|GENE_exon-XM_004485644.3-1|transcript|rna-XM_004485644.3|protein_coding||c.-5203C>G|||||4989|,G|intron_variant|MODIFIER|exon-XM_004485641.3-1|GENE_exon-XM_004485…
NC_021160.1	1859079	-	intron	G	GAAATATGA	1/1	0/0	intron_variant [MODIFIER], non_coding_transcript_variant [MODIFIER]	LOC101496129	98	LOC101496129	putative PAP-specific phosphatase, mitochondrial	PROTEIN_CODING	1630.38	MQ40	AC=2;AF=0.500;AN=4;ANN=GAAATATGA|upstream_gene_variant|MODIFIER|LOC101497320|gene-LOC101497320|transcript|XM_004485644.3|protein_coding||c.-5845_-5844insAAATATGA|||||4984|WARNING_TRANSCRIPT_NO_START_CODON,GAAATATGA|upstream_gene_variant|MODIFIER|exon-XM_004485644.3-1|GENE_exon-XM_004485644.3-1|transcript|rna-XM_004485644.3|protein_coding||c.-5199_-5198insAAATATGA|||||4984|,GAAATATGA|intron_varian…
NC_021160.1	1859099	-	intron	A	T	1/1	0/0	intron_variant [MODIFIER], non_coding_transcript_variant [MODIFIER]	LOC101496129	98	LOC101496129	putative PAP-specific phosphatase, mitochondrial	PROTEIN_CODING	1784.42	MQ40	AC=2;AF=0.500;AN=4;ANN=T|upstream_gene_variant|MODIFIER|LOC101497320|gene-LOC101497320|transcript|XM_004485644.3|protein_coding||c.-5825A>T|||||4965|WARNING_TRANSCRIPT_NO_START_CODON,T|upstream_gene_variant|MODIFIER|exon-XM_004485644.3-1|GENE_exon-XM_004485644.3-1|transcript|rna-XM_004485644.3|protein_coding||c.-5179A>T|||||4965|,T|intron_variant|MODIFIER|exon-XM_004485641.3-1|GENE_exon-XM_004485…
NC_021160.1	1859147	-	CDS	T	C	1/1	0/0	missense_variant [MODERATE], non_coding_transcript_variant [MODIFIER]	LOC101496129	98	LOC101496129	putative PAP-specific phosphatase, mitochondrial	PROTEIN_CODING	2166.42	PASS	AC=2;AF=0.500;AN=4;ANN=C|missense_variant|MODERATE|exon-XM_004485641.3-1|GENE_exon-XM_004485641.3-1|transcript|rna-XM_004485641.3|protein_coding|5/9|c.533A>G|p.Lys178Arg|752/1575|533/1191|178/396||,C|missense_variant|MODERATE|exon-XM_004485640.3-1|GENE_exon-XM_004485640.3-1|transcript|rna-XM_004485640.3|protein_coding|5/9|c.572A>G|p.Lys191Arg|656/1452|572/1230|191/409||,C|upstream_gene_variant|MO…
NC_021160.1	1859150	-	CDS	C	T	1/1	0/0	missense_variant [MODERATE], non_coding_transcript_variant [MODIFIER]	LOC101496129	98	LOC101496129	putative PAP-specific phosphatase, mitochondrial	PROTEIN_CODING	2142.42	PASS	AC=2;AF=0.500;AN=4;ANN=T|missense_variant|MODERATE|exon-XM_004485641.3-1|GENE_exon-XM_004485641.3-1|transcript|rna-XM_004485641.3|protein_coding|5/9|c.530G>A|p.Ser177Asn|749/1575|530/1191|177/396||,T|missense_variant|MODERATE|exon-XM_004485640.3-1|GENE_exon-XM_004485640.3-1|transcript|rna-XM_004485640.3|protein_coding|5/9|c.569G>A|p.Ser190Asn|653/1452|569/1230|190/409||,T|upstream_gene_variant|MO…
NC_021160.1	1859217	-	intron	T	C	1/1	0/0	intron_variant [MODIFIER], non_coding_transcript_variant [MODIFIER]	LOC101496129	98	LOC101496129	putative PAP-specific phosphatase, mitochondrial	PROTEIN_CODING	1238.42	PASS	AC=2;AF=0.500;AN=4;ANN=C|upstream_gene_variant|MODIFIER|LOC101497320|gene-LOC101497320|transcript|XM_004485644.3|protein_coding||c.-5707T>C|||||4847|WARNING_TRANSCRIPT_NO_START_CODON,C|upstream_gene_variant|MODIFIER|exon-XM_004485644.3-1|GENE_exon-XM_004485644.3-1|transcript|rna-XM_004485644.3|protein_coding||c.-5061T>C|||||4847|,C|intron_variant|MODIFIER|exon-XM_004485641.3-1|GENE_exon-XM_004485…
NC_021160.1	1859284	-	intron	A	C	1/1	0/0	intron_variant [MODIFIER], non_coding_transcript_variant [MODIFIER]	LOC101496129	98	LOC101496129	putative PAP-specific phosphatase, mitochondrial	PROTEIN_CODING	375.42	mrd30	AC=2;AF=0.500;AN=4;ANN=C|upstream_gene_variant|MODIFIER|LOC101497320|gene-LOC101497320|transcript|XM_004485644.3|protein_coding||c.-5640A>C|||||4780|WARNING_TRANSCRIPT_NO_START_CODON,C|upstream_gene_variant|MODIFIER|exon-XM_004485644.3-1|GENE_exon-XM_004485644.3-1|transcript|rna-XM_004485644.3|protein_coding||c.-4994A>C|||||4780|,C|intron_variant|MODIFIER|exon-XM_004485641.3-1|GENE_exon-XM_004485…
NC_021160.1	1859502	-	intron	T	G	1/1	0/0	intron_variant [MODIFIER], non_coding_transcript_variant [MODIFIER]	LOC101496129	98	LOC101496129	putative PAP-specific phosphatase, mitochondrial	PROTEIN_CODING	875.42	PASS	AC=2;AF=0.500;AN=4;ANN=G|upstream_gene_variant|MODIFIER|LOC101497320|gene-LOC101497320|transcript|XM_004485644.3|protein_coding||c.-5422T>G|||||4562|WARNING_TRANSCRIPT_NO_START_CODON,G|upstream_gene_variant|MODIFIER|exon-XM_004485644.3-1|GENE_exon-XM_004485644.3-1|transcript|rna-XM_004485644.3|protein_coding||c.-4776T>G|||||4562|,G|intron_variant|MODIFIER|exon-XM_004485641.3-1|GENE_exon-XM_004485…
NC_021160.1	1859532	-	intron	T	G	1/1	0/0	intron_variant [MODIFIER], non_coding_transcript_variant [MODIFIER]	LOC101496129	98	LOC101496129	putative PAP-specific phosphatase, mitochondrial	PROTEIN_CODING	1534.42	PASS	AC=2;AF=0.500;AN=4;ANN=G|upstream_gene_variant|MODIFIER|LOC101497320|gene-LOC101497320|transcript|XM_004485644.3|protein_coding||c.-5392T>G|||||4532|WARNING_TRANSCRIPT_NO_START_CODON,G|upstream_gene_variant|MODIFIER|exon-XM_004485644.3-1|GENE_exon-XM_004485644.3-1|transcript|rna-XM_004485644.3|protein_coding||c.-4746T>G|||||4532|,G|intron_variant|MODIFIER|exon-XM_004485641.3-1|GENE_exon-XM_004485…
NC_021160.1	1859541	-	intron	T	A	1/1	0/0	intron_variant [MODIFIER], non_coding_transcript_variant [MODIFIER]	LOC101496129	98	LOC101496129	putative PAP-specific phosphatase, mitochondrial	PROTEIN_CODING	1484.42	PASS	AC=2;AF=0.500;AN=4;ANN=A|upstream_gene_variant|MODIFIER|LOC101497320|gene-LOC101497320|transcript|XM_004485644.3|protein_coding||c.-5383T>A|||||4523|WARNING_TRANSCRIPT_NO_START_CODON,A|upstream_gene_variant|MODIFIER|exon-XM_004485644.3-1|GENE_exon-XM_004485644.3-1|transcript|rna-XM_004485644.3|protein_coding||c.-4737T>A|||||4523|,A|intron_variant|MODIFIER|exon-XM_004485641.3-1|GENE_exon-XM_004485…
NC_021160.1	1859582	-	intron	C	G	1/1	0/0	intron_variant [MODIFIER], non_coding_transcript_variant [MODIFIER]	LOC101496129	98	LOC101496129	putative PAP-specific phosphatase, mitochondrial	PROTEIN_CODING	883.42	mrd30	AC=2;AF=0.500;AN=4;ANN=G|upstream_gene_variant|MODIFIER|LOC101497320|gene-LOC101497320|transcript|XM_004485644.3|protein_coding||c.-5342C>G|||||4482|WARNING_TRANSCRIPT_NO_START_CODON,G|upstream_gene_variant|MODIFIER|exon-XM_004485644.3-1|GENE_exon-XM_004485644.3-1|transcript|rna-XM_004485644.3|protein_coding||c.-4696C>G|||||4482|,G|intron_variant|MODIFIER|exon-XM_004485641.3-1|GENE_exon-XM_004485…
NC_021160.1	1859585	-	intron	T	A	1/1	0/0	intron_variant [MODIFIER], non_coding_transcript_variant [MODIFIER]	LOC101496129	98	LOC101496129	putative PAP-specific phosphatase, mitochondrial	PROTEIN_CODING	883.42	mrd30	AC=2;AF=0.500;AN=4;ANN=A|upstream_gene_variant|MODIFIER|LOC101497320|gene-LOC101497320|transcript|XM_004485644.3|protein_coding||c.-5339T>A|||||4479|WARNING_TRANSCRIPT_NO_START_CODON,A|upstream_gene_variant|MODIFIER|exon-XM_004485644.3-1|GENE_exon-XM_004485644.3-1|transcript|rna-XM_004485644.3|protein_coding||c.-4693T>A|||||4479|,A|intron_variant|MODIFIER|exon-XM_004485641.3-1|GENE_exon-XM_004485…
NC_021160.1	1859659	-	intron	G	T	1/1	0/0	intron_variant [MODIFIER], non_coding_transcript_variant [MODIFIER]	LOC101496129	98	LOC101496129	putative PAP-specific phosphatase, mitochondrial	PROTEIN_CODING	640.42	mrd30	AC=2;AF=0.500;AN=4;ANN=T|upstream_gene_variant|MODIFIER|LOC101497320|gene-LOC101497320|transcript|XM_004485644.3|protein_coding||c.-5265G>T|||||4405|WARNING_TRANSCRIPT_NO_START_CODON,T|upstream_gene_variant|MODIFIER|exon-XM_004485644.3-1|GENE_exon-XM_004485644.3-1|transcript|rna-XM_004485644.3|protein_coding||c.-4619G>T|||||4405|,T|intron_variant|MODIFIER|exon-XM_004485641.3-1|GENE_exon-XM_004485…
NC_021160.1	1859789	-	intron	T	C	1/1	0/0	intron_variant [MODIFIER], non_coding_transcript_variant [MODIFIER]	LOC101496129	98	LOC101496129	putative PAP-specific phosphatase, mitochondrial	PROTEIN_CODING	1331.42	PASS	AC=2;AF=0.500;AN=4;ANN=C|upstream_gene_variant|MODIFIER|LOC101497320|gene-LOC101497320|transcript|XM_004485644.3|protein_coding||c.-5135T>C|||||4275|WARNING_TRANSCRIPT_NO_START_CODON,C|upstream_gene_variant|MODIFIER|exon-XM_004485644.3-1|GENE_exon-XM_004485644.3-1|transcript|rna-XM_004485644.3|protein_coding||c.-4489T>C|||||4275|,C|intron_variant|MODIFIER|exon-XM_004485641.3-1|GENE_exon-XM_004485…
NC_021160.1	1859839	-	intron	A	AT	1/1	0/0	intron_variant [MODIFIER], non_coding_transcript_variant [MODIFIER]	LOC101496129	98	LOC101496129	putative PAP-specific phosphatase, mitochondrial	PROTEIN_CODING	1595.38	PASS	AC=2;AF=0.500;AN=4;ANN=AT|upstream_gene_variant|MODIFIER|LOC101497320|gene-LOC101497320|transcript|XM_004485644.3|protein_coding||c.-5085_-5084insT|||||4224|WARNING_TRANSCRIPT_NO_START_CODON,AT|upstream_gene_variant|MODIFIER|exon-XM_004485644.3-1|GENE_exon-XM_004485644.3-1|transcript|rna-XM_004485644.3|protein_coding||c.-4439_-4438insT|||||4224|,AT|intron_variant|MODIFIER|exon-XM_004485641.3-1|GE…
NC_021160.1	1859857	-	intron	G	A	1/1	0/0	intron_variant [MODIFIER], non_coding_transcript_variant [MODIFIER]	LOC101496129	98	LOC101496129	putative PAP-specific phosphatase, mitochondrial	PROTEIN_CODING	1296.42	PASS	AC=2;AF=0.500;AN=4;ANN=A|upstream_gene_variant|MODIFIER|LOC101497320|gene-LOC101497320|transcript|XM_004485644.3|protein_coding||c.-5067G>A|||||4207|WARNING_TRANSCRIPT_NO_START_CODON,A|upstream_gene_variant|MODIFIER|exon-XM_004485644.3-1|GENE_exon-XM_004485644.3-1|transcript|rna-XM_004485644.3|protein_coding||c.-4421G>A|||||4207|,A|intron_variant|MODIFIER|exon-XM_004485641.3-1|GENE_exon-XM_004485…
NC_021160.1	1859887	-	intron	A	T	1/1	0/0	intron_variant [MODIFIER], non_coding_transcript_variant [MODIFIER]	LOC101496129	98	LOC101496129	putative PAP-specific phosphatase, mitochondrial	PROTEIN_CODING	1370.42	PASS	AC=2;AF=0.500;AN=4;ANN=T|upstream_gene_variant|MODIFIER|LOC101497320|gene-LOC101497320|transcript|XM_004485644.3|protein_coding||c.-5037A>T|||||4177|WARNING_TRANSCRIPT_NO_START_CODON,T|upstream_gene_variant|MODIFIER|exon-XM_004485644.3-1|GENE_exon-XM_004485644.3-1|transcript|rna-XM_004485644.3|protein_coding||c.-4391A>T|||||4177|,T|intron_variant|MODIFIER|exon-XM_004485641.3-1|GENE_exon-XM_004485…
NC_021160.1	1859902	-	intron	A	G	1/1	0/0	intron_variant [MODIFIER], non_coding_transcript_variant [MODIFIER]	LOC101496129	98	LOC101496129	putative PAP-specific phosphatase, mitochondrial	PROTEIN_CODING	1382.42	PASS	AC=2;AF=0.500;AN=4;ANN=G|upstream_gene_variant|MODIFIER|LOC101497320|gene-LOC101497320|transcript|XM_004485644.3|protein_coding||c.-5022A>G|||||4162|WARNING_TRANSCRIPT_NO_START_CODON,G|upstream_gene_variant|MODIFIER|exon-XM_004485644.3-1|GENE_exon-XM_004485644.3-1|transcript|rna-XM_004485644.3|protein_coding||c.-4376A>G|||||4162|,G|intron_variant|MODIFIER|exon-XM_004485641.3-1|GENE_exon-XM_004485…
NC_021160.1	1859914	-	intron	A	G	1/1	0/0	intron_variant [MODIFIER], non_coding_transcript_variant [MODIFIER]	LOC101496129	98	LOC101496129	putative PAP-specific phosphatase, mitochondrial	PROTEIN_CODING	1527.42	PASS	AC=2;AF=0.500;AN=4;ANN=G|upstream_gene_variant|MODIFIER|LOC101497320|gene-LOC101497320|transcript|XM_004485644.3|protein_coding||c.-5010A>G|||||4150|WARNING_TRANSCRIPT_NO_START_CODON,G|upstream_gene_variant|MODIFIER|exon-XM_004485644.3-1|GENE_exon-XM_004485644.3-1|transcript|rna-XM_004485644.3|protein_coding||c.-4364A>G|||||4150|,G|intron_variant|MODIFIER|exon-XM_004485641.3-1|GENE_exon-XM_004485…
NC_021160.1	1860072	-	intron	A	G	1/1	0/0	intron_variant [MODIFIER], non_coding_transcript_variant [MODIFIER]	LOC101496129	98	LOC101496129	putative PAP-specific phosphatase, mitochondrial	PROTEIN_CODING	1638.42	PASS	AC=2;AF=0.500;AN=4;ANN=G|upstream_gene_variant|MODIFIER|LOC101497320|gene-LOC101497320|transcript|XM_004485644.3|protein_coding||c.-4852A>G|||||3992|WARNING_TRANSCRIPT_NO_START_CODON,G|upstream_gene_variant|MODIFIER|exon-XM_004485644.3-1|GENE_exon-XM_004485644.3-1|transcript|rna-XM_004485644.3|protein_coding||c.-4206A>G|||||3992|,G|intron_variant|MODIFIER|exon-XM_004485641.3-1|GENE_exon-XM_004485…
NC_021160.1	1860132	-	intron	A	G	1/1	0/0	intron_variant [MODIFIER], non_coding_transcript_variant [MODIFIER]	LOC101496129	98	LOC101496129	putative PAP-specific phosphatase, mitochondrial	PROTEIN_CODING	1492.42	PASS	AC=2;AF=0.500;AN=4;ANN=G|upstream_gene_variant|MODIFIER|LOC101497320|gene-LOC101497320|transcript|XM_004485644.3|protein_coding||c.-4792A>G|||||3932|WARNING_TRANSCRIPT_NO_START_CODON,G|upstream_gene_variant|MODIFIER|exon-XM_004485644.3-1|GENE_exon-XM_004485644.3-1|transcript|rna-XM_004485644.3|protein_coding||c.-4146A>G|||||3932|,G|intron_variant|MODIFIER|exon-XM_004485641.3-1|GENE_exon-XM_004485…
NC_021160.1	1860266	-	intron	A	G	1/1	0/0	intron_variant [MODIFIER], non_coding_transcript_variant [MODIFIER]	LOC101496129	98	LOC101496129	putative PAP-specific phosphatase, mitochondrial	PROTEIN_CODING	901.42	PASS	AC=2;AF=0.500;AN=4;ANN=G|upstream_gene_variant|MODIFIER|LOC101497320|gene-LOC101497320|transcript|XM_004485644.3|protein_coding||c.-4658A>G|||||3798|WARNING_TRANSCRIPT_NO_START_CODON,G|upstream_gene_variant|MODIFIER|exon-XM_004485644.3-1|GENE_exon-XM_004485644.3-1|transcript|rna-XM_004485644.3|protein_coding||c.-4012A>G|||||3798|,G|upstream_gene_variant|MODIFIER|LOC101508897|gene-LOC101508897|tra…
NC_021160.1	1860313	-	intron	G	T	1/1	0/0	intron_variant [MODIFIER], non_coding_transcript_variant [MODIFIER]	LOC101496129	98	LOC101496129	putative PAP-specific phosphatase, mitochondrial	PROTEIN_CODING	2947.42	PASS	AC=2;AF=0.500;AN=4;ANN=T|upstream_gene_variant|MODIFIER|LOC101497320|gene-LOC101497320|transcript|XM_004485644.3|protein_coding||c.-4611G>T|||||3751|WARNING_TRANSCRIPT_NO_START_CODON,T|upstream_gene_variant|MODIFIER|exon-XM_004485644.3-1|GENE_exon-XM_004485644.3-1|transcript|rna-XM_004485644.3|protein_coding||c.-3965G>T|||||3751|,T|upstream_gene_variant|MODIFIER|LOC101508897|gene-LOC101508897|tra…
NC_021160.1	1860317	-	intron	G	A	1/1	0/0	intron_variant [MODIFIER], non_coding_transcript_variant [MODIFIER]	LOC101496129	98	LOC101496129	putative PAP-specific phosphatase, mitochondrial	PROTEIN_CODING	2971.42	PASS	AC=2;AF=0.500;AN=4;ANN=A|upstream_gene_variant|MODIFIER|LOC101497320|gene-LOC101497320|transcript|XM_004485644.3|protein_coding||c.-4607G>A|||||3747|WARNING_TRANSCRIPT_NO_START_CODON,A|upstream_gene_variant|MODIFIER|exon-XM_004485644.3-1|GENE_exon-XM_004485644.3-1|transcript|rna-XM_004485644.3|protein_coding||c.-3961G>A|||||3747|,A|upstream_gene_variant|MODIFIER|LOC101508897|gene-LOC101508897|tra…
NC_021160.1	1860400	-	intron	A	G	1/1	0/0	intron_variant [MODIFIER], non_coding_transcript_variant [MODIFIER]	LOC101496129	98	LOC101496129	putative PAP-specific phosphatase, mitochondrial	PROTEIN_CODING	1477.42	PASS	AC=2;AF=0.500;AN=4;ANN=G|upstream_gene_variant|MODIFIER|LOC101497320|gene-LOC101497320|transcript|XM_004485644.3|protein_coding||c.-4524A>G|||||3664|WARNING_TRANSCRIPT_NO_START_CODON,G|upstream_gene_variant|MODIFIER|exon-XM_004485644.3-1|GENE_exon-XM_004485644.3-1|transcript|rna-XM_004485644.3|protein_coding||c.-3878A>G|||||3664|,G|upstream_gene_variant|MODIFIER|LOC101508897|gene-LOC101508897|tra…
NC_021160.1	1860449	-	intron	C	T	1/1	0/0	intron_variant [MODIFIER], non_coding_transcript_variant [MODIFIER]	LOC101496129	98	LOC101496129	putative PAP-specific phosphatase, mitochondrial	PROTEIN_CODING	1315.42	PASS	AC=2;AF=0.500;AN=4;ANN=T|upstream_gene_variant|MODIFIER|LOC101497320|gene-LOC101497320|transcript|XM_004485644.3|protein_coding||c.-4475C>T|||||3615|WARNING_TRANSCRIPT_NO_START_CODON,T|upstream_gene_variant|MODIFIER|exon-XM_004485644.3-1|GENE_exon-XM_004485644.3-1|transcript|rna-XM_004485644.3|protein_coding||c.-3829C>T|||||3615|,T|upstream_gene_variant|MODIFIER|LOC101508897|gene-LOC101508897|tra…
NC_021160.1	1860514	-	intron	T	A	1/1	0/0	intron_variant [MODIFIER], non_coding_transcript_variant [MODIFIER]	LOC101496129	98	LOC101496129	putative PAP-specific phosphatase, mitochondrial	PROTEIN_CODING	1288.42	PASS	AC=2;AF=0.500;AN=4;ANN=A|upstream_gene_variant|MODIFIER|LOC101497320|gene-LOC101497320|transcript|XM_004485644.3|protein_coding||c.-4410T>A|||||3550|WARNING_TRANSCRIPT_NO_START_CODON,A|upstream_gene_variant|MODIFIER|exon-XM_004485644.3-1|GENE_exon-XM_004485644.3-1|transcript|rna-XM_004485644.3|protein_coding||c.-3764T>A|||||3550|,A|upstream_gene_variant|MODIFIER|LOC101508897|gene-LOC101508897|tra…
NC_021160.1	1860532	-	intron	A	AC	1/1	0/0	intron_variant [MODIFIER], non_coding_transcript_variant [MODIFIER]	LOC101496129	98	LOC101496129	putative PAP-specific phosphatase, mitochondrial	PROTEIN_CODING	1573.38	PASS	AC=2;AF=0.500;AN=4;ANN=AC|upstream_gene_variant|MODIFIER|LOC101497320|gene-LOC101497320|transcript|XM_004485644.3|protein_coding||c.-4392_-4391insC|||||3531|WARNING_TRANSCRIPT_NO_START_CODON,AC|upstream_gene_variant|MODIFIER|exon-XM_004485644.3-1|GENE_exon-XM_004485644.3-1|transcript|rna-XM_004485644.3|protein_coding||c.-3746_-3745insC|||||3531|,AC|upstream_gene_variant|MODIFIER|LOC101508897|gene…
NC_021160.1	1860808	-	CDS	A	C	1/1	0/0	synonymous_variant [LOW], non_coding_transcript_variant [MODIFIER]	LOC101496129	98	LOC101496129	putative PAP-specific phosphatase, mitochondrial	PROTEIN_CODING	1146.42	PASS	AC=2;AF=0.500;AN=4;ANN=C|synonymous_variant|LOW|exon-XM_004485641.3-1|GENE_exon-XM_004485641.3-1|transcript|rna-XM_004485641.3|protein_coding|4/9|c.375T>G|p.Thr125Thr|594/1575|375/1191|125/396||,C|synonymous_variant|LOW|exon-XM_004485640.3-1|GENE_exon-XM_004485640.3-1|transcript|rna-XM_004485640.3|protein_coding|4/9|c.414T>G|p.Thr138Thr|498/1452|414/1230|138/409||,C|upstream_gene_variant|MODIFIER…
NC_021160.1	1860838	-	CDS	G	A	1/1	0/0	synonymous_variant [LOW], non_coding_transcript_variant [MODIFIER]	LOC101496129	98	LOC101496129	putative PAP-specific phosphatase, mitochondrial	PROTEIN_CODING	1742.42	PASS	AC=2;AF=0.500;AN=4;ANN=A|synonymous_variant|LOW|exon-XM_004485641.3-1|GENE_exon-XM_004485641.3-1|transcript|rna-XM_004485641.3|protein_coding|4/9|c.345C>T|p.Asn115Asn|564/1575|345/1191|115/396||,A|synonymous_variant|LOW|exon-XM_004485640.3-1|GENE_exon-XM_004485640.3-1|transcript|rna-XM_004485640.3|protein_coding|4/9|c.384C>T|p.Asn128Asn|468/1452|384/1230|128/409||,A|upstream_gene_variant|MODIFIER…
NC_021160.1	1860960	-	intron	G	A	1/1	0/0	intron_variant [MODIFIER], non_coding_transcript_variant [MODIFIER]	LOC101496129	98	LOC101496129	putative PAP-specific phosphatase, mitochondrial	PROTEIN_CODING	1692.42	PASS	AC=2;AF=0.500;AN=4;ANN=A|upstream_gene_variant|MODIFIER|LOC101497320|gene-LOC101497320|transcript|XM_004485644.3|protein_coding||c.-3964G>A|||||3104|WARNING_TRANSCRIPT_NO_START_CODON,A|upstream_gene_variant|MODIFIER|exon-XM_004485644.3-1|GENE_exon-XM_004485644.3-1|transcript|rna-XM_004485644.3|protein_coding||c.-3318G>A|||||3104|,A|upstream_gene_variant|MODIFIER|LOC101508897|gene-LOC101508897|tra…
NC_021160.1	1861473	-	intron	GA	G	1/1	0/0	intron_variant [MODIFIER], non_coding_transcript_variant [MODIFIER]	LOC101496129	98	LOC101496129	putative PAP-specific phosphatase, mitochondrial	PROTEIN_CODING	1080.38	PASS	AC=2;AF=0.500;AN=4;ANN=G|upstream_gene_variant|MODIFIER|LOC101497320|gene-LOC101497320|transcript|XM_004485644.3|protein_coding||c.-3450delA|||||2590|WARNING_TRANSCRIPT_NO_START_CODON,G|upstream_gene_variant|MODIFIER|exon-XM_004485644.3-1|GENE_exon-XM_004485644.3-1|transcript|rna-XM_004485644.3|protein_coding||c.-2804delA|||||2590|,G|upstream_gene_variant|MODIFIER|LOC101508897|gene-LOC101508897|t…
NC_021160.1	1861548	-	intron	ACAAAAATTGAAGAAAATTCAGAACCCAAC	A	1/1	0/0	intron_variant [MODIFIER], non_coding_transcript_variant [MODIFIER]	LOC101496129	98	LOC101496129	putative PAP-specific phosphatase, mitochondrial	PROTEIN_CODING	2016.38	MQ40	AC=2;AF=0.500;AN=4;ANN=A|upstream_gene_variant|MODIFIER|LOC101497320|gene-LOC101497320|transcript|XM_004485644.3|protein_coding||c.-3375_-3347delCAAAAATTGAAGAAAATTCAGAACCCAAC|||||2515|WARNING_TRANSCRIPT_NO_START_CODON,A|upstream_gene_variant|MODIFIER|exon-XM_004485644.3-1|GENE_exon-XM_004485644.3-1|transcript|rna-XM_004485644.3|protein_coding||c.-2729_-2701delCAAAAATTGAAGAAAATTCAGAACCCAAC|||||251…
NC_021160.1	1861696	-	CDS	T	C	1/1	0/0	missense_variant [MODERATE], non_coding_transcript_variant [MODIFIER]	LOC101496129	98	LOC101496129	putative PAP-specific phosphatase, mitochondrial	PROTEIN_CODING	1087.42	PASS	AC=2;AF=0.500;AN=4;ANN=C|missense_variant|MODERATE|exon-XM_004485641.3-1|GENE_exon-XM_004485641.3-1|transcript|rna-XM_004485641.3|protein_coding|2/9|c.80A>G|p.Asn27Ser|299/1575|80/1191|27/396||,C|missense_variant|MODERATE|exon-XM_004485640.3-1|GENE_exon-XM_004485640.3-1|transcript|rna-XM_004485640.3|protein_coding|2/9|c.119A>G|p.Asn40Ser|203/1452|119/1230|40/409||,C|upstream_gene_variant|MODIFIER…
NC_021160.1	1861707	-	intron	G	T	1/1	0/0	splice_region_variant&intron_variant [LOW], non_coding_transcript_variant [MODIFIER]	LOC101496129	98	LOC101496129	putative PAP-specific phosphatase, mitochondrial	PROTEIN_CODING	1262.42	PASS	AC=2;AF=0.500;AN=4;ANN=T|splice_region_variant&intron_variant|LOW|exon-XM_004485641.3-1|GENE_exon-XM_004485641.3-1|transcript|rna-XM_004485641.3|protein_coding|1/8|c.75-6C>A||||||,T|splice_region_variant&intron_variant|LOW|exon-XM_004485640.3-1|GENE_exon-XM_004485640.3-1|transcript|rna-XM_004485640.3|protein_coding|1/8|c.114-6C>A||||||,T|upstream_gene_variant|MODIFIER|LOC101497320|gene-LOC1014973…
NC_021160.1	1861722	-	intron	A	T	1/1	0/0	intron_variant [MODIFIER], non_coding_transcript_variant [MODIFIER]	LOC101496129	98	LOC101496129	putative PAP-specific phosphatase, mitochondrial	PROTEIN_CODING	2448.42	PASS	AC=2;AF=0.500;AN=4;ANN=T|upstream_gene_variant|MODIFIER|LOC101497320|gene-LOC101497320|transcript|XM_004485644.3|protein_coding||c.-3202A>T|||||2342|WARNING_TRANSCRIPT_NO_START_CODON,T|upstream_gene_variant|MODIFIER|exon-XM_004485644.3-1|GENE_exon-XM_004485644.3-1|transcript|rna-XM_004485644.3|protein_coding||c.-2556A>T|||||2342|,T|upstream_gene_variant|MODIFIER|LOC101508897|gene-LOC101508897|tra…
NC_021160.1	1861729	-	intron	C	T	1/1	0/0	intron_variant [MODIFIER], non_coding_transcript_variant [MODIFIER]	LOC101496129	98	LOC101496129	putative PAP-specific phosphatase, mitochondrial	PROTEIN_CODING	2395.42	PASS	AC=2;AF=0.500;AN=4;ANN=T|upstream_gene_variant|MODIFIER|LOC101497320|gene-LOC101497320|transcript|XM_004485644.3|protein_coding||c.-3195C>T|||||2335|WARNING_TRANSCRIPT_NO_START_CODON,T|upstream_gene_variant|MODIFIER|exon-XM_004485644.3-1|GENE_exon-XM_004485644.3-1|transcript|rna-XM_004485644.3|protein_coding||c.-2549C>T|||||2335|,T|upstream_gene_variant|MODIFIER|LOC101508897|gene-LOC101508897|tra…
NC_021160.1	1861738	-	intron	T	G	1/1	0/0	intron_variant [MODIFIER], non_coding_transcript_variant [MODIFIER]	LOC101496129	98	LOC101496129	putative PAP-specific phosphatase, mitochondrial	PROTEIN_CODING	2377.42	PASS	AC=2;AF=0.500;AN=4;ANN=G|upstream_gene_variant|MODIFIER|LOC101497320|gene-LOC101497320|transcript|XM_004485644.3|protein_coding||c.-3186T>G|||||2326|WARNING_TRANSCRIPT_NO_START_CODON,G|upstream_gene_variant|MODIFIER|exon-XM_004485644.3-1|GENE_exon-XM_004485644.3-1|transcript|rna-XM_004485644.3|protein_coding||c.-2540T>G|||||2326|,G|upstream_gene_variant|MODIFIER|LOC101508897|gene-LOC101508897|tra…
NC_021160.1	1861753	-	intron	G	GA	1/1	0/0	intron_variant [MODIFIER], non_coding_transcript_variant [MODIFIER]	LOC101496129	98	LOC101496129	putative PAP-specific phosphatase, mitochondrial	PROTEIN_CODING	2452.38	PASS	AC=2;AF=0.500;AN=4;ANN=GA|upstream_gene_variant|MODIFIER|LOC101497320|gene-LOC101497320|transcript|XM_004485644.3|protein_coding||c.-3171_-3170insA|||||2310|WARNING_TRANSCRIPT_NO_START_CODON,GA|upstream_gene_variant|MODIFIER|exon-XM_004485644.3-1|GENE_exon-XM_004485644.3-1|transcript|rna-XM_004485644.3|protein_coding||c.-2525_-2524insA|||||2310|,GA|upstream_gene_variant|MODIFIER|LOC101508897|gene…
NC_021160.1	1861754	-	intron	G	A	1/1	0/0	intron_variant [MODIFIER], non_coding_transcript_variant [MODIFIER]	LOC101496129	98	LOC101496129	putative PAP-specific phosphatase, mitochondrial	PROTEIN_CODING	2461.42	PASS	AC=2;AF=0.500;AN=4;ANN=A|upstream_gene_variant|MODIFIER|LOC101497320|gene-LOC101497320|transcript|XM_004485644.3|protein_coding||c.-3170G>A|||||2310|WARNING_TRANSCRIPT_NO_START_CODON,A|upstream_gene_variant|MODIFIER|exon-XM_004485644.3-1|GENE_exon-XM_004485644.3-1|transcript|rna-XM_004485644.3|protein_coding||c.-2524G>A|||||2310|,A|upstream_gene_variant|MODIFIER|LOC101508897|gene-LOC101508897|tra…
NC_021160.1	1861837	-	CDS	G	T	1/1	0/0	missense_variant [MODERATE], non_coding_transcript_variant [MODIFIER]	LOC101496129	98	LOC101496129	putative PAP-specific phosphatase, mitochondrial	PROTEIN_CODING	1189.42	PASS	AC=2;AF=0.500;AN=4;ANN=T|missense_variant|MODERATE|exon-XM_004485641.3-1|GENE_exon-XM_004485641.3-1|transcript|rna-XM_004485641.3|protein_coding|1/9|c.58C>A|p.Pro20Thr|277/1575|58/1191|20/396||,T|missense_variant|MODERATE|exon-XM_004485640.3-1|GENE_exon-XM_004485640.3-1|transcript|rna-XM_004485640.3|protein_coding|1/9|c.92C>A|p.Thr31Asn|176/1452|92/1230|31/409||,T|upstream_gene_variant|MODIFIER|L…
NC_021160.1	1861887	-	CDS	A	G	1/1	0/0	missense_variant [MODERATE], synonymous_variant [LOW], non_coding_transcript_variant [MODIFIER]	LOC101496129	98	LOC101496129	putative PAP-specific phosphatase, mitochondrial	PROTEIN_CODING	650.42	PASS	AC=2;AF=0.500;AN=4;ANN=G|missense_variant|MODERATE|exon-XM_004485641.3-1|GENE_exon-XM_004485641.3-1|transcript|rna-XM_004485641.3|protein_coding|1/9|c.8T>C|p.Leu3Pro|227/1575|8/1191|3/396||,G|synonymous_variant|LOW|exon-XM_004485640.3-1|GENE_exon-XM_004485640.3-1|transcript|rna-XM_004485640.3|protein_coding|1/9|c.42T>C|p.Ser14Ser|126/1452|42/1230|14/409||,G|upstream_gene_variant|MODIFIER|LOC10149…
NC_021160.1	1861926	-	CDS	C	A	1/1	0/0	start_lost [HIGH], 5_prime_UTR_premature_start_codon_gain_variant [LOW], 5_prime_UTR_variant [MODIFIER], non_coding_transcript_variant [MODIFIER]	LOC101496129	98	LOC101496129	putative PAP-specific phosphatase, mitochondrial	PROTEIN_CODING	890.42	PASS	AC=2;AF=0.500;AN=4;ANN=A|start_lost|HIGH|exon-XM_004485640.3-1|GENE_exon-XM_004485640.3-1|transcript|rna-XM_004485640.3|protein_coding|1/9|c.3G>T|p.Met1?|87/1452|3/1230|1/409||,A|5_prime_UTR_premature_start_codon_gain_variant|LOW|exon-XM_004485641.3-1|GENE_exon-XM_004485641.3-1|transcript|rna-XM_004485641.3|protein_coding|1/9|c.-32G>T||||||,A|5_prime_UTR_variant|MODIFIER|exon-XM_004485641.3-1|GEN…
NC_021160.1	1861959	-	exon	T	C	1/1	0/0	5_prime_UTR_variant [MODIFIER], non_coding_transcript_variant [MODIFIER]	LOC101496129	98	LOC101496129	putative PAP-specific phosphatase, mitochondrial	PROTEIN_CODING	388.42	mrd30	AC=2;AF=0.500;AN=4;ANN=C|5_prime_UTR_variant|MODIFIER|exon-XM_004485641.3-1|GENE_exon-XM_004485641.3-1|transcript|rna-XM_004485641.3|protein_coding|1/9|c.-65A>G|||||65|,C|5_prime_UTR_variant|MODIFIER|exon-XM_004485640.3-1|GENE_exon-XM_004485640.3-1|transcript|rna-XM_004485640.3|protein_coding|1/9|c.-31A>G|||||31|,C|upstream_gene_variant|MODIFIER|LOC101497320|gene-LOC101497320|transcript|XM_004485…
NC_021160.1	1862029	-	exon	G	A	1/1	0/0	5_prime_UTR_variant [MODIFIER], non_coding_transcript_variant [MODIFIER]	LOC101496129	98	LOC101496129	putative PAP-specific phosphatase, mitochondrial	PROTEIN_CODING	1045.42	mrd30	AC=2;AF=0.500;AN=4;ANN=A|5_prime_UTR_variant|MODIFIER|exon-XM_004485641.3-1|GENE_exon-XM_004485641.3-1|transcript|rna-XM_004485641.3|protein_coding|1/9|c.-135C>T|||||135|,A|upstream_gene_variant|MODIFIER|exon-XM_004485640.3-1|GENE_exon-XM_004485640.3-1|transcript|rna-XM_004485640.3|protein_coding||c.-101C>T|||||17|,A|upstream_gene_variant|MODIFIER|LOC101497320|gene-LOC101497320|transcript|XM_0044…
NC_021160.1	1862037	-	exon	G	GT	1/1	0/0	5_prime_UTR_variant [MODIFIER], non_coding_transcript_variant [MODIFIER]	LOC101496129	98	LOC101496129	putative PAP-specific phosphatase, mitochondrial	PROTEIN_CODING	1242.38	mrd30	AC=2;AF=0.500;AN=4;ANN=GT|5_prime_UTR_variant|MODIFIER|exon-XM_004485641.3-1|GENE_exon-XM_004485641.3-1|transcript|rna-XM_004485641.3|protein_coding|1/9|c.-144_-143insA|||||144|,GT|upstream_gene_variant|MODIFIER|exon-XM_004485640.3-1|GENE_exon-XM_004485640.3-1|transcript|rna-XM_004485640.3|protein_coding||c.-110_-109insA|||||26|,GT|upstream_gene_variant|MODIFIER|LOC101497320|gene-LOC101497320|tra…
NC_021160.1	1862041	-	exon	C	T	1/1	0/0	5_prime_UTR_variant [MODIFIER], non_coding_transcript_variant [MODIFIER]	LOC101496129	98	LOC101496129	putative PAP-specific phosphatase, mitochondrial	PROTEIN_CODING	1251.42	mrd30	AC=2;AF=0.500;AN=4;ANN=T|5_prime_UTR_variant|MODIFIER|exon-XM_004485641.3-1|GENE_exon-XM_004485641.3-1|transcript|rna-XM_004485641.3|protein_coding|1/9|c.-147G>A|||||147|,T|upstream_gene_variant|MODIFIER|exon-XM_004485640.3-1|GENE_exon-XM_004485640.3-1|transcript|rna-XM_004485640.3|protein_coding||c.-113G>A|||||29|,T|upstream_gene_variant|MODIFIER|LOC101497320|gene-LOC101497320|transcript|XM_0044…
NC_021160.1	1862053	-	exon	G	A	1/1	0/0	5_prime_UTR_variant [MODIFIER], non_coding_transcript_variant [MODIFIER]	LOC101496129	98	LOC101496129	putative PAP-specific phosphatase, mitochondrial	PROTEIN_CODING	774.42	PASS	AC=2;AF=0.500;AN=4;ANN=A|5_prime_UTR_variant|MODIFIER|exon-XM_004485641.3-1|GENE_exon-XM_004485641.3-1|transcript|rna-XM_004485641.3|protein_coding|1/9|c.-159C>T|||||159|,A|upstream_gene_variant|MODIFIER|exon-XM_004485640.3-1|GENE_exon-XM_004485640.3-1|transcript|rna-XM_004485640.3|protein_coding||c.-125C>T|||||41|,A|upstream_gene_variant|MODIFIER|LOC101497320|gene-LOC101497320|transcript|XM_0044…
NC_021160.1	1862070	-	exon	G	T	1/1	0/0	5_prime_UTR_variant [MODIFIER], non_coding_transcript_variant [MODIFIER]	LOC101496129	98	LOC101496129	putative PAP-specific phosphatase, mitochondrial	PROTEIN_CODING	975.42	PASS	AC=2;AF=0.500;AN=4;ANN=T|5_prime_UTR_variant|MODIFIER|exon-XM_004485641.3-1|GENE_exon-XM_004485641.3-1|transcript|rna-XM_004485641.3|protein_coding|1/9|c.-176C>A|||||176|,T|upstream_gene_variant|MODIFIER|exon-XM_004485640.3-1|GENE_exon-XM_004485640.3-1|transcript|rna-XM_004485640.3|protein_coding||c.-142C>A|||||58|,T|upstream_gene_variant|MODIFIER|LOC101497320|gene-LOC101497320|transcript|XM_0044…
NC_021160.1	1864331	+	CDS	G	C	1/1	0/0	missense_variant [MODERATE], non_coding_transcript_variant [MODIFIER]	LOC101497320	6	LOC101497320	uncharacterized LOC101497320	PROTEIN_CODING	1606.42	PASS	AC=2;AF=0.500;AN=4;ANN=C|missense_variant|MODERATE|exon-XM_004485644.3-1|GENE_exon-XM_004485644.3-1|transcript|rna-XM_004485644.3|protein_coding|1/2|c.54G>C|p.Lys18Asn|268/777|54/426|18/141||,C|upstream_gene_variant|MODIFIER|exon-XM_004485641.3-1|GENE_exon-XM_004485641.3-1|transcript|rna-XM_004485641.3|protein_coding||c.-2437C>G|||||2218|,C|upstream_gene_variant|MODIFIER|exon-XM_004485640.3-1|GEN…
NC_021160.1	1864397	+	CDS	A	G	1/1	0/0	synonymous_variant [LOW], non_coding_transcript_variant [MODIFIER]	LOC101497320	6	LOC101497320	uncharacterized LOC101497320	PROTEIN_CODING	1504.42	PASS	AC=2;AF=0.500;AN=4;ANN=G|synonymous_variant|LOW|exon-XM_004485644.3-1|GENE_exon-XM_004485644.3-1|transcript|rna-XM_004485644.3|protein_coding|1/2|c.120A>G|p.Lys40Lys|334/777|120/426|40/141||,G|upstream_gene_variant|MODIFIER|exon-XM_004485641.3-1|GENE_exon-XM_004485641.3-1|transcript|rna-XM_004485641.3|protein_coding||c.-2503T>C|||||2284|,G|upstream_gene_variant|MODIFIER|exon-XM_004485640.3-1|GENE…
NC_021160.1	1864514	+	CDS	A	G	1/1	0/0	synonymous_variant [LOW], non_coding_transcript_variant [MODIFIER]	LOC101497320	6	LOC101497320	uncharacterized LOC101497320	PROTEIN_CODING	2134.42	PASS	AC=2;AF=0.500;AN=4;ANN=G|synonymous_variant|LOW|exon-XM_004485644.3-1|GENE_exon-XM_004485644.3-1|transcript|rna-XM_004485644.3|protein_coding|1/2|c.237A>G|p.Glu79Glu|451/777|237/426|79/141||,G|upstream_gene_variant|MODIFIER|exon-XM_004485641.3-1|GENE_exon-XM_004485641.3-1|transcript|rna-XM_004485641.3|protein_coding||c.-2620T>C|||||2401|,G|upstream_gene_variant|MODIFIER|exon-XM_004485640.3-1|GENE…
NC_021160.1	1864566	+	intron	T	G	1/1	0/0	intron_variant [MODIFIER], non_coding_transcript_variant [MODIFIER]	LOC101497320	6	LOC101497320	uncharacterized LOC101497320	PROTEIN_CODING	2917.42	PASS	AC=2;AF=0.500;AN=4;ANN=G|upstream_gene_variant|MODIFIER|exon-XM_004485641.3-1|GENE_exon-XM_004485641.3-1|transcript|rna-XM_004485641.3|protein_coding||c.-2672A>C|||||2453|,G|upstream_gene_variant|MODIFIER|exon-XM_004485640.3-1|GENE_exon-XM_004485640.3-1|transcript|rna-XM_004485640.3|protein_coding||c.-2638A>C|||||2554|,G|upstream_gene_variant|MODIFIER|LOC101508897|gene-LOC101508897|transcript|XM_…
NC_021160.1	1864586	+	intron	G	T	1/1	0/0	intron_variant [MODIFIER], non_coding_transcript_variant [MODIFIER]	LOC101497320	6	LOC101497320	uncharacterized LOC101497320	PROTEIN_CODING	2863.42	PASS	AC=2;AF=0.500;AN=4;ANN=T|upstream_gene_variant|MODIFIER|exon-XM_004485641.3-1|GENE_exon-XM_004485641.3-1|transcript|rna-XM_004485641.3|protein_coding||c.-2692C>A|||||2473|,T|upstream_gene_variant|MODIFIER|exon-XM_004485640.3-1|GENE_exon-XM_004485640.3-1|transcript|rna-XM_004485640.3|protein_coding||c.-2658C>A|||||2574|,T|upstream_gene_variant|MODIFIER|LOC101508897|gene-LOC101508897|transcript|XM_…
NC_021160.1	1864909	+	exon	T	G	1/1	0/0	3_prime_UTR_variant [MODIFIER], non_coding_transcript_variant [MODIFIER]	LOC101497320	6	LOC101497320	uncharacterized LOC101497320	PROTEIN_CODING	635.42	mrd30	AC=2;AF=0.500;AN=4;ANN=G|3_prime_UTR_variant|MODIFIER|exon-XM_004485644.3-1|GENE_exon-XM_004485644.3-1|transcript|rna-XM_004485644.3|protein_coding|2/2|c.*122T>G|||||122|,G|upstream_gene_variant|MODIFIER|exon-XM_004485641.3-1|GENE_exon-XM_004485641.3-1|transcript|rna-XM_004485641.3|protein_coding||c.-3015A>C|||||2796|,G|upstream_gene_variant|MODIFIER|exon-XM_004485640.3-1|GENE_exon-XM_004485640.3…
NC_021160.1	1865337	-	exon	T	TAGG	1/1	0/0	3_prime_UTR_variant [MODIFIER], non_coding_transcript_variant [MODIFIER]	LOC101508897	31	LOC101508897	external alternative NAD(P)H-ubiquinone oxidoreductase B2, mitochondrial-like	PROTEIN_CODING	2206.38	PASS	AC=2;AF=0.500;AN=4;ANN=TAGG|3_prime_UTR_variant|MODIFIER|exon-XM_012713291.2-1|GENE_exon-XM_012713291.2-1|transcript|rna-XM_012713291.2|protein_coding|10/10|c.*242_*244dupCCT|||||244|,TAGG|upstream_gene_variant|MODIFIER|exon-XM_004485641.3-1|GENE_exon-XM_004485641.3-1|transcript|rna-XM_004485641.3|protein_coding||c.-3446_-3444dupCCT|||||3225|,TAGG|upstream_gene_variant|MODIFIER|exon-XM_004485640.…
NC_021160.1	1865417	-	exon	C	G	1/1	0/0	3_prime_UTR_variant [MODIFIER], non_coding_transcript_variant [MODIFIER]	LOC101508897	31	LOC101508897	external alternative NAD(P)H-ubiquinone oxidoreductase B2, mitochondrial-like	PROTEIN_CODING	1242.42	PASS	AC=2;AF=0.500;AN=4;ANN=G|3_prime_UTR_variant|MODIFIER|exon-XM_012713291.2-1|GENE_exon-XM_012713291.2-1|transcript|rna-XM_012713291.2|protein_coding|10/10|c.*165G>C|||||165|,G|upstream_gene_variant|MODIFIER|exon-XM_004485641.3-1|GENE_exon-XM_004485641.3-1|transcript|rna-XM_004485641.3|protein_coding||c.-3523G>C|||||3304|,G|upstream_gene_variant|MODIFIER|exon-XM_004485640.3-1|GENE_exon-XM_004485640…
NC_021160.1	1866140	-	intron	G	T	1/1	0/0	intron_variant [MODIFIER], non_coding_transcript_variant [MODIFIER]	LOC101508897	31	LOC101508897	external alternative NAD(P)H-ubiquinone oxidoreductase B2, mitochondrial-like	PROTEIN_CODING	1741.42	PASS	AC=2;AF=0.500;AN=4;ANN=T|upstream_gene_variant|MODIFIER|exon-XM_004485641.3-1|GENE_exon-XM_004485641.3-1|transcript|rna-XM_004485641.3|protein_coding||c.-4246C>A|||||4027|,T|upstream_gene_variant|MODIFIER|exon-XM_004485640.3-1|GENE_exon-XM_004485640.3-1|transcript|rna-XM_004485640.3|protein_coding||c.-4212C>A|||||4128|,T|upstream_gene_variant|MODIFIER|exon-XR_003470020.1-1|GENE_exon-XR_003470020.…
NC_021160.1	1868397	-	intron	T	TA	0/0	1/1	intron_variant [MODIFIER], non_coding_transcript_variant [MODIFIER]	LOC101508897	31	LOC101508897	external alternative NAD(P)H-ubiquinone oxidoreductase B2, mitochondrial-like	PROTEIN_CODING	1210.38	PASS	AC=2;AF=0.500;AN=4;ANN=TA|downstream_gene_variant|MODIFIER|LOC101497320|gene-LOC101497320|transcript|XM_004485644.3|protein_coding||c.*4333_*4334insA|||||3474|WARNING_TRANSCRIPT_NO_START_CODON,TA|downstream_gene_variant|MODIFIER|exon-XM_004485644.3-1|GENE_exon-XM_004485644.3-1|transcript|rna-XM_004485644.3|protein_coding||c.*3610_*3611insA|||||3474|,TA|downstream_gene_variant|MODIFIER|exon-XR_003…
NC_021160.1	1868433	-	intron	AATCATGTAACTTTTTCAATTAT	A	1/1	0/0	intron_variant [MODIFIER], non_coding_transcript_variant [MODIFIER]	LOC101508897	31	LOC101508897	external alternative NAD(P)H-ubiquinone oxidoreductase B2, mitochondrial-like	PROTEIN_CODING	2405.38	MQ40	AC=2;AF=0.500;AN=4;ANN=A|downstream_gene_variant|MODIFIER|LOC101497320|gene-LOC101497320|transcript|XM_004485644.3|protein_coding||c.*4370_*4391delATCATGTAACTTTTTCAATTAT|||||3510|WARNING_TRANSCRIPT_NO_START_CODON,A|downstream_gene_variant|MODIFIER|exon-XM_004485644.3-1|GENE_exon-XM_004485644.3-1|transcript|rna-XM_004485644.3|protein_coding||c.*3647_*3668delATCATGTAACTTTTTCAATTAT|||||3510|,A|downs…
NC_021160.1	1868459	-	intron	A	G	1/1	0/0	intron_variant [MODIFIER], non_coding_transcript_variant [MODIFIER]	LOC101508897	31	LOC101508897	external alternative NAD(P)H-ubiquinone oxidoreductase B2, mitochondrial-like	PROTEIN_CODING	2439.42	MQ40	AC=2;AF=0.500;AN=4;ANN=G|downstream_gene_variant|MODIFIER|LOC101497320|gene-LOC101497320|transcript|XM_004485644.3|protein_coding||c.*4395A>G|||||3535|WARNING_TRANSCRIPT_NO_START_CODON,G|downstream_gene_variant|MODIFIER|exon-XM_004485644.3-1|GENE_exon-XM_004485644.3-1|transcript|rna-XM_004485644.3|protein_coding||c.*3672A>G|||||3535|,G|downstream_gene_variant|MODIFIER|exon-XR_003470020.1-1|GENE_e…
NC_021160.1	1868659	-	intron	AT	A	1/1	0/0	intron_variant [MODIFIER], non_coding_transcript_variant [MODIFIER]	LOC101508897	31	LOC101508897	external alternative NAD(P)H-ubiquinone oxidoreductase B2, mitochondrial-like	PROTEIN_CODING	1303.38	PASS	AC=2;AF=0.500;AN=4;ANN=A|downstream_gene_variant|MODIFIER|LOC101497320|gene-LOC101497320|transcript|XM_004485644.3|protein_coding||c.*4596delT|||||3736|WARNING_TRANSCRIPT_NO_START_CODON,A|downstream_gene_variant|MODIFIER|exon-XM_004485644.3-1|GENE_exon-XM_004485644.3-1|transcript|rna-XM_004485644.3|protein_coding||c.*3873delT|||||3736|,A|downstream_gene_variant|MODIFIER|exon-XR_003470020.1-1|GENE…
NC_021160.1	1868942	-	intron	A	T	1/1	0/0	intron_variant [MODIFIER], non_coding_transcript_variant [MODIFIER]	LOC101508897	31	LOC101508897	external alternative NAD(P)H-ubiquinone oxidoreductase B2, mitochondrial-like	PROTEIN_CODING	498.42	mrd30	AC=2;AF=0.500;AN=4;ANN=T|downstream_gene_variant|MODIFIER|LOC101497320|gene-LOC101497320|transcript|XM_004485644.3|protein_coding||c.*4878A>T|||||4018|WARNING_TRANSCRIPT_NO_START_CODON,T|downstream_gene_variant|MODIFIER|exon-XM_004485644.3-1|GENE_exon-XM_004485644.3-1|transcript|rna-XM_004485644.3|protein_coding||c.*4155A>T|||||4018|,T|downstream_gene_variant|MODIFIER|exon-XR_003470020.1-1|GENE_e…
NC_021160.1	1869238	-	intron	T	A	1/1	0/0	intron_variant [MODIFIER], non_coding_transcript_variant [MODIFIER]	LOC101508897	31	LOC101508897	external alternative NAD(P)H-ubiquinone oxidoreductase B2, mitochondrial-like	PROTEIN_CODING	1364.42	PASS	AC=2;AF=0.500;AN=4;ANN=A|downstream_gene_variant|MODIFIER|LOC101497320|gene-LOC101497320|transcript|XM_004485644.3|protein_coding||c.*5174T>A|||||4314|WARNING_TRANSCRIPT_NO_START_CODON,A|downstream_gene_variant|MODIFIER|exon-XM_004485644.3-1|GENE_exon-XM_004485644.3-1|transcript|rna-XM_004485644.3|protein_coding||c.*4451T>A|||||4314|,A|downstream_gene_variant|MODIFIER|exon-XR_003470020.1-1|GENE_e…
NC_021160.1	1869287	-	intron	T	C	1/1	0/0	intron_variant [MODIFIER], non_coding_transcript_variant [MODIFIER]	LOC101508897	31	LOC101508897	external alternative NAD(P)H-ubiquinone oxidoreductase B2, mitochondrial-like	PROTEIN_CODING	1427.42	PASS	AC=2;AF=0.500;AN=4;ANN=C|downstream_gene_variant|MODIFIER|LOC101497320|gene-LOC101497320|transcript|XM_004485644.3|protein_coding||c.*5223T>C|||||4363|WARNING_TRANSCRIPT_NO_START_CODON,C|downstream_gene_variant|MODIFIER|exon-XM_004485644.3-1|GENE_exon-XM_004485644.3-1|transcript|rna-XM_004485644.3|protein_coding||c.*4500T>C|||||4363|,C|downstream_gene_variant|MODIFIER|exon-XR_003470020.1-1|GENE_e…
NC_021160.1	1869330	-	intron	AT	A	1/1	0/0	intron_variant [MODIFIER], non_coding_transcript_variant [MODIFIER]	LOC101508897	31	LOC101508897	external alternative NAD(P)H-ubiquinone oxidoreductase B2, mitochondrial-like	PROTEIN_CODING	1366.38	PASS	AC=2;AF=0.500;AN=4;ANN=A|downstream_gene_variant|MODIFIER|LOC101497320|gene-LOC101497320|transcript|XM_004485644.3|protein_coding||c.*5267delT|||||4407|WARNING_TRANSCRIPT_NO_START_CODON,A|downstream_gene_variant|MODIFIER|exon-XM_004485644.3-1|GENE_exon-XM_004485644.3-1|transcript|rna-XM_004485644.3|protein_coding||c.*4544delT|||||4407|,A|downstream_gene_variant|MODIFIER|exon-XR_003470020.1-1|GENE…
NC_021160.1	1869845	-	intron	G	A	1/1	0/0	intron_variant [MODIFIER], non_coding_transcript_variant [MODIFIER]	LOC101508897	31	LOC101508897	external alternative NAD(P)H-ubiquinone oxidoreductase B2, mitochondrial-like	PROTEIN_CODING	2911.42	PASS	AC=2;AF=0.500;AN=4;ANN=A|downstream_gene_variant|MODIFIER|LOC101497320|gene-LOC101497320|transcript|XM_004485644.3|protein_coding||c.*5781G>A|||||4921|WARNING_TRANSCRIPT_NO_START_CODON,A|downstream_gene_variant|MODIFIER|exon-XM_004485644.3-1|GENE_exon-XM_004485644.3-1|transcript|rna-XM_004485644.3|protein_coding||c.*5058G>A|||||4921|,A|downstream_gene_variant|MODIFIER|exon-XR_003470020.1-1|GENE_e…
NC_021160.1	1869849	-	intron	T	C	1/1	0/0	intron_variant [MODIFIER], non_coding_transcript_variant [MODIFIER]	LOC101508897	31	LOC101508897	external alternative NAD(P)H-ubiquinone oxidoreductase B2, mitochondrial-like	PROTEIN_CODING	2911.42	PASS	AC=2;AF=0.500;AN=4;ANN=C|downstream_gene_variant|MODIFIER|LOC101497320|gene-LOC101497320|transcript|XM_004485644.3|protein_coding||c.*5785T>C|||||4925|WARNING_TRANSCRIPT_NO_START_CODON,C|downstream_gene_variant|MODIFIER|exon-XM_004485644.3-1|GENE_exon-XM_004485644.3-1|transcript|rna-XM_004485644.3|protein_coding||c.*5062T>C|||||4925|,C|downstream_gene_variant|MODIFIER|exon-XR_003470020.1-1|GENE_e…
NC_021160.1	1869864	-	intron	C	A	1/1	0/0	intron_variant [MODIFIER], non_coding_transcript_variant [MODIFIER]	LOC101508897	31	LOC101508897	external alternative NAD(P)H-ubiquinone oxidoreductase B2, mitochondrial-like	PROTEIN_CODING	2821.42	PASS	AC=2;AF=0.500;AN=4;ANN=A|downstream_gene_variant|MODIFIER|LOC101497320|gene-LOC101497320|transcript|XM_004485644.3|protein_coding||c.*5800C>A|||||4940|WARNING_TRANSCRIPT_NO_START_CODON,A|downstream_gene_variant|MODIFIER|exon-XM_004485644.3-1|GENE_exon-XM_004485644.3-1|transcript|rna-XM_004485644.3|protein_coding||c.*5077C>A|||||4940|,A|downstream_gene_variant|MODIFIER|exon-XR_003470020.1-1|GENE_e…
NC_021160.1	1869865	-	intron	A	G	1/1	0/0	intron_variant [MODIFIER], non_coding_transcript_variant [MODIFIER]	LOC101508897	31	LOC101508897	external alternative NAD(P)H-ubiquinone oxidoreductase B2, mitochondrial-like	PROTEIN_CODING	2788.42	PASS	AC=2;AF=0.500;AN=4;ANN=G|downstream_gene_variant|MODIFIER|LOC101497320|gene-LOC101497320|transcript|XM_004485644.3|protein_coding||c.*5801A>G|||||4941|WARNING_TRANSCRIPT_NO_START_CODON,G|downstream_gene_variant|MODIFIER|exon-XM_004485644.3-1|GENE_exon-XM_004485644.3-1|transcript|rna-XM_004485644.3|protein_coding||c.*5078A>G|||||4941|,G|downstream_gene_variant|MODIFIER|exon-XR_003470020.1-1|GENE_e…
NC_021160.1	1870202	-	intron	T	C	1/1	0/0	intron_variant [MODIFIER], non_coding_transcript_variant [MODIFIER]	LOC101508897	31	LOC101508897	external alternative NAD(P)H-ubiquinone oxidoreductase B2, mitochondrial-like	PROTEIN_CODING	2293.42	PASS	AC=2;AF=0.500;AN=4;ANN=C|downstream_gene_variant|MODIFIER|exon-XR_003470020.1-1|GENE_exon-XR_003470020.1-1|transcript|rna-XR_003470020.1|pseudogene||n.*2264T>C|||||2264|,C|intron_variant|MODIFIER|exon-XM_012713291.2-1|GENE_exon-XM_012713291.2-1|transcript|rna-XM_012713291.2|protein_coding|2/9|c.345+230A>G||||||,C|non_coding_transcript_variant|MODIFIER|LOC101508897|gene-LOC101508897|transcript|XM_…
NC_021160.1	1870214	-	intron	T	TA	1/1	0/0	intron_variant [MODIFIER], non_coding_transcript_variant [MODIFIER]	LOC101508897	31	LOC101508897	external alternative NAD(P)H-ubiquinone oxidoreductase B2, mitochondrial-like	PROTEIN_CODING	2418.38	PASS	AC=2;AF=0.500;AN=4;ANN=TA|downstream_gene_variant|MODIFIER|exon-XR_003470020.1-1|GENE_exon-XR_003470020.1-1|transcript|rna-XR_003470020.1|pseudogene||n.*2276_*2277insA|||||2277|,TA|intron_variant|MODIFIER|exon-XM_012713291.2-1|GENE_exon-XM_012713291.2-1|transcript|rna-XM_012713291.2|protein_coding|2/9|c.345+217_345+218insT||||||,TA|non_coding_transcript_variant|MODIFIER|LOC101508897|gene-LOC10150…
NC_021160.1	1870245	-	intron	T	A	1/1	0/0	intron_variant [MODIFIER], non_coding_transcript_variant [MODIFIER]	LOC101508897	31	LOC101508897	external alternative NAD(P)H-ubiquinone oxidoreductase B2, mitochondrial-like	PROTEIN_CODING	1483.42	PASS	AC=2;AF=0.500;AN=4;ANN=A|downstream_gene_variant|MODIFIER|exon-XR_003470020.1-1|GENE_exon-XR_003470020.1-1|transcript|rna-XR_003470020.1|pseudogene||n.*2307T>A|||||2307|,A|intron_variant|MODIFIER|exon-XM_012713291.2-1|GENE_exon-XM_012713291.2-1|transcript|rna-XM_012713291.2|protein_coding|2/9|c.345+187A>T||||||,A|non_coding_transcript_variant|MODIFIER|LOC101508897|gene-LOC101508897|transcript|XM_…
NC_021160.1	1870296	-	intron	T	TA	1/1	0/0	intron_variant [MODIFIER], non_coding_transcript_variant [MODIFIER]	LOC101508897	31	LOC101508897	external alternative NAD(P)H-ubiquinone oxidoreductase B2, mitochondrial-like	PROTEIN_CODING	1296.38	PASS	AC=2;AF=0.500;AN=4;ANN=TA|downstream_gene_variant|MODIFIER|exon-XR_003470020.1-1|GENE_exon-XR_003470020.1-1|transcript|rna-XR_003470020.1|pseudogene||n.*2358_*2359insA|||||2359|,TA|intron_variant|MODIFIER|exon-XM_012713291.2-1|GENE_exon-XM_012713291.2-1|transcript|rna-XM_012713291.2|protein_coding|2/9|c.345+135_345+136insT||||||,TA|non_coding_transcript_variant|MODIFIER|LOC101508897|gene-LOC10150…
NC_021160.1	1870371	-	intron	G	A	1/1	0/0	intron_variant [MODIFIER], non_coding_transcript_variant [MODIFIER]	LOC101508897	31	LOC101508897	external alternative NAD(P)H-ubiquinone oxidoreductase B2, mitochondrial-like	PROTEIN_CODING	1982.42	PASS	AC=2;AF=0.500;AN=4;ANN=A|downstream_gene_variant|MODIFIER|exon-XR_003470020.1-1|GENE_exon-XR_003470020.1-1|transcript|rna-XR_003470020.1|pseudogene||n.*2433G>A|||||2433|,A|intron_variant|MODIFIER|exon-XM_012713291.2-1|GENE_exon-XM_012713291.2-1|transcript|rna-XM_012713291.2|protein_coding|2/9|c.345+61C>T||||||,A|non_coding_transcript_variant|MODIFIER|LOC101508897|gene-LOC101508897|transcript|XM_0…
NC_021160.1	1870386	-	intron	A	G	1/1	0/0	intron_variant [MODIFIER], non_coding_transcript_variant [MODIFIER]	LOC101508897	31	LOC101508897	external alternative NAD(P)H-ubiquinone oxidoreductase B2, mitochondrial-like	PROTEIN_CODING	1915.42	PASS	AC=2;AF=0.500;AN=4;ANN=G|downstream_gene_variant|MODIFIER|exon-XR_003470020.1-1|GENE_exon-XR_003470020.1-1|transcript|rna-XR_003470020.1|pseudogene||n.*2448A>G|||||2448|,G|intron_variant|MODIFIER|exon-XM_012713291.2-1|GENE_exon-XM_012713291.2-1|transcript|rna-XM_012713291.2|protein_coding|2/9|c.345+46T>C||||||,G|non_coding_transcript_variant|MODIFIER|LOC101508897|gene-LOC101508897|transcript|XM_0…
NC_021160.1	1870672	-	CDS	G	A	1/1	0/0	synonymous_variant [LOW], non_coding_transcript_variant [MODIFIER]	LOC101508897	31	LOC101508897	external alternative NAD(P)H-ubiquinone oxidoreductase B2, mitochondrial-like	PROTEIN_CODING	1608.42	PASS	AC=2;AF=0.500;AN=4;ANN=A|synonymous_variant|LOW|exon-XM_012713291.2-1|GENE_exon-XM_012713291.2-1|transcript|rna-XM_012713291.2|protein_coding|2/10|c.105C>T|p.Ile35Ile|240/2276|105/1734|35/577||,A|downstream_gene_variant|MODIFIER|exon-XR_003470020.1-1|GENE_exon-XR_003470020.1-1|transcript|rna-XR_003470020.1|pseudogene||n.*2734G>A|||||2734|,A|non_coding_transcript_variant|MODIFIER|LOC101508897|gene…
NC_021160.1	1870910	-	intron	C	A	1/1	0/0	intron_variant [MODIFIER], non_coding_transcript_variant [MODIFIER]	LOC101508897	31	LOC101508897	external alternative NAD(P)H-ubiquinone oxidoreductase B2, mitochondrial-like	PROTEIN_CODING	2549.42	PASS	AC=2;AF=0.500;AN=4;ANN=A|downstream_gene_variant|MODIFIER|exon-XR_003470020.1-1|GENE_exon-XR_003470020.1-1|transcript|rna-XR_003470020.1|pseudogene||n.*2972C>A|||||2972|,A|intron_variant|MODIFIER|exon-XM_012713291.2-1|GENE_exon-XM_012713291.2-1|transcript|rna-XM_012713291.2|protein_coding|1/9|c.93-226G>T||||||,A|non_coding_transcript_variant|MODIFIER|LOC101508897|gene-LOC101508897|transcript|XM_0…
NC_021160.1	1870931	-	intron	A	G	1/1	0/0	intron_variant [MODIFIER], non_coding_transcript_variant [MODIFIER]	LOC101508897	31	LOC101508897	external alternative NAD(P)H-ubiquinone oxidoreductase B2, mitochondrial-like	PROTEIN_CODING	2563.42	PASS	AC=2;AF=0.500;AN=4;ANN=G|downstream_gene_variant|MODIFIER|exon-XR_003470020.1-1|GENE_exon-XR_003470020.1-1|transcript|rna-XR_003470020.1|pseudogene||n.*2993A>G|||||2993|,G|intron_variant|MODIFIER|exon-XM_012713291.2-1|GENE_exon-XM_012713291.2-1|transcript|rna-XM_012713291.2|protein_coding|1/9|c.93-247T>C||||||,G|non_coding_transcript_variant|MODIFIER|LOC101508897|gene-LOC101508897|transcript|XM_0…
NC_021160.1	1870955	-	intron	T	A	1/1	0/0	intron_variant [MODIFIER], non_coding_transcript_variant [MODIFIER]	LOC101508897	31	LOC101508897	external alternative NAD(P)H-ubiquinone oxidoreductase B2, mitochondrial-like	PROTEIN_CODING	2780.42	PASS	AC=2;AF=0.500;AN=4;ANN=A|downstream_gene_variant|MODIFIER|exon-XR_003470020.1-1|GENE_exon-XR_003470020.1-1|transcript|rna-XR_003470020.1|pseudogene||n.*3017T>A|||||3017|,A|intron_variant|MODIFIER|exon-XM_012713291.2-1|GENE_exon-XM_012713291.2-1|transcript|rna-XM_012713291.2|protein_coding|1/9|c.92+235A>T||||||,A|non_coding_transcript_variant|MODIFIER|LOC101508897|gene-LOC101508897|transcript|XM_0…
NC_021160.1	1870967	-	intron	T	C	1/1	0/0	intron_variant [MODIFIER], non_coding_transcript_variant [MODIFIER]	LOC101508897	31	LOC101508897	external alternative NAD(P)H-ubiquinone oxidoreductase B2, mitochondrial-like	PROTEIN_CODING	2494.42	PASS	AC=2;AF=0.500;AN=4;ANN=C|downstream_gene_variant|MODIFIER|exon-XR_003470020.1-1|GENE_exon-XR_003470020.1-1|transcript|rna-XR_003470020.1|pseudogene||n.*3029T>C|||||3029|,C|intron_variant|MODIFIER|exon-XM_012713291.2-1|GENE_exon-XM_012713291.2-1|transcript|rna-XM_012713291.2|protein_coding|1/9|c.92+223A>G||||||,C|non_coding_transcript_variant|MODIFIER|LOC101508897|gene-LOC101508897|transcript|XM_0…
NC_021160.1	1871040	-	intron	TTA	T	1/1	0/0	intron_variant [MODIFIER], non_coding_transcript_variant [MODIFIER]	LOC101508897	31	LOC101508897	external alternative NAD(P)H-ubiquinone oxidoreductase B2, mitochondrial-like	PROTEIN_CODING	2804.38	PASS	AC=2;AF=0.500;AN=4;ANN=T|downstream_gene_variant|MODIFIER|exon-XR_003470020.1-1|GENE_exon-XR_003470020.1-1|transcript|rna-XR_003470020.1|pseudogene||n.*3103_*3104delTA|||||3103|,T|intron_variant|MODIFIER|exon-XM_012713291.2-1|GENE_exon-XM_012713291.2-1|transcript|rna-XM_012713291.2|protein_coding|1/9|c.92+148_92+149delTA||||||,T|non_coding_transcript_variant|MODIFIER|LOC101508897|gene-LOC10150889…
NC_021160.1	1871076	-	intron	G	A	1/1	0/0	intron_variant [MODIFIER], non_coding_transcript_variant [MODIFIER]	LOC101508897	31	LOC101508897	external alternative NAD(P)H-ubiquinone oxidoreductase B2, mitochondrial-like	PROTEIN_CODING	2845.42	PASS	AC=2;AF=0.500;AN=4;ANN=A|downstream_gene_variant|MODIFIER|exon-XR_003470020.1-1|GENE_exon-XR_003470020.1-1|transcript|rna-XR_003470020.1|pseudogene||n.*3138G>A|||||3138|,A|intron_variant|MODIFIER|exon-XM_012713291.2-1|GENE_exon-XM_012713291.2-1|transcript|rna-XM_012713291.2|protein_coding|1/9|c.92+114C>T||||||,A|non_coding_transcript_variant|MODIFIER|LOC101508897|gene-LOC101508897|transcript|XM_0…
NC_021160.1	1871092	-	intron	G	A	1/1	0/0	intron_variant [MODIFIER], non_coding_transcript_variant [MODIFIER]	LOC101508897	31	LOC101508897	external alternative NAD(P)H-ubiquinone oxidoreductase B2, mitochondrial-like	PROTEIN_CODING	2835.42	PASS	AC=2;AF=0.500;AN=4;ANN=A|downstream_gene_variant|MODIFIER|exon-XR_003470020.1-1|GENE_exon-XR_003470020.1-1|transcript|rna-XR_003470020.1|pseudogene||n.*3154G>A|||||3154|,A|intron_variant|MODIFIER|exon-XM_012713291.2-1|GENE_exon-XM_012713291.2-1|transcript|rna-XM_012713291.2|protein_coding|1/9|c.92+98C>T||||||,A|non_coding_transcript_variant|MODIFIER|LOC101508897|gene-LOC101508897|transcript|XM_01…
NC_021160.1	1871126	-	intron	T	A	1/1	0/0	intron_variant [MODIFIER], non_coding_transcript_variant [MODIFIER]	LOC101508897	31	LOC101508897	external alternative NAD(P)H-ubiquinone oxidoreductase B2, mitochondrial-like	PROTEIN_CODING	3086.42	PASS	AC=2;AF=0.500;AN=4;ANN=A|downstream_gene_variant|MODIFIER|exon-XR_003470020.1-1|GENE_exon-XR_003470020.1-1|transcript|rna-XR_003470020.1|pseudogene||n.*3188T>A|||||3188|,A|intron_variant|MODIFIER|exon-XM_012713291.2-1|GENE_exon-XM_012713291.2-1|transcript|rna-XM_012713291.2|protein_coding|1/9|c.92+64A>T||||||,A|non_coding_transcript_variant|MODIFIER|LOC101508897|gene-LOC101508897|transcript|XM_01…
NC_021160.1	1871129	-	intron	C	T	1/1	0/0	intron_variant [MODIFIER], non_coding_transcript_variant [MODIFIER]	LOC101508897	31	LOC101508897	external alternative NAD(P)H-ubiquinone oxidoreductase B2, mitochondrial-like	PROTEIN_CODING	3113.42	PASS	AC=2;AF=0.500;AN=4;ANN=T|downstream_gene_variant|MODIFIER|exon-XR_003470020.1-1|GENE_exon-XR_003470020.1-1|transcript|rna-XR_003470020.1|pseudogene||n.*3191C>T|||||3191|,T|intron_variant|MODIFIER|exon-XM_012713291.2-1|GENE_exon-XM_012713291.2-1|transcript|rna-XM_012713291.2|protein_coding|1/9|c.92+61G>A||||||,T|non_coding_transcript_variant|MODIFIER|LOC101508897|gene-LOC101508897|transcript|XM_01…
NC_021160.1	1877451	-	miscRNA	A	AG	1/1	0/0	non_coding_transcript_exon_variant [MODIFIER], non_coding_transcript_variant [MODIFIER]	LOC101496994	50	LOC101496994	uncharacterized LOC101496994	PROTEIN_CODING	2026.38	PASS	AC=2;AF=0.500;AN=4;ANN=AG|upstream_gene_variant|MODIFIER|LOC101496994|gene-LOC101496994|transcript|XM_004485643.3|protein_coding||c.-2907_-2906insG|||||296|WARNING_TRANSCRIPT_NO_START_CODON,AG|downstream_gene_variant|MODIFIER|exon-XM_004485643.3-1|GENE_exon-XM_004485643.3-1|transcript|rna-XM_004485643.3|protein_coding||c.*578_*579insC|||||296|,AG|non_coding_transcript_exon_variant|MODIFIER|exon-X…
NC_021160.1	1877457	-	miscRNA	C	A	1/1	0/0	non_coding_transcript_exon_variant [MODIFIER], non_coding_transcript_variant [MODIFIER]	LOC101496994	50	LOC101496994	uncharacterized LOC101496994	PROTEIN_CODING	2150.42	PASS	AC=2;AF=0.500;AN=4;ANN=A|upstream_gene_variant|MODIFIER|LOC101496994|gene-LOC101496994|transcript|XM_004485643.3|protein_coding||c.-2901C>A|||||291|WARNING_TRANSCRIPT_NO_START_CODON,A|downstream_gene_variant|MODIFIER|exon-XM_004485643.3-1|GENE_exon-XM_004485643.3-1|transcript|rna-XM_004485643.3|protein_coding||c.*573G>T|||||291|,A|non_coding_transcript_exon_variant|MODIFIER|exon-XR_003470017.1-1|…
NC_021160.1	1877477	-	miscRNA	G	A	1/1	0/0	non_coding_transcript_exon_variant [MODIFIER], non_coding_transcript_variant [MODIFIER]	LOC101496994	50	LOC101496994	uncharacterized LOC101496994	PROTEIN_CODING	2368.42	PASS	AC=2;AF=0.500;AN=4;ANN=A|upstream_gene_variant|MODIFIER|LOC101496994|gene-LOC101496994|transcript|XM_004485643.3|protein_coding||c.-2881G>A|||||271|WARNING_TRANSCRIPT_NO_START_CODON,A|downstream_gene_variant|MODIFIER|exon-XM_004485643.3-1|GENE_exon-XM_004485643.3-1|transcript|rna-XM_004485643.3|protein_coding||c.*553C>T|||||271|,A|non_coding_transcript_exon_variant|MODIFIER|exon-XR_003470017.1-1|…
NC_021160.1	1877568	-	miscRNA	A	G	1/1	0/0	non_coding_transcript_exon_variant [MODIFIER], non_coding_transcript_variant [MODIFIER]	LOC101496994	50	LOC101496994	uncharacterized LOC101496994	PROTEIN_CODING	2622.42	PASS	AC=2;AF=0.500;AN=4;ANN=G|upstream_gene_variant|MODIFIER|LOC101496994|gene-LOC101496994|transcript|XM_004485643.3|protein_coding||c.-2790A>G|||||180|WARNING_TRANSCRIPT_NO_START_CODON,G|downstream_gene_variant|MODIFIER|exon-XM_004485643.3-1|GENE_exon-XM_004485643.3-1|transcript|rna-XM_004485643.3|protein_coding||c.*462T>C|||||180|,G|non_coding_transcript_exon_variant|MODIFIER|exon-XR_003470017.1-1|…
NC_021160.1	1877593	-	miscRNA	T	A	1/1	0/0	non_coding_transcript_exon_variant [MODIFIER], non_coding_transcript_variant [MODIFIER]	LOC101496994	50	LOC101496994	uncharacterized LOC101496994	PROTEIN_CODING	2683.42	PASS	AC=2;AF=0.500;AN=4;ANN=A|upstream_gene_variant|MODIFIER|LOC101496994|gene-LOC101496994|transcript|XM_004485643.3|protein_coding||c.-2765T>A|||||155|WARNING_TRANSCRIPT_NO_START_CODON,A|downstream_gene_variant|MODIFIER|exon-XM_004485643.3-1|GENE_exon-XM_004485643.3-1|transcript|rna-XM_004485643.3|protein_coding||c.*437A>T|||||155|,A|non_coding_transcript_exon_variant|MODIFIER|exon-XR_003470017.1-1|…
NC_021160.1	1877668	-	miscRNA	G	A	1/1	0/0	non_coding_transcript_exon_variant [MODIFIER], non_coding_transcript_variant [MODIFIER]	LOC101496994	50	LOC101496994	uncharacterized LOC101496994	PROTEIN_CODING	1485.42	PASS	AC=2;AF=0.500;AN=4;ANN=A|upstream_gene_variant|MODIFIER|LOC101496994|gene-LOC101496994|transcript|XM_004485643.3|protein_coding||c.-2690G>A|||||80|WARNING_TRANSCRIPT_NO_START_CODON,A|downstream_gene_variant|MODIFIER|exon-XM_004485643.3-1|GENE_exon-XM_004485643.3-1|transcript|rna-XM_004485643.3|protein_coding||c.*362C>T|||||80|,A|non_coding_transcript_exon_variant|MODIFIER|exon-XR_003470017.1-1|GE…
NC_021160.1	1877779	-	exon	A	G	1/1	0/0	3_prime_UTR_variant [MODIFIER], non_coding_transcript_exon_variant [MODIFIER], non_coding_transcript_variant [MODIFIER]	LOC101496994	50	LOC101496994	uncharacterized LOC101496994	PROTEIN_CODING	2637.42	PASS	AC=2;AF=0.500;AN=4;ANN=G|3_prime_UTR_variant|MODIFIER|exon-XM_004485643.3-1|GENE_exon-XM_004485643.3-1|transcript|rna-XM_004485643.3|protein_coding|2/2|c.*251T>C|||||251|,G|non_coding_transcript_exon_variant|MODIFIER|exon-XR_003470017.1-1|GENE_exon-XR_003470017.1-1|transcript|rna-XR_003470017.1|pseudogene|3/3|n.1257T>C||||||,G|non_coding_transcript_exon_variant|MODIFIER|exon-XR_003470012.1-1|GENE…
NC_021160.1	1877786	-	exon	C	A	1/1	0/0	3_prime_UTR_variant [MODIFIER], non_coding_transcript_exon_variant [MODIFIER], non_coding_transcript_variant [MODIFIER]	LOC101496994	50	LOC101496994	uncharacterized LOC101496994	PROTEIN_CODING	2625.42	PASS	AC=2;AF=0.500;AN=4;ANN=A|3_prime_UTR_variant|MODIFIER|exon-XM_004485643.3-1|GENE_exon-XM_004485643.3-1|transcript|rna-XM_004485643.3|protein_coding|2/2|c.*244G>T|||||244|,A|non_coding_transcript_exon_variant|MODIFIER|exon-XR_003470017.1-1|GENE_exon-XR_003470017.1-1|transcript|rna-XR_003470017.1|pseudogene|3/3|n.1250G>T||||||,A|non_coding_transcript_exon_variant|MODIFIER|exon-XR_003470012.1-1|GENE…
NC_021160.1	1877832	-	exon	G	A	1/1	0/0	3_prime_UTR_variant [MODIFIER], intron_variant [MODIFIER], non_coding_transcript_variant [MODIFIER]	LOC101496994	50	LOC101496994	uncharacterized LOC101496994	PROTEIN_CODING	2377.42	PASS	AC=2;AF=0.500;AN=4;ANN=A|3_prime_UTR_variant|MODIFIER|exon-XM_004485643.3-1|GENE_exon-XM_004485643.3-1|transcript|rna-XM_004485643.3|protein_coding|2/2|c.*198C>T|||||198|,A|intron_variant|MODIFIER|exon-XR_003470017.1-1|GENE_exon-XR_003470017.1-1|transcript|rna-XR_003470017.1|pseudogene|2/2|n.1229-25C>T||||||,A|intron_variant|MODIFIER|exon-XR_003470012.1-1|GENE_exon-XR_003470012.1-1|transcript|rna…
NC_021160.1	1877845	-	exon	C	T	1/1	0/0	3_prime_UTR_variant [MODIFIER], intron_variant [MODIFIER], non_coding_transcript_variant [MODIFIER]	LOC101496994	50	LOC101496994	uncharacterized LOC101496994	PROTEIN_CODING	2380.42	PASS	AC=2;AF=0.500;AN=4;ANN=T|3_prime_UTR_variant|MODIFIER|exon-XM_004485643.3-1|GENE_exon-XM_004485643.3-1|transcript|rna-XM_004485643.3|protein_coding|2/2|c.*185G>A|||||185|,T|intron_variant|MODIFIER|exon-XR_003470017.1-1|GENE_exon-XR_003470017.1-1|transcript|rna-XR_003470017.1|pseudogene|2/2|n.1229-38G>A||||||,T|intron_variant|MODIFIER|exon-XR_003470012.1-1|GENE_exon-XR_003470012.1-1|transcript|rna…
NC_021160.1	1877886	-	exon	C	CG	1/1	0/0	3_prime_UTR_variant [MODIFIER], intron_variant [MODIFIER], non_coding_transcript_variant [MODIFIER]	LOC101496994	50	LOC101496994	uncharacterized LOC101496994	PROTEIN_CODING	2226.38	PASS	AC=2;AF=0.500;AN=4;ANN=CG|3_prime_UTR_variant|MODIFIER|exon-XM_004485643.3-1|GENE_exon-XM_004485643.3-1|transcript|rna-XM_004485643.3|protein_coding|2/2|c.*143_*144insC|||||143|,CG|intron_variant|MODIFIER|exon-XR_003470017.1-1|GENE_exon-XR_003470017.1-1|transcript|rna-XR_003470017.1|pseudogene|2/2|n.1228+64_1228+65insC||||||,CG|intron_variant|MODIFIER|exon-XR_003470012.1-1|GENE_exon-XR_003470012.…
NC_021160.1	1877889	-	exon	T	A	1/1	0/0	3_prime_UTR_variant [MODIFIER], intron_variant [MODIFIER], non_coding_transcript_variant [MODIFIER]	LOC101496994	50	LOC101496994	uncharacterized LOC101496994	PROTEIN_CODING	2235.42	PASS	AC=2;AF=0.500;AN=4;ANN=A|3_prime_UTR_variant|MODIFIER|exon-XM_004485643.3-1|GENE_exon-XM_004485643.3-1|transcript|rna-XM_004485643.3|protein_coding|2/2|c.*141A>T|||||141|,A|intron_variant|MODIFIER|exon-XR_003470017.1-1|GENE_exon-XR_003470017.1-1|transcript|rna-XR_003470017.1|pseudogene|2/2|n.1228+62A>T||||||,A|intron_variant|MODIFIER|exon-XR_003470012.1-1|GENE_exon-XR_003470012.1-1|transcript|rna…
NC_021160.1	1877907	-	exon	G	C	1/1	0/0	3_prime_UTR_variant [MODIFIER], intron_variant [MODIFIER], non_coding_transcript_variant [MODIFIER]	LOC101496994	50	LOC101496994	uncharacterized LOC101496994	PROTEIN_CODING	2172.42	PASS	AC=2;AF=0.500;AN=4;ANN=C|3_prime_UTR_variant|MODIFIER|exon-XM_004485643.3-1|GENE_exon-XM_004485643.3-1|transcript|rna-XM_004485643.3|protein_coding|2/2|c.*123C>G|||||123|,C|intron_variant|MODIFIER|exon-XR_003470017.1-1|GENE_exon-XR_003470017.1-1|transcript|rna-XR_003470017.1|pseudogene|2/2|n.1228+44C>G||||||,C|intron_variant|MODIFIER|exon-XR_003470012.1-1|GENE_exon-XR_003470012.1-1|transcript|rna…
NC_021160.1	1878055	-	CDS	G	A	1/1	0/0	missense_variant [MODERATE], intron_variant [MODIFIER], non_coding_transcript_exon_variant [MODIFIER], non_coding_transcript_variant [MODIFIER]	LOC101496994	50	LOC101496994	uncharacterized LOC101496994	PROTEIN_CODING	1192.42	PASS	AC=2;AF=0.500;AN=4;ANN=A|missense_variant|MODERATE|exon-XM_004485643.3-1|GENE_exon-XM_004485643.3-1|transcript|rna-XM_004485643.3|protein_coding|2/2|c.851C>T|p.Ser284Phe|1192/1499|851/876|284/291||,A|intron_variant|MODIFIER|exon-XR_003470017.1-1|GENE_exon-XR_003470017.1-1|transcript|rna-XR_003470017.1|pseudogene|1/2|n.1137-13C>T||||||,A|non_coding_transcript_exon_variant|MODIFIER|exon-XR_00347001…
NC_021160.1	1878326	-	intron	ATAATTTTGATT	A	1/1	0/0	intron_variant [MODIFIER], non_coding_transcript_variant [MODIFIER]	LOC101496994	50	LOC101496994	uncharacterized LOC101496994	PROTEIN_CODING	2026.38	PASS	AC=2;AF=0.500;AN=4;ANN=A|intron_variant|MODIFIER|exon-XR_003470017.1-1|GENE_exon-XR_003470017.1-1|transcript|rna-XR_003470017.1|pseudogene|1/2|n.1137-295_1137-285delAATCAAAATTA||||||,A|intron_variant|MODIFIER|exon-XR_003470012.1-1|GENE_exon-XR_003470012.1-1|transcript|rna-XR_003470012.1|pseudogene|1/2|n.1138-228_1138-218delAATCAAAATTA||||||,A|intron_variant|MODIFIER|exon-XR_003470015.1-1|GENE_exo…
NC_021160.1	1878347	-	intron	T	G	1/1	0/0	intron_variant [MODIFIER], non_coding_transcript_variant [MODIFIER]	LOC101496994	50	LOC101496994	uncharacterized LOC101496994	PROTEIN_CODING	2305.42	PASS	AC=2;AF=0.500;AN=4;ANN=G|intron_variant|MODIFIER|exon-XR_003470017.1-1|GENE_exon-XR_003470017.1-1|transcript|rna-XR_003470017.1|pseudogene|1/2|n.1137-305A>C||||||,G|intron_variant|MODIFIER|exon-XR_003470012.1-1|GENE_exon-XR_003470012.1-1|transcript|rna-XR_003470012.1|pseudogene|1/2|n.1138-238A>C||||||,G|intron_variant|MODIFIER|exon-XR_003470015.1-1|GENE_exon-XR_003470015.1-1|transcript|rna-XR_003…
NC_021160.1	1878354	-	intron	C	T	1/1	0/0	intron_variant [MODIFIER], non_coding_transcript_variant [MODIFIER]	LOC101496994	50	LOC101496994	uncharacterized LOC101496994	PROTEIN_CODING	2305.42	PASS	AC=2;AF=0.500;AN=4;ANN=T|intron_variant|MODIFIER|exon-XR_003470017.1-1|GENE_exon-XR_003470017.1-1|transcript|rna-XR_003470017.1|pseudogene|1/2|n.1137-312G>A||||||,T|intron_variant|MODIFIER|exon-XR_003470012.1-1|GENE_exon-XR_003470012.1-1|transcript|rna-XR_003470012.1|pseudogene|1/2|n.1138-245G>A||||||,T|intron_variant|MODIFIER|exon-XR_003470015.1-1|GENE_exon-XR_003470015.1-1|transcript|rna-XR_003…
NC_021160.1	1878378	-	intron	A	T	1/1	0/0	intron_variant [MODIFIER], non_coding_transcript_variant [MODIFIER]	LOC101496994	50	LOC101496994	uncharacterized LOC101496994	PROTEIN_CODING	2330.42	PASS	AC=2;AF=0.500;AN=4;ANN=T|intron_variant|MODIFIER|exon-XR_003470017.1-1|GENE_exon-XR_003470017.1-1|transcript|rna-XR_003470017.1|pseudogene|1/2|n.1137-336T>A||||||,T|intron_variant|MODIFIER|exon-XR_003470012.1-1|GENE_exon-XR_003470012.1-1|transcript|rna-XR_003470012.1|pseudogene|1/2|n.1138-269T>A||||||,T|intron_variant|MODIFIER|exon-XR_003470015.1-1|GENE_exon-XR_003470015.1-1|transcript|rna-XR_003…
NC_021160.1	1878398	-	intron	C	T	1/1	0/0	intron_variant [MODIFIER], non_coding_transcript_variant [MODIFIER]	LOC101496994	50	LOC101496994	uncharacterized LOC101496994	PROTEIN_CODING	2269.42	PASS	AC=2;AF=0.500;AN=4;ANN=T|intron_variant|MODIFIER|exon-XR_003470017.1-1|GENE_exon-XR_003470017.1-1|transcript|rna-XR_003470017.1|pseudogene|1/2|n.1137-356G>A||||||,T|intron_variant|MODIFIER|exon-XR_003470012.1-1|GENE_exon-XR_003470012.1-1|transcript|rna-XR_003470012.1|pseudogene|1/2|n.1138-289G>A||||||,T|intron_variant|MODIFIER|exon-XR_003470015.1-1|GENE_exon-XR_003470015.1-1|transcript|rna-XR_003…
NC_021160.1	1878436	-	intron	A	T	1/1	0/0	intron_variant [MODIFIER], non_coding_transcript_variant [MODIFIER]	LOC101496994	50	LOC101496994	uncharacterized LOC101496994	PROTEIN_CODING	1318.42	PASS	AC=2;AF=0.500;AN=4;ANN=T|intron_variant|MODIFIER|exon-XR_003470017.1-1|GENE_exon-XR_003470017.1-1|transcript|rna-XR_003470017.1|pseudogene|1/2|n.1137-394T>A||||||,T|intron_variant|MODIFIER|exon-XR_003470012.1-1|GENE_exon-XR_003470012.1-1|transcript|rna-XR_003470012.1|pseudogene|1/2|n.1138-327T>A||||||,T|intron_variant|MODIFIER|exon-XR_003470015.1-1|GENE_exon-XR_003470015.1-1|transcript|rna-XR_003…
NC_021160.1	1878469	-	intron	TA	T	1/1	0/0	intron_variant [MODIFIER], non_coding_transcript_variant [MODIFIER]	LOC101496994	50	LOC101496994	uncharacterized LOC101496994	PROTEIN_CODING	1460.38	PASS	AC=2;AF=0.500;AN=4;ANN=T|intron_variant|MODIFIER|exon-XR_003470017.1-1|GENE_exon-XR_003470017.1-1|transcript|rna-XR_003470017.1|pseudogene|1/2|n.1137-428delT||||||,T|intron_variant|MODIFIER|exon-XR_003470012.1-1|GENE_exon-XR_003470012.1-1|transcript|rna-XR_003470012.1|pseudogene|1/2|n.1138-361delT||||||,T|intron_variant|MODIFIER|exon-XR_003470015.1-1|GENE_exon-XR_003470015.1-1|transcript|rna-XR_0…
NC_021160.1	1878496	-	intron	G	A	1/1	0/0	intron_variant [MODIFIER], non_coding_transcript_variant [MODIFIER]	LOC101496994	50	LOC101496994	uncharacterized LOC101496994	PROTEIN_CODING	2473.42	PASS	AC=2;AF=0.500;AN=4;ANN=A|intron_variant|MODIFIER|exon-XR_003470017.1-1|GENE_exon-XR_003470017.1-1|transcript|rna-XR_003470017.1|pseudogene|1/2|n.1137-454C>T||||||,A|intron_variant|MODIFIER|exon-XR_003470012.1-1|GENE_exon-XR_003470012.1-1|transcript|rna-XR_003470012.1|pseudogene|1/2|n.1138-387C>T||||||,A|intron_variant|MODIFIER|exon-XR_003470015.1-1|GENE_exon-XR_003470015.1-1|transcript|rna-XR_003…
NC_021160.1	1878501	-	intron	T	C	1/1	0/0	intron_variant [MODIFIER], non_coding_transcript_variant [MODIFIER]	LOC101496994	50	LOC101496994	uncharacterized LOC101496994	PROTEIN_CODING	2467.42	PASS	AC=2;AF=0.500;AN=4;ANN=C|intron_variant|MODIFIER|exon-XR_003470017.1-1|GENE_exon-XR_003470017.1-1|transcript|rna-XR_003470017.1|pseudogene|1/2|n.1137-459A>G||||||,C|intron_variant|MODIFIER|exon-XR_003470012.1-1|GENE_exon-XR_003470012.1-1|transcript|rna-XR_003470012.1|pseudogene|1/2|n.1138-392A>G||||||,C|intron_variant|MODIFIER|exon-XR_003470015.1-1|GENE_exon-XR_003470015.1-1|transcript|rna-XR_003…
NC_021160.1	1878516	-	intron	AT	A	1/1	0/0	intron_variant [MODIFIER], non_coding_transcript_variant [MODIFIER]	LOC101496994	50	LOC101496994	uncharacterized LOC101496994	PROTEIN_CODING	2341.38	PASS	AC=2;AF=0.500;AN=4;ANN=A|intron_variant|MODIFIER|exon-XR_003470017.1-1|GENE_exon-XR_003470017.1-1|transcript|rna-XR_003470017.1|pseudogene|1/2|n.1137-475delA||||||,A|intron_variant|MODIFIER|exon-XR_003470012.1-1|GENE_exon-XR_003470012.1-1|transcript|rna-XR_003470012.1|pseudogene|1/2|n.1138-408delA||||||,A|intron_variant|MODIFIER|exon-XR_003470015.1-1|GENE_exon-XR_003470015.1-1|transcript|rna-XR_0…
NC_021160.1	1878520	-	intron	A	C	1/1	0/0	intron_variant [MODIFIER], non_coding_transcript_variant [MODIFIER]	LOC101496994	50	LOC101496994	uncharacterized LOC101496994	PROTEIN_CODING	2350.42	PASS	AC=2;AF=0.500;AN=4;ANN=C|intron_variant|MODIFIER|exon-XR_003470017.1-1|GENE_exon-XR_003470017.1-1|transcript|rna-XR_003470017.1|pseudogene|1/2|n.1137-478T>G||||||,C|intron_variant|MODIFIER|exon-XR_003470012.1-1|GENE_exon-XR_003470012.1-1|transcript|rna-XR_003470012.1|pseudogene|1/2|n.1138-411T>G||||||,C|intron_variant|MODIFIER|exon-XR_003470015.1-1|GENE_exon-XR_003470015.1-1|transcript|rna-XR_003…
NC_021160.1	1878525	-	intron	T	A	1/1	0/0	intron_variant [MODIFIER], non_coding_transcript_variant [MODIFIER]	LOC101496994	50	LOC101496994	uncharacterized LOC101496994	PROTEIN_CODING	2456.42	PASS	AC=2;AF=0.500;AN=4;ANN=A|intron_variant|MODIFIER|exon-XR_003470017.1-1|GENE_exon-XR_003470017.1-1|transcript|rna-XR_003470017.1|pseudogene|1/2|n.1137-483A>T||||||,A|intron_variant|MODIFIER|exon-XR_003470012.1-1|GENE_exon-XR_003470012.1-1|transcript|rna-XR_003470012.1|pseudogene|1/2|n.1138-416A>T||||||,A|intron_variant|MODIFIER|exon-XR_003470015.1-1|GENE_exon-XR_003470015.1-1|transcript|rna-XR_003…
NC_021160.1	1878527	-	intron	A	T	1/1	0/0	intron_variant [MODIFIER], non_coding_transcript_variant [MODIFIER]	LOC101496994	50	LOC101496994	uncharacterized LOC101496994	PROTEIN_CODING	2456.42	PASS	AC=2;AF=0.500;AN=4;ANN=T|intron_variant|MODIFIER|exon-XR_003470017.1-1|GENE_exon-XR_003470017.1-1|transcript|rna-XR_003470017.1|pseudogene|1/2|n.1137-485T>A||||||,T|intron_variant|MODIFIER|exon-XR_003470012.1-1|GENE_exon-XR_003470012.1-1|transcript|rna-XR_003470012.1|pseudogene|1/2|n.1138-418T>A||||||,T|intron_variant|MODIFIER|exon-XR_003470015.1-1|GENE_exon-XR_003470015.1-1|transcript|rna-XR_003…
NC_021160.1	1878572	-	intron	A	C	1/1	0/0	intron_variant [MODIFIER], non_coding_transcript_variant [MODIFIER]	LOC101496994	50	LOC101496994	uncharacterized LOC101496994	PROTEIN_CODING	2535.42	PASS	AC=2;AF=0.500;AN=4;ANN=C|intron_variant|MODIFIER|exon-XR_003470017.1-1|GENE_exon-XR_003470017.1-1|transcript|rna-XR_003470017.1|pseudogene|1/2|n.1137-530T>G||||||,C|intron_variant|MODIFIER|exon-XR_003470012.1-1|GENE_exon-XR_003470012.1-1|transcript|rna-XR_003470012.1|pseudogene|1/2|n.1138-463T>G||||||,C|intron_variant|MODIFIER|exon-XR_003470015.1-1|GENE_exon-XR_003470015.1-1|transcript|rna-XR_003…
NC_021160.1	1878573	-	intron	AT	A	1/1	0/0	intron_variant [MODIFIER], non_coding_transcript_variant [MODIFIER]	LOC101496994	50	LOC101496994	uncharacterized LOC101496994	PROTEIN_CODING	2526.38	PASS	AC=2;AF=0.500;AN=4;ANN=A|intron_variant|MODIFIER|exon-XR_003470017.1-1|GENE_exon-XR_003470017.1-1|transcript|rna-XR_003470017.1|pseudogene|1/2|n.1137-532delA||||||,A|intron_variant|MODIFIER|exon-XR_003470012.1-1|GENE_exon-XR_003470012.1-1|transcript|rna-XR_003470012.1|pseudogene|1/2|n.1138-465delA||||||,A|intron_variant|MODIFIER|exon-XR_003470015.1-1|GENE_exon-XR_003470015.1-1|transcript|rna-XR_0…
NC_021160.1	1878577	-	intron	A	C	1/1	0/0	intron_variant [MODIFIER], non_coding_transcript_variant [MODIFIER]	LOC101496994	50	LOC101496994	uncharacterized LOC101496994	PROTEIN_CODING	2644.42	PASS	AC=2;AF=0.500;AN=4;ANN=C|intron_variant|MODIFIER|exon-XR_003470017.1-1|GENE_exon-XR_003470017.1-1|transcript|rna-XR_003470017.1|pseudogene|1/2|n.1137-535T>G||||||,C|intron_variant|MODIFIER|exon-XR_003470012.1-1|GENE_exon-XR_003470012.1-1|transcript|rna-XR_003470012.1|pseudogene|1/2|n.1138-468T>G||||||,C|intron_variant|MODIFIER|exon-XR_003470015.1-1|GENE_exon-XR_003470015.1-1|transcript|rna-XR_003…
NC_021160.1	1878597	-	intron	T	C	1/1	0/0	intron_variant [MODIFIER], non_coding_transcript_variant [MODIFIER]	LOC101496994	50	LOC101496994	uncharacterized LOC101496994	PROTEIN_CODING	2623.42	PASS	AC=2;AF=0.500;AN=4;ANN=C|intron_variant|MODIFIER|exon-XR_003470017.1-1|GENE_exon-XR_003470017.1-1|transcript|rna-XR_003470017.1|pseudogene|1/2|n.1137-555A>G||||||,C|intron_variant|MODIFIER|exon-XR_003470012.1-1|GENE_exon-XR_003470012.1-1|transcript|rna-XR_003470012.1|pseudogene|1/2|n.1138-488A>G||||||,C|intron_variant|MODIFIER|exon-XR_003470015.1-1|GENE_exon-XR_003470015.1-1|transcript|rna-XR_003…
NC_021160.1	1878628	-	intron	G	A	1/1	0/0	intron_variant [MODIFIER], non_coding_transcript_variant [MODIFIER]	LOC101496994	50	LOC101496994	uncharacterized LOC101496994	PROTEIN_CODING	1426.42	PASS	AC=2;AF=0.500;AN=4;ANN=A|intron_variant|MODIFIER|exon-XR_003470017.1-1|GENE_exon-XR_003470017.1-1|transcript|rna-XR_003470017.1|pseudogene|1/2|n.1137-586C>T||||||,A|intron_variant|MODIFIER|exon-XR_003470012.1-1|GENE_exon-XR_003470012.1-1|transcript|rna-XR_003470012.1|pseudogene|1/2|n.1138-519C>T||||||,A|intron_variant|MODIFIER|exon-XR_003470015.1-1|GENE_exon-XR_003470015.1-1|transcript|rna-XR_003…
NC_021160.1	1878682	-	intron	C	T	1/1	0/0	intron_variant [MODIFIER], non_coding_transcript_variant [MODIFIER]	LOC101496994	50	LOC101496994	uncharacterized LOC101496994	PROTEIN_CODING	2314.42	PASS	AC=2;AF=0.500;AN=4;ANN=T|intron_variant|MODIFIER|exon-XR_003470017.1-1|GENE_exon-XR_003470017.1-1|transcript|rna-XR_003470017.1|pseudogene|1/2|n.1136+540G>A||||||,T|intron_variant|MODIFIER|exon-XR_003470012.1-1|GENE_exon-XR_003470012.1-1|transcript|rna-XR_003470012.1|pseudogene|1/2|n.1137+540G>A||||||,T|intron_variant|MODIFIER|exon-XR_003470015.1-1|GENE_exon-XR_003470015.1-1|transcript|rna-XR_003…
NC_021160.1	1878685	-	intron	TA	T	1/1	0/0	intron_variant [MODIFIER], non_coding_transcript_variant [MODIFIER]	LOC101496994	50	LOC101496994	uncharacterized LOC101496994	PROTEIN_CODING	2305.38	PASS	AC=2;AF=0.500;AN=4;ANN=T|intron_variant|MODIFIER|exon-XR_003470017.1-1|GENE_exon-XR_003470017.1-1|transcript|rna-XR_003470017.1|pseudogene|1/2|n.1136+536delT||||||,T|intron_variant|MODIFIER|exon-XR_003470012.1-1|GENE_exon-XR_003470012.1-1|transcript|rna-XR_003470012.1|pseudogene|1/2|n.1137+536delT||||||,T|intron_variant|MODIFIER|exon-XR_003470015.1-1|GENE_exon-XR_003470015.1-1|transcript|rna-XR_0…
NC_021160.1	1878723	-	intron	T	C	1/1	0/0	intron_variant [MODIFIER], non_coding_transcript_variant [MODIFIER]	LOC101496994	50	LOC101496994	uncharacterized LOC101496994	PROTEIN_CODING	1977.42	PASS	AC=2;AF=0.500;AN=4;ANN=C|intron_variant|MODIFIER|exon-XR_003470017.1-1|GENE_exon-XR_003470017.1-1|transcript|rna-XR_003470017.1|pseudogene|1/2|n.1136+499A>G||||||,C|intron_variant|MODIFIER|exon-XR_003470012.1-1|GENE_exon-XR_003470012.1-1|transcript|rna-XR_003470012.1|pseudogene|1/2|n.1137+499A>G||||||,C|intron_variant|MODIFIER|exon-XR_003470015.1-1|GENE_exon-XR_003470015.1-1|transcript|rna-XR_003…
NC_021160.1	1878742	-	intron	G	T	1/1	0/0	intron_variant [MODIFIER], non_coding_transcript_variant [MODIFIER]	LOC101496994	50	LOC101496994	uncharacterized LOC101496994	PROTEIN_CODING	2395.42	PASS	AC=2;AF=0.500;AN=4;ANN=T|intron_variant|MODIFIER|exon-XR_003470017.1-1|GENE_exon-XR_003470017.1-1|transcript|rna-XR_003470017.1|pseudogene|1/2|n.1136+480C>A||||||,T|intron_variant|MODIFIER|exon-XR_003470012.1-1|GENE_exon-XR_003470012.1-1|transcript|rna-XR_003470012.1|pseudogene|1/2|n.1137+480C>A||||||,T|intron_variant|MODIFIER|exon-XR_003470015.1-1|GENE_exon-XR_003470015.1-1|transcript|rna-XR_003…
NC_021160.1	1878766	-	intron	A	T	1/1	0/0	intron_variant [MODIFIER], non_coding_transcript_variant [MODIFIER]	LOC101496994	50	LOC101496994	uncharacterized LOC101496994	PROTEIN_CODING	2305.42	PASS	AC=2;AF=0.500;AN=4;ANN=T|intron_variant|MODIFIER|exon-XR_003470017.1-1|GENE_exon-XR_003470017.1-1|transcript|rna-XR_003470017.1|pseudogene|1/2|n.1136+456T>A||||||,T|intron_variant|MODIFIER|exon-XR_003470012.1-1|GENE_exon-XR_003470012.1-1|transcript|rna-XR_003470012.1|pseudogene|1/2|n.1137+456T>A||||||,T|intron_variant|MODIFIER|exon-XR_003470015.1-1|GENE_exon-XR_003470015.1-1|transcript|rna-XR_003…
NC_021160.1	1878771	-	intron	C	T	1/1	0/0	intron_variant [MODIFIER], non_coding_transcript_variant [MODIFIER]	LOC101496994	50	LOC101496994	uncharacterized LOC101496994	PROTEIN_CODING	2419.42	PASS	AC=2;AF=0.500;AN=4;ANN=T|intron_variant|MODIFIER|exon-XR_003470017.1-1|GENE_exon-XR_003470017.1-1|transcript|rna-XR_003470017.1|pseudogene|1/2|n.1136+451G>A||||||,T|intron_variant|MODIFIER|exon-XR_003470012.1-1|GENE_exon-XR_003470012.1-1|transcript|rna-XR_003470012.1|pseudogene|1/2|n.1137+451G>A||||||,T|intron_variant|MODIFIER|exon-XR_003470015.1-1|GENE_exon-XR_003470015.1-1|transcript|rna-XR_003…
NC_021160.1	1878793	-	intron	C	G	1/1	0/0	intron_variant [MODIFIER], non_coding_transcript_variant [MODIFIER]	LOC101496994	50	LOC101496994	uncharacterized LOC101496994	PROTEIN_CODING	2284.42	PASS	AC=2;AF=0.500;AN=4;ANN=G|intron_variant|MODIFIER|exon-XR_003470017.1-1|GENE_exon-XR_003470017.1-1|transcript|rna-XR_003470017.1|pseudogene|1/2|n.1136+429G>C||||||,G|intron_variant|MODIFIER|exon-XR_003470012.1-1|GENE_exon-XR_003470012.1-1|transcript|rna-XR_003470012.1|pseudogene|1/2|n.1137+429G>C||||||,G|intron_variant|MODIFIER|exon-XR_003470015.1-1|GENE_exon-XR_003470015.1-1|transcript|rna-XR_003…
NC_021160.1	1878834	-	intron	G	C	1/1	0/0	intron_variant [MODIFIER], non_coding_transcript_variant [MODIFIER]	LOC101496994	50	LOC101496994	uncharacterized LOC101496994	PROTEIN_CODING	2349.42	PASS	AC=2;AF=0.500;AN=4;ANN=C|intron_variant|MODIFIER|exon-XR_003470017.1-1|GENE_exon-XR_003470017.1-1|transcript|rna-XR_003470017.1|pseudogene|1/2|n.1136+388C>G||||||,C|intron_variant|MODIFIER|exon-XR_003470012.1-1|GENE_exon-XR_003470012.1-1|transcript|rna-XR_003470012.1|pseudogene|1/2|n.1137+388C>G||||||,C|intron_variant|MODIFIER|exon-XR_003470015.1-1|GENE_exon-XR_003470015.1-1|transcript|rna-XR_003…
NC_021160.1	1878844	-	intron	AT	A	1/1	0/0	intron_variant [MODIFIER], non_coding_transcript_variant [MODIFIER]	LOC101496994	50	LOC101496994	uncharacterized LOC101496994	PROTEIN_CODING	2393.38	PASS	AC=2;AF=0.500;AN=4;ANN=A|intron_variant|MODIFIER|exon-XR_003470017.1-1|GENE_exon-XR_003470017.1-1|transcript|rna-XR_003470017.1|pseudogene|1/2|n.1136+377delA||||||,A|intron_variant|MODIFIER|exon-XR_003470012.1-1|GENE_exon-XR_003470012.1-1|transcript|rna-XR_003470012.1|pseudogene|1/2|n.1137+377delA||||||,A|intron_variant|MODIFIER|exon-XR_003470015.1-1|GENE_exon-XR_003470015.1-1|transcript|rna-XR_0…
NC_021160.1	1878874	-	intron	C	G	1/1	0/0	intron_variant [MODIFIER], non_coding_transcript_variant [MODIFIER]	LOC101496994	50	LOC101496994	uncharacterized LOC101496994	PROTEIN_CODING	1269.42	PASS	AC=2;AF=0.500;AN=4;ANN=G|intron_variant|MODIFIER|exon-XR_003470017.1-1|GENE_exon-XR_003470017.1-1|transcript|rna-XR_003470017.1|pseudogene|1/2|n.1136+348G>C||||||,G|intron_variant|MODIFIER|exon-XR_003470012.1-1|GENE_exon-XR_003470012.1-1|transcript|rna-XR_003470012.1|pseudogene|1/2|n.1137+348G>C||||||,G|intron_variant|MODIFIER|exon-XR_003470015.1-1|GENE_exon-XR_003470015.1-1|transcript|rna-XR_003…
NC_021160.1	1879007	-	intron	G	A	1/1	0/0	intron_variant [MODIFIER], non_coding_transcript_variant [MODIFIER]	LOC101496994	50	LOC101496994	uncharacterized LOC101496994	PROTEIN_CODING	1413.42	PASS	AC=2;AF=0.500;AN=4;ANN=A|intron_variant|MODIFIER|exon-XR_003470017.1-1|GENE_exon-XR_003470017.1-1|transcript|rna-XR_003470017.1|pseudogene|1/2|n.1136+215C>T||||||,A|intron_variant|MODIFIER|exon-XR_003470012.1-1|GENE_exon-XR_003470012.1-1|transcript|rna-XR_003470012.1|pseudogene|1/2|n.1137+215C>T||||||,A|intron_variant|MODIFIER|exon-XR_003470015.1-1|GENE_exon-XR_003470015.1-1|transcript|rna-XR_003…
NC_021160.1	1879449	-	CDS	C	T	1/1	0/0	missense_variant [MODERATE], non_coding_transcript_exon_variant [MODIFIER], non_coding_transcript_variant [MODIFIER]	LOC101496994	50	LOC101496994	uncharacterized LOC101496994	PROTEIN_CODING	1780.42	PASS	AC=2;AF=0.500;AN=4;ANN=T|missense_variant|MODERATE|exon-XM_004485643.3-1|GENE_exon-XM_004485643.3-1|transcript|rna-XM_004485643.3|protein_coding|1/2|c.569G>A|p.Cys190Tyr|910/1499|569/876|190/291||,T|upstream_gene_variant|MODIFIER|LOC101497641|gene-LOC101497641|transcript|XM_004485646.3|protein_coding||c.-8096C>T|||||4914|WARNING_TRANSCRIPT_NO_START_CODON,T|downstream_gene_variant|MODIFIER|exon-XM…
NC_021160.1	1879506	-	CDS	A	G	1/1	0/0	missense_variant [MODERATE], non_coding_transcript_exon_variant [MODIFIER], non_coding_transcript_variant [MODIFIER]	LOC101496994	50	LOC101496994	uncharacterized LOC101496994	PROTEIN_CODING	1403.42	PASS	AC=2;AF=0.500;AN=4;ANN=G|missense_variant|MODERATE|exon-XM_004485643.3-1|GENE_exon-XM_004485643.3-1|transcript|rna-XM_004485643.3|protein_coding|1/2|c.512T>C|p.Ile171Thr|853/1499|512/876|171/291||,G|upstream_gene_variant|MODIFIER|LOC101497641|gene-LOC101497641|transcript|XM_004485646.3|protein_coding||c.-8039A>G|||||4857|WARNING_TRANSCRIPT_NO_START_CODON,G|downstream_gene_variant|MODIFIER|exon-XM…
NC_021160.1	1879739	-	CDS	A	AGATTCT	1/1	0/0	disruptive_inframe_insertion [MODERATE], non_coding_transcript_exon_variant [MODIFIER], non_coding_transcript_variant [MODIFIER]	LOC101496994	50	LOC101496994	uncharacterized LOC101496994	PROTEIN_CODING	3134.38	PASS	AC=2;AF=0.500;AN=4;ANN=AGATTCT|disruptive_inframe_insertion|MODERATE|exon-XM_004485643.3-1|GENE_exon-XM_004485643.3-1|transcript|rna-XM_004485643.3|protein_coding|1/2|c.273_278dupAGAATC|p.Ser93_Val94insGluSer|619/1499|278/876|93/291||,AGATTCT|upstream_gene_variant|MODIFIER|LOC101497641|gene-LOC101497641|transcript|XM_004485646.3|protein_coding||c.-7806_-7805insGATTCT|||||4623|WARNING_TRANSCRIPT_N…
NC_021160.1	1879814	-	CDS	C	T	1/1	0/0	synonymous_variant [LOW], non_coding_transcript_exon_variant [MODIFIER], non_coding_transcript_variant [MODIFIER]	LOC101496994	50	LOC101496994	uncharacterized LOC101496994	PROTEIN_CODING	2722.42	PASS	AC=2;AF=0.500;AN=4;ANN=T|synonymous_variant|LOW|exon-XM_004485643.3-1|GENE_exon-XM_004485643.3-1|transcript|rna-XM_004485643.3|protein_coding|1/2|c.204G>A|p.Leu68Leu|545/1499|204/876|68/291||,T|upstream_gene_variant|MODIFIER|LOC101497641|gene-LOC101497641|transcript|XM_004485646.3|protein_coding||c.-7731C>T|||||4549|WARNING_TRANSCRIPT_NO_START_CODON,T|downstream_gene_variant|MODIFIER|exon-XM_0044…
NC_021160.1	1879824	-	CDS	G	C	1/1	0/0	missense_variant [MODERATE], non_coding_transcript_exon_variant [MODIFIER], non_coding_transcript_variant [MODIFIER]	LOC101496994	50	LOC101496994	uncharacterized LOC101496994	PROTEIN_CODING	2945.42	PASS	AC=2;AF=0.500;AN=4;ANN=C|missense_variant|MODERATE|exon-XM_004485643.3-1|GENE_exon-XM_004485643.3-1|transcript|rna-XM_004485643.3|protein_coding|1/2|c.194C>G|p.Ala65Gly|535/1499|194/876|65/291||,C|upstream_gene_variant|MODIFIER|LOC101497641|gene-LOC101497641|transcript|XM_004485646.3|protein_coding||c.-7721G>C|||||4539|WARNING_TRANSCRIPT_NO_START_CODON,C|downstream_gene_variant|MODIFIER|exon-XM_0…
NC_021160.1	1879828	-	CDS	A	T	1/1	0/0	missense_variant [MODERATE], non_coding_transcript_exon_variant [MODIFIER], non_coding_transcript_variant [MODIFIER]	LOC101496994	50	LOC101496994	uncharacterized LOC101496994	PROTEIN_CODING	2827.42	PASS	AC=2;AF=0.500;AN=4;ANN=T|missense_variant|MODERATE|exon-XM_004485643.3-1|GENE_exon-XM_004485643.3-1|transcript|rna-XM_004485643.3|protein_coding|1/2|c.190T>A|p.Ser64Thr|531/1499|190/876|64/291||,T|upstream_gene_variant|MODIFIER|LOC101497641|gene-LOC101497641|transcript|XM_004485646.3|protein_coding||c.-7717A>T|||||4535|WARNING_TRANSCRIPT_NO_START_CODON,T|downstream_gene_variant|MODIFIER|exon-XM_0…
NC_021160.1	1879906	-	CDS	C	G	1/1	0/0	missense_variant [MODERATE], non_coding_transcript_exon_variant [MODIFIER], non_coding_transcript_variant [MODIFIER]	LOC101496994	50	LOC101496994	uncharacterized LOC101496994	PROTEIN_CODING	1294.42	PASS	AC=2;AF=0.500;AN=4;ANN=G|missense_variant|MODERATE|exon-XM_004485643.3-1|GENE_exon-XM_004485643.3-1|transcript|rna-XM_004485643.3|protein_coding|1/2|c.112G>C|p.Val38Leu|453/1499|112/876|38/291||,G|upstream_gene_variant|MODIFIER|LOC101497641|gene-LOC101497641|transcript|XM_004485646.3|protein_coding||c.-7639C>G|||||4457|WARNING_TRANSCRIPT_NO_START_CODON,G|downstream_gene_variant|MODIFIER|exon-XM_0…
NC_021160.1	1884399	-	exon	G	A	1/1	0/0	3_prime_UTR_variant [MODIFIER], non_coding_transcript_variant [MODIFIER]	LOC101497641	8	LOC101497641	heterogeneous nuclear ribonucleoprotein U-like protein 1	PROTEIN_CODING	1778.42	PASS	AC=2;AF=0.500;AN=4;ANN=A|3_prime_UTR_variant|MODIFIER|exon-XM_004485646.3-1|GENE_exon-XM_004485646.3-1|transcript|rna-XM_004485646.3|protein_coding|9/9|c.*281C>T|||||281|,A|upstream_gene_variant|MODIFIER|exon-XR_003470017.1-1|GENE_exon-XR_003470017.1-1|transcript|rna-XR_003470017.1|pseudogene||n.-4042C>T|||||4042|,A|upstream_gene_variant|MODIFIER|exon-XR_003470012.1-1|GENE_exon-XR_003470012.1-1|t…
NC_021160.1	1884417	-	exon	T	A	1/1	0/0	3_prime_UTR_variant [MODIFIER], non_coding_transcript_variant [MODIFIER]	LOC101497641	8	LOC101497641	heterogeneous nuclear ribonucleoprotein U-like protein 1	PROTEIN_CODING	1734.42	PASS	AC=2;AF=0.500;AN=4;ANN=A|3_prime_UTR_variant|MODIFIER|exon-XM_004485646.3-1|GENE_exon-XM_004485646.3-1|transcript|rna-XM_004485646.3|protein_coding|9/9|c.*263A>T|||||263|,A|upstream_gene_variant|MODIFIER|exon-XR_003470017.1-1|GENE_exon-XR_003470017.1-1|transcript|rna-XR_003470017.1|pseudogene||n.-4060A>T|||||4060|,A|upstream_gene_variant|MODIFIER|exon-XR_003470012.1-1|GENE_exon-XR_003470012.1-1|t…
NC_021160.1	1885368	-	intron	C	T	1/1	0/0	intron_variant [MODIFIER], non_coding_transcript_variant [MODIFIER]	LOC101497641	8	LOC101497641	heterogeneous nuclear ribonucleoprotein U-like protein 1	PROTEIN_CODING	1344.42	PASS	AC=2;AF=0.500;AN=4;ANN=T|intron_variant|MODIFIER|exon-XM_004485646.3-1|GENE_exon-XM_004485646.3-1|transcript|rna-XM_004485646.3|protein_coding|7/8|c.1486-22G>A||||||,T|non_coding_transcript_variant|MODIFIER|LOC101497641|gene-LOC101497641|transcript|XM_004485646.3|protein_coding||||||||WARNING_TRANSCRIPT_NO_START_CODON;DP=92;ExcessHet=0.7918;FS=0.000;MLEAC=2;MLEAF=0.500;MQ=60.00;QD=24.44;SOR=0.970…
NC_021160.1	1885479	-	CDS	T	C	1/1	0/0	synonymous_variant [LOW], non_coding_transcript_variant [MODIFIER]	LOC101497641	8	LOC101497641	heterogeneous nuclear ribonucleoprotein U-like protein 1	PROTEIN_CODING	1224.42	PASS	AC=2;AF=0.500;AN=4;ANN=C|synonymous_variant|LOW|exon-XM_004485646.3-1|GENE_exon-XM_004485646.3-1|transcript|rna-XM_004485646.3|protein_coding|7/9|c.1461A>G|p.Pro487Pro|1517/2446|1461/2073|487/690||,C|non_coding_transcript_variant|MODIFIER|LOC101497641|gene-LOC101497641|transcript|XM_004485646.3|protein_coding||||||||WARNING_TRANSCRIPT_NO_START_CODON;DP=109;ExcessHet=0.7918;FS=0.000;MLEAC=2;MLEAF=…
NC_021160.1	1887388	-	CDS	A	G	1/1	0/0	synonymous_variant [LOW], non_coding_transcript_variant [MODIFIER]	LOC101497641	8	LOC101497641	heterogeneous nuclear ribonucleoprotein U-like protein 1	PROTEIN_CODING	1052.42	PASS	AC=2;AF=0.500;AN=4;ANN=G|synonymous_variant|LOW|exon-XM_004485646.3-1|GENE_exon-XM_004485646.3-1|transcript|rna-XM_004485646.3|protein_coding|1/9|c.102T>C|p.Val34Val|158/2446|102/2073|34/690||,G|non_coding_transcript_variant|MODIFIER|LOC101497641|gene-LOC101497641|transcript|XM_004485646.3|protein_coding||||||||WARNING_TRANSCRIPT_NO_START_CODON;BaseQRankSum=-1.131e+00;ClippingRankSum=0.00;DP=102;…
NC_021160.1	1887443	-	CDS	T	G	1/1	0/0	missense_variant [MODERATE], non_coding_transcript_variant [MODIFIER]	LOC101497641	8	LOC101497641	heterogeneous nuclear ribonucleoprotein U-like protein 1	PROTEIN_CODING	2748.42	PASS	AC=2;AF=0.500;AN=4;ANN=G|missense_variant|MODERATE|exon-XM_004485646.3-1|GENE_exon-XM_004485646.3-1|transcript|rna-XM_004485646.3|protein_coding|1/9|c.47A>C|p.Asn16Thr|103/2446|47/2073|16/690||,G|non_coding_transcript_variant|MODIFIER|LOC101497641|gene-LOC101497641|transcript|XM_004485646.3|protein_coding||||||||WARNING_TRANSCRIPT_NO_START_CODON;DP=101;ExcessHet=0.7918;FS=0.000;MLEAC=2;MLEAF=0.50…
NC_021160.1	1887451	-	CDS	G	A	1/1	0/0	synonymous_variant [LOW], non_coding_transcript_variant [MODIFIER]	LOC101497641	8	LOC101497641	heterogeneous nuclear ribonucleoprotein U-like protein 1	PROTEIN_CODING	2719.42	PASS	AC=2;AF=0.500;AN=4;ANN=A|synonymous_variant|LOW|exon-XM_004485646.3-1|GENE_exon-XM_004485646.3-1|transcript|rna-XM_004485646.3|protein_coding|1/9|c.39C>T|p.Asp13Asp|95/2446|39/2073|13/690||,A|non_coding_transcript_variant|MODIFIER|LOC101497641|gene-LOC101497641|transcript|XM_004485646.3|protein_coding||||||||WARNING_TRANSCRIPT_NO_START_CODON;DP=99;ExcessHet=0.7918;FS=0.000;MLEAC=2;MLEAF=0.500;MQ=…
NC_021160.1	1887523	-	exon	T	TA	1/1	0/0	5_prime_UTR_variant [MODIFIER], non_coding_transcript_variant [MODIFIER]	LOC101497641	8	LOC101497641	heterogeneous nuclear ribonucleoprotein U-like protein 1	PROTEIN_CODING	2087.38	PASS	AC=2;AF=0.500;AN=4;ANN=TA|5_prime_UTR_variant|MODIFIER|exon-XM_004485646.3-1|GENE_exon-XM_004485646.3-1|transcript|rna-XM_004485646.3|protein_coding|1/9|c.-35dupT|||||35|,TA|non_coding_transcript_variant|MODIFIER|LOC101497641|gene-LOC101497641|transcript|XM_004485646.3|protein_coding||||||||WARNING_TRANSCRIPT_NO_START_CODON&INFO_REALIGN_3_PRIME;DP=101;ExcessHet=0.7918;FS=0.000;MLEAC=2;MLEAF=0.500…
NC_021160.1	1900901	+	CDS	T	G	1/1	0/0	missense_variant [MODERATE], non_coding_transcript_variant [MODIFIER]	LOC101498197	51	LOC101498197	nuclear intron maturase 4, mitochondrial	PROTEIN_CODING	1224.42	PASS	AC=2;AF=0.500;AN=4;ANN=G|missense_variant|MODERATE|exon-XM_004485647.3-1|GENE_exon-XM_004485647.3-1|transcript|rna-XM_004485647.3|protein_coding|1/4|c.433T>G|p.Cys145Gly|677/4531|433/2472|145/823||,G|missense_variant|MODERATE|exon-XM_012713379.2-1|GENE_exon-XM_012713379.2-1|transcript|rna-XM_012713379.2|protein_coding|1/3|c.433T>G|p.Cys145Gly|677/4603|433/2472|145/823||,G|missense_variant|MODERAT…
NC_021160.1	1901179	+	CDS	A	G	1/1	0/0	synonymous_variant [LOW], non_coding_transcript_variant [MODIFIER]	LOC101498197	51	LOC101498197	nuclear intron maturase 4, mitochondrial	PROTEIN_CODING	1220.42	PASS	AC=2;AF=0.500;AN=4;ANN=G|synonymous_variant|LOW|exon-XM_004485647.3-1|GENE_exon-XM_004485647.3-1|transcript|rna-XM_004485647.3|protein_coding|1/4|c.711A>G|p.Gly237Gly|955/4531|711/2472|237/823||,G|synonymous_variant|LOW|exon-XM_012713379.2-1|GENE_exon-XM_012713379.2-1|transcript|rna-XM_012713379.2|protein_coding|1/3|c.711A>G|p.Gly237Gly|955/4603|711/2472|237/823||,G|synonymous_variant|LOW|exon-XM…
NC_021160.1	1901243	+	CDS	G	A	1/1	0/0	missense_variant [MODERATE], non_coding_transcript_variant [MODIFIER]	LOC101498197	51	LOC101498197	nuclear intron maturase 4, mitochondrial	PROTEIN_CODING	1330.42	PASS	AC=2;AF=0.500;AN=4;ANN=A|missense_variant|MODERATE|exon-XM_004485647.3-1|GENE_exon-XM_004485647.3-1|transcript|rna-XM_004485647.3|protein_coding|1/4|c.775G>A|p.Ala259Thr|1019/4531|775/2472|259/823||,A|missense_variant|MODERATE|exon-XM_012713379.2-1|GENE_exon-XM_012713379.2-1|transcript|rna-XM_012713379.2|protein_coding|1/3|c.775G>A|p.Ala259Thr|1019/4603|775/2472|259/823||,A|missense_variant|MODER…
NC_021160.1	1901283	+	CDS	A	G	1/1	0/0	missense_variant [MODERATE], non_coding_transcript_variant [MODIFIER]	LOC101498197	51	LOC101498197	nuclear intron maturase 4, mitochondrial	PROTEIN_CODING	1114.42	PASS	AC=2;AF=0.500;AN=4;ANN=G|missense_variant|MODERATE|exon-XM_004485647.3-1|GENE_exon-XM_004485647.3-1|transcript|rna-XM_004485647.3|protein_coding|1/4|c.815A>G|p.Asp272Gly|1059/4531|815/2472|272/823||,G|missense_variant|MODERATE|exon-XM_012713379.2-1|GENE_exon-XM_012713379.2-1|transcript|rna-XM_012713379.2|protein_coding|1/3|c.815A>G|p.Asp272Gly|1059/4603|815/2472|272/823||,G|missense_variant|MODER…
NC_021160.1	1901506	+	CDS	T	C	1/1	0/0	synonymous_variant [LOW], non_coding_transcript_variant [MODIFIER]	LOC101498197	51	LOC101498197	nuclear intron maturase 4, mitochondrial	PROTEIN_CODING	1007.42	PASS	AC=2;AF=0.500;AN=4;ANN=C|synonymous_variant|LOW|exon-XM_004485647.3-1|GENE_exon-XM_004485647.3-1|transcript|rna-XM_004485647.3|protein_coding|1/4|c.1038T>C|p.Gly346Gly|1282/4531|1038/2472|346/823||,C|synonymous_variant|LOW|exon-XM_012713379.2-1|GENE_exon-XM_012713379.2-1|transcript|rna-XM_012713379.2|protein_coding|1/3|c.1038T>C|p.Gly346Gly|1282/4603|1038/2472|346/823||,C|synonymous_variant|LOW|e…
NC_021160.1	1901727	+	CDS	C	T	1/1	0/0	missense_variant [MODERATE], non_coding_transcript_variant [MODIFIER]	LOC101498197	51	LOC101498197	nuclear intron maturase 4, mitochondrial	PROTEIN_CODING	1326.42	PASS	AC=2;AF=0.500;AN=4;ANN=T|missense_variant|MODERATE|exon-XM_004485647.3-1|GENE_exon-XM_004485647.3-1|transcript|rna-XM_004485647.3|protein_coding|1/4|c.1259C>T|p.Ala420Val|1503/4531|1259/2472|420/823||,T|missense_variant|MODERATE|exon-XM_012713379.2-1|GENE_exon-XM_012713379.2-1|transcript|rna-XM_012713379.2|protein_coding|1/3|c.1259C>T|p.Ala420Val|1503/4603|1259/2472|420/823||,T|missense_variant|M…
NC_021160.1	1901743	+	CDS	C	A	1/1	0/0	synonymous_variant [LOW], non_coding_transcript_variant [MODIFIER]	LOC101498197	51	LOC101498197	nuclear intron maturase 4, mitochondrial	PROTEIN_CODING	1240.42	PASS	AC=2;AF=0.500;AN=4;ANN=A|synonymous_variant|LOW|exon-XM_004485647.3-1|GENE_exon-XM_004485647.3-1|transcript|rna-XM_004485647.3|protein_coding|1/4|c.1275C>A|p.Thr425Thr|1519/4531|1275/2472|425/823||,A|synonymous_variant|LOW|exon-XM_012713379.2-1|GENE_exon-XM_012713379.2-1|transcript|rna-XM_012713379.2|protein_coding|1/3|c.1275C>A|p.Thr425Thr|1519/4603|1275/2472|425/823||,A|synonymous_variant|LOW|e…
NC_021160.1	1902178	+	CDS	G	A	1/1	0/0	synonymous_variant [LOW], non_coding_transcript_variant [MODIFIER]	LOC101498197	51	LOC101498197	nuclear intron maturase 4, mitochondrial	PROTEIN_CODING	1256.42	PASS	AC=2;AF=0.500;AN=4;ANN=A|synonymous_variant|LOW|exon-XM_004485647.3-1|GENE_exon-XM_004485647.3-1|transcript|rna-XM_004485647.3|protein_coding|1/4|c.1710G>A|p.Lys570Lys|1954/4531|1710/2472|570/823||,A|synonymous_variant|LOW|exon-XM_012713379.2-1|GENE_exon-XM_012713379.2-1|transcript|rna-XM_012713379.2|protein_coding|1/3|c.1710G>A|p.Lys570Lys|1954/4603|1710/2472|570/823||,A|synonymous_variant|LOW|e…
NC_021160.1	1902346	+	CDS	A	G	1/1	0/0	synonymous_variant [LOW], non_coding_transcript_variant [MODIFIER]	LOC101498197	51	LOC101498197	nuclear intron maturase 4, mitochondrial	PROTEIN_CODING	799.42	PASS	AC=2;AF=0.500;AN=4;ANN=G|synonymous_variant|LOW|exon-XM_004485647.3-1|GENE_exon-XM_004485647.3-1|transcript|rna-XM_004485647.3|protein_coding|1/4|c.1878A>G|p.Ser626Ser|2122/4531|1878/2472|626/823||,G|synonymous_variant|LOW|exon-XM_012713379.2-1|GENE_exon-XM_012713379.2-1|transcript|rna-XM_012713379.2|protein_coding|1/3|c.1878A>G|p.Ser626Ser|2122/4603|1878/2472|626/823||,G|synonymous_variant|LOW|e…
NC_021160.1	1902640	+	CDS	C	T	1/1	0/0	synonymous_variant [LOW], non_coding_transcript_variant [MODIFIER]	LOC101498197	51	LOC101498197	nuclear intron maturase 4, mitochondrial	PROTEIN_CODING	793.42	PASS	AC=2;AF=0.500;AN=4;ANN=T|synonymous_variant|LOW|exon-XM_004485647.3-1|GENE_exon-XM_004485647.3-1|transcript|rna-XM_004485647.3|protein_coding|1/4|c.2172C>T|p.Asn724Asn|2416/4531|2172/2472|724/823||,T|synonymous_variant|LOW|exon-XM_012713379.2-1|GENE_exon-XM_012713379.2-1|transcript|rna-XM_012713379.2|protein_coding|1/3|c.2172C>T|p.Asn724Asn|2416/4603|2172/2472|724/823||,T|synonymous_variant|LOW|e…
NC_021160.1	1902999	+	exon	C	T	1/1	0/0	3_prime_UTR_variant [MODIFIER], non_coding_transcript_variant [MODIFIER]	LOC101498197	51	LOC101498197	nuclear intron maturase 4, mitochondrial	PROTEIN_CODING	1466.42	PASS	AC=2;AF=0.500;AN=4;ANN=T|3_prime_UTR_variant|MODIFIER|exon-XM_004485647.3-1|GENE_exon-XM_004485647.3-1|transcript|rna-XM_004485647.3|protein_coding|1/4|c.*59C>T|||||59|,T|3_prime_UTR_variant|MODIFIER|exon-XM_012713379.2-1|GENE_exon-XM_012713379.2-1|transcript|rna-XM_012713379.2|protein_coding|1/3|c.*59C>T|||||59|,T|3_prime_UTR_variant|MODIFIER|exon-XM_004485648.3-1|GENE_exon-XM_004485648.3-1|tran…
NC_021160.1	1903048	+	exon	GT	G	1/1	0/0	3_prime_UTR_variant [MODIFIER], non_coding_transcript_variant [MODIFIER]	LOC101498197	51	LOC101498197	nuclear intron maturase 4, mitochondrial	PROTEIN_CODING	2356.38	PASS	AC=2;AF=0.500;AN=4;ANN=G|3_prime_UTR_variant|MODIFIER|exon-XM_004485647.3-1|GENE_exon-XM_004485647.3-1|transcript|rna-XM_004485647.3|protein_coding|1/4|c.*110delT|||||110|INFO_REALIGN_3_PRIME,G|3_prime_UTR_variant|MODIFIER|exon-XM_012713379.2-1|GENE_exon-XM_012713379.2-1|transcript|rna-XM_012713379.2|protein_coding|1/3|c.*110delT|||||110|INFO_REALIGN_3_PRIME,G|3_prime_UTR_variant|MODIFIER|exon-XM…
NC_021160.1	1903058	+	exon	T	A	1/1	0/0	3_prime_UTR_variant [MODIFIER], non_coding_transcript_variant [MODIFIER]	LOC101498197	51	LOC101498197	nuclear intron maturase 4, mitochondrial	PROTEIN_CODING	2431.42	PASS	AC=2;AF=0.500;AN=4;ANN=A|3_prime_UTR_variant|MODIFIER|exon-XM_004485647.3-1|GENE_exon-XM_004485647.3-1|transcript|rna-XM_004485647.3|protein_coding|1/4|c.*118T>A|||||118|,A|3_prime_UTR_variant|MODIFIER|exon-XM_012713379.2-1|GENE_exon-XM_012713379.2-1|transcript|rna-XM_012713379.2|protein_coding|1/3|c.*118T>A|||||118|,A|3_prime_UTR_variant|MODIFIER|exon-XM_004485648.3-1|GENE_exon-XM_004485648.3-1|…
NC_021160.1	1903137	+	exon	T	C	1/1	0/0	3_prime_UTR_variant [MODIFIER], non_coding_transcript_variant [MODIFIER]	LOC101498197	51	LOC101498197	nuclear intron maturase 4, mitochondrial	PROTEIN_CODING	3006.42	PASS	AC=2;AF=0.500;AN=4;ANN=C|3_prime_UTR_variant|MODIFIER|exon-XM_004485647.3-1|GENE_exon-XM_004485647.3-1|transcript|rna-XM_004485647.3|protein_coding|1/4|c.*197T>C|||||197|,C|3_prime_UTR_variant|MODIFIER|exon-XM_012713379.2-1|GENE_exon-XM_012713379.2-1|transcript|rna-XM_012713379.2|protein_coding|1/3|c.*197T>C|||||197|,C|3_prime_UTR_variant|MODIFIER|exon-XM_004485648.3-1|GENE_exon-XM_004485648.3-1|…
NC_021160.1	1903141	+	exon	C	T	1/1	0/0	3_prime_UTR_variant [MODIFIER], non_coding_transcript_variant [MODIFIER]	LOC101498197	51	LOC101498197	nuclear intron maturase 4, mitochondrial	PROTEIN_CODING	3028.42	PASS	AC=2;AF=0.500;AN=4;ANN=T|3_prime_UTR_variant|MODIFIER|exon-XM_004485647.3-1|GENE_exon-XM_004485647.3-1|transcript|rna-XM_004485647.3|protein_coding|1/4|c.*201C>T|||||201|,T|3_prime_UTR_variant|MODIFIER|exon-XM_012713379.2-1|GENE_exon-XM_012713379.2-1|transcript|rna-XM_012713379.2|protein_coding|1/3|c.*201C>T|||||201|,T|3_prime_UTR_variant|MODIFIER|exon-XM_004485648.3-1|GENE_exon-XM_004485648.3-1|…
NC_021160.1	1903165	+	exon	T	G	1/1	0/0	3_prime_UTR_variant [MODIFIER], non_coding_transcript_variant [MODIFIER]	LOC101498197	51	LOC101498197	nuclear intron maturase 4, mitochondrial	PROTEIN_CODING	2826.42	PASS	AC=2;AF=0.500;AN=4;ANN=G|3_prime_UTR_variant|MODIFIER|exon-XM_004485647.3-1|GENE_exon-XM_004485647.3-1|transcript|rna-XM_004485647.3|protein_coding|1/4|c.*225T>G|||||225|,G|3_prime_UTR_variant|MODIFIER|exon-XM_012713379.2-1|GENE_exon-XM_012713379.2-1|transcript|rna-XM_012713379.2|protein_coding|1/3|c.*225T>G|||||225|,G|3_prime_UTR_variant|MODIFIER|exon-XM_004485648.3-1|GENE_exon-XM_004485648.3-1|…
NC_021160.1	1903277	+	exon	C	T	1/1	0/0	3_prime_UTR_variant [MODIFIER], non_coding_transcript_variant [MODIFIER]	LOC101498197	51	LOC101498197	nuclear intron maturase 4, mitochondrial	PROTEIN_CODING	1723.42	PASS	AC=2;AF=0.500;AN=4;ANN=T|3_prime_UTR_variant|MODIFIER|exon-XM_004485647.3-1|GENE_exon-XM_004485647.3-1|transcript|rna-XM_004485647.3|protein_coding|1/4|c.*337C>T|||||337|,T|3_prime_UTR_variant|MODIFIER|exon-XM_012713379.2-1|GENE_exon-XM_012713379.2-1|transcript|rna-XM_012713379.2|protein_coding|1/3|c.*337C>T|||||337|,T|3_prime_UTR_variant|MODIFIER|exon-XM_004485648.3-1|GENE_exon-XM_004485648.3-1|…
NC_021160.1	1903614	+	exon	T	A	1/1	0/0	3_prime_UTR_variant [MODIFIER], intron_variant [MODIFIER], non_coding_transcript_variant [MODIFIER]	LOC101498197	51	LOC101498197	nuclear intron maturase 4, mitochondrial	PROTEIN_CODING	1726.42	PASS	AC=2;AF=0.500;AN=4;ANN=A|3_prime_UTR_variant|MODIFIER|exon-XM_012713379.2-1|GENE_exon-XM_012713379.2-1|transcript|rna-XM_012713379.2|protein_coding|1/3|c.*674T>A|||||674|,A|3_prime_UTR_variant|MODIFIER|exon-XM_004485648.3-1|GENE_exon-XM_004485648.3-1|transcript|rna-XM_004485648.3|protein_coding|1/4|c.*674T>A|||||674|,A|upstream_gene_variant|MODIFIER|LOC101509862|gene-LOC101509862|transcript|XM_02…
NC_021160.1	1903927	+	intron	A	T	1/1	0/0	intron_variant [MODIFIER], non_coding_transcript_variant [MODIFIER]	LOC101498197	51	LOC101498197	nuclear intron maturase 4, mitochondrial	PROTEIN_CODING	1370.42	PASS	AC=2;AF=0.500;AN=4;ANN=T|upstream_gene_variant|MODIFIER|LOC101509862|gene-LOC101509862|transcript|XM_027333118.1|protein_coding||c.-5900A>T|||||4393|WARNING_TRANSCRIPT_NO_START_CODON,T|downstream_gene_variant|MODIFIER|exon-XM_027333118.1-1|GENE_exon-XM_027333118.1-1|transcript|rna-XM_027333118.1|protein_coding||c.*4517T>A|||||4393|,T|intron_variant|MODIFIER|exon-XM_004485647.3-1|GENE_exon-XM_0044…
NC_021160.1	1903943	+	intron	G	A	1/1	0/0	intron_variant [MODIFIER], non_coding_transcript_variant [MODIFIER]	LOC101498197	51	LOC101498197	nuclear intron maturase 4, mitochondrial	PROTEIN_CODING	2534.42	PASS	AC=2;AF=0.500;AN=4;ANN=A|upstream_gene_variant|MODIFIER|LOC101509862|gene-LOC101509862|transcript|XM_027333118.1|protein_coding||c.-5884G>A|||||4377|WARNING_TRANSCRIPT_NO_START_CODON,A|downstream_gene_variant|MODIFIER|exon-XM_027333118.1-1|GENE_exon-XM_027333118.1-1|transcript|rna-XM_027333118.1|protein_coding||c.*4501C>T|||||4377|,A|intron_variant|MODIFIER|exon-XM_004485647.3-1|GENE_exon-XM_0044…
NC_021160.1	1903948	+	intron	G	A	1/1	0/0	intron_variant [MODIFIER], non_coding_transcript_variant [MODIFIER]	LOC101498197	51	LOC101498197	nuclear intron maturase 4, mitochondrial	PROTEIN_CODING	2510.42	PASS	AC=2;AF=0.500;AN=4;ANN=A|upstream_gene_variant|MODIFIER|LOC101509862|gene-LOC101509862|transcript|XM_027333118.1|protein_coding||c.-5879G>A|||||4372|WARNING_TRANSCRIPT_NO_START_CODON,A|downstream_gene_variant|MODIFIER|exon-XM_027333118.1-1|GENE_exon-XM_027333118.1-1|transcript|rna-XM_027333118.1|protein_coding||c.*4496C>T|||||4372|,A|intron_variant|MODIFIER|exon-XM_004485647.3-1|GENE_exon-XM_0044…
NC_021160.1	1903971	+	intron	A	G	1/1	0/0	intron_variant [MODIFIER], non_coding_transcript_variant [MODIFIER]	LOC101498197	51	LOC101498197	nuclear intron maturase 4, mitochondrial	PROTEIN_CODING	1400.42	PASS	AC=2;AF=0.500;AN=4;ANN=G|upstream_gene_variant|MODIFIER|LOC101509862|gene-LOC101509862|transcript|XM_027333118.1|protein_coding||c.-5856A>G|||||4349|WARNING_TRANSCRIPT_NO_START_CODON,G|downstream_gene_variant|MODIFIER|exon-XM_027333118.1-1|GENE_exon-XM_027333118.1-1|transcript|rna-XM_027333118.1|protein_coding||c.*4473T>C|||||4349|,G|intron_variant|MODIFIER|exon-XM_004485647.3-1|GENE_exon-XM_0044…
NC_021160.1	1904011	+	intron	C	T	1/1	0/0	intron_variant [MODIFIER], non_coding_transcript_variant [MODIFIER]	LOC101498197	51	LOC101498197	nuclear intron maturase 4, mitochondrial	PROTEIN_CODING	1257.42	PASS	AC=2;AF=0.500;AN=4;ANN=T|upstream_gene_variant|MODIFIER|LOC101509862|gene-LOC101509862|transcript|XM_027333118.1|protein_coding||c.-5816C>T|||||4309|WARNING_TRANSCRIPT_NO_START_CODON,T|downstream_gene_variant|MODIFIER|exon-XM_027333118.1-1|GENE_exon-XM_027333118.1-1|transcript|rna-XM_027333118.1|protein_coding||c.*4433G>A|||||4309|,T|intron_variant|MODIFIER|exon-XM_004485647.3-1|GENE_exon-XM_0044…
NC_021160.1	1904078	+	intron	A	C	1/1	0/0	intron_variant [MODIFIER], non_coding_transcript_variant [MODIFIER]	LOC101498197	51	LOC101498197	nuclear intron maturase 4, mitochondrial	PROTEIN_CODING	794.42	PASS	AC=2;AF=0.500;AN=4;ANN=C|upstream_gene_variant|MODIFIER|LOC101509862|gene-LOC101509862|transcript|XM_027333118.1|protein_coding||c.-5749A>C|||||4242|WARNING_TRANSCRIPT_NO_START_CODON,C|downstream_gene_variant|MODIFIER|exon-XM_027333118.1-1|GENE_exon-XM_027333118.1-1|transcript|rna-XM_027333118.1|protein_coding||c.*4366T>G|||||4242|,C|intron_variant|MODIFIER|exon-XM_004485647.3-1|GENE_exon-XM_0044…
NC_021160.1	1904230	+	intron	T	G	1/1	0/0	intron_variant [MODIFIER], non_coding_transcript_variant [MODIFIER]	LOC101498197	51	LOC101498197	nuclear intron maturase 4, mitochondrial	PROTEIN_CODING	2866.42	PASS	AC=2;AF=0.500;AN=4;ANN=G|upstream_gene_variant|MODIFIER|LOC101509862|gene-LOC101509862|transcript|XM_027333118.1|protein_coding||c.-5597T>G|||||4090|WARNING_TRANSCRIPT_NO_START_CODON,G|downstream_gene_variant|MODIFIER|exon-XM_027333118.1-1|GENE_exon-XM_027333118.1-1|transcript|rna-XM_027333118.1|protein_coding||c.*4214A>C|||||4090|,G|intron_variant|MODIFIER|exon-XM_004485647.3-1|GENE_exon-XM_0044…
NC_021160.1	1904233	+	intron	C	T	1/1	0/0	intron_variant [MODIFIER], non_coding_transcript_variant [MODIFIER]	LOC101498197	51	LOC101498197	nuclear intron maturase 4, mitochondrial	PROTEIN_CODING	2867.42	PASS	AC=2;AF=0.500;AN=4;ANN=T|upstream_gene_variant|MODIFIER|LOC101509862|gene-LOC101509862|transcript|XM_027333118.1|protein_coding||c.-5594C>T|||||4087|WARNING_TRANSCRIPT_NO_START_CODON,T|downstream_gene_variant|MODIFIER|exon-XM_027333118.1-1|GENE_exon-XM_027333118.1-1|transcript|rna-XM_027333118.1|protein_coding||c.*4211G>A|||||4087|,T|intron_variant|MODIFIER|exon-XM_004485647.3-1|GENE_exon-XM_0044…
NC_021160.1	1904365	+	exon	A	G	1/1	0/0	3_prime_UTR_variant [MODIFIER], non_coding_transcript_variant [MODIFIER]	LOC101498197	51	LOC101498197	nuclear intron maturase 4, mitochondrial	PROTEIN_CODING	1119.42	PASS	AC=2;AF=0.500;AN=4;ANN=G|3_prime_UTR_variant|MODIFIER|exon-XM_004485647.3-1|GENE_exon-XM_004485647.3-1|transcript|rna-XM_004485647.3|protein_coding|3/4|c.*905A>G|||||1425|,G|3_prime_UTR_variant|MODIFIER|exon-XM_012713379.2-1|GENE_exon-XM_012713379.2-1|transcript|rna-XM_012713379.2|protein_coding|2/3|c.*977A>G|||||1425|,G|3_prime_UTR_variant|MODIFIER|exon-XM_004485648.3-1|GENE_exon-XM_004485648.3-…
NC_021160.1	1904391	+	exon	G	A	1/1	0/0	3_prime_UTR_variant [MODIFIER], non_coding_transcript_variant [MODIFIER]	LOC101498197	51	LOC101498197	nuclear intron maturase 4, mitochondrial	PROTEIN_CODING	1109.42	PASS	AC=2;AF=0.500;AN=4;ANN=A|3_prime_UTR_variant|MODIFIER|exon-XM_004485647.3-1|GENE_exon-XM_004485647.3-1|transcript|rna-XM_004485647.3|protein_coding|3/4|c.*931G>A|||||1451|,A|3_prime_UTR_variant|MODIFIER|exon-XM_012713379.2-1|GENE_exon-XM_012713379.2-1|transcript|rna-XM_012713379.2|protein_coding|2/3|c.*1003G>A|||||1451|,A|3_prime_UTR_variant|MODIFIER|exon-XM_004485648.3-1|GENE_exon-XM_004485648.3…
NC_021160.1	1904474	+	exon	G	T	1/1	0/0	3_prime_UTR_variant [MODIFIER], non_coding_transcript_variant [MODIFIER]	LOC101498197	51	LOC101498197	nuclear intron maturase 4, mitochondrial	PROTEIN_CODING	904.42	mrd30	AC=2;AF=0.500;AN=4;ANN=T|3_prime_UTR_variant|MODIFIER|exon-XM_004485647.3-1|GENE_exon-XM_004485647.3-1|transcript|rna-XM_004485647.3|protein_coding|3/4|c.*1014G>T|||||1534|,T|3_prime_UTR_variant|MODIFIER|exon-XM_012713379.2-1|GENE_exon-XM_012713379.2-1|transcript|rna-XM_012713379.2|protein_coding|2/3|c.*1086G>T|||||1534|,T|3_prime_UTR_variant|MODIFIER|exon-XM_004485648.3-1|GENE_exon-XM_004485648.…
NC_021160.1	1904477	+	exon	A	C	1/1	0/0	3_prime_UTR_variant [MODIFIER], non_coding_transcript_variant [MODIFIER]	LOC101498197	51	LOC101498197	nuclear intron maturase 4, mitochondrial	PROTEIN_CODING	878.42	mrd30	AC=2;AF=0.500;AN=4;ANN=C|3_prime_UTR_variant|MODIFIER|exon-XM_004485647.3-1|GENE_exon-XM_004485647.3-1|transcript|rna-XM_004485647.3|protein_coding|3/4|c.*1017A>C|||||1537|,C|3_prime_UTR_variant|MODIFIER|exon-XM_012713379.2-1|GENE_exon-XM_012713379.2-1|transcript|rna-XM_012713379.2|protein_coding|2/3|c.*1089A>C|||||1537|,C|3_prime_UTR_variant|MODIFIER|exon-XM_004485648.3-1|GENE_exon-XM_004485648.…
NC_021160.1	1904494	+	exon	A	G	1/1	0/0	3_prime_UTR_variant [MODIFIER], non_coding_transcript_variant [MODIFIER]	LOC101498197	51	LOC101498197	nuclear intron maturase 4, mitochondrial	PROTEIN_CODING	338.42	mrd30	AC=2;AF=0.500;AN=4;ANN=G|3_prime_UTR_variant|MODIFIER|exon-XM_004485647.3-1|GENE_exon-XM_004485647.3-1|transcript|rna-XM_004485647.3|protein_coding|3/4|c.*1034A>G|||||1554|,G|3_prime_UTR_variant|MODIFIER|exon-XM_012713379.2-1|GENE_exon-XM_012713379.2-1|transcript|rna-XM_012713379.2|protein_coding|2/3|c.*1106A>G|||||1554|,G|3_prime_UTR_variant|MODIFIER|exon-XM_004485648.3-1|GENE_exon-XM_004485648.…
NC_021160.1	1904574	+	exon	C	T	1/1	0/0	3_prime_UTR_variant [MODIFIER], non_coding_transcript_variant [MODIFIER]	LOC101498197	51	LOC101498197	nuclear intron maturase 4, mitochondrial	PROTEIN_CODING	794.42	PASS	AC=2;AF=0.500;AN=4;ANN=T|3_prime_UTR_variant|MODIFIER|exon-XM_004485647.3-1|GENE_exon-XM_004485647.3-1|transcript|rna-XM_004485647.3|protein_coding|3/4|c.*1114C>T|||||1634|,T|3_prime_UTR_variant|MODIFIER|exon-XM_012713379.2-1|GENE_exon-XM_012713379.2-1|transcript|rna-XM_012713379.2|protein_coding|2/3|c.*1186C>T|||||1634|,T|3_prime_UTR_variant|MODIFIER|exon-XM_004485648.3-1|GENE_exon-XM_004485648.…
NC_021160.1	1904613	+	exon	G	A	1/1	0/0	3_prime_UTR_variant [MODIFIER], non_coding_transcript_variant [MODIFIER]	LOC101498197	51	LOC101498197	nuclear intron maturase 4, mitochondrial	PROTEIN_CODING	1244.42	PASS	AC=2;AF=0.500;AN=4;ANN=A|3_prime_UTR_variant|MODIFIER|exon-XM_004485647.3-1|GENE_exon-XM_004485647.3-1|transcript|rna-XM_004485647.3|protein_coding|3/4|c.*1153G>A|||||1673|,A|3_prime_UTR_variant|MODIFIER|exon-XM_012713379.2-1|GENE_exon-XM_012713379.2-1|transcript|rna-XM_012713379.2|protein_coding|2/3|c.*1225G>A|||||1673|,A|3_prime_UTR_variant|MODIFIER|exon-XM_004485648.3-1|GENE_exon-XM_004485648.…
NC_021160.1	1904643	+	intron	A	G	1/1	0/0	intron_variant [MODIFIER], non_coding_transcript_variant [MODIFIER]	LOC101498197	51	LOC101498197	nuclear intron maturase 4, mitochondrial	PROTEIN_CODING	2665.42	PASS	AC=2;AF=0.500;AN=4;ANN=G|upstream_gene_variant|MODIFIER|LOC101509862|gene-LOC101509862|transcript|XM_027333118.1|protein_coding||c.-5184A>G|||||3677|WARNING_TRANSCRIPT_NO_START_CODON,G|downstream_gene_variant|MODIFIER|exon-XM_027333118.1-1|GENE_exon-XM_027333118.1-1|transcript|rna-XM_027333118.1|protein_coding||c.*3801T>C|||||3677|,G|intron_variant|MODIFIER|exon-XM_004485647.3-1|GENE_exon-XM_0044…
NC_021160.1	1904651	+	intron	A	C	1/1	0/0	intron_variant [MODIFIER], non_coding_transcript_variant [MODIFIER]	LOC101498197	51	LOC101498197	nuclear intron maturase 4, mitochondrial	PROTEIN_CODING	2614.42	PASS	AC=2;AF=0.500;AN=4;ANN=C|upstream_gene_variant|MODIFIER|LOC101509862|gene-LOC101509862|transcript|XM_027333118.1|protein_coding||c.-5176A>C|||||3669|WARNING_TRANSCRIPT_NO_START_CODON,C|downstream_gene_variant|MODIFIER|exon-XM_027333118.1-1|GENE_exon-XM_027333118.1-1|transcript|rna-XM_027333118.1|protein_coding||c.*3793T>G|||||3669|,C|intron_variant|MODIFIER|exon-XM_004485647.3-1|GENE_exon-XM_0044…
NC_021160.1	1904679	+	intron	G	T	1/1	0/0	intron_variant [MODIFIER], non_coding_transcript_variant [MODIFIER]	LOC101498197	51	LOC101498197	nuclear intron maturase 4, mitochondrial	PROTEIN_CODING	1465.42	PASS	AC=2;AF=0.500;AN=4;ANN=T|upstream_gene_variant|MODIFIER|LOC101509862|gene-LOC101509862|transcript|XM_027333118.1|protein_coding||c.-5148G>T|||||3641|WARNING_TRANSCRIPT_NO_START_CODON,T|downstream_gene_variant|MODIFIER|exon-XM_027333118.1-1|GENE_exon-XM_027333118.1-1|transcript|rna-XM_027333118.1|protein_coding||c.*3765C>A|||||3641|,T|intron_variant|MODIFIER|exon-XM_004485647.3-1|GENE_exon-XM_0044…
NC_021160.1	1904696	+	intron	A	C	1/1	0/0	intron_variant [MODIFIER], non_coding_transcript_variant [MODIFIER]	LOC101498197	51	LOC101498197	nuclear intron maturase 4, mitochondrial	PROTEIN_CODING	1396.42	PASS	AC=2;AF=0.500;AN=4;ANN=C|upstream_gene_variant|MODIFIER|LOC101509862|gene-LOC101509862|transcript|XM_027333118.1|protein_coding||c.-5131A>C|||||3624|WARNING_TRANSCRIPT_NO_START_CODON,C|downstream_gene_variant|MODIFIER|exon-XM_027333118.1-1|GENE_exon-XM_027333118.1-1|transcript|rna-XM_027333118.1|protein_coding||c.*3748T>G|||||3624|,C|intron_variant|MODIFIER|exon-XM_004485647.3-1|GENE_exon-XM_0044…
NC_021160.1	1904784	+	intron	C	T	1/1	0/0	intron_variant [MODIFIER], non_coding_transcript_variant [MODIFIER]	LOC101498197	51	LOC101498197	nuclear intron maturase 4, mitochondrial	PROTEIN_CODING	1477.42	PASS	AC=2;AF=0.500;AN=4;ANN=T|upstream_gene_variant|MODIFIER|LOC101509862|gene-LOC101509862|transcript|XM_027333118.1|protein_coding||c.-5043C>T|||||3536|WARNING_TRANSCRIPT_NO_START_CODON,T|downstream_gene_variant|MODIFIER|exon-XM_027333118.1-1|GENE_exon-XM_027333118.1-1|transcript|rna-XM_027333118.1|protein_coding||c.*3660G>A|||||3536|,T|intron_variant|MODIFIER|exon-XM_004485647.3-1|GENE_exon-XM_0044…
NC_021160.1	1904831	+	intron	C	T	1/1	0/0	intron_variant [MODIFIER], non_coding_transcript_variant [MODIFIER]	LOC101498197	51	LOC101498197	nuclear intron maturase 4, mitochondrial	PROTEIN_CODING	2439.42	PASS	AC=2;AF=0.500;AN=4;ANN=T|upstream_gene_variant|MODIFIER|LOC101509862|gene-LOC101509862|transcript|XM_027333118.1|protein_coding||c.-4996C>T|||||3489|WARNING_TRANSCRIPT_NO_START_CODON,T|upstream_gene_variant|MODIFIER|LOC113787213|gene-LOC113787213|transcript|XM_027336119.1|protein_coding||c.-6277C>T|||||4981|WARNING_TRANSCRIPT_NO_START_CODON,T|downstream_gene_variant|MODIFIER|exon-XM_027333118.1-1…
NC_021160.1	1904838	+	intron	T	C	1/1	0/0	intron_variant [MODIFIER], non_coding_transcript_variant [MODIFIER]	LOC101498197	51	LOC101498197	nuclear intron maturase 4, mitochondrial	PROTEIN_CODING	2512.42	PASS	AC=2;AF=0.500;AN=4;ANN=C|upstream_gene_variant|MODIFIER|LOC101509862|gene-LOC101509862|transcript|XM_027333118.1|protein_coding||c.-4989T>C|||||3482|WARNING_TRANSCRIPT_NO_START_CODON,C|upstream_gene_variant|MODIFIER|LOC113787213|gene-LOC113787213|transcript|XM_027336119.1|protein_coding||c.-6270T>C|||||4974|WARNING_TRANSCRIPT_NO_START_CODON,C|downstream_gene_variant|MODIFIER|exon-XM_027333118.1-1…
NC_021160.1	1904848	+	intron	AG	A	1/1	0/0	intron_variant [MODIFIER], non_coding_transcript_variant [MODIFIER]	LOC101498197	51	LOC101498197	nuclear intron maturase 4, mitochondrial	PROTEIN_CODING	2379.38	PASS	AC=2;AF=0.500;AN=4;ANN=A|upstream_gene_variant|MODIFIER|LOC101509862|gene-LOC101509862|transcript|XM_027333118.1|protein_coding||c.-4978delG|||||3471|WARNING_TRANSCRIPT_NO_START_CODON,A|upstream_gene_variant|MODIFIER|LOC113787213|gene-LOC113787213|transcript|XM_027336119.1|protein_coding||c.-6259delG|||||4963|WARNING_TRANSCRIPT_NO_START_CODON,A|downstream_gene_variant|MODIFIER|exon-XM_027333118.1…
NC_021160.1	1904889	+	intron	C	T	1/1	0/0	intron_variant [MODIFIER], non_coding_transcript_variant [MODIFIER]	LOC101498197	51	LOC101498197	nuclear intron maturase 4, mitochondrial	PROTEIN_CODING	1394.42	PASS	AC=2;AF=0.500;AN=4;ANN=T|upstream_gene_variant|MODIFIER|LOC101509862|gene-LOC101509862|transcript|XM_027333118.1|protein_coding||c.-4938C>T|||||3431|WARNING_TRANSCRIPT_NO_START_CODON,T|upstream_gene_variant|MODIFIER|LOC113787213|gene-LOC113787213|transcript|XM_027336119.1|protein_coding||c.-6219C>T|||||4923|WARNING_TRANSCRIPT_NO_START_CODON,T|downstream_gene_variant|MODIFIER|exon-XM_027333118.1-1…
NC_021160.1	1904956	+	intron	A	G	1/1	0/0	intron_variant [MODIFIER], non_coding_transcript_variant [MODIFIER]	LOC101498197	51	LOC101498197	nuclear intron maturase 4, mitochondrial	PROTEIN_CODING	709.42	PASS	AC=2;AF=0.500;AN=4;ANN=G|upstream_gene_variant|MODIFIER|LOC101509862|gene-LOC101509862|transcript|XM_027333118.1|protein_coding||c.-4871A>G|||||3364|WARNING_TRANSCRIPT_NO_START_CODON,G|upstream_gene_variant|MODIFIER|LOC113787213|gene-LOC113787213|transcript|XM_027336119.1|protein_coding||c.-6152A>G|||||4856|WARNING_TRANSCRIPT_NO_START_CODON,G|downstream_gene_variant|MODIFIER|exon-XM_027333118.1-1…
NC_021160.1	1904979	+	intron	AT	A	1/1	0/0	intron_variant [MODIFIER], non_coding_transcript_variant [MODIFIER]	LOC101498197	51	LOC101498197	nuclear intron maturase 4, mitochondrial	PROTEIN_CODING	1109.38	PASS	AC=2;AF=0.500;AN=4;ANN=A|upstream_gene_variant|MODIFIER|LOC101509862|gene-LOC101509862|transcript|XM_027333118.1|protein_coding||c.-4847delT|||||3340|WARNING_TRANSCRIPT_NO_START_CODON,A|upstream_gene_variant|MODIFIER|LOC113787213|gene-LOC113787213|transcript|XM_027336119.1|protein_coding||c.-6128delT|||||4832|WARNING_TRANSCRIPT_NO_START_CODON,A|downstream_gene_variant|MODIFIER|exon-XM_027333118.1…
NC_021160.1	1905401	+	exon	G	A	1/1	0/0	3_prime_UTR_variant [MODIFIER], non_coding_transcript_variant [MODIFIER]	LOC101498197	51	LOC101498197	nuclear intron maturase 4, mitochondrial	PROTEIN_CODING	1999.42	PASS	AC=2;AF=0.500;AN=4;ANN=A|3_prime_UTR_variant|MODIFIER|exon-XM_004485647.3-1|GENE_exon-XM_004485647.3-1|transcript|rna-XM_004485647.3|protein_coding|4/4|c.*1526G>A|||||2461|,A|3_prime_UTR_variant|MODIFIER|exon-XM_012713379.2-1|GENE_exon-XM_012713379.2-1|transcript|rna-XM_012713379.2|protein_coding|3/3|c.*1598G>A|||||2461|,A|3_prime_UTR_variant|MODIFIER|exon-XM_004485648.3-1|GENE_exon-XM_004485648.…
NC_021160.1	1905719	+	intron	C	G	1/1	0/0	intron_variant [MODIFIER], non_coding_transcript_variant [MODIFIER]	LOC101498197	51	LOC101498197	nuclear intron maturase 4, mitochondrial	PROTEIN_CODING	1518.42	PASS	AC=2;AF=0.500;AN=4;ANN=G|upstream_gene_variant|MODIFIER|LOC101509862|gene-LOC101509862|transcript|XM_027333118.1|protein_coding||c.-4108C>G|||||2601|WARNING_TRANSCRIPT_NO_START_CODON,G|upstream_gene_variant|MODIFIER|LOC113787213|gene-LOC113787213|transcript|XM_027336119.1|protein_coding||c.-5389C>G|||||4093|WARNING_TRANSCRIPT_NO_START_CODON,G|downstream_gene_variant|MODIFIER|LOC101498197|gene-LOC…
NC_021160.1	1905740	+	intron	T	A	1/1	0/0	intron_variant [MODIFIER], non_coding_transcript_variant [MODIFIER]	LOC101498197	51	LOC101498197	nuclear intron maturase 4, mitochondrial	PROTEIN_CODING	1759.42	PASS	AC=2;AF=0.500;AN=4;ANN=A|upstream_gene_variant|MODIFIER|LOC101509862|gene-LOC101509862|transcript|XM_027333118.1|protein_coding||c.-4087T>A|||||2580|WARNING_TRANSCRIPT_NO_START_CODON,A|upstream_gene_variant|MODIFIER|LOC113787213|gene-LOC113787213|transcript|XM_027336119.1|protein_coding||c.-5368T>A|||||4072|WARNING_TRANSCRIPT_NO_START_CODON,A|downstream_gene_variant|MODIFIER|LOC101498197|gene-LOC…
NC_021160.1	1905924	+	exon	T	G	1/1	0/0	3_prime_UTR_variant [MODIFIER], non_coding_transcript_variant [MODIFIER]	LOC101498197	51	LOC101498197	nuclear intron maturase 4, mitochondrial	PROTEIN_CODING	1381.42	PASS	AC=2;AF=0.500;AN=4;ANN=G|3_prime_UTR_variant|MODIFIER|exon-XM_004485648.3-1|GENE_exon-XM_004485648.3-1|transcript|rna-XM_004485648.3|protein_coding|4/4|c.*1782T>G|||||2984|,G|upstream_gene_variant|MODIFIER|LOC101509862|gene-LOC101509862|transcript|XM_027333118.1|protein_coding||c.-3903T>G|||||2396|WARNING_TRANSCRIPT_NO_START_CODON,G|upstream_gene_variant|MODIFIER|LOC113787213|gene-LOC113787213|tr…
NC_021160.1	1906006	+	exon	A	G	1/1	0/0	3_prime_UTR_variant [MODIFIER], non_coding_transcript_variant [MODIFIER]	LOC101498197	51	LOC101498197	nuclear intron maturase 4, mitochondrial	PROTEIN_CODING	1383.42	PASS	AC=2;AF=0.500;AN=4;ANN=G|3_prime_UTR_variant|MODIFIER|exon-XM_004485648.3-1|GENE_exon-XM_004485648.3-1|transcript|rna-XM_004485648.3|protein_coding|4/4|c.*1864A>G|||||3066|,G|upstream_gene_variant|MODIFIER|LOC101509862|gene-LOC101509862|transcript|XM_027333118.1|protein_coding||c.-3821A>G|||||2314|WARNING_TRANSCRIPT_NO_START_CODON,G|upstream_gene_variant|MODIFIER|LOC113787213|gene-LOC113787213|tr…
NC_021160.1	1906073	+	exon	G	T	1/1	0/0	3_prime_UTR_variant [MODIFIER], non_coding_transcript_variant [MODIFIER]	LOC101498197	51	LOC101498197	nuclear intron maturase 4, mitochondrial	PROTEIN_CODING	2810.42	PASS	AC=2;AF=0.500;AN=4;ANN=T|3_prime_UTR_variant|MODIFIER|exon-XM_004485648.3-1|GENE_exon-XM_004485648.3-1|transcript|rna-XM_004485648.3|protein_coding|4/4|c.*1931G>T|||||3133|,T|upstream_gene_variant|MODIFIER|LOC101509862|gene-LOC101509862|transcript|XM_027333118.1|protein_coding||c.-3754G>T|||||2247|WARNING_TRANSCRIPT_NO_START_CODON,T|upstream_gene_variant|MODIFIER|LOC113787213|gene-LOC113787213|tr…
NC_021160.1	1906078	+	exon	A	T	1/1	0/0	3_prime_UTR_variant [MODIFIER], non_coding_transcript_variant [MODIFIER]	LOC101498197	51	LOC101498197	nuclear intron maturase 4, mitochondrial	PROTEIN_CODING	2800.42	PASS	AC=2;AF=0.500;AN=4;ANN=T|3_prime_UTR_variant|MODIFIER|exon-XM_004485648.3-1|GENE_exon-XM_004485648.3-1|transcript|rna-XM_004485648.3|protein_coding|4/4|c.*1936A>T|||||3138|,T|upstream_gene_variant|MODIFIER|LOC101509862|gene-LOC101509862|transcript|XM_027333118.1|protein_coding||c.-3749A>T|||||2242|WARNING_TRANSCRIPT_NO_START_CODON,T|upstream_gene_variant|MODIFIER|LOC113787213|gene-LOC113787213|tr…
NC_021160.1	1908866	-	intron	C	A	1/1	0/0	intron_variant [MODIFIER], non_coding_transcript_variant [MODIFIER]	LOC101509862	13	LOC101509862	putative FBD-associated F-box protein At1g61330	PROTEIN_CODING	1236.42	PASS	AC=2;AF=0.500;AN=4;ANN=A|upstream_gene_variant|MODIFIER|LOC113787213|gene-LOC113787213|transcript|XM_027336119.1|protein_coding||c.-2242C>A|||||946|WARNING_TRANSCRIPT_NO_START_CODON,A|downstream_gene_variant|MODIFIER|LOC101498197|gene-LOC101498197|transcript|XM_004485647.3|protein_coding||c.*8641C>A|||||3176|WARNING_TRANSCRIPT_NO_START_CODON,A|downstream_gene_variant|MODIFIER|exon-XM_004485647.3-…
NC_021160.1	1908913	-	intron	T	A	1/1	0/0	intron_variant [MODIFIER], non_coding_transcript_variant [MODIFIER]	LOC101509862	13	LOC101509862	putative FBD-associated F-box protein At1g61330	PROTEIN_CODING	1037.42	PASS	AC=2;AF=0.500;AN=4;ANN=A|upstream_gene_variant|MODIFIER|LOC113787213|gene-LOC113787213|transcript|XM_027336119.1|protein_coding||c.-2195T>A|||||899|WARNING_TRANSCRIPT_NO_START_CODON,A|downstream_gene_variant|MODIFIER|LOC101498197|gene-LOC101498197|transcript|XM_004485647.3|protein_coding||c.*8688T>A|||||3223|WARNING_TRANSCRIPT_NO_START_CODON,A|downstream_gene_variant|MODIFIER|exon-XM_004485647.3-…
NC_021160.1	1908952	-	intron	T	C	1/1	0/0	intron_variant [MODIFIER], non_coding_transcript_variant [MODIFIER]	LOC101509862	13	LOC101509862	putative FBD-associated F-box protein At1g61330	PROTEIN_CODING	1447.42	PASS	AC=2;AF=0.500;AN=4;ANN=C|upstream_gene_variant|MODIFIER|LOC113787213|gene-LOC113787213|transcript|XM_027336119.1|protein_coding||c.-2156T>C|||||860|WARNING_TRANSCRIPT_NO_START_CODON,C|downstream_gene_variant|MODIFIER|LOC101498197|gene-LOC101498197|transcript|XM_004485647.3|protein_coding||c.*8727T>C|||||3262|WARNING_TRANSCRIPT_NO_START_CODON,C|downstream_gene_variant|MODIFIER|exon-XM_004485647.3-…
NC_021160.1	1908982	-	intron	A	G	1/1	0/0	intron_variant [MODIFIER], non_coding_transcript_variant [MODIFIER]	LOC101509862	13	LOC101509862	putative FBD-associated F-box protein At1g61330	PROTEIN_CODING	1165.42	mrd30	AC=2;AF=0.500;AN=4;ANN=G|upstream_gene_variant|MODIFIER|LOC113787213|gene-LOC113787213|transcript|XM_027336119.1|protein_coding||c.-2126A>G|||||830|WARNING_TRANSCRIPT_NO_START_CODON,G|downstream_gene_variant|MODIFIER|LOC101498197|gene-LOC101498197|transcript|XM_004485647.3|protein_coding||c.*8757A>G|||||3292|WARNING_TRANSCRIPT_NO_START_CODON,G|downstream_gene_variant|MODIFIER|exon-XM_004485647.3-…
NC_021160.1	1909012	-	intron	T	TTA,TTATATATATA	2/2	1/1	intron_variant [MODIFIER], non_coding_transcript_variant [MODIFIER]	LOC101509862	13	LOC101509862	putative FBD-associated F-box protein At1g61330	PROTEIN_CODING	2258.16	mrd30	AC=2,2;AF=0.500,0.500;AN=4;ANN=TTA|upstream_gene_variant|MODIFIER|LOC113787213|gene-LOC113787213|transcript|XM_027336119.1|protein_coding||c.-2096_-2095insTA|||||799|WARNING_TRANSCRIPT_NO_START_CODON,TTATATATATA|upstream_gene_variant|MODIFIER|LOC113787213|gene-LOC113787213|transcript|XM_027336119.1|protein_coding||c.-2096_-2095insTATATATATA|||||799|WARNING_TRANSCRIPT_NO_START_CODON,TTA|downstream…
NC_021160.1	1909089	-	intron	C	A	1/1	0/0	intron_variant [MODIFIER], non_coding_transcript_variant [MODIFIER]	LOC101509862	13	LOC101509862	putative FBD-associated F-box protein At1g61330	PROTEIN_CODING	917.42	PASS	AC=2;AF=0.500;AN=4;ANN=A|upstream_gene_variant|MODIFIER|LOC113787213|gene-LOC113787213|transcript|XM_027336119.1|protein_coding||c.-2019C>A|||||723|WARNING_TRANSCRIPT_NO_START_CODON,A|downstream_gene_variant|MODIFIER|LOC101498197|gene-LOC101498197|transcript|XM_004485647.3|protein_coding||c.*8864C>A|||||3399|WARNING_TRANSCRIPT_NO_START_CODON,A|downstream_gene_variant|MODIFIER|exon-XM_004485647.3-…
NC_021160.1	1909356	-	intron	T	TTTA	1/1	0/0	intron_variant [MODIFIER], non_coding_transcript_variant [MODIFIER]	LOC101509862	13	LOC101509862	putative FBD-associated F-box protein At1g61330	PROTEIN_CODING	1962.38	PASS	AC=2;AF=0.500;AN=4;ANN=TTTA|upstream_gene_variant|MODIFIER|LOC113787213|gene-LOC113787213|transcript|XM_027336119.1|protein_coding||c.-1752_-1751insTTA|||||455|WARNING_TRANSCRIPT_NO_START_CODON,TTTA|downstream_gene_variant|MODIFIER|LOC101498197|gene-LOC101498197|transcript|XM_004485647.3|protein_coding||c.*9131_*9132insTTA|||||3667|WARNING_TRANSCRIPT_NO_START_CODON,TTTA|downstream_gene_variant|MO…
NC_021160.1	1909385	-	intron	A	G	1/1	0/0	intron_variant [MODIFIER], non_coding_transcript_variant [MODIFIER]	LOC101509862	13	LOC101509862	putative FBD-associated F-box protein At1g61330	PROTEIN_CODING	850.42	PASS	AC=2;AF=0.500;AN=4;ANN=G|upstream_gene_variant|MODIFIER|LOC113787213|gene-LOC113787213|transcript|XM_027336119.1|protein_coding||c.-1723A>G|||||427|WARNING_TRANSCRIPT_NO_START_CODON,G|downstream_gene_variant|MODIFIER|LOC101498197|gene-LOC101498197|transcript|XM_004485647.3|protein_coding||c.*9160A>G|||||3695|WARNING_TRANSCRIPT_NO_START_CODON,G|downstream_gene_variant|MODIFIER|exon-XM_004485647.3-…
NC_021160.1	1909416	-	intron	T	C	1/1	0/0	intron_variant [MODIFIER], non_coding_transcript_variant [MODIFIER]	LOC101509862	13	LOC101509862	putative FBD-associated F-box protein At1g61330	PROTEIN_CODING	670.42	PASS	AC=2;AF=0.500;AN=4;ANN=C|upstream_gene_variant|MODIFIER|LOC113787213|gene-LOC113787213|transcript|XM_027336119.1|protein_coding||c.-1692T>C|||||396|WARNING_TRANSCRIPT_NO_START_CODON,C|downstream_gene_variant|MODIFIER|LOC101498197|gene-LOC101498197|transcript|XM_004485647.3|protein_coding||c.*9191T>C|||||3726|WARNING_TRANSCRIPT_NO_START_CODON,C|downstream_gene_variant|MODIFIER|exon-XM_004485647.3-…
NC_021160.1	1909441	-	intron	T	TTAAAAAA	1/1	0/0	intron_variant [MODIFIER], non_coding_transcript_variant [MODIFIER]	LOC101509862	13	LOC101509862	putative FBD-associated F-box protein At1g61330	PROTEIN_CODING	927.38	mrd30	AC=2;AF=0.500;AN=4;ANN=TTAAAAAA|upstream_gene_variant|MODIFIER|LOC113787213|gene-LOC113787213|transcript|XM_027336119.1|protein_coding||c.-1667_-1666insTAAAAAA|||||370|WARNING_TRANSCRIPT_NO_START_CODON,TTAAAAAA|downstream_gene_variant|MODIFIER|LOC101498197|gene-LOC101498197|transcript|XM_004485647.3|protein_coding||c.*9216_*9217insTAAAAAA|||||3752|WARNING_TRANSCRIPT_NO_START_CODON,TTAAAAAA|downst…
NC_021160.1	1909480	-	intron	T	G	1/1	0/0	intron_variant [MODIFIER], non_coding_transcript_variant [MODIFIER]	LOC101509862	13	LOC101509862	putative FBD-associated F-box protein At1g61330	PROTEIN_CODING	604.42	mrd30	AC=2;AF=0.500;AN=4;ANN=G|upstream_gene_variant|MODIFIER|LOC113787213|gene-LOC113787213|transcript|XM_027336119.1|protein_coding||c.-1628T>G|||||332|WARNING_TRANSCRIPT_NO_START_CODON,G|downstream_gene_variant|MODIFIER|LOC101498197|gene-LOC101498197|transcript|XM_004485647.3|protein_coding||c.*9255T>G|||||3790|WARNING_TRANSCRIPT_NO_START_CODON,G|downstream_gene_variant|MODIFIER|exon-XM_004485647.3-…
NC_021160.1	1909548	-	intron	G	A	1/1	0/0	intron_variant [MODIFIER], non_coding_transcript_variant [MODIFIER]	LOC101509862	13	LOC101509862	putative FBD-associated F-box protein At1g61330	PROTEIN_CODING	844.42	PASS	AC=2;AF=0.500;AN=4;ANN=A|upstream_gene_variant|MODIFIER|LOC113787213|gene-LOC113787213|transcript|XM_027336119.1|protein_coding||c.-1560G>A|||||264|WARNING_TRANSCRIPT_NO_START_CODON,A|downstream_gene_variant|MODIFIER|LOC101498197|gene-LOC101498197|transcript|XM_004485647.3|protein_coding||c.*9323G>A|||||3858|WARNING_TRANSCRIPT_NO_START_CODON,A|downstream_gene_variant|MODIFIER|exon-XM_004485647.3-…
NC_021160.1	1909781	-	exon	A	G	1/1	0/0	5_prime_UTR_variant [MODIFIER], non_coding_transcript_variant [MODIFIER]	LOC101509862	13	LOC101509862	putative FBD-associated F-box protein At1g61330	PROTEIN_CODING	1674.42	PASS	AC=2;AF=0.500;AN=4;ANN=G|5_prime_UTR_variant|MODIFIER|exon-XM_027333118.1-1|GENE_exon-XM_027333118.1-1|transcript|rna-XM_027333118.1|protein_coding|1/2|c.-28T>C|||||28|,G|upstream_gene_variant|MODIFIER|LOC113787213|gene-LOC113787213|transcript|XM_027336119.1|protein_coding||c.-1327A>G|||||31|WARNING_TRANSCRIPT_NO_START_CODON,G|downstream_gene_variant|MODIFIER|LOC101498197|gene-LOC101498197|transc…
NC_021160.1	1910096	-	intron	TTATATA	T,TTATATATATATA	1/1	2/2	intron_variant [MODIFIER], non_coding_transcript_variant [MODIFIER]	LOC113787213	3	LOC113787213	putative FBD-associated F-box protein At1g61330	PROTEIN_CODING	3397.16	mrd30	AC=2,2;AF=0.500,0.500;AN=4;ANN=T|upstream_gene_variant|MODIFIER|exon-XM_027333118.1-1|GENE_exon-XM_027333118.1-1|transcript|rna-XM_027333118.1|protein_coding||c.-349_-344delTATATA|||||270|,TTATATATATATA|upstream_gene_variant|MODIFIER|exon-XM_027333118.1-1|GENE_exon-XM_027333118.1-1|transcript|rna-XM_027333118.1|protein_coding||c.-350_-349insTATATA|||||276|,T|downstream_gene_variant|MODIFIER|LOC10…
NC_021160.1	1910679	-	CDS	C	T	1/1	0/0	missense_variant [MODERATE], non_coding_transcript_variant [MODIFIER]	LOC113787213	3	LOC113787213	putative FBD-associated F-box protein At1g61330	PROTEIN_CODING	1824.42	PASS	AC=2;AF=0.500;AN=4;ANN=T|missense_variant|MODERATE|exon-XM_027336119.1-1|GENE_exon-XM_027336119.1-1|transcript|rna-XM_027336119.1|protein_coding|1/2|c.394G>A|p.Asp132Asn|430/912|394/876|132/291||,T|upstream_gene_variant|MODIFIER|exon-XM_027333118.1-1|GENE_exon-XM_027333118.1-1|transcript|rna-XM_027333118.1|protein_coding||c.-926G>A|||||852|,T|downstream_gene_variant|MODIFIER|LOC101498197|gene-LOC…
NC_021160.1	1910806	-	CDS	T	C	1/1	0/0	synonymous_variant [LOW], non_coding_transcript_variant [MODIFIER]	LOC113787213	3	LOC113787213	putative FBD-associated F-box protein At1g61330	PROTEIN_CODING	1403.42	PASS	AC=2;AF=0.500;AN=4;ANN=C|synonymous_variant|LOW|exon-XM_027336119.1-1|GENE_exon-XM_027336119.1-1|transcript|rna-XM_027336119.1|protein_coding|1/2|c.267A>G|p.Leu89Leu|303/912|267/876|89/291||,C|upstream_gene_variant|MODIFIER|exon-XM_027333118.1-1|GENE_exon-XM_027333118.1-1|transcript|rna-XM_027333118.1|protein_coding||c.-1053A>G|||||979|,C|downstream_gene_variant|MODIFIER|exon-XM_004485648.3-1|GEN…
NC_021160.1	1922161	-	intron	C	T	1/1	0/0	intron_variant [MODIFIER], non_coding_transcript_variant [MODIFIER]	LOC101498971	19	LOC101498971	calmodulin-binding protein 60 C	PROTEIN_CODING	1343.42	PASS	AC=2;AF=0.500;AN=4;ANN=T|intron_variant|MODIFIER|exon-XM_004485650.3-1|GENE_exon-XM_004485650.3-1|transcript|rna-XM_004485650.3|protein_coding|7/7|c.1352-149G>A||||||,T|non_coding_transcript_variant|MODIFIER|LOC101498971|gene-LOC101498971|transcript|XM_004485650.3|protein_coding||||||||WARNING_TRANSCRIPT_NO_START_CODON;DP=96;ExcessHet=0.7918;FS=0.000;MLEAC=2;MLEAF=0.500;MQ=60.00;QD=23.99;SOR=0.92…
NC_021160.1	1922421	-	intron	G	A	1/1	0/0	intron_variant [MODIFIER], non_coding_transcript_variant [MODIFIER]	LOC101498971	19	LOC101498971	calmodulin-binding protein 60 C	PROTEIN_CODING	1636.42	PASS	AC=2;AF=0.500;AN=4;ANN=A|intron_variant|MODIFIER|exon-XM_004485650.3-1|GENE_exon-XM_004485650.3-1|transcript|rna-XM_004485650.3|protein_coding|7/7|c.1351+110C>T||||||,A|non_coding_transcript_variant|MODIFIER|LOC101498971|gene-LOC101498971|transcript|XM_004485650.3|protein_coding||||||||WARNING_TRANSCRIPT_NO_START_CODON;DP=107;ExcessHet=0.7918;FS=0.000;MLEAC=2;MLEAF=0.500;MQ=60.00;QD=24.06;SOR=0.7…
NC_021160.1	1922854	-	intron	G	A	1/1	0/0	intron_variant [MODIFIER], non_coding_transcript_variant [MODIFIER]	LOC101498971	19	LOC101498971	calmodulin-binding protein 60 C	PROTEIN_CODING	1477.42	PASS	AC=2;AF=0.500;AN=4;ANN=A|intron_variant|MODIFIER|exon-XM_004485650.3-1|GENE_exon-XM_004485650.3-1|transcript|rna-XM_004485650.3|protein_coding|6/7|c.1108-80C>T||||||,A|non_coding_transcript_variant|MODIFIER|LOC101498971|gene-LOC101498971|transcript|XM_004485650.3|protein_coding||||||||WARNING_TRANSCRIPT_NO_START_CODON;DP=99;ExcessHet=0.7918;FS=0.000;MLEAC=2;MLEAF=0.500;MQ=60.00;QD=24.62;SOR=0.986…
NC_021160.1	1923079	-	intron	T	C	1/1	0/0	intron_variant [MODIFIER], non_coding_transcript_variant [MODIFIER]	LOC101498971	19	LOC101498971	calmodulin-binding protein 60 C	PROTEIN_CODING	1032.42	PASS	AC=2;AF=0.500;AN=4;ANN=C|intron_variant|MODIFIER|exon-XM_004485650.3-1|GENE_exon-XM_004485650.3-1|transcript|rna-XM_004485650.3|protein_coding|6/7|c.1107+163A>G||||||,C|non_coding_transcript_variant|MODIFIER|LOC101498971|gene-LOC101498971|transcript|XM_004485650.3|protein_coding||||||||WARNING_TRANSCRIPT_NO_START_CODON;DP=123;ExcessHet=0.7918;FS=0.000;MLEAC=2;MLEAF=0.500;MQ=59.67;QD=14.34;SOR=1.1…
NC_021160.1	1923377	-	CDS	T	C	0/0	1/1	synonymous_variant [LOW], non_coding_transcript_variant [MODIFIER]	LOC101498971	19	LOC101498971	calmodulin-binding protein 60 C	PROTEIN_CODING	1505.42	PASS	AC=2;AF=0.500;AN=4;ANN=C|synonymous_variant|LOW|exon-XM_004485650.3-1|GENE_exon-XM_004485650.3-1|transcript|rna-XM_004485650.3|protein_coding|6/8|c.972A>G|p.Leu324Leu|1403/2894|972/1905|324/634||,C|non_coding_transcript_variant|MODIFIER|LOC101498971|gene-LOC101498971|transcript|XM_004485650.3|protein_coding||||||||WARNING_TRANSCRIPT_NO_START_CODON;DP=120;ExcessHet=0.7918;FS=0.000;MLEAC=2;MLEAF=0.…
NC_021160.1	1923404	-	CDS	G	A	1/1	0/0	synonymous_variant [LOW], non_coding_transcript_variant [MODIFIER]	LOC101498971	19	LOC101498971	calmodulin-binding protein 60 C	PROTEIN_CODING	1528.42	PASS	AC=2;AF=0.500;AN=4;ANN=A|synonymous_variant|LOW|exon-XM_004485650.3-1|GENE_exon-XM_004485650.3-1|transcript|rna-XM_004485650.3|protein_coding|6/8|c.945C>T|p.Leu315Leu|1376/2894|945/1905|315/634||,A|non_coding_transcript_variant|MODIFIER|LOC101498971|gene-LOC101498971|transcript|XM_004485650.3|protein_coding||||||||WARNING_TRANSCRIPT_NO_START_CODON;DP=102;ExcessHet=0.7918;FS=0.000;MLEAC=2;MLEAF=0.…
NC_021160.1	1923440	-	CDS	G	A	1/1	0/0	synonymous_variant [LOW], non_coding_transcript_variant [MODIFIER]	LOC101498971	19	LOC101498971	calmodulin-binding protein 60 C	PROTEIN_CODING	1253.42	PASS	AC=2;AF=0.500;AN=4;ANN=A|synonymous_variant|LOW|exon-XM_004485650.3-1|GENE_exon-XM_004485650.3-1|transcript|rna-XM_004485650.3|protein_coding|6/8|c.909C>T|p.Leu303Leu|1340/2894|909/1905|303/634||,A|non_coding_transcript_variant|MODIFIER|LOC101498971|gene-LOC101498971|transcript|XM_004485650.3|protein_coding||||||||WARNING_TRANSCRIPT_NO_START_CODON;DP=92;ExcessHet=0.7918;FS=0.000;MLEAC=2;MLEAF=0.5…
NC_021160.1	1923800	-	intron	CA	C	1/1	0/0	intron_variant [MODIFIER], non_coding_transcript_variant [MODIFIER]	LOC101498971	19	LOC101498971	calmodulin-binding protein 60 C	PROTEIN_CODING	1647.38	PASS	AC=2;AF=0.500;AN=4;ANN=C|intron_variant|MODIFIER|exon-XM_004485650.3-1|GENE_exon-XM_004485650.3-1|transcript|rna-XM_004485650.3|protein_coding|4/7|c.742+28delT||||||,C|non_coding_transcript_variant|MODIFIER|LOC101498971|gene-LOC101498971|transcript|XM_004485650.3|protein_coding||||||||WARNING_TRANSCRIPT_NO_START_CODON;DP=112;ExcessHet=0.7918;FS=0.000;MLEAC=2;MLEAF=0.500;MQ=60.00;QD=23.88;SOR=0.78…
NC_021160.1	1924935	-	CDS	A	G	1/1	0/0	synonymous_variant [LOW], non_coding_transcript_variant [MODIFIER]	LOC101498971	19	LOC101498971	calmodulin-binding protein 60 C	PROTEIN_CODING	877.42	PASS	AC=2;AF=0.500;AN=4;ANN=G|synonymous_variant|LOW|exon-XM_004485650.3-1|GENE_exon-XM_004485650.3-1|transcript|rna-XM_004485650.3|protein_coding|3/8|c.195T>C|p.Ser65Ser|626/2894|195/1905|65/634||,G|non_coding_transcript_variant|MODIFIER|LOC101498971|gene-LOC101498971|transcript|XM_004485650.3|protein_coding||||||||WARNING_TRANSCRIPT_NO_START_CODON;DP=90;ExcessHet=0.7918;FS=0.000;MLEAC=2;MLEAF=0.500;…
NC_021160.1	1925057	-	intron	G	A	1/1	0/0	intron_variant [MODIFIER], non_coding_transcript_variant [MODIFIER]	LOC101498971	19	LOC101498971	calmodulin-binding protein 60 C	PROTEIN_CODING	1219.42	PASS	AC=2;AF=0.500;AN=4;ANN=A|intron_variant|MODIFIER|exon-XM_004485650.3-1|GENE_exon-XM_004485650.3-1|transcript|rna-XM_004485650.3|protein_coding|2/7|c.190-117C>T||||||,A|non_coding_transcript_variant|MODIFIER|LOC101498971|gene-LOC101498971|transcript|XM_004485650.3|protein_coding||||||||WARNING_TRANSCRIPT_NO_START_CODON;DP=90;ExcessHet=0.7918;FS=0.000;MLEAC=2;MLEAF=0.500;MQ=60.00;QD=23.91;SOR=0.813…
NC_021160.1	1925368	-	intron	A	C	1/1	0/0	intron_variant [MODIFIER], non_coding_transcript_variant [MODIFIER]	LOC101498971	19	LOC101498971	calmodulin-binding protein 60 C	PROTEIN_CODING	1157.42	PASS	AC=2;AF=0.500;AN=4;ANN=C|intron_variant|MODIFIER|exon-XM_004485650.3-1|GENE_exon-XM_004485650.3-1|transcript|rna-XM_004485650.3|protein_coding|2/7|c.189+200T>G||||||,C|non_coding_transcript_variant|MODIFIER|LOC101498971|gene-LOC101498971|transcript|XM_004485650.3|protein_coding||||||||WARNING_TRANSCRIPT_NO_START_CODON;DP=94;ExcessHet=0.7918;FS=0.000;MLEAC=2;MLEAF=0.500;MQ=60.00;QD=21.84;SOR=0.981…
NC_021160.1	1925595	-	CDS	C	T	1/1	0/0	synonymous_variant [LOW], non_coding_transcript_variant [MODIFIER]	LOC101498971	19	LOC101498971	calmodulin-binding protein 60 C	PROTEIN_CODING	1618.42	PASS	AC=2;AF=0.500;AN=4;ANN=T|synonymous_variant|LOW|exon-XM_004485650.3-1|GENE_exon-XM_004485650.3-1|transcript|rna-XM_004485650.3|protein_coding|2/8|c.162G>A|p.Ser54Ser|593/2894|162/1905|54/634||,T|non_coding_transcript_variant|MODIFIER|LOC101498971|gene-LOC101498971|transcript|XM_004485650.3|protein_coding||||||||WARNING_TRANSCRIPT_NO_START_CODON;DP=105;ExcessHet=0.7918;FS=0.000;MLEAC=2;MLEAF=0.500…
NC_021160.1	1926107	-	intron	G	GT	1/1	0/0	intron_variant [MODIFIER], non_coding_transcript_variant [MODIFIER]	LOC101498971	19	LOC101498971	calmodulin-binding protein 60 C	PROTEIN_CODING	1397.38	PASS	AC=2;AF=0.500;AN=4;ANN=GT|intron_variant|MODIFIER|exon-XM_004485650.3-1|GENE_exon-XM_004485650.3-1|transcript|rna-XM_004485650.3|protein_coding|1/7|c.114-465_114-464insA||||||,GT|non_coding_transcript_variant|MODIFIER|LOC101498971|gene-LOC101498971|transcript|XM_004485650.3|protein_coding||||||||WARNING_TRANSCRIPT_NO_START_CODON;DP=97;ExcessHet=0.7918;FS=0.000;MLEAC=2;MLEAF=0.500;MQ=59.22;QD=24.9…
NC_021160.1	1926213	-	intron	A	G	1/1	0/0	intron_variant [MODIFIER], non_coding_transcript_variant [MODIFIER]	LOC101498971	19	LOC101498971	calmodulin-binding protein 60 C	PROTEIN_CODING	1180.42	PASS	AC=2;AF=0.500;AN=4;ANN=G|intron_variant|MODIFIER|exon-XM_004485650.3-1|GENE_exon-XM_004485650.3-1|transcript|rna-XM_004485650.3|protein_coding|1/7|c.113+505T>C||||||,G|non_coding_transcript_variant|MODIFIER|LOC101498971|gene-LOC101498971|transcript|XM_004485650.3|protein_coding||||||||WARNING_TRANSCRIPT_NO_START_CODON;DP=97;ExcessHet=0.7918;FS=0.000;MLEAC=2;MLEAF=0.500;MQ=60.00;QD=20.71;SOR=0.960…
NC_021160.1	1926263	-	intron	T	TA	1/1	0/0	intron_variant [MODIFIER], non_coding_transcript_variant [MODIFIER]	LOC101498971	19	LOC101498971	calmodulin-binding protein 60 C	PROTEIN_CODING	1916.38	PASS	AC=2;AF=0.500;AN=4;ANN=TA|upstream_gene_variant|MODIFIER|LOC101499291|gene-LOC101499291|transcript|XM_004485651.3|protein_coding||c.-16062_-16061insA|||||4966|WARNING_TRANSCRIPT_NO_START_CODON,TA|upstream_gene_variant|MODIFIER|exon-XM_004485651.3-1|GENE_exon-XM_004485651.3-1|transcript|rna-XM_004485651.3|protein_coding||c.-5243_-5242insA|||||4966|,TA|intron_variant|MODIFIER|exon-XM_004485650.3-1|…
NC_021160.1	1926352	-	intron	G	A	1/1	0/0	intron_variant [MODIFIER], non_coding_transcript_variant [MODIFIER]	LOC101498971	19	LOC101498971	calmodulin-binding protein 60 C	PROTEIN_CODING	2271.42	PASS	AC=2;AF=0.500;AN=4;ANN=A|upstream_gene_variant|MODIFIER|LOC101499291|gene-LOC101499291|transcript|XM_004485651.3|protein_coding||c.-15973G>A|||||4878|WARNING_TRANSCRIPT_NO_START_CODON,A|upstream_gene_variant|MODIFIER|exon-XM_004485651.3-1|GENE_exon-XM_004485651.3-1|transcript|rna-XM_004485651.3|protein_coding||c.-5154G>A|||||4878|,A|intron_variant|MODIFIER|exon-XM_004485650.3-1|GENE_exon-XM_00448…
NC_021160.1	1926377	-	intron	C	T	1/1	0/0	intron_variant [MODIFIER], non_coding_transcript_variant [MODIFIER]	LOC101498971	19	LOC101498971	calmodulin-binding protein 60 C	PROTEIN_CODING	2177.42	PASS	AC=2;AF=0.500;AN=4;ANN=T|upstream_gene_variant|MODIFIER|LOC101499291|gene-LOC101499291|transcript|XM_004485651.3|protein_coding||c.-15948C>T|||||4853|WARNING_TRANSCRIPT_NO_START_CODON,T|upstream_gene_variant|MODIFIER|exon-XM_004485651.3-1|GENE_exon-XM_004485651.3-1|transcript|rna-XM_004485651.3|protein_coding||c.-5129C>T|||||4853|,T|intron_variant|MODIFIER|exon-XM_004485650.3-1|GENE_exon-XM_00448…
NC_021160.1	1926433	-	intron	A	C	1/1	0/0	intron_variant [MODIFIER], non_coding_transcript_variant [MODIFIER]	LOC101498971	19	LOC101498971	calmodulin-binding protein 60 C	PROTEIN_CODING	1239.42	PASS	AC=2;AF=0.500;AN=4;ANN=C|upstream_gene_variant|MODIFIER|LOC101499291|gene-LOC101499291|transcript|XM_004485651.3|protein_coding||c.-15892A>C|||||4797|WARNING_TRANSCRIPT_NO_START_CODON,C|upstream_gene_variant|MODIFIER|exon-XM_004485651.3-1|GENE_exon-XM_004485651.3-1|transcript|rna-XM_004485651.3|protein_coding||c.-5073A>C|||||4797|,C|intron_variant|MODIFIER|exon-XM_004485650.3-1|GENE_exon-XM_00448…
NC_021160.1	1926931	-	exon	A	AT	1/1	0/0	5_prime_UTR_variant [MODIFIER], non_coding_transcript_variant [MODIFIER]	LOC101498971	19	LOC101498971	calmodulin-binding protein 60 C	PROTEIN_CODING	2569.38	PASS	AC=2;AF=0.500;AN=4;ANN=AT|5_prime_UTR_variant|MODIFIER|exon-XM_004485650.3-1|GENE_exon-XM_004485650.3-1|transcript|rna-XM_004485650.3|protein_coding|1/8|c.-102_-101insA|||||102|,AT|upstream_gene_variant|MODIFIER|LOC101499291|gene-LOC101499291|transcript|XM_004485651.3|protein_coding||c.-15394_-15393insT|||||4298|WARNING_TRANSCRIPT_NO_START_CODON,AT|upstream_gene_variant|MODIFIER|exon-XM_004485651…
NC_021160.1	1931835	+	intron	A	C	1/1	0/0	splice_region_variant&intron_variant [LOW], non_coding_transcript_variant [MODIFIER]	LOC101499291	15	LOC101499291	sphingosine kinase 1	PROTEIN_CODING	2699.42	PASS	AC=2;AF=0.500;AN=4;ANN=C|splice_region_variant&intron_variant|LOW|exon-XM_004485651.3-1|GENE_exon-XM_004485651.3-1|transcript|rna-XM_004485651.3|protein_coding|1/9|c.325+5A>C||||||,C|upstream_gene_variant|MODIFIER|exon-XM_004485650.3-1|GENE_exon-XM_004485650.3-1|transcript|rna-XM_004485650.3|protein_coding||c.-5005T>G|||||4574|,C|upstream_gene_variant|MODIFIER|exon-XM_012713176.2-1|GENE_exon-XM_0…
NC_021160.1	1931844	+	intron	A	C	1/1	0/0	intron_variant [MODIFIER], non_coding_transcript_variant [MODIFIER]	LOC101499291	15	LOC101499291	sphingosine kinase 1	PROTEIN_CODING	2655.42	PASS	AC=2;AF=0.500;AN=4;ANN=C|upstream_gene_variant|MODIFIER|exon-XM_004485650.3-1|GENE_exon-XM_004485650.3-1|transcript|rna-XM_004485650.3|protein_coding||c.-5014T>G|||||4583|,C|upstream_gene_variant|MODIFIER|exon-XM_012713176.2-1|GENE_exon-XM_012713176.2-1|transcript|rna-XM_012713176.2|protein_coding||c.-1202A>C|||||172|,C|upstream_gene_variant|MODIFIER|LOC101499291|gene-LOC101499291|transcript|XM_0…
NC_021160.1	1933179	+	intron	C	A	1/1	0/0	intron_variant [MODIFIER], non_coding_transcript_variant [MODIFIER]	LOC101499291	15	LOC101499291	sphingosine kinase 1	PROTEIN_CODING	1610.42	PASS	AC=2;AF=0.500;AN=4;ANN=A|intron_variant|MODIFIER|exon-XM_004485651.3-1|GENE_exon-XM_004485651.3-1|transcript|rna-XM_004485651.3|protein_coding|4/9|c.622+109C>A||||||,A|intron_variant|MODIFIER|exon-XM_012713176.2-1|GENE_exon-XM_012713176.2-1|transcript|rna-XM_012713176.2|protein_coding|3/8|c.25+109C>A||||||,A|non_coding_transcript_variant|MODIFIER|LOC101499291|gene-LOC101499291|transcript|XM_00448…
NC_021160.1	1933576	+	intron	C	T	1/1	0/0	intron_variant [MODIFIER], non_coding_transcript_variant [MODIFIER]	LOC101499291	15	LOC101499291	sphingosine kinase 1	PROTEIN_CODING	1706.42	PASS	AC=2;AF=0.500;AN=4;ANN=T|intron_variant|MODIFIER|exon-XM_004485651.3-1|GENE_exon-XM_004485651.3-1|transcript|rna-XM_004485651.3|protein_coding|4/9|c.623-185C>T||||||,T|intron_variant|MODIFIER|exon-XM_012713176.2-1|GENE_exon-XM_012713176.2-1|transcript|rna-XM_012713176.2|protein_coding|3/8|c.26-185C>T||||||,T|non_coding_transcript_variant|MODIFIER|LOC101499291|gene-LOC101499291|transcript|XM_00448…
NC_021160.1	1934657	+	intron	C	T	1/1	0/0	intron_variant [MODIFIER], non_coding_transcript_variant [MODIFIER]	LOC101499291	15	LOC101499291	sphingosine kinase 1	PROTEIN_CODING	2035.42	PASS	AC=2;AF=0.500;AN=4;ANN=T|intron_variant|MODIFIER|exon-XM_004485651.3-1|GENE_exon-XM_004485651.3-1|transcript|rna-XM_004485651.3|protein_coding|7/9|c.858+364C>T||||||,T|intron_variant|MODIFIER|exon-XM_012713176.2-1|GENE_exon-XM_012713176.2-1|transcript|rna-XM_012713176.2|protein_coding|6/8|c.261+364C>T||||||,T|non_coding_transcript_variant|MODIFIER|LOC101499291|gene-LOC101499291|transcript|XM_0044…
NC_021160.1	1935988	+	intron	T	C	1/1	0/0	intron_variant [MODIFIER], non_coding_transcript_variant [MODIFIER]	LOC101499291	15	LOC101499291	sphingosine kinase 1	PROTEIN_CODING	2103.42	PASS	AC=2;AF=0.500;AN=4;ANN=C|intron_variant|MODIFIER|exon-XM_004485651.3-1|GENE_exon-XM_004485651.3-1|transcript|rna-XM_004485651.3|protein_coding|8/9|c.1155+471T>C||||||,C|intron_variant|MODIFIER|exon-XM_012713176.2-1|GENE_exon-XM_012713176.2-1|transcript|rna-XM_012713176.2|protein_coding|7/8|c.558+471T>C||||||,C|non_coding_transcript_variant|MODIFIER|LOC101499291|gene-LOC101499291|transcript|XM_004…
NC_021160.1	1936140	+	intron	A	G	1/1	0/0	intron_variant [MODIFIER], non_coding_transcript_variant [MODIFIER]	LOC101499291	15	LOC101499291	sphingosine kinase 1	PROTEIN_CODING	503.42	mrd30	AC=2;AF=0.500;AN=4;ANN=G|intron_variant|MODIFIER|exon-XM_004485651.3-1|GENE_exon-XM_004485651.3-1|transcript|rna-XM_004485651.3|protein_coding|8/9|c.1155+623A>G||||||,G|intron_variant|MODIFIER|exon-XM_012713176.2-1|GENE_exon-XM_012713176.2-1|transcript|rna-XM_012713176.2|protein_coding|7/8|c.558+623A>G||||||,G|non_coding_transcript_variant|MODIFIER|LOC101499291|gene-LOC101499291|transcript|XM_004…
NC_021160.1	1939143	+	intron	C	T	0/0	1/1	intron_variant [MODIFIER], non_coding_transcript_variant [MODIFIER]	LOC101499291	15	LOC101499291	sphingosine kinase 1	PROTEIN_CODING	747.42	map	AC=2;AF=0.500;AN=4;ANN=T|intron_variant|MODIFIER|exon-XM_004485651.3-1|GENE_exon-XM_004485651.3-1|transcript|rna-XM_004485651.3|protein_coding|8/9|c.1156-2096C>T||||||,T|intron_variant|MODIFIER|exon-XM_012713176.2-1|GENE_exon-XM_012713176.2-1|transcript|rna-XM_012713176.2|protein_coding|7/8|c.559-2096C>T||||||,T|non_coding_transcript_variant|MODIFIER|LOC101499291|gene-LOC101499291|transcript|XM_0…
NC_021160.1	1940356	+	intron	C	T	1/1	0/0	intron_variant [MODIFIER], non_coding_transcript_variant [MODIFIER]	LOC101499291	15	LOC101499291	sphingosine kinase 1	PROTEIN_CODING	1499.42	map	AC=2;AF=0.500;AN=4;ANN=T|upstream_gene_variant|MODIFIER|LOC101499913|gene-LOC101499913|transcript|XR_003471929.1|pseudogene||n.-5701C>T|||||4561|,T|upstream_gene_variant|MODIFIER|exon-XR_003471929.1-1|GENE_exon-XR_003471929.1-1|transcript|rna-XR_003471929.1|pseudogene||n.-4561C>T|||||4561|,T|intron_variant|MODIFIER|exon-XM_004485651.3-1|GENE_exon-XM_004485651.3-1|transcript|rna-XM_004485651.3|pro…
NC_021160.1	1940691	+	intron	A	G	1/1	0/0	intron_variant [MODIFIER], non_coding_transcript_variant [MODIFIER]	LOC101499291	15	LOC101499291	sphingosine kinase 1	PROTEIN_CODING	1048.42	PASS	AC=2;AF=0.500;AN=4;ANN=G|upstream_gene_variant|MODIFIER|LOC101499913|gene-LOC101499913|transcript|XR_003471929.1|pseudogene||n.-5366A>G|||||4226|,G|upstream_gene_variant|MODIFIER|exon-XR_003471929.1-1|GENE_exon-XR_003471929.1-1|transcript|rna-XR_003471929.1|pseudogene||n.-4226A>G|||||4226|,G|intron_variant|MODIFIER|exon-XM_004485651.3-1|GENE_exon-XM_004485651.3-1|transcript|rna-XM_004485651.3|pro…
NC_021160.1	1940789	+	intron	G	A	0/0	1/1	intron_variant [MODIFIER], non_coding_transcript_variant [MODIFIER]	LOC101499291	15	LOC101499291	sphingosine kinase 1	PROTEIN_CODING	1426.42	PASS	AC=2;AF=0.500;AN=4;ANN=A|upstream_gene_variant|MODIFIER|LOC101499913|gene-LOC101499913|transcript|XR_003471929.1|pseudogene||n.-5268G>A|||||4128|,A|upstream_gene_variant|MODIFIER|exon-XR_003471929.1-1|GENE_exon-XR_003471929.1-1|transcript|rna-XR_003471929.1|pseudogene||n.-4128G>A|||||4128|,A|intron_variant|MODIFIER|exon-XM_004485651.3-1|GENE_exon-XM_004485651.3-1|transcript|rna-XM_004485651.3|pro…
NC_021160.1	1941178	+	intron	T	A	1/1	0/0	intron_variant [MODIFIER], non_coding_transcript_variant [MODIFIER]	LOC101499291	15	LOC101499291	sphingosine kinase 1	PROTEIN_CODING	1513.42	PASS	AC=2;AF=0.500;AN=4;ANN=A|upstream_gene_variant|MODIFIER|LOC101499913|gene-LOC101499913|transcript|XR_003471929.1|pseudogene||n.-4879T>A|||||3739|,A|upstream_gene_variant|MODIFIER|exon-XR_003471929.1-1|GENE_exon-XR_003471929.1-1|transcript|rna-XR_003471929.1|pseudogene||n.-3739T>A|||||3739|,A|intron_variant|MODIFIER|exon-XM_004485651.3-1|GENE_exon-XM_004485651.3-1|transcript|rna-XM_004485651.3|pro…
NC_021160.1	1941796	+	exon	CATATATATATATATATAT	C	1/1	0/0	3_prime_UTR_variant [MODIFIER], non_coding_transcript_variant [MODIFIER]	LOC101499291	15	LOC101499291	sphingosine kinase 1	PROTEIN_CODING	1652.38	PASS	AC=2;AF=0.500;AN=4;ANN=C|3_prime_UTR_variant|MODIFIER|exon-XM_004485651.3-1|GENE_exon-XM_004485651.3-1|transcript|rna-XM_004485651.3|protein_coding|10/10|c.*128_*145delATATATATATATATATAT|||||128|INFO_REALIGN_3_PRIME,C|3_prime_UTR_variant|MODIFIER|exon-XM_012713176.2-1|GENE_exon-XM_012713176.2-1|transcript|rna-XM_012713176.2|protein_coding|9/9|c.*128_*145delATATATATATATATATAT|||||128|INFO_REALIGN_…
NC_021160.1	1941964	+	exon	A	C	1/1	0/0	3_prime_UTR_variant [MODIFIER], non_coding_transcript_variant [MODIFIER]	LOC101499291	15	LOC101499291	sphingosine kinase 1	PROTEIN_CODING	823.42	PASS	AC=2;AF=0.500;AN=4;ANN=C|3_prime_UTR_variant|MODIFIER|exon-XM_004485651.3-1|GENE_exon-XM_004485651.3-1|transcript|rna-XM_004485651.3|protein_coding|10/10|c.*285A>C|||||285|,C|3_prime_UTR_variant|MODIFIER|exon-XM_012713176.2-1|GENE_exon-XM_012713176.2-1|transcript|rna-XM_012713176.2|protein_coding|9/9|c.*285A>C|||||285|,C|upstream_gene_variant|MODIFIER|LOC101499913|gene-LOC101499913|transcript|XR_…
NC_021160.1	1941987	+	exon	G	T	1/1	0/0	3_prime_UTR_variant [MODIFIER], non_coding_transcript_variant [MODIFIER]	LOC101499291	15	LOC101499291	sphingosine kinase 1	PROTEIN_CODING	1148.42	PASS	AC=2;AF=0.500;AN=4;ANN=T|3_prime_UTR_variant|MODIFIER|exon-XM_004485651.3-1|GENE_exon-XM_004485651.3-1|transcript|rna-XM_004485651.3|protein_coding|10/10|c.*308G>T|||||308|,T|3_prime_UTR_variant|MODIFIER|exon-XM_012713176.2-1|GENE_exon-XM_012713176.2-1|transcript|rna-XM_012713176.2|protein_coding|9/9|c.*308G>T|||||308|,T|upstream_gene_variant|MODIFIER|LOC101499913|gene-LOC101499913|transcript|XR_…
NC_021160.1	1945167	+	miscRNA	A	AG	1/1	0/0	intron_variant [MODIFIER], non_coding_transcript_variant [MODIFIER]	LOC101499913	2	LOC101499913	uncharacterized LOC101499913	PROTEIN_CODING	1970.38	map	AC=2;AF=0.500;AN=4;ANN=AG|upstream_gene_variant|MODIFIER|LOC101499608|gene-LOC101499608|transcript|XM_004485652.2|protein_coding||c.-4789_-4788insG|||||1763|WARNING_TRANSCRIPT_NO_START_CODON,AG|upstream_gene_variant|MODIFIER|exon-XR_003471930.1-1|GENE_exon-XR_003471930.1-1|transcript|rna-XR_003471930.1|pseudogene||n.-2569_-2568insG|||||2568|,AG|downstream_gene_variant|MODIFIER|LOC101499291|gene-L…
NC_021160.1	1945180	+	miscRNA	T	C	1/1	0/0	intron_variant [MODIFIER], non_coding_transcript_variant [MODIFIER]	LOC101499913	2	LOC101499913	uncharacterized LOC101499913	PROTEIN_CODING	1710.42	map	AC=2;AF=0.500;AN=4;ANN=C|upstream_gene_variant|MODIFIER|LOC101499608|gene-LOC101499608|transcript|XM_004485652.2|protein_coding||c.-4776T>C|||||1751|WARNING_TRANSCRIPT_NO_START_CODON,C|upstream_gene_variant|MODIFIER|exon-XR_003471930.1-1|GENE_exon-XR_003471930.1-1|transcript|rna-XR_003471930.1|pseudogene||n.-2556T>C|||||2556|,C|downstream_gene_variant|MODIFIER|LOC101499291|gene-LOC101499291|trans…
NC_021160.1	1947925	-	intron	C	G	1/1	0/0	intragenic_variant [MODIFIER], intron_variant [MODIFIER], non_coding_transcript_exon_variant [MODIFIER], non_coding_transcript_variant [MODIFIER]	LOC101499608	6	LOC101499608	uncharacterized LOC101499608	PROTEIN_CODING	846.42	mrd30	AC=2;AF=0.500;AN=4;ANN=G|downstream_gene_variant|MODIFIER|LOC101499913|gene-LOC101499913|transcript|XR_003471929.1|pseudogene||n.*3008C>G|||||1868|,G|downstream_gene_variant|MODIFIER|exon-XR_003471929.1-1|GENE_exon-XR_003471929.1-1|transcript|rna-XR_003471929.1|pseudogene||n.*1868C>G|||||1868|,G|intron_variant|MODIFIER|exon-XM_004485652.2-1|GENE_exon-XM_004485652.2-1|transcript|rna-XM_004485652.2…
NC_021160.1	1947925	+	lncRNA	C	G	1/1	0/0	intragenic_variant [MODIFIER], intron_variant [MODIFIER], non_coding_transcript_exon_variant [MODIFIER], non_coding_transcript_variant [MODIFIER]	LOC113785774	4	LOC113785774	uncharacterized LOC113785774	ncRNA	846.42	mrd30	AC=2;AF=0.500;AN=4;ANN=G|downstream_gene_variant|MODIFIER|LOC101499913|gene-LOC101499913|transcript|XR_003471929.1|pseudogene||n.*3008C>G|||||1868|,G|downstream_gene_variant|MODIFIER|exon-XR_003471929.1-1|GENE_exon-XR_003471929.1-1|transcript|rna-XR_003471929.1|pseudogene||n.*1868C>G|||||1868|,G|intron_variant|MODIFIER|exon-XM_004485652.2-1|GENE_exon-XM_004485652.2-1|transcript|rna-XM_004485652.2…
NC_021160.1	1948027	-	intron	A	C	1/1	0/0	intragenic_variant [MODIFIER], intron_variant [MODIFIER], non_coding_transcript_variant [MODIFIER]	LOC101499608	6	LOC101499608	uncharacterized LOC101499608	PROTEIN_CODING	1439.42	map	AC=2;AF=0.500;AN=4;ANN=C|downstream_gene_variant|MODIFIER|LOC101499913|gene-LOC101499913|transcript|XR_003471929.1|pseudogene||n.*3110A>C|||||1970|,C|downstream_gene_variant|MODIFIER|exon-XR_003471929.1-1|GENE_exon-XR_003471929.1-1|transcript|rna-XR_003471929.1|pseudogene||n.*1970A>C|||||1970|,C|intron_variant|MODIFIER|exon-XM_004485652.2-1|GENE_exon-XM_004485652.2-1|transcript|rna-XM_004485652.2…
NC_021160.1	1948027	+	lncRNA	A	C	1/1	0/0	intragenic_variant [MODIFIER], intron_variant [MODIFIER], non_coding_transcript_variant [MODIFIER]	LOC113785774	4	LOC113785774	uncharacterized LOC113785774	ncRNA	1439.42	map	AC=2;AF=0.500;AN=4;ANN=C|downstream_gene_variant|MODIFIER|LOC101499913|gene-LOC101499913|transcript|XR_003471929.1|pseudogene||n.*3110A>C|||||1970|,C|downstream_gene_variant|MODIFIER|exon-XR_003471929.1-1|GENE_exon-XR_003471929.1-1|transcript|rna-XR_003471929.1|pseudogene||n.*1970A>C|||||1970|,C|intron_variant|MODIFIER|exon-XM_004485652.2-1|GENE_exon-XM_004485652.2-1|transcript|rna-XM_004485652.2…
NC_021160.1	1948593	-	intron	A	G	1/1	0/0	intragenic_variant [MODIFIER], intron_variant [MODIFIER], non_coding_transcript_exon_variant [MODIFIER], non_coding_transcript_variant [MODIFIER]	LOC101499608	6	LOC101499608	uncharacterized LOC101499608	PROTEIN_CODING	2823.42	PASS	AC=2;AF=0.500;AN=4;ANN=G|downstream_gene_variant|MODIFIER|LOC101499913|gene-LOC101499913|transcript|XR_003471929.1|pseudogene||n.*3676A>G|||||2536|,G|downstream_gene_variant|MODIFIER|exon-XR_003471929.1-1|GENE_exon-XR_003471929.1-1|transcript|rna-XR_003471929.1|pseudogene||n.*2536A>G|||||2536|,G|intron_variant|MODIFIER|exon-XM_004485652.2-1|GENE_exon-XM_004485652.2-1|transcript|rna-XM_004485652.2…
NC_021160.1	1948593	+	lncRNA	A	G	1/1	0/0	intragenic_variant [MODIFIER], intron_variant [MODIFIER], non_coding_transcript_exon_variant [MODIFIER], non_coding_transcript_variant [MODIFIER]	LOC113785774	4	LOC113785774	uncharacterized LOC113785774	ncRNA	2823.42	PASS	AC=2;AF=0.500;AN=4;ANN=G|downstream_gene_variant|MODIFIER|LOC101499913|gene-LOC101499913|transcript|XR_003471929.1|pseudogene||n.*3676A>G|||||2536|,G|downstream_gene_variant|MODIFIER|exon-XR_003471929.1-1|GENE_exon-XR_003471929.1-1|transcript|rna-XR_003471929.1|pseudogene||n.*2536A>G|||||2536|,G|intron_variant|MODIFIER|exon-XM_004485652.2-1|GENE_exon-XM_004485652.2-1|transcript|rna-XM_004485652.2…
NC_021160.1	1948766	-	intron	A	G	1/1	0/0	intragenic_variant [MODIFIER], intron_variant [MODIFIER], non_coding_transcript_exon_variant [MODIFIER], non_coding_transcript_variant [MODIFIER]	LOC101499608	6	LOC101499608	uncharacterized LOC101499608	PROTEIN_CODING	869.42	map	AC=2;AF=0.500;AN=4;ANN=G|downstream_gene_variant|MODIFIER|LOC101499913|gene-LOC101499913|transcript|XR_003471929.1|pseudogene||n.*3849A>G|||||2709|,G|downstream_gene_variant|MODIFIER|exon-XR_003471929.1-1|GENE_exon-XR_003471929.1-1|transcript|rna-XR_003471929.1|pseudogene||n.*2709A>G|||||2709|,G|intron_variant|MODIFIER|exon-XM_004485652.2-1|GENE_exon-XM_004485652.2-1|transcript|rna-XM_004485652.2…
NC_021160.1	1948766	+	lncRNA	A	G	1/1	0/0	intragenic_variant [MODIFIER], intron_variant [MODIFIER], non_coding_transcript_exon_variant [MODIFIER], non_coding_transcript_variant [MODIFIER]	LOC113785774	4	LOC113785774	uncharacterized LOC113785774	ncRNA	869.42	map	AC=2;AF=0.500;AN=4;ANN=G|downstream_gene_variant|MODIFIER|LOC101499913|gene-LOC101499913|transcript|XR_003471929.1|pseudogene||n.*3849A>G|||||2709|,G|downstream_gene_variant|MODIFIER|exon-XR_003471929.1-1|GENE_exon-XR_003471929.1-1|transcript|rna-XR_003471929.1|pseudogene||n.*2709A>G|||||2709|,G|intron_variant|MODIFIER|exon-XM_004485652.2-1|GENE_exon-XM_004485652.2-1|transcript|rna-XM_004485652.2…
NC_021160.1	1949367	-	intron	C	T	1/1	0/0	intron_variant [MODIFIER], non_coding_transcript_variant [MODIFIER]	LOC101499608	6	LOC101499608	uncharacterized LOC101499608	PROTEIN_CODING	1350.42	PASS	AC=2;AF=0.500;AN=4;ANN=T|upstream_gene_variant|MODIFIER|LOC101500251|gene-LOC101500251|transcript|XM_004485654.2|protein_coding||c.-14430C>T|||||4418|WARNING_TRANSCRIPT_NO_START_CODON,T|upstream_gene_variant|MODIFIER|exon-XM_004485654.2-1|GENE_exon-XM_004485654.2-1|transcript|rna-XM_004485654.2|protein_coding||c.-4593C>T|||||4418|,T|upstream_gene_variant|MODIFIER|exon-XM_027330192.1-1|GENE_exon-X…
NC_021160.1	1949826	-	CDS	A	C	1/1	0/0	missense_variant [MODERATE], non_coding_transcript_variant [MODIFIER]	LOC101499608	6	LOC101499608	uncharacterized LOC101499608	PROTEIN_CODING	981.42	PASS	AC=2;AF=0.500;AN=4;ANN=C|missense_variant|MODERATE|exon-XM_004485652.2-1|GENE_exon-XM_004485652.2-1|transcript|rna-XM_004485652.2|protein_coding|1/2|c.37T>G|p.Ser13Ala|131/820|37/384|13/127||,C|upstream_gene_variant|MODIFIER|LOC101500251|gene-LOC101500251|transcript|XM_004485654.2|protein_coding||c.-13971A>C|||||3959|WARNING_TRANSCRIPT_NO_START_CODON,C|upstream_gene_variant|MODIFIER|exon-XM_00448…
NC_021160.1	1953853	+	exon	ACTCTCT	A	1/1	0/0	5_prime_UTR_variant [MODIFIER], non_coding_transcript_variant [MODIFIER]	LOC101500251	35	LOC101500251	B3 domain-containing protein Os07g0563300-like	PROTEIN_CODING	1804.38	PASS	AC=2;AF=0.500;AN=4;ANN=A|5_prime_UTR_variant|MODIFIER|exon-XM_004485654.2-1|GENE_exon-XM_004485654.2-1|transcript|rna-XM_004485654.2|protein_coding|1/15|c.-95_-90delTCTCTC|||||90|INFO_REALIGN_3_PRIME,A|5_prime_UTR_variant|MODIFIER|exon-XM_027330192.1-1|GENE_exon-XM_027330192.1-1|transcript|rna-XM_027330192.1|protein_coding|1/15|c.-95_-90delTCTCTC|||||90|INFO_REALIGN_3_PRIME,A|upstream_gene_varian…
NC_021160.1	1953875	+	exon	A	ATC	1/1	0/0	5_prime_UTR_variant [MODIFIER], non_coding_transcript_variant [MODIFIER]	LOC101500251	35	LOC101500251	B3 domain-containing protein Os07g0563300-like	PROTEIN_CODING	1366.38	PASS	AC=2;AF=0.500;AN=4;ANN=ATC|5_prime_UTR_variant|MODIFIER|exon-XM_004485654.2-1|GENE_exon-XM_004485654.2-1|transcript|rna-XM_004485654.2|protein_coding|1/15|c.-69_-68dupCT|||||67|INFO_REALIGN_3_PRIME,ATC|5_prime_UTR_variant|MODIFIER|exon-XM_027330192.1-1|GENE_exon-XM_027330192.1-1|transcript|rna-XM_027330192.1|protein_coding|1/15|c.-69_-68dupCT|||||67|INFO_REALIGN_3_PRIME,ATC|upstream_gene_variant|…
NC_021160.1	1953902	+	exon	A	G	1/1	0/0	5_prime_UTR_premature_start_codon_gain_variant [LOW], 5_prime_UTR_variant [MODIFIER], non_coding_transcript_variant [MODIFIER]	LOC101500251	35	LOC101500251	B3 domain-containing protein Os07g0563300-like	PROTEIN_CODING	2076.42	PASS	AC=2;AF=0.500;AN=4;ANN=G|5_prime_UTR_premature_start_codon_gain_variant|LOW|exon-XM_004485654.2-1|GENE_exon-XM_004485654.2-1|transcript|rna-XM_004485654.2|protein_coding|1/15|c.-58A>G||||||,G|5_prime_UTR_premature_start_codon_gain_variant|LOW|exon-XM_027330192.1-1|GENE_exon-XM_027330192.1-1|transcript|rna-XM_027330192.1|protein_coding|1/15|c.-58A>G||||||,G|5_prime_UTR_variant|MODIFIER|exon-XM_004…
NC_021160.1	1953910	+	exon	G	A	1/1	0/0	5_prime_UTR_variant [MODIFIER], non_coding_transcript_variant [MODIFIER]	LOC101500251	35	LOC101500251	B3 domain-containing protein Os07g0563300-like	PROTEIN_CODING	2094.42	PASS	AC=2;AF=0.500;AN=4;ANN=A|5_prime_UTR_variant|MODIFIER|exon-XM_004485654.2-1|GENE_exon-XM_004485654.2-1|transcript|rna-XM_004485654.2|protein_coding|1/15|c.-50G>A|||||50|,A|5_prime_UTR_variant|MODIFIER|exon-XM_027330192.1-1|GENE_exon-XM_027330192.1-1|transcript|rna-XM_027330192.1|protein_coding|1/15|c.-50G>A|||||50|,A|upstream_gene_variant|MODIFIER|exon-XM_004485652.2-1|GENE_exon-XM_004485652.2-1|…
NC_021160.1	1953954	+	exon	C	G	1/1	0/0	5_prime_UTR_variant [MODIFIER], non_coding_transcript_variant [MODIFIER]	LOC101500251	35	LOC101500251	B3 domain-containing protein Os07g0563300-like	PROTEIN_CODING	1329.42	PASS	AC=2;AF=0.500;AN=4;ANN=G|5_prime_UTR_variant|MODIFIER|exon-XM_004485654.2-1|GENE_exon-XM_004485654.2-1|transcript|rna-XM_004485654.2|protein_coding|1/15|c.-6C>G|||||6|,G|5_prime_UTR_variant|MODIFIER|exon-XM_027330192.1-1|GENE_exon-XM_027330192.1-1|transcript|rna-XM_027330192.1|protein_coding|1/15|c.-6C>G|||||6|,G|upstream_gene_variant|MODIFIER|exon-XM_004485652.2-1|GENE_exon-XM_004485652.2-1|tran…
NC_021160.1	1954306	+	intron	GC	G	1/1	0/0	intron_variant [MODIFIER], non_coding_transcript_variant [MODIFIER]	LOC101500251	35	LOC101500251	B3 domain-containing protein Os07g0563300-like	PROTEIN_CODING	2457.38	PASS	AC=2;AF=0.500;AN=4;ANN=G|upstream_gene_variant|MODIFIER|exon-XM_004485652.2-1|GENE_exon-XM_004485652.2-1|transcript|rna-XM_004485652.2|protein_coding||c.-4445delG|||||4351|,G|downstream_gene_variant|MODIFIER|LOC101499608|gene-LOC101499608|transcript|XM_004485652.2|protein_coding||c.*7376delC|||||4351|WARNING_TRANSCRIPT_NO_START_CODON,G|intron_variant|MODIFIER|exon-XM_004485654.2-1|GENE_exon-XM_00…
NC_021160.1	1954335	+	intron	T	G	1/1	0/0	intron_variant [MODIFIER], non_coding_transcript_variant [MODIFIER]	LOC101500251	35	LOC101500251	B3 domain-containing protein Os07g0563300-like	PROTEIN_CODING	1950.42	PASS	AC=2;AF=0.500;AN=4;ANN=G|upstream_gene_variant|MODIFIER|exon-XM_004485652.2-1|GENE_exon-XM_004485652.2-1|transcript|rna-XM_004485652.2|protein_coding||c.-4473A>C|||||4379|,G|downstream_gene_variant|MODIFIER|LOC101499608|gene-LOC101499608|transcript|XM_004485652.2|protein_coding||c.*7404T>G|||||4379|WARNING_TRANSCRIPT_NO_START_CODON,G|intron_variant|MODIFIER|exon-XM_004485654.2-1|GENE_exon-XM_0044…
NC_021160.1	1954455	+	intron	A	T	1/1	0/0	intron_variant [MODIFIER], non_coding_transcript_variant [MODIFIER]	LOC101500251	35	LOC101500251	B3 domain-containing protein Os07g0563300-like	PROTEIN_CODING	3101.42	PASS	AC=2;AF=0.500;AN=4;ANN=T|upstream_gene_variant|MODIFIER|exon-XM_004485652.2-1|GENE_exon-XM_004485652.2-1|transcript|rna-XM_004485652.2|protein_coding||c.-4593T>A|||||4499|,T|downstream_gene_variant|MODIFIER|LOC101499608|gene-LOC101499608|transcript|XM_004485652.2|protein_coding||c.*7524A>T|||||4499|WARNING_TRANSCRIPT_NO_START_CODON,T|intron_variant|MODIFIER|exon-XM_004485654.2-1|GENE_exon-XM_0044…
NC_021160.1	1954456	+	intron	T	C	1/1	0/0	intron_variant [MODIFIER], non_coding_transcript_variant [MODIFIER]	LOC101500251	35	LOC101500251	B3 domain-containing protein Os07g0563300-like	PROTEIN_CODING	3101.42	PASS	AC=2;AF=0.500;AN=4;ANN=C|upstream_gene_variant|MODIFIER|exon-XM_004485652.2-1|GENE_exon-XM_004485652.2-1|transcript|rna-XM_004485652.2|protein_coding||c.-4594A>G|||||4500|,C|downstream_gene_variant|MODIFIER|LOC101499608|gene-LOC101499608|transcript|XM_004485652.2|protein_coding||c.*7525T>C|||||4500|WARNING_TRANSCRIPT_NO_START_CODON,C|intron_variant|MODIFIER|exon-XM_004485654.2-1|GENE_exon-XM_0044…
NC_021160.1	1954886	+	intron	T	C	1/1	0/0	intron_variant [MODIFIER], non_coding_transcript_variant [MODIFIER]	LOC101500251	35	LOC101500251	B3 domain-containing protein Os07g0563300-like	PROTEIN_CODING	3157.42	PASS	AC=2;AF=0.500;AN=4;ANN=C|upstream_gene_variant|MODIFIER|exon-XM_004485652.2-1|GENE_exon-XM_004485652.2-1|transcript|rna-XM_004485652.2|protein_coding||c.-5024A>G|||||4930|,C|downstream_gene_variant|MODIFIER|LOC101499608|gene-LOC101499608|transcript|XM_004485652.2|protein_coding||c.*7955T>C|||||4930|WARNING_TRANSCRIPT_NO_START_CODON,C|intron_variant|MODIFIER|exon-XM_004485654.2-1|GENE_exon-XM_0044…
NC_021160.1	1954888	+	intron	G	C	1/1	0/0	intron_variant [MODIFIER], non_coding_transcript_variant [MODIFIER]	LOC101500251	35	LOC101500251	B3 domain-containing protein Os07g0563300-like	PROTEIN_CODING	3204.42	PASS	AC=2;AF=0.500;AN=4;ANN=C|upstream_gene_variant|MODIFIER|exon-XM_004485652.2-1|GENE_exon-XM_004485652.2-1|transcript|rna-XM_004485652.2|protein_coding||c.-5026C>G|||||4932|,C|downstream_gene_variant|MODIFIER|LOC101499608|gene-LOC101499608|transcript|XM_004485652.2|protein_coding||c.*7957G>C|||||4932|WARNING_TRANSCRIPT_NO_START_CODON,C|intron_variant|MODIFIER|exon-XM_004485654.2-1|GENE_exon-XM_0044…
NC_021160.1	1954894	+	intron	G	T	1/1	0/0	intron_variant [MODIFIER], non_coding_transcript_variant [MODIFIER]	LOC101500251	35	LOC101500251	B3 domain-containing protein Os07g0563300-like	PROTEIN_CODING	3211.42	PASS	AC=2;AF=0.500;AN=4;ANN=T|upstream_gene_variant|MODIFIER|exon-XM_004485652.2-1|GENE_exon-XM_004485652.2-1|transcript|rna-XM_004485652.2|protein_coding||c.-5032C>A|||||4938|,T|downstream_gene_variant|MODIFIER|LOC101499608|gene-LOC101499608|transcript|XM_004485652.2|protein_coding||c.*7963G>T|||||4938|WARNING_TRANSCRIPT_NO_START_CODON,T|intron_variant|MODIFIER|exon-XM_004485654.2-1|GENE_exon-XM_0044…
NC_021160.1	1954963	+	intron	G	T	1/1	0/0	intron_variant [MODIFIER], non_coding_transcript_variant [MODIFIER]	LOC101500251	35	LOC101500251	B3 domain-containing protein Os07g0563300-like	PROTEIN_CODING	1873.42	PASS	AC=2;AF=0.500;AN=4;ANN=T|intron_variant|MODIFIER|exon-XM_004485654.2-1|GENE_exon-XM_004485654.2-1|transcript|rna-XM_004485654.2|protein_coding|1/14|c.150-619G>T||||||,T|intron_variant|MODIFIER|exon-XM_027330192.1-1|GENE_exon-XM_027330192.1-1|transcript|rna-XM_027330192.1|protein_coding|1/14|c.150-619G>T||||||,T|non_coding_transcript_variant|MODIFIER|LOC101500251|gene-LOC101500251|transcript|XM_00…
NC_021160.1	1955024	+	intron	C	G	1/1	0/0	intron_variant [MODIFIER], non_coding_transcript_variant [MODIFIER]	LOC101500251	35	LOC101500251	B3 domain-containing protein Os07g0563300-like	PROTEIN_CODING	1553.42	PASS	AC=2;AF=0.500;AN=4;ANN=G|intron_variant|MODIFIER|exon-XM_004485654.2-1|GENE_exon-XM_004485654.2-1|transcript|rna-XM_004485654.2|protein_coding|1/14|c.150-558C>G||||||,G|intron_variant|MODIFIER|exon-XM_027330192.1-1|GENE_exon-XM_027330192.1-1|transcript|rna-XM_027330192.1|protein_coding|1/14|c.150-558C>G||||||,G|non_coding_transcript_variant|MODIFIER|LOC101500251|gene-LOC101500251|transcript|XM_00…
NC_021160.1	1955116	+	intron	C	T	1/1	0/0	intron_variant [MODIFIER], non_coding_transcript_variant [MODIFIER]	LOC101500251	35	LOC101500251	B3 domain-containing protein Os07g0563300-like	PROTEIN_CODING	1341.42	PASS	AC=2;AF=0.500;AN=4;ANN=T|intron_variant|MODIFIER|exon-XM_004485654.2-1|GENE_exon-XM_004485654.2-1|transcript|rna-XM_004485654.2|protein_coding|1/14|c.150-466C>T||||||,T|intron_variant|MODIFIER|exon-XM_027330192.1-1|GENE_exon-XM_027330192.1-1|transcript|rna-XM_027330192.1|protein_coding|1/14|c.150-466C>T||||||,T|non_coding_transcript_variant|MODIFIER|LOC101500251|gene-LOC101500251|transcript|XM_00…
NC_021160.1	1955272	+	intron	ATC	A	1/1	0/0	intron_variant [MODIFIER], non_coding_transcript_variant [MODIFIER]	LOC101500251	35	LOC101500251	B3 domain-containing protein Os07g0563300-like	PROTEIN_CODING	2039.38	PASS	AC=2;AF=0.500;AN=4;ANN=A|intron_variant|MODIFIER|exon-XM_004485654.2-1|GENE_exon-XM_004485654.2-1|transcript|rna-XM_004485654.2|protein_coding|1/14|c.150-309_150-308delTC||||||,A|intron_variant|MODIFIER|exon-XM_027330192.1-1|GENE_exon-XM_027330192.1-1|transcript|rna-XM_027330192.1|protein_coding|1/14|c.150-309_150-308delTC||||||,A|non_coding_transcript_variant|MODIFIER|LOC101500251|gene-LOC101500…
NC_021160.1	1955370	+	intron	G	A	1/1	0/0	intron_variant [MODIFIER], non_coding_transcript_variant [MODIFIER]	LOC101500251	35	LOC101500251	B3 domain-containing protein Os07g0563300-like	PROTEIN_CODING	1536.42	PASS	AC=2;AF=0.500;AN=4;ANN=A|intron_variant|MODIFIER|exon-XM_004485654.2-1|GENE_exon-XM_004485654.2-1|transcript|rna-XM_004485654.2|protein_coding|1/14|c.150-212G>A||||||,A|intron_variant|MODIFIER|exon-XM_027330192.1-1|GENE_exon-XM_027330192.1-1|transcript|rna-XM_027330192.1|protein_coding|1/14|c.150-212G>A||||||,A|non_coding_transcript_variant|MODIFIER|LOC101500251|gene-LOC101500251|transcript|XM_00…
NC_021160.1	1955917	+	intron	A	G	1/1	0/0	intron_variant [MODIFIER], non_coding_transcript_variant [MODIFIER]	LOC101500251	35	LOC101500251	B3 domain-containing protein Os07g0563300-like	PROTEIN_CODING	884.42	PASS	AC=2;AF=0.500;AN=4;ANN=G|intron_variant|MODIFIER|exon-XM_004485654.2-1|GENE_exon-XM_004485654.2-1|transcript|rna-XM_004485654.2|protein_coding|3/14|c.330+29A>G||||||,G|intron_variant|MODIFIER|exon-XM_027330192.1-1|GENE_exon-XM_027330192.1-1|transcript|rna-XM_027330192.1|protein_coding|3/14|c.330+29A>G||||||,G|non_coding_transcript_variant|MODIFIER|LOC101500251|gene-LOC101500251|transcript|XM_0044…
NC_021160.1	1956911	+	CDS	T	C	1/1	0/0	synonymous_variant [LOW], non_coding_transcript_variant [MODIFIER]	LOC101500251	35	LOC101500251	B3 domain-containing protein Os07g0563300-like	PROTEIN_CODING	1625.42	PASS	AC=2;AF=0.500;AN=4;ANN=C|synonymous_variant|LOW|exon-XM_004485654.2-1|GENE_exon-XM_004485654.2-1|transcript|rna-XM_004485654.2|protein_coding|4/15|c.574T>C|p.Leu192Leu|749/3219|574/2670|192/889||,C|synonymous_variant|LOW|exon-XM_027330192.1-1|GENE_exon-XM_027330192.1-1|transcript|rna-XM_027330192.1|protein_coding|4/15|c.574T>C|p.Leu192Leu|749/3238|574/2670|192/889||,C|non_coding_transcript_varian…
NC_021160.1	1957060	+	intron	T	C	1/1	0/0	intron_variant [MODIFIER], non_coding_transcript_variant [MODIFIER]	LOC101500251	35	LOC101500251	B3 domain-containing protein Os07g0563300-like	PROTEIN_CODING	1035.42	PASS	AC=2;AF=0.500;AN=4;ANN=C|intron_variant|MODIFIER|exon-XM_004485654.2-1|GENE_exon-XM_004485654.2-1|transcript|rna-XM_004485654.2|protein_coding|4/14|c.659-57T>C||||||,C|intron_variant|MODIFIER|exon-XM_027330192.1-1|GENE_exon-XM_027330192.1-1|transcript|rna-XM_027330192.1|protein_coding|4/14|c.659-57T>C||||||,C|non_coding_transcript_variant|MODIFIER|LOC101500251|gene-LOC101500251|transcript|XM_0044…
NC_021160.1	1957274	+	CDS	G	A	1/1	0/0	synonymous_variant [LOW], non_coding_transcript_variant [MODIFIER]	LOC101500251	35	LOC101500251	B3 domain-containing protein Os07g0563300-like	PROTEIN_CODING	1643.42	PASS	AC=2;AF=0.500;AN=4;ANN=A|synonymous_variant|LOW|exon-XM_004485654.2-1|GENE_exon-XM_004485654.2-1|transcript|rna-XM_004485654.2|protein_coding|5/15|c.816G>A|p.Pro272Pro|991/3219|816/2670|272/889||,A|synonymous_variant|LOW|exon-XM_027330192.1-1|GENE_exon-XM_027330192.1-1|transcript|rna-XM_027330192.1|protein_coding|5/15|c.816G>A|p.Pro272Pro|991/3238|816/2670|272/889||,A|non_coding_transcript_varian…
NC_021160.1	1957550	+	intron	T	C	1/1	0/0	intron_variant [MODIFIER], non_coding_transcript_variant [MODIFIER]	LOC101500251	35	LOC101500251	B3 domain-containing protein Os07g0563300-like	PROTEIN_CODING	1409.42	PASS	AC=2;AF=0.500;AN=4;ANN=C|intron_variant|MODIFIER|exon-XM_004485654.2-1|GENE_exon-XM_004485654.2-1|transcript|rna-XM_004485654.2|protein_coding|5/14|c.999-22T>C||||||,C|intron_variant|MODIFIER|exon-XM_027330192.1-1|GENE_exon-XM_027330192.1-1|transcript|rna-XM_027330192.1|protein_coding|5/14|c.999-22T>C||||||,C|non_coding_transcript_variant|MODIFIER|LOC101500251|gene-LOC101500251|transcript|XM_0044…
NC_021160.1	1957918	+	intron	G	C	1/1	0/0	intron_variant [MODIFIER], non_coding_transcript_variant [MODIFIER]	LOC101500251	35	LOC101500251	B3 domain-containing protein Os07g0563300-like	PROTEIN_CODING	1546.42	PASS	AC=2;AF=0.500;AN=4;ANN=C|intron_variant|MODIFIER|exon-XM_004485654.2-1|GENE_exon-XM_004485654.2-1|transcript|rna-XM_004485654.2|protein_coding|6/14|c.1095+250G>C||||||,C|intron_variant|MODIFIER|exon-XM_027330192.1-1|GENE_exon-XM_027330192.1-1|transcript|rna-XM_027330192.1|protein_coding|6/14|c.1095+250G>C||||||,C|non_coding_transcript_variant|MODIFIER|LOC101500251|gene-LOC101500251|transcript|XM_…
NC_021160.1	1957955	+	intron	G	T	1/1	0/0	intron_variant [MODIFIER], non_coding_transcript_variant [MODIFIER]	LOC101500251	35	LOC101500251	B3 domain-containing protein Os07g0563300-like	PROTEIN_CODING	1605.42	PASS	AC=2;AF=0.500;AN=4;ANN=T|intron_variant|MODIFIER|exon-XM_004485654.2-1|GENE_exon-XM_004485654.2-1|transcript|rna-XM_004485654.2|protein_coding|6/14|c.1095+287G>T||||||,T|intron_variant|MODIFIER|exon-XM_027330192.1-1|GENE_exon-XM_027330192.1-1|transcript|rna-XM_027330192.1|protein_coding|6/14|c.1095+287G>T||||||,T|non_coding_transcript_variant|MODIFIER|LOC101500251|gene-LOC101500251|transcript|XM_…
NC_021160.1	1958005	+	intron	A	G	1/1	0/0	intron_variant [MODIFIER], non_coding_transcript_variant [MODIFIER]	LOC101500251	35	LOC101500251	B3 domain-containing protein Os07g0563300-like	PROTEIN_CODING	1142.42	PASS	AC=2;AF=0.500;AN=4;ANN=G|intron_variant|MODIFIER|exon-XM_004485654.2-1|GENE_exon-XM_004485654.2-1|transcript|rna-XM_004485654.2|protein_coding|6/14|c.1095+337A>G||||||,G|intron_variant|MODIFIER|exon-XM_027330192.1-1|GENE_exon-XM_027330192.1-1|transcript|rna-XM_027330192.1|protein_coding|6/14|c.1095+337A>G||||||,G|non_coding_transcript_variant|MODIFIER|LOC101500251|gene-LOC101500251|transcript|XM_…
NC_021160.1	1958038	+	intron	G	C	1/1	0/0	intron_variant [MODIFIER], non_coding_transcript_variant [MODIFIER]	LOC101500251	35	LOC101500251	B3 domain-containing protein Os07g0563300-like	PROTEIN_CODING	1821.42	PASS	AC=2;AF=0.500;AN=4;ANN=C|intron_variant|MODIFIER|exon-XM_004485654.2-1|GENE_exon-XM_004485654.2-1|transcript|rna-XM_004485654.2|protein_coding|6/14|c.1095+370G>C||||||,C|intron_variant|MODIFIER|exon-XM_027330192.1-1|GENE_exon-XM_027330192.1-1|transcript|rna-XM_027330192.1|protein_coding|6/14|c.1095+370G>C||||||,C|non_coding_transcript_variant|MODIFIER|LOC101500251|gene-LOC101500251|transcript|XM_…
NC_021160.1	1958960	+	CDS	G	A	1/1	0/0	synonymous_variant [LOW], non_coding_transcript_variant [MODIFIER]	LOC101500251	35	LOC101500251	B3 domain-containing protein Os07g0563300-like	PROTEIN_CODING	1533.42	PASS	AC=2;AF=0.500;AN=4;ANN=A|synonymous_variant|LOW|exon-XM_004485654.2-1|GENE_exon-XM_004485654.2-1|transcript|rna-XM_004485654.2|protein_coding|7/15|c.1158G>A|p.Gly386Gly|1333/3219|1158/2670|386/889||,A|synonymous_variant|LOW|exon-XM_027330192.1-1|GENE_exon-XM_027330192.1-1|transcript|rna-XM_027330192.1|protein_coding|7/15|c.1158G>A|p.Gly386Gly|1333/3238|1158/2670|386/889||,A|non_coding_transcript_…
NC_021160.1	1960008	+	intron	C	G	1/1	0/0	intron_variant [MODIFIER], non_coding_transcript_variant [MODIFIER]	LOC101500251	35	LOC101500251	B3 domain-containing protein Os07g0563300-like	PROTEIN_CODING	1497.42	PASS	AC=2;AF=0.500;AN=4;ANN=G|upstream_gene_variant|MODIFIER|LOC101500566|gene-LOC101500566|transcript|XM_004485655.3|protein_coding||c.-6304C>G|||||4597|WARNING_TRANSCRIPT_NO_START_CODON,G|upstream_gene_variant|MODIFIER|exon-XM_004485655.3-1|GENE_exon-XM_004485655.3-1|transcript|rna-XM_004485655.3|protein_coding||c.-5090C>G|||||4597|,G|intron_variant|MODIFIER|exon-XM_004485654.2-1|GENE_exon-XM_004485…
NC_021160.1	1960355	+	intron	G	A	1/1	0/0	intron_variant [MODIFIER], non_coding_transcript_variant [MODIFIER]	LOC101500251	35	LOC101500251	B3 domain-containing protein Os07g0563300-like	PROTEIN_CODING	1343.42	PASS	AC=2;AF=0.500;AN=4;ANN=A|upstream_gene_variant|MODIFIER|LOC101500566|gene-LOC101500566|transcript|XM_004485655.3|protein_coding||c.-5957G>A|||||4250|WARNING_TRANSCRIPT_NO_START_CODON,A|upstream_gene_variant|MODIFIER|exon-XM_004485655.3-1|GENE_exon-XM_004485655.3-1|transcript|rna-XM_004485655.3|protein_coding||c.-4743G>A|||||4250|,A|intron_variant|MODIFIER|exon-XM_004485654.2-1|GENE_exon-XM_004485…
NC_021160.1	1960845	+	intron	G	T	1/1	0/0	intron_variant [MODIFIER], non_coding_transcript_variant [MODIFIER]	LOC101500251	35	LOC101500251	B3 domain-containing protein Os07g0563300-like	PROTEIN_CODING	1256.42	PASS	AC=2;AF=0.500;AN=4;ANN=T|upstream_gene_variant|MODIFIER|LOC101500566|gene-LOC101500566|transcript|XM_004485655.3|protein_coding||c.-5467G>T|||||3760|WARNING_TRANSCRIPT_NO_START_CODON,T|upstream_gene_variant|MODIFIER|exon-XM_004485655.3-1|GENE_exon-XM_004485655.3-1|transcript|rna-XM_004485655.3|protein_coding||c.-4253G>T|||||3760|,T|intron_variant|MODIFIER|exon-XM_004485654.2-1|GENE_exon-XM_004485…
NC_021160.1	1961103	+	intron	T	C	1/1	0/0	intron_variant [MODIFIER], non_coding_transcript_variant [MODIFIER]	LOC101500251	35	LOC101500251	B3 domain-containing protein Os07g0563300-like	PROTEIN_CODING	1475.42	PASS	AC=2;AF=0.500;AN=4;ANN=C|upstream_gene_variant|MODIFIER|LOC101500566|gene-LOC101500566|transcript|XM_004485655.3|protein_coding||c.-5209T>C|||||3502|WARNING_TRANSCRIPT_NO_START_CODON,C|upstream_gene_variant|MODIFIER|exon-XM_004485655.3-1|GENE_exon-XM_004485655.3-1|transcript|rna-XM_004485655.3|protein_coding||c.-3995T>C|||||3502|,C|intron_variant|MODIFIER|exon-XM_004485654.2-1|GENE_exon-XM_004485…
NC_021160.1	1961700	+	intron	C	A	1/1	0/0	intron_variant [MODIFIER], non_coding_transcript_variant [MODIFIER]	LOC101500251	35	LOC101500251	B3 domain-containing protein Os07g0563300-like	PROTEIN_CODING	1278.42	PASS	AC=2;AF=0.500;AN=4;ANN=A|upstream_gene_variant|MODIFIER|LOC101500566|gene-LOC101500566|transcript|XM_004485655.3|protein_coding||c.-4612C>A|||||2905|WARNING_TRANSCRIPT_NO_START_CODON,A|upstream_gene_variant|MODIFIER|exon-XM_004485655.3-1|GENE_exon-XM_004485655.3-1|transcript|rna-XM_004485655.3|protein_coding||c.-3398C>A|||||2905|,A|intron_variant|MODIFIER|exon-XM_004485654.2-1|GENE_exon-XM_004485…
NC_021160.1	1961833	+	intron	A	G	1/1	0/0	intron_variant [MODIFIER], non_coding_transcript_variant [MODIFIER]	LOC101500251	35	LOC101500251	B3 domain-containing protein Os07g0563300-like	PROTEIN_CODING	1852.42	PASS	AC=2;AF=0.500;AN=4;ANN=G|upstream_gene_variant|MODIFIER|LOC101500566|gene-LOC101500566|transcript|XM_004485655.3|protein_coding||c.-4479A>G|||||2772|WARNING_TRANSCRIPT_NO_START_CODON,G|upstream_gene_variant|MODIFIER|exon-XM_004485655.3-1|GENE_exon-XM_004485655.3-1|transcript|rna-XM_004485655.3|protein_coding||c.-3265A>G|||||2772|,G|intron_variant|MODIFIER|exon-XM_004485654.2-1|GENE_exon-XM_004485…
NC_021160.1	1962348	+	intron	G	A	1/1	0/0	intron_variant [MODIFIER], non_coding_transcript_variant [MODIFIER]	LOC101500251	35	LOC101500251	B3 domain-containing protein Os07g0563300-like	PROTEIN_CODING	1562.42	PASS	AC=2;AF=0.500;AN=4;ANN=A|upstream_gene_variant|MODIFIER|LOC101500566|gene-LOC101500566|transcript|XM_004485655.3|protein_coding||c.-3964G>A|||||2257|WARNING_TRANSCRIPT_NO_START_CODON,A|upstream_gene_variant|MODIFIER|exon-XM_004485655.3-1|GENE_exon-XM_004485655.3-1|transcript|rna-XM_004485655.3|protein_coding||c.-2750G>A|||||2257|,A|intron_variant|MODIFIER|exon-XM_004485654.2-1|GENE_exon-XM_004485…
NC_021160.1	1963457	+	exon	G	T	1/1	0/0	3_prime_UTR_variant [MODIFIER], non_coding_transcript_variant [MODIFIER]	LOC101500251	35	LOC101500251	B3 domain-containing protein Os07g0563300-like	PROTEIN_CODING	1816.42	map	AC=2;AF=0.500;AN=4;ANN=T|3_prime_UTR_variant|MODIFIER|exon-XM_004485654.2-1|GENE_exon-XM_004485654.2-1|transcript|rna-XM_004485654.2|protein_coding|14/15|c.*133G>T|||||133|,T|3_prime_UTR_variant|MODIFIER|exon-XM_027330192.1-1|GENE_exon-XM_027330192.1-1|transcript|rna-XM_027330192.1|protein_coding|14/15|c.*133G>T|||||133|,T|upstream_gene_variant|MODIFIER|LOC101500566|gene-LOC101500566|transcript|X…
NC_021160.1	1964604	+	exon	GA	G	1/1	0/0	5_prime_UTR_variant [MODIFIER], non_coding_transcript_variant [MODIFIER]	LOC101500566	13	LOC101500566	syntaxin-124-like	PROTEIN_CODING	1443.38	PASS	AC=2;AF=0.500;AN=4;ANN=G|5_prime_UTR_variant|MODIFIER|exon-XM_004485655.3-1|GENE_exon-XM_004485655.3-1|transcript|rna-XM_004485655.3|protein_coding|1/1|c.-485delA|||||485|INFO_REALIGN_3_PRIME,G|downstream_gene_variant|MODIFIER|LOC101500251|gene-LOC101500251|transcript|XM_004485654.2|protein_coding||c.*10820delA|||||808|WARNING_TRANSCRIPT_NO_START_CODON,G|downstream_gene_variant|MODIFIER|exon-XM_0…
NC_021160.1	1965007	+	exon	TG	T	1/1	0/0	5_prime_UTR_variant [MODIFIER], non_coding_transcript_variant [MODIFIER]	LOC101500566	13	LOC101500566	syntaxin-124-like	PROTEIN_CODING	2418.38	PASS	AC=2;AF=0.500;AN=4;ANN=T|5_prime_UTR_variant|MODIFIER|exon-XM_004485655.3-1|GENE_exon-XM_004485655.3-1|transcript|rna-XM_004485655.3|protein_coding|1/1|c.-90delG|||||90|,T|downstream_gene_variant|MODIFIER|LOC101500251|gene-LOC101500251|transcript|XM_004485654.2|protein_coding||c.*11223delG|||||1211|WARNING_TRANSCRIPT_NO_START_CODON,T|downstream_gene_variant|MODIFIER|exon-XM_004485654.2-1|GENE_exo…
[truncated: 4,322 more rows]
