# Supplementary material for: Phenotypic and genetic characterization of a near-isogenic line pair: insights into flowering time in chickpea
Source: BMC Plant Biol. 2024 Jul 25;24:709. doi: 10.1186/s12870-024-05411-y (PMC11270784; doi:10.1186/s12870-024-05411-y)
Supplement: Supplementary file 4 — Additional file 4. Description of the non-protein-coding genes affected by HHQ-I variants. [file 12870_2024_5411_MOESM4_ESM.xlsx]

## Sheet: Table S1 ncRNA
Additional file 4. Table S1 Description of the non-protein-coding genes affected by variants.
Gene_Symbol	Gene_Number_Variants	Gene_ID	Gene_Description	Gene_Type
LOC113783949	2	LOC113783949	uncharacterized LOC113783949	ncRNA
LOC113785261	1	LOC113785261	U6 spliceosomal RNA	snRNA
LOC113785774	4	LOC113785774	uncharacterized LOC113785774	ncRNA
LOC113787018	10	LOC113787018	uncharacterized LOC113787018	ncRNA
LOC113785185	1	LOC113785185	small nucleolar RNA R38	snoRNA
LOC113785250	3	LOC113785250	U1 spliceosomal RNA	snRNA
LOC113785171	56	LOC113785171	uncharacterized LOC113785171	ncRNA
LOC113786159	3	LOC113786159	uncharacterized LOC113786159	ncRNA
LOC113787178	70	LOC113787178	uncharacterized LOC113787178	ncRNA
LOC113784254	10	LOC113784254	uncharacterized LOC113784254	ncRNA
TRNAI-UAU	1	LOC113785282	transfer RNA isoleucine (anticodon UAU)	tRNA
TRNAA-UGC	1	LOC113785355	transfer RNA alanine (anticodon UGC)	tRNA
LOC113786782	1	LOC113786782	uncharacterized LOC113786782	ncRNA
LOC113785521	1	LOC113785521	uncharacterized LOC113785521	ncRNA
LOC113785422	2	LOC113785422	uncharacterized LOC113785422	ncRNA
LOC105851588	2	LOC105851588	uncharacterized LOC105851588	ncRNA
LOC101496485	1	LOC101496485	uncharacterized LOC101496485	ncRNA
LOC101493533	2	LOC101493533	uncharacterized LOC101493533	ncRNA
LOC113786619	1	LOC113786619	uncharacterized LOC113786619	ncRNA
LOC113787128	1	LOC113787128	uncharacterized LOC113787128	ncRNA
LOC101512330	1	LOC101512330	uncharacterized LOC101512330	ncRNA
LOC101492349	1	LOC101492349	uncharacterized LOC101492349	ncRNA
TRNAI-AAU	1	LOC113787446	transfer RNA isoleucine (anticodon AAU)	tRNA

## Sheet: Table S2 Variants in ncRNA
Additional file 4. Table S2 HHQ-I variants in non-protein-coding genes
CHROM	POS	STRAND	TYPE	REF	ALT	NF10/82-L	NF10/82-E	Theorical_Variant_Impact	Gene_Symbol	Gene_Number_Variants	Gene_ID	Gene_Description	Gene_Type	QUAL	FILTER	INFO
NC_021160.1	1726922	+	lncRNA	T	G	1/1	0/0	intragenic_variant [MODIFIER], intron_variant [MODIFIER], non_coding_transcript_variant [MODIFIER]	LOC113783949	2	LOC113783949	uncharacterized LOC113783949	ncRNA	1262.42	PASS	AC=2;AF=0.500;AN=4;ANN=G|upstream_gene_variant|MODIFIER|exon-XM_004485621.3-1|GENE_exon-XM_004485621.3-1|transcript|rna-XM_004485621.3|protein_coding||c.-4531A>C|||||4311|,G|upstream_gene_variant|MODIFIER|LOC101507627|gene-LOC101507627|transcript|XM_012713227.2|protein_coding||c.-7783T>G|||||4078|WARNING_TRANSCRIPT_NO_START_CODON,G|upstream_gene_variant|MODIFIER|LOC101507627|gene-LOC101507627|tra…
NC_021160.1	1729960	+	lncRNA	AAATAATAAT	AAATAATAATAATAATAATAATAAT,A	2/2	1/1	intragenic_variant [MODIFIER], intron_variant [MODIFIER]	LOC113783949	2	LOC113783949	uncharacterized LOC113783949	ncRNA	3037.16	PASS	AC=2,2;AF=0.500,0.500;AN=4;ANN=A|upstream_gene_variant|MODIFIER|exon-XM_004485622.2-1|GENE_exon-XM_004485622.2-1|transcript|rna-XM_004485622.2|protein_coding||c.-2671_-2663delATTATTATT|||||2424|,AAATAATAATAATAATAATAATAAT|upstream_gene_variant|MODIFIER|exon-XM_004485622.2-1|GENE_exon-XM_004485622.2-1|transcript|rna-XM_004485622.2|protein_coding||c.-2672_-2671insATTATTATTATTATT|||||2433|,A|upstream…
NC_021160.1	1804058	-	snRNA	A	G	1/1	0/0	non_coding_transcript_exon_variant [MODIFIER], non_coding_transcript_variant [MODIFIER]	LOC113785261	1	LOC113785261	U6 spliceosomal RNA	snRNA	1027.42	PASS	AC=2;AF=0.500;AN=4;ANN=G|downstream_gene_variant|MODIFIER|LOC101507948|gene-LOC101507948|transcript|XM_004486201.3|protein_coding||c.*7860A>G|||||4078|WARNING_TRANSCRIPT_NO_START_CODON,G|downstream_gene_variant|MODIFIER|exon-XM_004486201.3-1|GENE_exon-XM_004486201.3-1|transcript|rna-XM_004486201.3|protein_coding||c.*4116A>G|||||4078|,G|downstream_gene_variant|MODIFIER|exon-XM_004485636.3-1|GENE_e…
NC_021160.1	1947925	+	lncRNA	C	G	1/1	0/0	intragenic_variant [MODIFIER], intron_variant [MODIFIER], non_coding_transcript_exon_variant [MODIFIER], non_coding_transcript_variant [MODIFIER]	LOC113785774	4	LOC113785774	uncharacterized LOC113785774	ncRNA	846.42	mrd30	AC=2;AF=0.500;AN=4;ANN=G|downstream_gene_variant|MODIFIER|LOC101499913|gene-LOC101499913|transcript|XR_003471929.1|pseudogene||n.*3008C>G|||||1868|,G|downstream_gene_variant|MODIFIER|exon-XR_003471929.1-1|GENE_exon-XR_003471929.1-1|transcript|rna-XR_003471929.1|pseudogene||n.*1868C>G|||||1868|,G|intron_variant|MODIFIER|exon-XM_004485652.2-1|GENE_exon-XM_004485652.2-1|transcript|rna-XM_004485652.2…
NC_021160.1	1948027	+	lncRNA	A	C	1/1	0/0	intragenic_variant [MODIFIER], intron_variant [MODIFIER], non_coding_transcript_variant [MODIFIER]	LOC113785774	4	LOC113785774	uncharacterized LOC113785774	ncRNA	1439.42	map	AC=2;AF=0.500;AN=4;ANN=C|downstream_gene_variant|MODIFIER|LOC101499913|gene-LOC101499913|transcript|XR_003471929.1|pseudogene||n.*3110A>C|||||1970|,C|downstream_gene_variant|MODIFIER|exon-XR_003471929.1-1|GENE_exon-XR_003471929.1-1|transcript|rna-XR_003471929.1|pseudogene||n.*1970A>C|||||1970|,C|intron_variant|MODIFIER|exon-XM_004485652.2-1|GENE_exon-XM_004485652.2-1|transcript|rna-XM_004485652.2…
NC_021160.1	1948593	+	lncRNA	A	G	1/1	0/0	intragenic_variant [MODIFIER], intron_variant [MODIFIER], non_coding_transcript_exon_variant [MODIFIER], non_coding_transcript_variant [MODIFIER]	LOC113785774	4	LOC113785774	uncharacterized LOC113785774	ncRNA	2823.42	PASS	AC=2;AF=0.500;AN=4;ANN=G|downstream_gene_variant|MODIFIER|LOC101499913|gene-LOC101499913|transcript|XR_003471929.1|pseudogene||n.*3676A>G|||||2536|,G|downstream_gene_variant|MODIFIER|exon-XR_003471929.1-1|GENE_exon-XR_003471929.1-1|transcript|rna-XR_003471929.1|pseudogene||n.*2536A>G|||||2536|,G|intron_variant|MODIFIER|exon-XM_004485652.2-1|GENE_exon-XM_004485652.2-1|transcript|rna-XM_004485652.2…
NC_021160.1	1948766	+	lncRNA	A	G	1/1	0/0	intragenic_variant [MODIFIER], intron_variant [MODIFIER], non_coding_transcript_exon_variant [MODIFIER], non_coding_transcript_variant [MODIFIER]	LOC113785774	4	LOC113785774	uncharacterized LOC113785774	ncRNA	869.42	map	AC=2;AF=0.500;AN=4;ANN=G|downstream_gene_variant|MODIFIER|LOC101499913|gene-LOC101499913|transcript|XR_003471929.1|pseudogene||n.*3849A>G|||||2709|,G|downstream_gene_variant|MODIFIER|exon-XR_003471929.1-1|GENE_exon-XR_003471929.1-1|transcript|rna-XR_003471929.1|pseudogene||n.*2709A>G|||||2709|,G|intron_variant|MODIFIER|exon-XM_004485652.2-1|GENE_exon-XM_004485652.2-1|transcript|rna-XM_004485652.2…
NC_021160.1	1968164	-	lncRNA	C	T	1/1	0/0	intragenic_variant [MODIFIER], non_coding_transcript_exon_variant [MODIFIER]	LOC113787018	10	LOC113787018	uncharacterized LOC113787018	ncRNA	3954.42	PASS	AC=2;AF=0.500;AN=4;ANN=T|upstream_gene_variant|MODIFIER|LOC101500879|gene-LOC101500879|transcript|XM_004485656.3|protein_coding||c.-9188C>T|||||3618|WARNING_TRANSCRIPT_NO_START_CODON,T|upstream_gene_variant|MODIFIER|exon-XM_004485656.3-1|GENE_exon-XM_004485656.3-1|transcript|rna-XM_004485656.3|protein_coding||c.-3910C>T|||||3618|,T|downstream_gene_variant|MODIFIER|LOC101500251|gene-LOC101500251|t…
NC_021160.1	1968165	-	lncRNA	A	G	1/1	0/0	intragenic_variant [MODIFIER], non_coding_transcript_exon_variant [MODIFIER]	LOC113787018	10	LOC113787018	uncharacterized LOC113787018	ncRNA	3954.42	PASS	AC=2;AF=0.500;AN=4;ANN=G|upstream_gene_variant|MODIFIER|LOC101500879|gene-LOC101500879|transcript|XM_004485656.3|protein_coding||c.-9187A>G|||||3617|WARNING_TRANSCRIPT_NO_START_CODON,G|upstream_gene_variant|MODIFIER|exon-XM_004485656.3-1|GENE_exon-XM_004485656.3-1|transcript|rna-XM_004485656.3|protein_coding||c.-3909A>G|||||3617|,G|downstream_gene_variant|MODIFIER|LOC101500251|gene-LOC101500251|t…
NC_021160.1	1968170	-	lncRNA	G	C	1/1	0/0	intragenic_variant [MODIFIER], non_coding_transcript_exon_variant [MODIFIER]	LOC113787018	10	LOC113787018	uncharacterized LOC113787018	ncRNA	3856.42	PASS	AC=2;AF=0.500;AN=4;ANN=C|upstream_gene_variant|MODIFIER|LOC101500879|gene-LOC101500879|transcript|XM_004485656.3|protein_coding||c.-9182G>C|||||3612|WARNING_TRANSCRIPT_NO_START_CODON,C|upstream_gene_variant|MODIFIER|exon-XM_004485656.3-1|GENE_exon-XM_004485656.3-1|transcript|rna-XM_004485656.3|protein_coding||c.-3904G>C|||||3612|,C|downstream_gene_variant|MODIFIER|LOC101500251|gene-LOC101500251|t…
NC_021160.1	1968173	-	lncRNA	G	A	1/1	0/0	intragenic_variant [MODIFIER], non_coding_transcript_exon_variant [MODIFIER]	LOC113787018	10	LOC113787018	uncharacterized LOC113787018	ncRNA	3814.42	PASS	AC=2;AF=0.500;AN=4;ANN=A|upstream_gene_variant|MODIFIER|LOC101500879|gene-LOC101500879|transcript|XM_004485656.3|protein_coding||c.-9179G>A|||||3609|WARNING_TRANSCRIPT_NO_START_CODON,A|upstream_gene_variant|MODIFIER|exon-XM_004485656.3-1|GENE_exon-XM_004485656.3-1|transcript|rna-XM_004485656.3|protein_coding||c.-3901G>A|||||3609|,A|downstream_gene_variant|MODIFIER|LOC101500251|gene-LOC101500251|t…
NC_021160.1	1968309	-	lncRNA	G	A	1/1	0/0	intragenic_variant [MODIFIER], non_coding_transcript_exon_variant [MODIFIER]	LOC113787018	10	LOC113787018	uncharacterized LOC113787018	ncRNA	1729.42	PASS	AC=2;AF=0.500;AN=4;ANN=A|upstream_gene_variant|MODIFIER|LOC101500879|gene-LOC101500879|transcript|XM_004485656.3|protein_coding||c.-9043G>A|||||3473|WARNING_TRANSCRIPT_NO_START_CODON,A|upstream_gene_variant|MODIFIER|exon-XM_004485656.3-1|GENE_exon-XM_004485656.3-1|transcript|rna-XM_004485656.3|protein_coding||c.-3765G>A|||||3473|,A|downstream_gene_variant|MODIFIER|LOC101500251|gene-LOC101500251|t…
NC_021160.1	1968368	-	lncRNA	CAAAG	C	1/1	0/0	intragenic_variant [MODIFIER], non_coding_transcript_exon_variant [MODIFIER]	LOC113787018	10	LOC113787018	uncharacterized LOC113787018	ncRNA	2303.38	PASS	AC=2;AF=0.500;AN=4;ANN=C|upstream_gene_variant|MODIFIER|LOC101500879|gene-LOC101500879|transcript|XM_004485656.3|protein_coding||c.-8983_-8980delAAAG|||||3413|WARNING_TRANSCRIPT_NO_START_CODON,C|upstream_gene_variant|MODIFIER|exon-XM_004485656.3-1|GENE_exon-XM_004485656.3-1|transcript|rna-XM_004485656.3|protein_coding||c.-3705_-3702delAAAG|||||3413|,C|downstream_gene_variant|MODIFIER|LOC101500251…
NC_021160.1	1968509	-	lncRNA	T	G	1/1	0/0	intragenic_variant [MODIFIER], non_coding_transcript_exon_variant [MODIFIER]	LOC113787018	10	LOC113787018	uncharacterized LOC113787018	ncRNA	1675.42	PASS	AC=2;AF=0.500;AN=4;ANN=G|upstream_gene_variant|MODIFIER|LOC101500879|gene-LOC101500879|transcript|XM_004485656.3|protein_coding||c.-8843T>G|||||3273|WARNING_TRANSCRIPT_NO_START_CODON,G|upstream_gene_variant|MODIFIER|exon-XM_004485656.3-1|GENE_exon-XM_004485656.3-1|transcript|rna-XM_004485656.3|protein_coding||c.-3565T>G|||||3273|,G|downstream_gene_variant|MODIFIER|LOC101500251|gene-LOC101500251|t…
NC_021160.1	1968554	-	lncRNA	C	G	1/1	0/0	intragenic_variant [MODIFIER], non_coding_transcript_exon_variant [MODIFIER]	LOC113787018	10	LOC113787018	uncharacterized LOC113787018	ncRNA	1596.42	PASS	AC=2;AF=0.500;AN=4;ANN=G|upstream_gene_variant|MODIFIER|LOC101500879|gene-LOC101500879|transcript|XM_004485656.3|protein_coding||c.-8798C>G|||||3228|WARNING_TRANSCRIPT_NO_START_CODON,G|upstream_gene_variant|MODIFIER|exon-XM_004485656.3-1|GENE_exon-XM_004485656.3-1|transcript|rna-XM_004485656.3|protein_coding||c.-3520C>G|||||3228|,G|downstream_gene_variant|MODIFIER|LOC101500251|gene-LOC101500251|t…
NC_021160.1	1968627	-	lncRNA	C	G	1/1	0/0	intragenic_variant [MODIFIER], non_coding_transcript_exon_variant [MODIFIER]	LOC113787018	10	LOC113787018	uncharacterized LOC113787018	ncRNA	2469.42	PASS	AC=2;AF=0.500;AN=4;ANN=G|upstream_gene_variant|MODIFIER|LOC101500879|gene-LOC101500879|transcript|XM_004485656.3|protein_coding||c.-8725C>G|||||3155|WARNING_TRANSCRIPT_NO_START_CODON,G|upstream_gene_variant|MODIFIER|exon-XM_004485656.3-1|GENE_exon-XM_004485656.3-1|transcript|rna-XM_004485656.3|protein_coding||c.-3447C>G|||||3155|,G|downstream_gene_variant|MODIFIER|LOC101500251|gene-LOC101500251|t…
NC_021160.1	1968635	-	lncRNA	C	T	1/1	0/0	intragenic_variant [MODIFIER], non_coding_transcript_exon_variant [MODIFIER]	LOC113787018	10	LOC113787018	uncharacterized LOC113787018	ncRNA	2469.42	PASS	AC=2;AF=0.500;AN=4;ANN=T|upstream_gene_variant|MODIFIER|LOC101500879|gene-LOC101500879|transcript|XM_004485656.3|protein_coding||c.-8717C>T|||||3147|WARNING_TRANSCRIPT_NO_START_CODON,T|upstream_gene_variant|MODIFIER|exon-XM_004485656.3-1|GENE_exon-XM_004485656.3-1|transcript|rna-XM_004485656.3|protein_coding||c.-3439C>T|||||3147|,T|downstream_gene_variant|MODIFIER|LOC101500251|gene-LOC101500251|t…
NC_021160.1	2001361	-	snoRNA	A	C	1/1	0/0	non_coding_transcript_exon_variant [MODIFIER], non_coding_transcript_variant [MODIFIER]	LOC113785185	1	LOC113785185	small nucleolar RNA R38	snoRNA	1430.42	PASS	AC=2;AF=0.500;AN=4;ANN=C|upstream_gene_variant|MODIFIER|exon-XM_004485658.1-1|GENE_exon-XM_004485658.1-1|transcript|rna-XM_004485658.1|protein_coding||c.-2834T>G|||||2663|,C|upstream_gene_variant|MODIFIER|exon-XR_003471344.1-1|GENE_exon-XR_003471344.1-1|transcript|rna-XR_003471344.1|pseudogene||n.-179T>G|||||179|,C|upstream_gene_variant|MODIFIER|LOC113785186|gene-LOC113785186|transcript|XR_003471…
NC_021160.1	2229130	-	snRNA	G	A	0/0	1/1	splice_region_variant&non_coding_transcript_exon_variant [LOW], non_coding_transcript_variant [MODIFIER]	LOC113785250	3	LOC113785250	U1 spliceosomal RNA	snRNA	1034.42	PASS	AC=2;AF=0.500;AN=4;ANN=A|splice_region_variant&non_coding_transcript_exon_variant|LOW|exon-XR_003471392.1-1|GENE_exon-XR_003471392.1-1|transcript|rna-XR_003471392.1|pseudogene|1/1|n.159C>T||||||,A|upstream_gene_variant|MODIFIER|LOC101512564|gene-LOC101512564|transcript|XM_004485692.3|protein_coding||c.-10004G>A|||||2899|WARNING_TRANSCRIPT_NO_START_CODON,A|upstream_gene_variant|MODIFIER|LOC1015125…
NC_021160.1	2229187	-	snRNA	C	T	0/0	1/1	non_coding_transcript_exon_variant [MODIFIER], non_coding_transcript_variant [MODIFIER]	LOC113785250	3	LOC113785250	U1 spliceosomal RNA	snRNA	2334.42	PASS	AC=2;AF=0.500;AN=4;ANN=T|upstream_gene_variant|MODIFIER|LOC101512564|gene-LOC101512564|transcript|XM_004485692.3|protein_coding||c.-9947C>T|||||2842|WARNING_TRANSCRIPT_NO_START_CODON,T|upstream_gene_variant|MODIFIER|LOC101512564|gene-LOC101512564|transcript|XM_012713609.2|protein_coding||c.-9917C>T|||||2842|WARNING_TRANSCRIPT_NO_START_CODON,T|downstream_gene_variant|MODIFIER|exon-XM_012713609.2-1…
NC_021160.1	2229206	-	snRNA	A	G	0/0	1/1	non_coding_transcript_exon_variant [MODIFIER], non_coding_transcript_variant [MODIFIER]	LOC113785250	3	LOC113785250	U1 spliceosomal RNA	snRNA	2373.42	PASS	AC=2;AF=0.500;AN=4;ANN=G|upstream_gene_variant|MODIFIER|LOC101512564|gene-LOC101512564|transcript|XM_004485692.3|protein_coding||c.-9928A>G|||||2823|WARNING_TRANSCRIPT_NO_START_CODON,G|upstream_gene_variant|MODIFIER|LOC101512564|gene-LOC101512564|transcript|XM_012713609.2|protein_coding||c.-9898A>G|||||2823|WARNING_TRANSCRIPT_NO_START_CODON,G|downstream_gene_variant|MODIFIER|exon-XM_012713609.2-1…
NC_021160.1	2410132	+	lncRNA	G	T	0/0	1/1	intragenic_variant [MODIFIER], intron_variant [MODIFIER]	LOC113785171	56	LOC113785171	uncharacterized LOC113785171	ncRNA	546.42	mrd30	AC=2;AF=0.500;AN=4;ANN=T|upstream_gene_variant|MODIFIER|exon-XM_012713026.2-1|GENE_exon-XM_012713026.2-1|transcript|rna-XM_012713026.2|protein_coding||c.-5596C>A|||||3664|,T|upstream_gene_variant|MODIFIER|exon-XM_004485724.3-1|GENE_exon-XM_004485724.3-1|transcript|rna-XM_004485724.3|protein_coding||c.-5596C>A|||||3649|,T|downstream_gene_variant|MODIFIER|LOC101495261|gene-LOC101495261|transcript|X…
NC_021160.1	2410301	+	lncRNA	C	G	0/0	1/1	intragenic_variant [MODIFIER], intron_variant [MODIFIER]	LOC113785171	56	LOC113785171	uncharacterized LOC113785171	ncRNA	1243.42	PASS	AC=2;AF=0.500;AN=4;ANN=G|upstream_gene_variant|MODIFIER|exon-XM_012713026.2-1|GENE_exon-XM_012713026.2-1|transcript|rna-XM_012713026.2|protein_coding||c.-5765G>C|||||3833|,G|upstream_gene_variant|MODIFIER|exon-XM_004485724.3-1|GENE_exon-XM_004485724.3-1|transcript|rna-XM_004485724.3|protein_coding||c.-5765G>C|||||3818|,G|downstream_gene_variant|MODIFIER|LOC101495261|gene-LOC101495261|transcript|X…
NC_021160.1	2410341	+	lncRNA	AT	A	0/0	1/1	intragenic_variant [MODIFIER], intron_variant [MODIFIER]	LOC113785171	56	LOC113785171	uncharacterized LOC113785171	ncRNA	2233.38	PASS	AC=2;AF=0.500;AN=4;ANN=A|upstream_gene_variant|MODIFIER|exon-XM_012713026.2-1|GENE_exon-XM_012713026.2-1|transcript|rna-XM_012713026.2|protein_coding||c.-5806delA|||||3874|,A|upstream_gene_variant|MODIFIER|exon-XM_004485724.3-1|GENE_exon-XM_004485724.3-1|transcript|rna-XM_004485724.3|protein_coding||c.-5806delA|||||3859|,A|downstream_gene_variant|MODIFIER|LOC101495261|gene-LOC101495261|transcript…
NC_021160.1	2410361	+	lncRNA	G	C	0/0	1/1	intragenic_variant [MODIFIER], intron_variant [MODIFIER]	LOC113785171	56	LOC113785171	uncharacterized LOC113785171	ncRNA	2300.42	PASS	AC=2;AF=0.500;AN=4;ANN=C|upstream_gene_variant|MODIFIER|exon-XM_012713026.2-1|GENE_exon-XM_012713026.2-1|transcript|rna-XM_012713026.2|protein_coding||c.-5825C>G|||||3893|,C|upstream_gene_variant|MODIFIER|exon-XM_004485724.3-1|GENE_exon-XM_004485724.3-1|transcript|rna-XM_004485724.3|protein_coding||c.-5825C>G|||||3878|,C|downstream_gene_variant|MODIFIER|LOC101495261|gene-LOC101495261|transcript|X…
NC_021160.1	2410441	+	lncRNA	C	CA	0/0	1/1	intragenic_variant [MODIFIER], intron_variant [MODIFIER]	LOC113785171	56	LOC113785171	uncharacterized LOC113785171	ncRNA	1486.38	PASS	AC=2;AF=0.500;AN=4;ANN=CA|upstream_gene_variant|MODIFIER|exon-XM_012713026.2-1|GENE_exon-XM_012713026.2-1|transcript|rna-XM_012713026.2|protein_coding||c.-5906_-5905insT|||||3974|,CA|upstream_gene_variant|MODIFIER|exon-XM_004485724.3-1|GENE_exon-XM_004485724.3-1|transcript|rna-XM_004485724.3|protein_coding||c.-5906_-5905insT|||||3959|,CA|downstream_gene_variant|MODIFIER|LOC101495261|gene-LOC10149…
NC_021160.1	2410466	+	lncRNA	A	AT	0/0	1/1	intragenic_variant [MODIFIER], intron_variant [MODIFIER]	LOC113785171	56	LOC113785171	uncharacterized LOC113785171	ncRNA	1746.38	PASS	AC=2;AF=0.500;AN=4;ANN=AT|upstream_gene_variant|MODIFIER|exon-XM_012713026.2-1|GENE_exon-XM_012713026.2-1|transcript|rna-XM_012713026.2|protein_coding||c.-5931_-5930insA|||||3999|,AT|upstream_gene_variant|MODIFIER|exon-XM_004485724.3-1|GENE_exon-XM_004485724.3-1|transcript|rna-XM_004485724.3|protein_coding||c.-5931_-5930insA|||||3984|,AT|downstream_gene_variant|MODIFIER|LOC101495261|gene-LOC10149…
NC_021160.1	2410493	+	lncRNA	C	T	0/0	1/1	intragenic_variant [MODIFIER], intron_variant [MODIFIER]	LOC113785171	56	LOC113785171	uncharacterized LOC113785171	ncRNA	2428.42	PASS	AC=2;AF=0.500;AN=4;ANN=T|upstream_gene_variant|MODIFIER|exon-XM_012713026.2-1|GENE_exon-XM_012713026.2-1|transcript|rna-XM_012713026.2|protein_coding||c.-5957G>A|||||4025|,T|upstream_gene_variant|MODIFIER|exon-XM_004485724.3-1|GENE_exon-XM_004485724.3-1|transcript|rna-XM_004485724.3|protein_coding||c.-5957G>A|||||4010|,T|downstream_gene_variant|MODIFIER|LOC101495261|gene-LOC101495261|transcript|X…
NC_021160.1	2410513	+	lncRNA	A	G	0/0	1/1	intragenic_variant [MODIFIER], intron_variant [MODIFIER]	LOC113785171	56	LOC113785171	uncharacterized LOC113785171	ncRNA	2423.42	PASS	AC=2;AF=0.500;AN=4;ANN=G|upstream_gene_variant|MODIFIER|exon-XM_012713026.2-1|GENE_exon-XM_012713026.2-1|transcript|rna-XM_012713026.2|protein_coding||c.-5977T>C|||||4045|,G|upstream_gene_variant|MODIFIER|exon-XM_004485724.3-1|GENE_exon-XM_004485724.3-1|transcript|rna-XM_004485724.3|protein_coding||c.-5977T>C|||||4030|,G|downstream_gene_variant|MODIFIER|LOC101495261|gene-LOC101495261|transcript|X…
NC_021160.1	2410582	+	lncRNA	G	A	0/0	1/1	intragenic_variant [MODIFIER], intron_variant [MODIFIER]	LOC113785171	56	LOC113785171	uncharacterized LOC113785171	ncRNA	2367.42	PASS	AC=2;AF=0.500;AN=4;ANN=A|upstream_gene_variant|MODIFIER|exon-XM_012713026.2-1|GENE_exon-XM_012713026.2-1|transcript|rna-XM_012713026.2|protein_coding||c.-6046C>T|||||4114|,A|upstream_gene_variant|MODIFIER|exon-XM_004485724.3-1|GENE_exon-XM_004485724.3-1|transcript|rna-XM_004485724.3|protein_coding||c.-6046C>T|||||4099|,A|downstream_gene_variant|MODIFIER|LOC101495261|gene-LOC101495261|transcript|X…
NC_021160.1	2410600	+	lncRNA	TTAAGAAA	T	0/0	1/1	intragenic_variant [MODIFIER], intron_variant [MODIFIER]	LOC113785171	56	LOC113785171	uncharacterized LOC113785171	ncRNA	2553.38	PASS	AC=2;AF=0.500;AN=4;ANN=T|upstream_gene_variant|MODIFIER|exon-XM_012713026.2-1|GENE_exon-XM_012713026.2-1|transcript|rna-XM_012713026.2|protein_coding||c.-6071_-6065delTTTCTTA|||||4133|,T|upstream_gene_variant|MODIFIER|exon-XM_004485724.3-1|GENE_exon-XM_004485724.3-1|transcript|rna-XM_004485724.3|protein_coding||c.-6071_-6065delTTTCTTA|||||4118|,T|downstream_gene_variant|MODIFIER|LOC101495261|gene…
NC_021160.1	2410648	+	lncRNA	C	G	0/0	1/1	intragenic_variant [MODIFIER], intron_variant [MODIFIER]	LOC113785171	56	LOC113785171	uncharacterized LOC113785171	ncRNA	2496.42	PASS	AC=2;AF=0.500;AN=4;ANN=G|upstream_gene_variant|MODIFIER|exon-XM_012713026.2-1|GENE_exon-XM_012713026.2-1|transcript|rna-XM_012713026.2|protein_coding||c.-6112G>C|||||4180|,G|upstream_gene_variant|MODIFIER|exon-XM_004485724.3-1|GENE_exon-XM_004485724.3-1|transcript|rna-XM_004485724.3|protein_coding||c.-6112G>C|||||4165|,G|downstream_gene_variant|MODIFIER|LOC101495261|gene-LOC101495261|transcript|X…
NC_021160.1	2410661	+	lncRNA	T	C	0/0	1/1	intragenic_variant [MODIFIER], intron_variant [MODIFIER]	LOC113785171	56	LOC113785171	uncharacterized LOC113785171	ncRNA	2558.42	PASS	AC=2;AF=0.500;AN=4;ANN=C|upstream_gene_variant|MODIFIER|exon-XM_012713026.2-1|GENE_exon-XM_012713026.2-1|transcript|rna-XM_012713026.2|protein_coding||c.-6125A>G|||||4193|,C|upstream_gene_variant|MODIFIER|exon-XM_004485724.3-1|GENE_exon-XM_004485724.3-1|transcript|rna-XM_004485724.3|protein_coding||c.-6125A>G|||||4178|,C|downstream_gene_variant|MODIFIER|LOC101495261|gene-LOC101495261|transcript|X…
NC_021160.1	2410662	+	lncRNA	T	C	0/0	1/1	intragenic_variant [MODIFIER], intron_variant [MODIFIER]	LOC113785171	56	LOC113785171	uncharacterized LOC113785171	ncRNA	2530.42	PASS	AC=2;AF=0.500;AN=4;ANN=C|upstream_gene_variant|MODIFIER|exon-XM_012713026.2-1|GENE_exon-XM_012713026.2-1|transcript|rna-XM_012713026.2|protein_coding||c.-6126A>G|||||4194|,C|upstream_gene_variant|MODIFIER|exon-XM_004485724.3-1|GENE_exon-XM_004485724.3-1|transcript|rna-XM_004485724.3|protein_coding||c.-6126A>G|||||4179|,C|downstream_gene_variant|MODIFIER|LOC101495261|gene-LOC101495261|transcript|X…
NC_021160.1	2410671	+	lncRNA	A	T	0/0	1/1	intragenic_variant [MODIFIER], intron_variant [MODIFIER]	LOC113785171	56	LOC113785171	uncharacterized LOC113785171	ncRNA	2665.42	PASS	AC=2;AF=0.500;AN=4;ANN=T|upstream_gene_variant|MODIFIER|exon-XM_012713026.2-1|GENE_exon-XM_012713026.2-1|transcript|rna-XM_012713026.2|protein_coding||c.-6135T>A|||||4203|,T|upstream_gene_variant|MODIFIER|exon-XM_004485724.3-1|GENE_exon-XM_004485724.3-1|transcript|rna-XM_004485724.3|protein_coding||c.-6135T>A|||||4188|,T|downstream_gene_variant|MODIFIER|LOC101495261|gene-LOC101495261|transcript|X…
NC_021160.1	2410682	+	lncRNA	G	A	0/0	1/1	intragenic_variant [MODIFIER], intron_variant [MODIFIER]	LOC113785171	56	LOC113785171	uncharacterized LOC113785171	ncRNA	2755.42	PASS	AC=2;AF=0.500;AN=4;ANN=A|upstream_gene_variant|MODIFIER|exon-XM_012713026.2-1|GENE_exon-XM_012713026.2-1|transcript|rna-XM_012713026.2|protein_coding||c.-6146C>T|||||4214|,A|upstream_gene_variant|MODIFIER|exon-XM_004485724.3-1|GENE_exon-XM_004485724.3-1|transcript|rna-XM_004485724.3|protein_coding||c.-6146C>T|||||4199|,A|downstream_gene_variant|MODIFIER|LOC101495261|gene-LOC101495261|transcript|X…
NC_021160.1	2410689	+	lncRNA	C	T	0/0	1/1	intragenic_variant [MODIFIER], intron_variant [MODIFIER]	LOC113785171	56	LOC113785171	uncharacterized LOC113785171	ncRNA	2620.42	PASS	AC=2;AF=0.500;AN=4;ANN=T|upstream_gene_variant|MODIFIER|exon-XM_012713026.2-1|GENE_exon-XM_012713026.2-1|transcript|rna-XM_012713026.2|protein_coding||c.-6153G>A|||||4221|,T|upstream_gene_variant|MODIFIER|exon-XM_004485724.3-1|GENE_exon-XM_004485724.3-1|transcript|rna-XM_004485724.3|protein_coding||c.-6153G>A|||||4206|,T|downstream_gene_variant|MODIFIER|LOC101495261|gene-LOC101495261|transcript|X…
NC_021160.1	2410690	+	lncRNA	A	G	0/0	1/1	intragenic_variant [MODIFIER], intron_variant [MODIFIER]	LOC113785171	56	LOC113785171	uncharacterized LOC113785171	ncRNA	2575.42	PASS	AC=2;AF=0.500;AN=4;ANN=G|upstream_gene_variant|MODIFIER|exon-XM_012713026.2-1|GENE_exon-XM_012713026.2-1|transcript|rna-XM_012713026.2|protein_coding||c.-6154T>C|||||4222|,G|upstream_gene_variant|MODIFIER|exon-XM_004485724.3-1|GENE_exon-XM_004485724.3-1|transcript|rna-XM_004485724.3|protein_coding||c.-6154T>C|||||4207|,G|downstream_gene_variant|MODIFIER|LOC101495261|gene-LOC101495261|transcript|X…
NC_021160.1	2410752	+	lncRNA	T	C	0/0	1/1	intragenic_variant [MODIFIER], intron_variant [MODIFIER]	LOC113785171	56	LOC113785171	uncharacterized LOC113785171	ncRNA	2484.42	PASS	AC=2;AF=0.500;AN=4;ANN=C|upstream_gene_variant|MODIFIER|exon-XM_012713026.2-1|GENE_exon-XM_012713026.2-1|transcript|rna-XM_012713026.2|protein_coding||c.-6216A>G|||||4284|,C|upstream_gene_variant|MODIFIER|exon-XM_004485724.3-1|GENE_exon-XM_004485724.3-1|transcript|rna-XM_004485724.3|protein_coding||c.-6216A>G|||||4269|,C|downstream_gene_variant|MODIFIER|LOC101495261|gene-LOC101495261|transcript|X…
NC_021160.1	2410771	+	lncRNA	T	C	0/0	1/1	intragenic_variant [MODIFIER], intron_variant [MODIFIER]	LOC113785171	56	LOC113785171	uncharacterized LOC113785171	ncRNA	2497.42	PASS	AC=2;AF=0.500;AN=4;ANN=C|upstream_gene_variant|MODIFIER|exon-XM_012713026.2-1|GENE_exon-XM_012713026.2-1|transcript|rna-XM_012713026.2|protein_coding||c.-6235A>G|||||4303|,C|upstream_gene_variant|MODIFIER|exon-XM_004485724.3-1|GENE_exon-XM_004485724.3-1|transcript|rna-XM_004485724.3|protein_coding||c.-6235A>G|||||4288|,C|downstream_gene_variant|MODIFIER|LOC101495261|gene-LOC101495261|transcript|X…
NC_021160.1	2410772	+	lncRNA	A	G	0/0	1/1	intragenic_variant [MODIFIER], intron_variant [MODIFIER]	LOC113785171	56	LOC113785171	uncharacterized LOC113785171	ncRNA	2497.42	PASS	AC=2;AF=0.500;AN=4;ANN=G|upstream_gene_variant|MODIFIER|exon-XM_012713026.2-1|GENE_exon-XM_012713026.2-1|transcript|rna-XM_012713026.2|protein_coding||c.-6236T>C|||||4304|,G|upstream_gene_variant|MODIFIER|exon-XM_004485724.3-1|GENE_exon-XM_004485724.3-1|transcript|rna-XM_004485724.3|protein_coding||c.-6236T>C|||||4289|,G|downstream_gene_variant|MODIFIER|LOC101495261|gene-LOC101495261|transcript|X…
NC_021160.1	2410813	+	lncRNA	G	A	0/0	1/1	intragenic_variant [MODIFIER], intron_variant [MODIFIER]	LOC113785171	56	LOC113785171	uncharacterized LOC113785171	ncRNA	1599.42	PASS	AC=2;AF=0.500;AN=4;ANN=A|upstream_gene_variant|MODIFIER|exon-XM_012713026.2-1|GENE_exon-XM_012713026.2-1|transcript|rna-XM_012713026.2|protein_coding||c.-6277C>T|||||4345|,A|upstream_gene_variant|MODIFIER|exon-XM_004485724.3-1|GENE_exon-XM_004485724.3-1|transcript|rna-XM_004485724.3|protein_coding||c.-6277C>T|||||4330|,A|downstream_gene_variant|MODIFIER|LOC101495261|gene-LOC101495261|transcript|X…
NC_021160.1	2410883	+	lncRNA	A	T	0/0	1/1	intragenic_variant [MODIFIER], intron_variant [MODIFIER]	LOC113785171	56	LOC113785171	uncharacterized LOC113785171	ncRNA	1532.42	PASS	AC=2;AF=0.500;AN=4;ANN=T|upstream_gene_variant|MODIFIER|exon-XM_012713026.2-1|GENE_exon-XM_012713026.2-1|transcript|rna-XM_012713026.2|protein_coding||c.-6347T>A|||||4415|,T|upstream_gene_variant|MODIFIER|exon-XM_004485724.3-1|GENE_exon-XM_004485724.3-1|transcript|rna-XM_004485724.3|protein_coding||c.-6347T>A|||||4400|,T|downstream_gene_variant|MODIFIER|LOC101495261|gene-LOC101495261|transcript|X…
NC_021160.1	2410914	+	lncRNA	A	C	0/0	1/1	intragenic_variant [MODIFIER], intron_variant [MODIFIER]	LOC113785171	56	LOC113785171	uncharacterized LOC113785171	ncRNA	2671.42	PASS	AC=2;AF=0.500;AN=4;ANN=C|upstream_gene_variant|MODIFIER|exon-XM_012713026.2-1|GENE_exon-XM_012713026.2-1|transcript|rna-XM_012713026.2|protein_coding||c.-6378T>G|||||4446|,C|upstream_gene_variant|MODIFIER|exon-XM_004485724.3-1|GENE_exon-XM_004485724.3-1|transcript|rna-XM_004485724.3|protein_coding||c.-6378T>G|||||4431|,C|downstream_gene_variant|MODIFIER|LOC101495261|gene-LOC101495261|transcript|X…
NC_021160.1	2410939	+	lncRNA	T	A	0/0	1/1	intragenic_variant [MODIFIER], intron_variant [MODIFIER]	LOC113785171	56	LOC113785171	uncharacterized LOC113785171	ncRNA	2759.42	PASS	AC=2;AF=0.500;AN=4;ANN=A|upstream_gene_variant|MODIFIER|exon-XM_012713026.2-1|GENE_exon-XM_012713026.2-1|transcript|rna-XM_012713026.2|protein_coding||c.-6403A>T|||||4471|,A|upstream_gene_variant|MODIFIER|exon-XM_004485724.3-1|GENE_exon-XM_004485724.3-1|transcript|rna-XM_004485724.3|protein_coding||c.-6403A>T|||||4456|,A|downstream_gene_variant|MODIFIER|LOC101495261|gene-LOC101495261|transcript|X…
NC_021160.1	2410947	+	lncRNA	G	GGCAT	0/0	1/1	intragenic_variant [MODIFIER], intron_variant [MODIFIER]	LOC113785171	56	LOC113785171	uncharacterized LOC113785171	ncRNA	2613.38	PASS	AC=2;AF=0.500;AN=4;ANN=GGCAT|upstream_gene_variant|MODIFIER|exon-XM_012713026.2-1|GENE_exon-XM_012713026.2-1|transcript|rna-XM_012713026.2|protein_coding||c.-6412_-6411insATGC|||||4480|,GGCAT|upstream_gene_variant|MODIFIER|exon-XM_004485724.3-1|GENE_exon-XM_004485724.3-1|transcript|rna-XM_004485724.3|protein_coding||c.-6412_-6411insATGC|||||4465|,GGCAT|downstream_gene_variant|MODIFIER|LOC10149526…
NC_021160.1	2411025	+	lncRNA	AG	A	0/0	1/1	intragenic_variant [MODIFIER], intron_variant [MODIFIER]	LOC113785171	56	LOC113785171	uncharacterized LOC113785171	ncRNA	1496.38	PASS	AC=2;AF=0.500;AN=4;ANN=A|upstream_gene_variant|MODIFIER|exon-XM_012713026.2-1|GENE_exon-XM_012713026.2-1|transcript|rna-XM_012713026.2|protein_coding||c.-6490delC|||||4558|,A|upstream_gene_variant|MODIFIER|exon-XM_004485724.3-1|GENE_exon-XM_004485724.3-1|transcript|rna-XM_004485724.3|protein_coding||c.-6490delC|||||4543|,A|downstream_gene_variant|MODIFIER|LOC101495261|gene-LOC101495261|transcript…
NC_021160.1	2411075	+	lncRNA	A	C	0/0	1/1	intragenic_variant [MODIFIER], intron_variant [MODIFIER]	LOC113785171	56	LOC113785171	uncharacterized LOC113785171	ncRNA	975.42	PASS	AC=2;AF=0.500;AN=4;ANN=C|upstream_gene_variant|MODIFIER|exon-XM_012713026.2-1|GENE_exon-XM_012713026.2-1|transcript|rna-XM_012713026.2|protein_coding||c.-6539T>G|||||4607|,C|upstream_gene_variant|MODIFIER|exon-XM_004485724.3-1|GENE_exon-XM_004485724.3-1|transcript|rna-XM_004485724.3|protein_coding||c.-6539T>G|||||4592|,C|downstream_gene_variant|MODIFIER|LOC101495261|gene-LOC101495261|transcript|X…
NC_021160.1	2411350	+	lncRNA	T	G	0/0	1/1	intragenic_variant [MODIFIER], intron_variant [MODIFIER]	LOC113785171	56	LOC113785171	uncharacterized LOC113785171	ncRNA	990.42	PASS	AC=2;AF=0.500;AN=4;ANN=G|upstream_gene_variant|MODIFIER|exon-XM_012713026.2-1|GENE_exon-XM_012713026.2-1|transcript|rna-XM_012713026.2|protein_coding||c.-6814A>C|||||4882|,G|upstream_gene_variant|MODIFIER|exon-XM_004485724.3-1|GENE_exon-XM_004485724.3-1|transcript|rna-XM_004485724.3|protein_coding||c.-6814A>C|||||4867|,G|downstream_gene_variant|MODIFIER|LOC101495261|gene-LOC101495261|transcript|X…
NC_021160.1	2411365	+	lncRNA	G	A	0/0	1/1	intragenic_variant [MODIFIER], intron_variant [MODIFIER]	LOC113785171	56	LOC113785171	uncharacterized LOC113785171	ncRNA	1097.42	PASS	AC=2;AF=0.500;AN=4;ANN=A|upstream_gene_variant|MODIFIER|exon-XM_012713026.2-1|GENE_exon-XM_012713026.2-1|transcript|rna-XM_012713026.2|protein_coding||c.-6829C>T|||||4897|,A|upstream_gene_variant|MODIFIER|exon-XM_004485724.3-1|GENE_exon-XM_004485724.3-1|transcript|rna-XM_004485724.3|protein_coding||c.-6829C>T|||||4882|,A|downstream_gene_variant|MODIFIER|LOC101495261|gene-LOC101495261|transcript|X…
NC_021160.1	2411545	+	lncRNA	T	A	0/0	1/1	intragenic_variant [MODIFIER], intron_variant [MODIFIER]	LOC113785171	56	LOC113785171	uncharacterized LOC113785171	ncRNA	1351.42	PASS	AC=2;AF=0.500;AN=4;ANN=A|intron_variant|MODIFIER|exon-XR_003471308.1-1|GENE_exon-XR_003471308.1-1|transcript|rna-XR_003471308.1|pseudogene|1/1|n.245-1295T>A||||||,A|intragenic_variant|MODIFIER|LOC113785171|gene-LOC113785171|gene_variant|gene-LOC113785171|||n.2411545T>A||||||;DP=93;ExcessHet=0.7918;FS=0.000;MLEAC=2;MLEAF=0.500;MQ=59.96;QD=24.57;SOR=0.729;SAL5=2;SAL10=2;SAL15=2;SAL20=2;SAL30=2;SAL4…
NC_021160.1	2411605	+	lncRNA	C	T	0/0	1/1	intragenic_variant [MODIFIER], intron_variant [MODIFIER]	LOC113785171	56	LOC113785171	uncharacterized LOC113785171	ncRNA	2620.42	PASS	AC=2;AF=0.500;AN=4;ANN=T|intron_variant|MODIFIER|exon-XR_003471308.1-1|GENE_exon-XR_003471308.1-1|transcript|rna-XR_003471308.1|pseudogene|1/1|n.245-1235C>T||||||,T|intragenic_variant|MODIFIER|LOC113785171|gene-LOC113785171|gene_variant|gene-LOC113785171|||n.2411605C>T||||||;DP=96;ExcessHet=0.7918;FS=0.000;MLEAC=2;MLEAF=0.500;MQ=59.93;QD=27.09;SOR=0.693;SAL5=2;SAL10=2;SAL15=2;SAL20=2;SAL30=2;SAL4…
NC_021160.1	2411607	+	lncRNA	A	T	0/0	1/1	intragenic_variant [MODIFIER], intron_variant [MODIFIER]	LOC113785171	56	LOC113785171	uncharacterized LOC113785171	ncRNA	2620.42	PASS	AC=2;AF=0.500;AN=4;ANN=T|intron_variant|MODIFIER|exon-XR_003471308.1-1|GENE_exon-XR_003471308.1-1|transcript|rna-XR_003471308.1|pseudogene|1/1|n.245-1233A>T||||||,T|intragenic_variant|MODIFIER|LOC113785171|gene-LOC113785171|gene_variant|gene-LOC113785171|||n.2411607A>T||||||;DP=97;ExcessHet=0.7918;FS=0.000;MLEAC=2;MLEAF=0.500;MQ=59.93;QD=26.91;SOR=0.726;SAL5=2;SAL10=2;SAL15=2;SAL20=2;SAL30=2;SAL4…
NC_021160.1	2411629	+	lncRNA	G	A	0/0	1/1	intragenic_variant [MODIFIER], intron_variant [MODIFIER]	LOC113785171	56	LOC113785171	uncharacterized LOC113785171	ncRNA	2710.42	PASS	AC=2;AF=0.500;AN=4;ANN=A|intron_variant|MODIFIER|exon-XR_003471308.1-1|GENE_exon-XR_003471308.1-1|transcript|rna-XR_003471308.1|pseudogene|1/1|n.245-1211G>A||||||,A|intragenic_variant|MODIFIER|LOC113785171|gene-LOC113785171|gene_variant|gene-LOC113785171|||n.2411629G>A||||||;DP=97;ExcessHet=0.7918;FS=0.000;MLEAC=2;MLEAF=0.500;MQ=59.92;QD=32.73;SOR=0.726;SAL5=2;SAL10=2;SAL15=2;SAL20=2;SAL30=2;SAL4…
NC_021160.1	2411641	+	lncRNA	G	A	0/0	1/1	intragenic_variant [MODIFIER], intron_variant [MODIFIER]	LOC113785171	56	LOC113785171	uncharacterized LOC113785171	ncRNA	2530.42	PASS	AC=2;AF=0.500;AN=4;ANN=A|intron_variant|MODIFIER|exon-XR_003471308.1-1|GENE_exon-XR_003471308.1-1|transcript|rna-XR_003471308.1|pseudogene|1/1|n.245-1199G>A||||||,A|intragenic_variant|MODIFIER|LOC113785171|gene-LOC113785171|gene_variant|gene-LOC113785171|||n.2411641G>A||||||;DP=95;ExcessHet=0.7918;FS=0.000;MLEAC=2;MLEAF=0.500;MQ=59.90;QD=33.81;SOR=0.800;SAL5=2;SAL10=2;SAL15=2;SAL20=2;SAL30=2;SAL4…
NC_021160.1	2411658	+	lncRNA	T	C	0/0	1/1	intragenic_variant [MODIFIER], intron_variant [MODIFIER]	LOC113785171	56	LOC113785171	uncharacterized LOC113785171	ncRNA	2199.42	PASS	AC=2;AF=0.500;AN=4;ANN=C|intron_variant|MODIFIER|exon-XR_003471308.1-1|GENE_exon-XR_003471308.1-1|transcript|rna-XR_003471308.1|pseudogene|1/1|n.245-1182T>C||||||,C|intragenic_variant|MODIFIER|LOC113785171|gene-LOC113785171|gene_variant|gene-LOC113785171|||n.2411658T>C||||||;DP=88;ExcessHet=0.7918;FS=0.000;MLEAC=2;MLEAF=0.500;MQ=59.88;QD=30.85;SOR=1.051;SAL5=2;SAL10=2;SAL15=2;SAL20=2;SAL30=2;SAL4…
NC_021160.1	2411747	+	lncRNA	T	TA	0/0	1/1	intragenic_variant [MODIFIER], intron_variant [MODIFIER]	LOC113785171	56	LOC113785171	uncharacterized LOC113785171	ncRNA	2387.38	PASS	AC=2;AF=0.500;AN=4;ANN=TA|intron_variant|MODIFIER|exon-XR_003471308.1-1|GENE_exon-XR_003471308.1-1|transcript|rna-XR_003471308.1|pseudogene|1/1|n.245-1093_245-1092insA||||||,TA|intragenic_variant|MODIFIER|LOC113785171|gene-LOC113785171|gene_variant|gene-LOC113785171|||n.2411747_2411748insA||||||;DP=93;ExcessHet=0.7918;FS=0.000;MLEAC=2;MLEAF=0.500;MQ=59.66;QD=30.40;SOR=0.970;SAL5=2;SAL10=2;SAL15=2…
NC_021160.1	2411748	+	lncRNA	T	A	0/0	1/1	intragenic_variant [MODIFIER], intron_variant [MODIFIER]	LOC113785171	56	LOC113785171	uncharacterized LOC113785171	ncRNA	2396.42	PASS	AC=2;AF=0.500;AN=4;ANN=A|intron_variant|MODIFIER|exon-XR_003471308.1-1|GENE_exon-XR_003471308.1-1|transcript|rna-XR_003471308.1|pseudogene|1/1|n.245-1092T>A||||||,A|intragenic_variant|MODIFIER|LOC113785171|gene-LOC113785171|gene_variant|gene-LOC113785171|||n.2411748T>A||||||;DP=94;ExcessHet=0.7918;FS=0.000;MLEAC=2;MLEAF=0.500;MQ=59.66;QD=27.38;SOR=0.922;SAL5=2;SAL10=2;SAL15=2;SAL20=2;SAL30=2;SAL4…
NC_021160.1	2411790	+	lncRNA	TA	T	0/0	1/1	intragenic_variant [MODIFIER], intron_variant [MODIFIER]	LOC113785171	56	LOC113785171	uncharacterized LOC113785171	ncRNA	3286.38	PASS	AC=2;AF=0.500;AN=4;ANN=T|intron_variant|MODIFIER|exon-XR_003471308.1-1|GENE_exon-XR_003471308.1-1|transcript|rna-XR_003471308.1|pseudogene|1/1|n.245-1049delA||||||,T|intragenic_variant|MODIFIER|LOC113785171|gene-LOC113785171|gene_variant|gene-LOC113785171|||n.2411791delA||||||;DP=112;ExcessHet=0.7918;FS=0.000;MLEAC=2;MLEAF=0.500;MQ=59.41;QD=31.11;SOR=0.693;SAL5=2;SAL10=2;SAL15=2;SAL20=2;SAL30=2;S…
NC_021160.1	2411800	+	lncRNA	T	A	0/0	1/1	intragenic_variant [MODIFIER], intron_variant [MODIFIER]	LOC113785171	56	LOC113785171	uncharacterized LOC113785171	ncRNA	3565.42	PASS	AC=2;AF=0.500;AN=4;ANN=A|intron_variant|MODIFIER|exon-XR_003471308.1-1|GENE_exon-XR_003471308.1-1|transcript|rna-XR_003471308.1|pseudogene|1/1|n.245-1040T>A||||||,A|intragenic_variant|MODIFIER|LOC113785171|gene-LOC113785171|gene_variant|gene-LOC113785171|||n.2411800T>A||||||;DP=115;ExcessHet=0.7918;FS=0.000;MLEAC=2;MLEAF=0.500;MQ=59.43;QD=25.28;SOR=0.772;SAL5=2;SAL10=2;SAL15=2;SAL20=2;SAL30=2;SAL…
NC_021160.1	2411802	+	lncRNA	G	T	0/0	1/1	intragenic_variant [MODIFIER], intron_variant [MODIFIER]	LOC113785171	56	LOC113785171	uncharacterized LOC113785171	ncRNA	3590.42	PASS	AC=2;AF=0.500;AN=4;ANN=T|intron_variant|MODIFIER|exon-XR_003471308.1-1|GENE_exon-XR_003471308.1-1|transcript|rna-XR_003471308.1|pseudogene|1/1|n.245-1038G>T||||||,T|intragenic_variant|MODIFIER|LOC113785171|gene-LOC113785171|gene_variant|gene-LOC113785171|||n.2411802G>T||||||;DP=118;ExcessHet=0.7918;FS=0.000;MLEAC=2;MLEAF=0.500;MQ=59.46;QD=29.28;SOR=0.743;SAL5=2;SAL10=2;SAL15=2;SAL20=2;SAL30=2;SAL…
NC_021160.1	2411807	+	lncRNA	G	GA	0/0	1/1	intragenic_variant [MODIFIER], intron_variant [MODIFIER]	LOC113785171	56	LOC113785171	uncharacterized LOC113785171	ncRNA	3583.38	PASS	AC=2;AF=0.500;AN=4;ANN=GA|intron_variant|MODIFIER|exon-XR_003471308.1-1|GENE_exon-XR_003471308.1-1|transcript|rna-XR_003471308.1|pseudogene|1/1|n.245-1033_245-1032insA||||||,GA|intragenic_variant|MODIFIER|LOC113785171|gene-LOC113785171|gene_variant|gene-LOC113785171|||n.2411807_2411808insA||||||;DP=118;ExcessHet=0.7918;FS=0.000;MLEAC=2;MLEAF=0.500;MQ=59.46;QD=31.01;SOR=0.743;SAL5=2;SAL10=2;SAL15=…
NC_021160.1	2411993	+	lncRNA	A	G	0/0	1/1	intragenic_variant [MODIFIER], intron_variant [MODIFIER]	LOC113785171	56	LOC113785171	uncharacterized LOC113785171	ncRNA	1677.42	PASS	AC=2;AF=0.500;AN=4;ANN=G|intron_variant|MODIFIER|exon-XR_003471308.1-1|GENE_exon-XR_003471308.1-1|transcript|rna-XR_003471308.1|pseudogene|1/1|n.245-847A>G||||||,G|intragenic_variant|MODIFIER|LOC113785171|gene-LOC113785171|gene_variant|gene-LOC113785171|||n.2411993A>G||||||;DP=109;ExcessHet=0.7918;FS=0.000;MLEAC=2;MLEAF=0.500;MQ=59.67;QD=23.63;SOR=0.779;SAL5=2;SAL10=2;SAL15=2;SAL20=2;SAL30=2;SAL4…
NC_021160.1	2412114	+	lncRNA	T	G	0/0	1/1	intragenic_variant [MODIFIER], intron_variant [MODIFIER]	LOC113785171	56	LOC113785171	uncharacterized LOC113785171	ncRNA	2508.42	PASS	AC=2;AF=0.500;AN=4;ANN=G|intron_variant|MODIFIER|exon-XR_003471308.1-1|GENE_exon-XR_003471308.1-1|transcript|rna-XR_003471308.1|pseudogene|1/1|n.245-726T>G||||||,G|intragenic_variant|MODIFIER|LOC113785171|gene-LOC113785171|gene_variant|gene-LOC113785171|||n.2412114T>G||||||;DP=94;ExcessHet=0.7918;FS=0.000;MLEAC=2;MLEAF=0.500;MQ=59.58;QD=29.16;SOR=0.693;SAL5=2;SAL10=2;SAL15=2;SAL20=2;SAL30=2;SAL40…
NC_021160.1	2412122	+	lncRNA	T	C	0/0	1/1	intragenic_variant [MODIFIER], intron_variant [MODIFIER]	LOC113785171	56	LOC113785171	uncharacterized LOC113785171	ncRNA	2558.42	PASS	AC=2;AF=0.500;AN=4;ANN=C|intron_variant|MODIFIER|exon-XR_003471308.1-1|GENE_exon-XR_003471308.1-1|transcript|rna-XR_003471308.1|pseudogene|1/1|n.245-718T>C||||||,C|intragenic_variant|MODIFIER|LOC113785171|gene-LOC113785171|gene_variant|gene-LOC113785171|||n.2412122T>C||||||;DP=95;ExcessHet=0.7918;FS=0.000;MLEAC=2;MLEAF=0.500;MQ=59.59;QD=33.49;SOR=0.800;SAL5=2;SAL10=2;SAL15=2;SAL20=2;SAL30=2;SAL40…
NC_021160.1	2412125	+	lncRNA	G	A	0/0	1/1	intragenic_variant [MODIFIER], intron_variant [MODIFIER]	LOC113785171	56	LOC113785171	uncharacterized LOC113785171	ncRNA	2582.42	PASS	AC=2;AF=0.500;AN=4;ANN=A|intron_variant|MODIFIER|exon-XR_003471308.1-1|GENE_exon-XR_003471308.1-1|transcript|rna-XR_003471308.1|pseudogene|1/1|n.245-715G>A||||||,A|intragenic_variant|MODIFIER|LOC113785171|gene-LOC113785171|gene_variant|gene-LOC113785171|||n.2412125G>A||||||;DP=96;ExcessHet=0.7918;FS=0.000;MLEAC=2;MLEAF=0.500;MQ=59.59;QD=38.15;SOR=0.914;SAL5=2;SAL10=2;SAL15=2;SAL20=2;SAL30=2;SAL40…
NC_021160.1	2412146	+	lncRNA	G	T	0/0	1/1	intragenic_variant [MODIFIER], intron_variant [MODIFIER]	LOC113785171	56	LOC113785171	uncharacterized LOC113785171	ncRNA	1478.42	PASS	AC=2;AF=0.500;AN=4;ANN=T|intron_variant|MODIFIER|exon-XR_003471308.1-1|GENE_exon-XR_003471308.1-1|transcript|rna-XR_003471308.1|pseudogene|1/1|n.245-694G>T||||||,T|intragenic_variant|MODIFIER|LOC113785171|gene-LOC113785171|gene_variant|gene-LOC113785171|||n.2412146G>T||||||;DP=98;ExcessHet=0.7918;FS=0.000;MLEAC=2;MLEAF=0.500;MQ=59.59;QD=24.64;SOR=1.071;SAL5=2;SAL10=2;SAL15=2;SAL20=2;SAL30=2;SAL40…
NC_021160.1	2412249	+	lncRNA	A	G	0/0	1/1	intragenic_variant [MODIFIER], intron_variant [MODIFIER]	LOC113785171	56	LOC113785171	uncharacterized LOC113785171	ncRNA	1195.42	PASS	AC=2;AF=0.500;AN=4;ANN=G|intron_variant|MODIFIER|exon-XR_003471308.1-1|GENE_exon-XR_003471308.1-1|transcript|rna-XR_003471308.1|pseudogene|1/1|n.245-591A>G||||||,G|intragenic_variant|MODIFIER|LOC113785171|gene-LOC113785171|gene_variant|gene-LOC113785171|||n.2412249A>G||||||;DP=89;ExcessHet=0.7918;FS=0.000;MLEAC=2;MLEAF=0.500;MQ=59.96;QD=23.44;SOR=0.900;SAL5=2;SAL10=2;SAL15=2;SAL20=2;SAL30=2;SAL40…
NC_021160.1	2412341	+	lncRNA	C	T	0/0	1/1	intragenic_variant [MODIFIER], intron_variant [MODIFIER]	LOC113785171	56	LOC113785171	uncharacterized LOC113785171	ncRNA	2465.42	PASS	AC=2;AF=0.500;AN=4;ANN=T|intron_variant|MODIFIER|exon-XR_003471308.1-1|GENE_exon-XR_003471308.1-1|transcript|rna-XR_003471308.1|pseudogene|1/1|n.245-499C>T||||||,T|intragenic_variant|MODIFIER|LOC113785171|gene-LOC113785171|gene_variant|gene-LOC113785171|||n.2412341C>T||||||;DP=92;ExcessHet=0.7918;FS=0.000;MLEAC=2;MLEAF=0.500;MQ=59.98;QD=31.93;SOR=0.693;SAL5=2;SAL10=2;SAL15=2;SAL20=2;SAL30=2;SAL40…
NC_021160.1	2412352	+	lncRNA	A	G	0/0	1/1	intragenic_variant [MODIFIER], intron_variant [MODIFIER]	LOC113785171	56	LOC113785171	uncharacterized LOC113785171	ncRNA	2510.42	PASS	AC=2;AF=0.500;AN=4;ANN=G|intron_variant|MODIFIER|exon-XR_003471308.1-1|GENE_exon-XR_003471308.1-1|transcript|rna-XR_003471308.1|pseudogene|1/1|n.245-488A>G||||||,G|intragenic_variant|MODIFIER|LOC113785171|gene-LOC113785171|gene_variant|gene-LOC113785171|||n.2412352A>G||||||;DP=94;ExcessHet=0.7918;FS=0.000;MLEAC=2;MLEAF=0.500;MQ=59.98;QD=38.51;SOR=0.693;SAL5=2;SAL10=2;SAL15=2;SAL20=2;SAL30=2;SAL40…
NC_021160.1	2412359	+	lncRNA	T	C	0/0	1/1	intragenic_variant [MODIFIER], intron_variant [MODIFIER]	LOC113785171	56	LOC113785171	uncharacterized LOC113785171	ncRNA	2561.42	PASS	AC=2;AF=0.500;AN=4;ANN=C|intron_variant|MODIFIER|exon-XR_003471308.1-1|GENE_exon-XR_003471308.1-1|transcript|rna-XR_003471308.1|pseudogene|1/1|n.245-481T>C||||||,C|intragenic_variant|MODIFIER|LOC113785171|gene-LOC113785171|gene_variant|gene-LOC113785171|||n.2412359T>C||||||;DP=97;ExcessHet=0.7918;FS=0.000;MLEAC=2;MLEAF=0.500;MQ=59.98;QD=30.22;SOR=0.726;SAL5=2;SAL10=2;SAL15=2;SAL20=2;SAL30=2;SAL40…
NC_021160.1	2412400	+	lncRNA	G	A	0/0	1/1	intragenic_variant [MODIFIER], intron_variant [MODIFIER]	LOC113785171	56	LOC113785171	uncharacterized LOC113785171	ncRNA	2460.42	PASS	AC=2;AF=0.500;AN=4;ANN=A|intron_variant|MODIFIER|exon-XR_003471308.1-1|GENE_exon-XR_003471308.1-1|transcript|rna-XR_003471308.1|pseudogene|1/1|n.245-440G>A||||||,A|intragenic_variant|MODIFIER|LOC113785171|gene-LOC113785171|gene_variant|gene-LOC113785171|||n.2412400G>A||||||;DP=94;ExcessHet=0.7918;FS=0.000;MLEAC=2;MLEAF=0.500;MQ=60.00;QD=28.46;SOR=1.009;SAL5=2;SAL10=2;SAL15=2;SAL20=2;SAL30=2;SAL40…
NC_021160.1	2412407	+	lncRNA	C	G	0/0	1/1	intragenic_variant [MODIFIER], intron_variant [MODIFIER]	LOC113785171	56	LOC113785171	uncharacterized LOC113785171	ncRNA	2409.42	PASS	AC=2;AF=0.500;AN=4;ANN=G|intron_variant|MODIFIER|exon-XR_003471308.1-1|GENE_exon-XR_003471308.1-1|transcript|rna-XR_003471308.1|pseudogene|1/1|n.245-433C>G||||||,G|intragenic_variant|MODIFIER|LOC113785171|gene-LOC113785171|gene_variant|gene-LOC113785171|||n.2412407C>G||||||;DP=93;ExcessHet=0.7918;FS=0.000;MLEAC=2;MLEAF=0.500;MQ=60.00;QD=30.12;SOR=0.884;SAL5=2;SAL10=2;SAL15=2;SAL20=2;SAL30=2;SAL40…
NC_021160.1	2412470	+	lncRNA	A	AAT	0/0	1/1	intragenic_variant [MODIFIER], intron_variant [MODIFIER]	LOC113785171	56	LOC113785171	uncharacterized LOC113785171	ncRNA	1695.38	PASS	AC=2;AF=0.500;AN=4;ANN=AAT|intron_variant|MODIFIER|exon-XR_003471308.1-1|GENE_exon-XR_003471308.1-1|transcript|rna-XR_003471308.1|pseudogene|1/1|n.245-370_245-369insAT||||||,AAT|intragenic_variant|MODIFIER|LOC113785171|gene-LOC113785171|gene_variant|gene-LOC113785171|||n.2412470_2412471insAT||||||;DP=87;ExcessHet=0.7918;FS=0.000;MLEAC=2;MLEAF=0.500;MQ=60.00;QD=28.61;SOR=0.829;SAL5=2;SAL10=2;SAL15…
NC_021160.1	2412541	+	lncRNA	TTTA	T	0/0	1/1	intragenic_variant [MODIFIER], intron_variant [MODIFIER]	LOC113785171	56	LOC113785171	uncharacterized LOC113785171	ncRNA	1584.38	PASS	AC=2;AF=0.500;AN=4;ANN=T|intron_variant|MODIFIER|exon-XR_003471308.1-1|GENE_exon-XR_003471308.1-1|transcript|rna-XR_003471308.1|pseudogene|1/1|n.245-298_245-296delTTA||||||,T|intragenic_variant|MODIFIER|LOC113785171|gene-LOC113785171|gene_variant|gene-LOC113785171|||n.2412542_2412544delTTA||||||;DP=78;ExcessHet=0.7918;FS=0.000;MLEAC=2;MLEAF=0.500;MQ=60.00;QD=25.34;SOR=0.746;SAL5=2;SAL10=2;SAL15=2…
NC_021160.1	2412992	+	lncRNA	T	A	0/0	1/1	intragenic_variant [MODIFIER], non_coding_transcript_exon_variant [MODIFIER]	LOC113785171	56	LOC113785171	uncharacterized LOC113785171	ncRNA	1554.42	PASS	AC=2;AF=0.500;AN=4;ANN=A|intragenic_variant|MODIFIER|LOC113785171|gene-LOC113785171|gene_variant|gene-LOC113785171|||n.2412992T>A||||||,A|non_coding_transcript_exon_variant|MODIFIER|exon-XR_003471308.1-1|GENE_exon-XR_003471308.1-1|transcript|rna-XR_003471308.1|pseudogene|2/2|n.397T>A||||||;DP=101;ExcessHet=0.7918;FS=0.000;MLEAC=2;MLEAF=0.500;MQ=57.30;QD=24.67;SOR=0.790;SAL5=2;SAL10=2;SAL15=2;SAL2…
NC_021160.1	2413095	+	lncRNA	A	T	0/0	1/1	intragenic_variant [MODIFIER], non_coding_transcript_exon_variant [MODIFIER]	LOC113785171	56	LOC113785171	uncharacterized LOC113785171	ncRNA	1349.42	PASS	AC=2;AF=0.500;AN=4;ANN=T|intragenic_variant|MODIFIER|LOC113785171|gene-LOC113785171|gene_variant|gene-LOC113785171|||n.2413095A>T||||||,T|non_coding_transcript_exon_variant|MODIFIER|exon-XR_003471308.1-1|GENE_exon-XR_003471308.1-1|transcript|rna-XR_003471308.1|pseudogene|2/2|n.500A>T||||||;DP=93;ExcessHet=0.7918;FS=0.000;MLEAC=2;MLEAF=0.500;MQ=51.15;QD=24.53;SOR=1.487;SAL5=2;SAL10=2;SAL15=2;SAL20…
NC_021160.1	2529027	-	lncRNA	T	A	0/0	1/1	intragenic_variant [MODIFIER], non_coding_transcript_exon_variant [MODIFIER]	LOC113786159	3	LOC113786159	uncharacterized LOC113786159	ncRNA	1236.42	PASS	AC=2;AF=0.500;AN=4;ANN=A|downstream_gene_variant|MODIFIER|LOC101511468|gene-LOC101511468|transcript|XM_012719608.2|protein_coding||c.*7694T>A|||||1295|WARNING_TRANSCRIPT_NO_START_CODON,A|downstream_gene_variant|MODIFIER|exon-XM_012719608.2-1|GENE_exon-XM_012719608.2-1|transcript|rna-XM_012719608.2|protein_coding||c.*1524T>A|||||1295|,A|downstream_gene_variant|MODIFIER|exon-XM_012719619.2-1|GENE_e…
NC_021160.1	2529049	-	lncRNA	AAT	A	0/0	1/1	intragenic_variant [MODIFIER], non_coding_transcript_exon_variant [MODIFIER]	LOC113786159	3	LOC113786159	uncharacterized LOC113786159	ncRNA	1330.38	PASS	AC=2;AF=0.500;AN=4;ANN=A|downstream_gene_variant|MODIFIER|LOC101511468|gene-LOC101511468|transcript|XM_012719608.2|protein_coding||c.*7717_*7718delAT|||||1318|WARNING_TRANSCRIPT_NO_START_CODON,A|downstream_gene_variant|MODIFIER|exon-XM_012719608.2-1|GENE_exon-XM_012719608.2-1|transcript|rna-XM_012719608.2|protein_coding||c.*1547_*1548delAT|||||1318|,A|downstream_gene_variant|MODIFIER|exon-XM_0127…
NC_021160.1	2529522	-	lncRNA	A	G	0/0	1/1	intragenic_variant [MODIFIER], non_coding_transcript_exon_variant [MODIFIER]	LOC113786159	3	LOC113786159	uncharacterized LOC113786159	ncRNA	1305.42	PASS	AC=2;AF=0.500;AN=4;ANN=G|downstream_gene_variant|MODIFIER|LOC101511468|gene-LOC101511468|transcript|XM_012719608.2|protein_coding||c.*8189A>G|||||1790|WARNING_TRANSCRIPT_NO_START_CODON,G|downstream_gene_variant|MODIFIER|exon-XM_012719608.2-1|GENE_exon-XM_012719608.2-1|transcript|rna-XM_012719608.2|protein_coding||c.*2019A>G|||||1790|,G|downstream_gene_variant|MODIFIER|exon-XM_012719619.2-1|GENE_e…
NC_021160.1	2940363	+	lncRNA	A	C	0/0	1/1	intragenic_variant [MODIFIER], non_coding_transcript_exon_variant [MODIFIER]	LOC113787178	70	LOC113787178	uncharacterized LOC113787178	ncRNA	1273.42	PASS	AC=2;AF=0.500;AN=4;ANN=C|upstream_gene_variant|MODIFIER|exon-XM_004485801.3-1|GENE_exon-XM_004485801.3-1|transcript|rna-XM_004485801.3|protein_coding||c.-2911T>G|||||2767|,C|downstream_gene_variant|MODIFIER|LOC101490634|gene-LOC101490634|transcript|XM_004485801.3|protein_coding||c.*7609A>C|||||2767|WARNING_TRANSCRIPT_NO_START_CODON,C|intragenic_variant|MODIFIER|LOC113787178|gene-LOC113787178|gene…
NC_021160.1	2940396	+	lncRNA	C	T	0/0	1/1	intragenic_variant [MODIFIER], non_coding_transcript_exon_variant [MODIFIER]	LOC113787178	70	LOC113787178	uncharacterized LOC113787178	ncRNA	2444.42	PASS	AC=2;AF=0.500;AN=4;ANN=T|upstream_gene_variant|MODIFIER|exon-XM_004485801.3-1|GENE_exon-XM_004485801.3-1|transcript|rna-XM_004485801.3|protein_coding||c.-2944G>A|||||2800|,T|downstream_gene_variant|MODIFIER|LOC101490634|gene-LOC101490634|transcript|XM_004485801.3|protein_coding||c.*7642C>T|||||2800|WARNING_TRANSCRIPT_NO_START_CODON,T|intragenic_variant|MODIFIER|LOC113787178|gene-LOC113787178|gene…
NC_021160.1	2940401	+	lncRNA	G	T	0/0	1/1	intragenic_variant [MODIFIER], non_coding_transcript_exon_variant [MODIFIER]	LOC113787178	70	LOC113787178	uncharacterized LOC113787178	ncRNA	2530.42	PASS	AC=2;AF=0.500;AN=4;ANN=T|upstream_gene_variant|MODIFIER|exon-XM_004485801.3-1|GENE_exon-XM_004485801.3-1|transcript|rna-XM_004485801.3|protein_coding||c.-2949C>A|||||2805|,T|downstream_gene_variant|MODIFIER|LOC101490634|gene-LOC101490634|transcript|XM_004485801.3|protein_coding||c.*7647G>T|||||2805|WARNING_TRANSCRIPT_NO_START_CODON,T|intragenic_variant|MODIFIER|LOC113787178|gene-LOC113787178|gene…
NC_021160.1	2940413	+	lncRNA	ATT	A	0/0	1/1	intragenic_variant [MODIFIER], non_coding_transcript_exon_variant [MODIFIER]	LOC113787178	70	LOC113787178	uncharacterized LOC113787178	ncRNA	2341.38	PASS	AC=2;AF=0.500;AN=4;ANN=A|upstream_gene_variant|MODIFIER|exon-XM_004485801.3-1|GENE_exon-XM_004485801.3-1|transcript|rna-XM_004485801.3|protein_coding||c.-2963_-2962delAA|||||2818|,A|downstream_gene_variant|MODIFIER|LOC101490634|gene-LOC101490634|transcript|XM_004485801.3|protein_coding||c.*7660_*7661delTT|||||2818|WARNING_TRANSCRIPT_NO_START_CODON,A|intragenic_variant|MODIFIER|LOC113787178|gene-L…
NC_021160.1	2940416	+	lncRNA	T	A	0/0	1/1	intragenic_variant [MODIFIER], non_coding_transcript_exon_variant [MODIFIER]	LOC113787178	70	LOC113787178	uncharacterized LOC113787178	ncRNA	2328.42	PASS	AC=2;AF=0.500;AN=4;ANN=A|upstream_gene_variant|MODIFIER|exon-XM_004485801.3-1|GENE_exon-XM_004485801.3-1|transcript|rna-XM_004485801.3|protein_coding||c.-2964A>T|||||2820|,A|downstream_gene_variant|MODIFIER|LOC101490634|gene-LOC101490634|transcript|XM_004485801.3|protein_coding||c.*7662T>A|||||2820|WARNING_TRANSCRIPT_NO_START_CODON,A|intragenic_variant|MODIFIER|LOC113787178|gene-LOC113787178|gene…
NC_021160.1	2940421	+	lncRNA	T	A	0/0	1/1	intragenic_variant [MODIFIER], non_coding_transcript_exon_variant [MODIFIER]	LOC113787178	70	LOC113787178	uncharacterized LOC113787178	ncRNA	2328.42	PASS	AC=2;AF=0.500;AN=4;ANN=A|upstream_gene_variant|MODIFIER|exon-XM_004485801.3-1|GENE_exon-XM_004485801.3-1|transcript|rna-XM_004485801.3|protein_coding||c.-2969A>T|||||2825|,A|downstream_gene_variant|MODIFIER|LOC101490634|gene-LOC101490634|transcript|XM_004485801.3|protein_coding||c.*7667T>A|||||2825|WARNING_TRANSCRIPT_NO_START_CODON,A|intragenic_variant|MODIFIER|LOC113787178|gene-LOC113787178|gene…
NC_021160.1	2940448	+	lncRNA	T	G	0/0	1/1	intragenic_variant [MODIFIER], non_coding_transcript_exon_variant [MODIFIER]	LOC113787178	70	LOC113787178	uncharacterized LOC113787178	ncRNA	2305.42	PASS	AC=2;AF=0.500;AN=4;ANN=G|upstream_gene_variant|MODIFIER|exon-XM_004485801.3-1|GENE_exon-XM_004485801.3-1|transcript|rna-XM_004485801.3|protein_coding||c.-2996A>C|||||2852|,G|downstream_gene_variant|MODIFIER|LOC101490634|gene-LOC101490634|transcript|XM_004485801.3|protein_coding||c.*7694T>G|||||2852|WARNING_TRANSCRIPT_NO_START_CODON,G|intragenic_variant|MODIFIER|LOC113787178|gene-LOC113787178|gene…
NC_021160.1	2940450	+	lncRNA	T	C	0/0	1/1	intragenic_variant [MODIFIER], non_coding_transcript_exon_variant [MODIFIER]	LOC113787178	70	LOC113787178	uncharacterized LOC113787178	ncRNA	2305.42	PASS	AC=2;AF=0.500;AN=4;ANN=C|upstream_gene_variant|MODIFIER|exon-XM_004485801.3-1|GENE_exon-XM_004485801.3-1|transcript|rna-XM_004485801.3|protein_coding||c.-2998A>G|||||2854|,C|downstream_gene_variant|MODIFIER|LOC101490634|gene-LOC101490634|transcript|XM_004485801.3|protein_coding||c.*7696T>C|||||2854|WARNING_TRANSCRIPT_NO_START_CODON,C|intragenic_variant|MODIFIER|LOC113787178|gene-LOC113787178|gene…
NC_021160.1	2940453	+	lncRNA	T	C	0/0	1/1	intragenic_variant [MODIFIER], non_coding_transcript_exon_variant [MODIFIER]	LOC113787178	70	LOC113787178	uncharacterized LOC113787178	ncRNA	2395.42	PASS	AC=2;AF=0.500;AN=4;ANN=C|upstream_gene_variant|MODIFIER|exon-XM_004485801.3-1|GENE_exon-XM_004485801.3-1|transcript|rna-XM_004485801.3|protein_coding||c.-3001A>G|||||2857|,C|downstream_gene_variant|MODIFIER|LOC101490634|gene-LOC101490634|transcript|XM_004485801.3|protein_coding||c.*7699T>C|||||2857|WARNING_TRANSCRIPT_NO_START_CODON,C|intragenic_variant|MODIFIER|LOC113787178|gene-LOC113787178|gene…
NC_021160.1	2940454	+	lncRNA	G	T	0/0	1/1	intragenic_variant [MODIFIER], non_coding_transcript_exon_variant [MODIFIER]	LOC113787178	70	LOC113787178	uncharacterized LOC113787178	ncRNA	2395.42	PASS	AC=2;AF=0.500;AN=4;ANN=T|upstream_gene_variant|MODIFIER|exon-XM_004485801.3-1|GENE_exon-XM_004485801.3-1|transcript|rna-XM_004485801.3|protein_coding||c.-3002C>A|||||2858|,T|downstream_gene_variant|MODIFIER|LOC101490634|gene-LOC101490634|transcript|XM_004485801.3|protein_coding||c.*7700G>T|||||2858|WARNING_TRANSCRIPT_NO_START_CODON,T|intragenic_variant|MODIFIER|LOC113787178|gene-LOC113787178|gene…
NC_021160.1	2940468	+	lncRNA	A	G	0/0	1/1	intragenic_variant [MODIFIER], non_coding_transcript_exon_variant [MODIFIER]	LOC113787178	70	LOC113787178	uncharacterized LOC113787178	ncRNA	2329.42	PASS	AC=2;AF=0.500;AN=4;ANN=G|upstream_gene_variant|MODIFIER|exon-XM_004485801.3-1|GENE_exon-XM_004485801.3-1|transcript|rna-XM_004485801.3|protein_coding||c.-3016T>C|||||2872|,G|downstream_gene_variant|MODIFIER|LOC101490634|gene-LOC101490634|transcript|XM_004485801.3|protein_coding||c.*7714A>G|||||2872|WARNING_TRANSCRIPT_NO_START_CODON,G|intragenic_variant|MODIFIER|LOC113787178|gene-LOC113787178|gene…
NC_021160.1	2940478	+	lncRNA	A	C	0/0	1/1	intragenic_variant [MODIFIER], non_coding_transcript_exon_variant [MODIFIER]	LOC113787178	70	LOC113787178	uncharacterized LOC113787178	ncRNA	2374.42	PASS	AC=2;AF=0.500;AN=4;ANN=C|upstream_gene_variant|MODIFIER|exon-XM_004485801.3-1|GENE_exon-XM_004485801.3-1|transcript|rna-XM_004485801.3|protein_coding||c.-3026T>G|||||2882|,C|downstream_gene_variant|MODIFIER|LOC101490634|gene-LOC101490634|transcript|XM_004485801.3|protein_coding||c.*7724A>C|||||2882|WARNING_TRANSCRIPT_NO_START_CODON,C|intragenic_variant|MODIFIER|LOC113787178|gene-LOC113787178|gene…
NC_021160.1	2940486	+	lncRNA	T	C	0/0	1/1	intragenic_variant [MODIFIER], non_coding_transcript_exon_variant [MODIFIER]	LOC113787178	70	LOC113787178	uncharacterized LOC113787178	ncRNA	2374.42	PASS	AC=2;AF=0.500;AN=4;ANN=C|upstream_gene_variant|MODIFIER|exon-XM_004485801.3-1|GENE_exon-XM_004485801.3-1|transcript|rna-XM_004485801.3|protein_coding||c.-3034A>G|||||2890|,C|downstream_gene_variant|MODIFIER|LOC101490634|gene-LOC101490634|transcript|XM_004485801.3|protein_coding||c.*7732T>C|||||2890|WARNING_TRANSCRIPT_NO_START_CODON,C|intragenic_variant|MODIFIER|LOC113787178|gene-LOC113787178|gene…
NC_021160.1	2940513	+	lncRNA	C	T	0/0	1/1	intragenic_variant [MODIFIER], non_coding_transcript_exon_variant [MODIFIER]	LOC113787178	70	LOC113787178	uncharacterized LOC113787178	ncRNA	2213.42	PASS	AC=2;AF=0.500;AN=4;ANN=T|upstream_gene_variant|MODIFIER|exon-XM_004485801.3-1|GENE_exon-XM_004485801.3-1|transcript|rna-XM_004485801.3|protein_coding||c.-3061G>A|||||2917|,T|downstream_gene_variant|MODIFIER|LOC101490634|gene-LOC101490634|transcript|XM_004485801.3|protein_coding||c.*7759C>T|||||2917|WARNING_TRANSCRIPT_NO_START_CODON,T|intragenic_variant|MODIFIER|LOC113787178|gene-LOC113787178|gene…
NC_021160.1	2940527	+	lncRNA	C	T	0/0	1/1	intragenic_variant [MODIFIER], non_coding_transcript_exon_variant [MODIFIER]	LOC113787178	70	LOC113787178	uncharacterized LOC113787178	ncRNA	2376.42	PASS	AC=2;AF=0.500;AN=4;ANN=T|upstream_gene_variant|MODIFIER|exon-XM_004485801.3-1|GENE_exon-XM_004485801.3-1|transcript|rna-XM_004485801.3|protein_coding||c.-3075G>A|||||2931|,T|downstream_gene_variant|MODIFIER|LOC101490634|gene-LOC101490634|transcript|XM_004485801.3|protein_coding||c.*7773C>T|||||2931|WARNING_TRANSCRIPT_NO_START_CODON,T|intragenic_variant|MODIFIER|LOC113787178|gene-LOC113787178|gene…
NC_021160.1	2940528	+	lncRNA	G	A	0/0	1/1	intragenic_variant [MODIFIER], non_coding_transcript_exon_variant [MODIFIER]	LOC113787178	70	LOC113787178	uncharacterized LOC113787178	ncRNA	2395.42	PASS	AC=2;AF=0.500;AN=4;ANN=A|upstream_gene_variant|MODIFIER|exon-XM_004485801.3-1|GENE_exon-XM_004485801.3-1|transcript|rna-XM_004485801.3|protein_coding||c.-3076C>T|||||2932|,A|downstream_gene_variant|MODIFIER|LOC101490634|gene-LOC101490634|transcript|XM_004485801.3|protein_coding||c.*7774G>A|||||2932|WARNING_TRANSCRIPT_NO_START_CODON,A|intragenic_variant|MODIFIER|LOC113787178|gene-LOC113787178|gene…
NC_021160.1	2940531	+	lncRNA	C	A	0/0	1/1	intragenic_variant [MODIFIER], non_coding_transcript_exon_variant [MODIFIER]	LOC113787178	70	LOC113787178	uncharacterized LOC113787178	ncRNA	2350.42	PASS	AC=2;AF=0.500;AN=4;ANN=A|upstream_gene_variant|MODIFIER|exon-XM_004485801.3-1|GENE_exon-XM_004485801.3-1|transcript|rna-XM_004485801.3|protein_coding||c.-3079G>T|||||2935|,A|downstream_gene_variant|MODIFIER|LOC101490634|gene-LOC101490634|transcript|XM_004485801.3|protein_coding||c.*7777C>A|||||2935|WARNING_TRANSCRIPT_NO_START_CODON,A|intragenic_variant|MODIFIER|LOC113787178|gene-LOC113787178|gene…
NC_021160.1	2940554	+	lncRNA	T	C	0/0	1/1	intragenic_variant [MODIFIER], non_coding_transcript_exon_variant [MODIFIER]	LOC113787178	70	LOC113787178	uncharacterized LOC113787178	ncRNA	2125.42	PASS	AC=2;AF=0.500;AN=4;ANN=C|upstream_gene_variant|MODIFIER|exon-XM_004485801.3-1|GENE_exon-XM_004485801.3-1|transcript|rna-XM_004485801.3|protein_coding||c.-3102A>G|||||2958|,C|downstream_gene_variant|MODIFIER|LOC101490634|gene-LOC101490634|transcript|XM_004485801.3|protein_coding||c.*7800T>C|||||2958|WARNING_TRANSCRIPT_NO_START_CODON,C|intragenic_variant|MODIFIER|LOC113787178|gene-LOC113787178|gene…
NC_021160.1	2940566	+	lncRNA	C	T	0/0	1/1	intragenic_variant [MODIFIER], non_coding_transcript_exon_variant [MODIFIER]	LOC113787178	70	LOC113787178	uncharacterized LOC113787178	ncRNA	1855.42	PASS	AC=2;AF=0.500;AN=4;ANN=T|upstream_gene_variant|MODIFIER|exon-XM_004485801.3-1|GENE_exon-XM_004485801.3-1|transcript|rna-XM_004485801.3|protein_coding||c.-3114G>A|||||2970|,T|downstream_gene_variant|MODIFIER|LOC101490634|gene-LOC101490634|transcript|XM_004485801.3|protein_coding||c.*7812C>T|||||2970|WARNING_TRANSCRIPT_NO_START_CODON,T|intragenic_variant|MODIFIER|LOC113787178|gene-LOC113787178|gene…
NC_021160.1	2940567	+	lncRNA	C	T	0/0	1/1	intragenic_variant [MODIFIER], non_coding_transcript_exon_variant [MODIFIER]	LOC113787178	70	LOC113787178	uncharacterized LOC113787178	ncRNA	1900.42	PASS	AC=2;AF=0.500;AN=4;ANN=T|upstream_gene_variant|MODIFIER|exon-XM_004485801.3-1|GENE_exon-XM_004485801.3-1|transcript|rna-XM_004485801.3|protein_coding||c.-3115G>A|||||2971|,T|downstream_gene_variant|MODIFIER|LOC101490634|gene-LOC101490634|transcript|XM_004485801.3|protein_coding||c.*7813C>T|||||2971|WARNING_TRANSCRIPT_NO_START_CODON,T|intragenic_variant|MODIFIER|LOC113787178|gene-LOC113787178|gene…
NC_021160.1	2940575	+	lncRNA	T	TC	0/0	1/1	intragenic_variant [MODIFIER], non_coding_transcript_exon_variant [MODIFIER]	LOC113787178	70	LOC113787178	uncharacterized LOC113787178	ncRNA	1981.38	PASS	AC=2;AF=0.500;AN=4;ANN=TC|upstream_gene_variant|MODIFIER|exon-XM_004485801.3-1|GENE_exon-XM_004485801.3-1|transcript|rna-XM_004485801.3|protein_coding||c.-3124_-3123insG|||||2980|,TC|downstream_gene_variant|MODIFIER|LOC101490634|gene-LOC101490634|transcript|XM_004485801.3|protein_coding||c.*7821_*7822insC|||||2980|WARNING_TRANSCRIPT_NO_START_CODON,TC|intragenic_variant|MODIFIER|LOC113787178|gene-…
NC_021160.1	2940590	+	lncRNA	C	T	0/0	1/1	intragenic_variant [MODIFIER], non_coding_transcript_exon_variant [MODIFIER]	LOC113787178	70	LOC113787178	uncharacterized LOC113787178	ncRNA	1776.42	PASS	AC=2;AF=0.500;AN=4;ANN=T|upstream_gene_variant|MODIFIER|exon-XM_004485801.3-1|GENE_exon-XM_004485801.3-1|transcript|rna-XM_004485801.3|protein_coding||c.-3138G>A|||||2994|,T|downstream_gene_variant|MODIFIER|LOC101490634|gene-LOC101490634|transcript|XM_004485801.3|protein_coding||c.*7836C>T|||||2994|WARNING_TRANSCRIPT_NO_START_CODON,T|intragenic_variant|MODIFIER|LOC113787178|gene-LOC113787178|gene…
NC_021160.1	2940628	+	lncRNA	T	C	0/0	1/1	intragenic_variant [MODIFIER], non_coding_transcript_exon_variant [MODIFIER]	LOC113787178	70	LOC113787178	uncharacterized LOC113787178	ncRNA	1810.42	PASS	AC=2;AF=0.500;AN=4;ANN=C|upstream_gene_variant|MODIFIER|exon-XM_004485801.3-1|GENE_exon-XM_004485801.3-1|transcript|rna-XM_004485801.3|protein_coding||c.-3176A>G|||||3032|,C|downstream_gene_variant|MODIFIER|LOC101490634|gene-LOC101490634|transcript|XM_004485801.3|protein_coding||c.*7874T>C|||||3032|WARNING_TRANSCRIPT_NO_START_CODON,C|intragenic_variant|MODIFIER|LOC113787178|gene-LOC113787178|gene…
NC_021160.1	2940643	+	lncRNA	T	C	0/0	1/1	intragenic_variant [MODIFIER], non_coding_transcript_exon_variant [MODIFIER]	LOC113787178	70	LOC113787178	uncharacterized LOC113787178	ncRNA	2170.42	PASS	AC=2;AF=0.500;AN=4;ANN=C|upstream_gene_variant|MODIFIER|exon-XM_004485801.3-1|GENE_exon-XM_004485801.3-1|transcript|rna-XM_004485801.3|protein_coding||c.-3191A>G|||||3047|,C|downstream_gene_variant|MODIFIER|LOC101490634|gene-LOC101490634|transcript|XM_004485801.3|protein_coding||c.*7889T>C|||||3047|WARNING_TRANSCRIPT_NO_START_CODON,C|intragenic_variant|MODIFIER|LOC113787178|gene-LOC113787178|gene…
NC_021160.1	2940644	+	lncRNA	C	T	0/0	1/1	intragenic_variant [MODIFIER], non_coding_transcript_exon_variant [MODIFIER]	LOC113787178	70	LOC113787178	uncharacterized LOC113787178	ncRNA	2170.42	PASS	AC=2;AF=0.500;AN=4;ANN=T|upstream_gene_variant|MODIFIER|exon-XM_004485801.3-1|GENE_exon-XM_004485801.3-1|transcript|rna-XM_004485801.3|protein_coding||c.-3192G>A|||||3048|,T|downstream_gene_variant|MODIFIER|LOC101490634|gene-LOC101490634|transcript|XM_004485801.3|protein_coding||c.*7890C>T|||||3048|WARNING_TRANSCRIPT_NO_START_CODON,T|intragenic_variant|MODIFIER|LOC113787178|gene-LOC113787178|gene…
NC_021160.1	2940664	+	lncRNA	C	T	0/0	1/1	intragenic_variant [MODIFIER], non_coding_transcript_exon_variant [MODIFIER]	LOC113787178	70	LOC113787178	uncharacterized LOC113787178	ncRNA	2080.42	PASS	AC=2;AF=0.500;AN=4;ANN=T|upstream_gene_variant|MODIFIER|exon-XM_004485801.3-1|GENE_exon-XM_004485801.3-1|transcript|rna-XM_004485801.3|protein_coding||c.-3212G>A|||||3068|,T|downstream_gene_variant|MODIFIER|LOC101490634|gene-LOC101490634|transcript|XM_004485801.3|protein_coding||c.*7910C>T|||||3068|WARNING_TRANSCRIPT_NO_START_CODON,T|intragenic_variant|MODIFIER|LOC113787178|gene-LOC113787178|gene…
NC_021160.1	2940675	+	lncRNA	C	T	0/0	1/1	intragenic_variant [MODIFIER], non_coding_transcript_exon_variant [MODIFIER]	LOC113787178	70	LOC113787178	uncharacterized LOC113787178	ncRNA	1904.42	PASS	AC=2;AF=0.500;AN=4;ANN=T|upstream_gene_variant|MODIFIER|exon-XM_004485801.3-1|GENE_exon-XM_004485801.3-1|transcript|rna-XM_004485801.3|protein_coding||c.-3223G>A|||||3079|,T|downstream_gene_variant|MODIFIER|LOC101490634|gene-LOC101490634|transcript|XM_004485801.3|protein_coding||c.*7921C>T|||||3079|WARNING_TRANSCRIPT_NO_START_CODON,T|intragenic_variant|MODIFIER|LOC113787178|gene-LOC113787178|gene…
NC_021160.1	2940704	+	lncRNA	C	T	0/0	1/1	intragenic_variant [MODIFIER], non_coding_transcript_exon_variant [MODIFIER]	LOC113787178	70	LOC113787178	uncharacterized LOC113787178	ncRNA	1132.42	PASS	AC=2;AF=0.500;AN=4;ANN=T|upstream_gene_variant|MODIFIER|exon-XM_004485801.3-1|GENE_exon-XM_004485801.3-1|transcript|rna-XM_004485801.3|protein_coding||c.-3252G>A|||||3108|,T|downstream_gene_variant|MODIFIER|LOC101490634|gene-LOC101490634|transcript|XM_004485801.3|protein_coding||c.*7950C>T|||||3108|WARNING_TRANSCRIPT_NO_START_CODON,T|intragenic_variant|MODIFIER|LOC113787178|gene-LOC113787178|gene…
NC_021160.1	2940732	+	lncRNA	C	T	0/0	1/1	intragenic_variant [MODIFIER], non_coding_transcript_exon_variant [MODIFIER]	LOC113787178	70	LOC113787178	uncharacterized LOC113787178	ncRNA	1102.42	PASS	AC=2;AF=0.500;AN=4;ANN=T|upstream_gene_variant|MODIFIER|exon-XM_004485801.3-1|GENE_exon-XM_004485801.3-1|transcript|rna-XM_004485801.3|protein_coding||c.-3280G>A|||||3136|,T|downstream_gene_variant|MODIFIER|LOC101490634|gene-LOC101490634|transcript|XM_004485801.3|protein_coding||c.*7978C>T|||||3136|WARNING_TRANSCRIPT_NO_START_CODON,T|intragenic_variant|MODIFIER|LOC113787178|gene-LOC113787178|gene…
NC_021160.1	2940760	+	lncRNA	T	C	0/0	1/1	intragenic_variant [MODIFIER], non_coding_transcript_exon_variant [MODIFIER]	LOC113787178	70	LOC113787178	uncharacterized LOC113787178	ncRNA	2222.42	PASS	AC=2;AF=0.500;AN=4;ANN=C|upstream_gene_variant|MODIFIER|exon-XM_004485801.3-1|GENE_exon-XM_004485801.3-1|transcript|rna-XM_004485801.3|protein_coding||c.-3308A>G|||||3164|,C|downstream_gene_variant|MODIFIER|LOC101490634|gene-LOC101490634|transcript|XM_004485801.3|protein_coding||c.*8006T>C|||||3164|WARNING_TRANSCRIPT_NO_START_CODON,C|intragenic_variant|MODIFIER|LOC113787178|gene-LOC113787178|gene…
NC_021160.1	2940775	+	lncRNA	T	G	0/0	1/1	intragenic_variant [MODIFIER], non_coding_transcript_exon_variant [MODIFIER]	LOC113787178	70	LOC113787178	uncharacterized LOC113787178	ncRNA	2579.42	PASS	AC=2;AF=0.500;AN=4;ANN=G|upstream_gene_variant|MODIFIER|exon-XM_004485801.3-1|GENE_exon-XM_004485801.3-1|transcript|rna-XM_004485801.3|protein_coding||c.-3323A>C|||||3179|,G|downstream_gene_variant|MODIFIER|LOC101490634|gene-LOC101490634|transcript|XM_004485801.3|protein_coding||c.*8021T>G|||||3179|WARNING_TRANSCRIPT_NO_START_CODON,G|intragenic_variant|MODIFIER|LOC113787178|gene-LOC113787178|gene…
NC_021160.1	2940790	+	lncRNA	C	CAAAAA	0/0	1/1	intragenic_variant [MODIFIER], non_coding_transcript_exon_variant [MODIFIER]	LOC113787178	70	LOC113787178	uncharacterized LOC113787178	ncRNA	2476.38	PASS	AC=2;AF=0.500;AN=4;ANN=CAAAAA|upstream_gene_variant|MODIFIER|exon-XM_004485801.3-1|GENE_exon-XM_004485801.3-1|transcript|rna-XM_004485801.3|protein_coding||c.-3343_-3339dupTTTTT|||||3195|,CAAAAA|downstream_gene_variant|MODIFIER|LOC101490634|gene-LOC101490634|transcript|XM_004485801.3|protein_coding||c.*8036_*8037insAAAAA|||||3195|WARNING_TRANSCRIPT_NO_START_CODON,CAAAAA|intragenic_variant|MODIFIE…
NC_021160.1	2940840	+	lncRNA	C	A	0/0	1/1	intragenic_variant [MODIFIER], non_coding_transcript_exon_variant [MODIFIER]	LOC113787178	70	LOC113787178	uncharacterized LOC113787178	ncRNA	1582.42	PASS	AC=2;AF=0.500;AN=4;ANN=A|upstream_gene_variant|MODIFIER|exon-XM_004485801.3-1|GENE_exon-XM_004485801.3-1|transcript|rna-XM_004485801.3|protein_coding||c.-3388G>T|||||3244|,A|downstream_gene_variant|MODIFIER|LOC101490634|gene-LOC101490634|transcript|XM_004485801.3|protein_coding||c.*8086C>A|||||3244|WARNING_TRANSCRIPT_NO_START_CODON,A|intragenic_variant|MODIFIER|LOC113787178|gene-LOC113787178|gene…
NC_021160.1	2940888	+	lncRNA	G	T	0/0	1/1	intragenic_variant [MODIFIER], non_coding_transcript_exon_variant [MODIFIER]	LOC113787178	70	LOC113787178	uncharacterized LOC113787178	ncRNA	1712.42	PASS	AC=2;AF=0.500;AN=4;ANN=T|upstream_gene_variant|MODIFIER|exon-XM_004485801.3-1|GENE_exon-XM_004485801.3-1|transcript|rna-XM_004485801.3|protein_coding||c.-3436C>A|||||3292|,T|downstream_gene_variant|MODIFIER|LOC101490634|gene-LOC101490634|transcript|XM_004485801.3|protein_coding||c.*8134G>T|||||3292|WARNING_TRANSCRIPT_NO_START_CODON,T|intragenic_variant|MODIFIER|LOC113787178|gene-LOC113787178|gene…
NC_021160.1	2940909	+	lncRNA	A	G	0/0	1/1	intragenic_variant [MODIFIER], non_coding_transcript_exon_variant [MODIFIER]	LOC113787178	70	LOC113787178	uncharacterized LOC113787178	ncRNA	1493.42	PASS	AC=2;AF=0.500;AN=4;ANN=G|upstream_gene_variant|MODIFIER|exon-XM_004485801.3-1|GENE_exon-XM_004485801.3-1|transcript|rna-XM_004485801.3|protein_coding||c.-3457T>C|||||3313|,G|downstream_gene_variant|MODIFIER|LOC101490634|gene-LOC101490634|transcript|XM_004485801.3|protein_coding||c.*8155A>G|||||3313|WARNING_TRANSCRIPT_NO_START_CODON,G|intragenic_variant|MODIFIER|LOC113787178|gene-LOC113787178|gene…
NC_021160.1	2940955	+	lncRNA	T	G	0/0	1/1	intragenic_variant [MODIFIER], non_coding_transcript_exon_variant [MODIFIER]	LOC113787178	70	LOC113787178	uncharacterized LOC113787178	ncRNA	1480.42	PASS	AC=2;AF=0.500;AN=4;ANN=G|upstream_gene_variant|MODIFIER|exon-XM_004485801.3-1|GENE_exon-XM_004485801.3-1|transcript|rna-XM_004485801.3|protein_coding||c.-3503A>C|||||3359|,G|downstream_gene_variant|MODIFIER|LOC101490634|gene-LOC101490634|transcript|XM_004485801.3|protein_coding||c.*8201T>G|||||3359|WARNING_TRANSCRIPT_NO_START_CODON,G|intragenic_variant|MODIFIER|LOC113787178|gene-LOC113787178|gene…
NC_021160.1	2941019	+	lncRNA	T	C	0/0	1/1	intragenic_variant [MODIFIER], intron_variant [MODIFIER]	LOC113787178	70	LOC113787178	uncharacterized LOC113787178	ncRNA	1449.42	PASS	AC=2;AF=0.500;AN=4;ANN=C|upstream_gene_variant|MODIFIER|exon-XM_004485801.3-1|GENE_exon-XM_004485801.3-1|transcript|rna-XM_004485801.3|protein_coding||c.-3567A>G|||||3423|,C|downstream_gene_variant|MODIFIER|LOC101490634|gene-LOC101490634|transcript|XM_004485801.3|protein_coding||c.*8265T>C|||||3423|WARNING_TRANSCRIPT_NO_START_CODON,C|intron_variant|MODIFIER|exon-XR_003473638.1-1|GENE_exon-XR_0034…
NC_021160.1	2941070	+	lncRNA	T	C	0/0	1/1	intragenic_variant [MODIFIER], intron_variant [MODIFIER]	LOC113787178	70	LOC113787178	uncharacterized LOC113787178	ncRNA	1096.42	PASS	AC=2;AF=0.500;AN=4;ANN=C|upstream_gene_variant|MODIFIER|exon-XM_004485801.3-1|GENE_exon-XM_004485801.3-1|transcript|rna-XM_004485801.3|protein_coding||c.-3618A>G|||||3474|,C|downstream_gene_variant|MODIFIER|LOC101490634|gene-LOC101490634|transcript|XM_004485801.3|protein_coding||c.*8316T>C|||||3474|WARNING_TRANSCRIPT_NO_START_CODON,C|intron_variant|MODIFIER|exon-XR_003473638.1-1|GENE_exon-XR_0034…
NC_021160.1	2941082	+	lncRNA	ATAGT	A	0/0	1/1	intragenic_variant [MODIFIER], intron_variant [MODIFIER]	LOC113787178	70	LOC113787178	uncharacterized LOC113787178	ncRNA	2007.38	PASS	AC=2;AF=0.500;AN=4;ANN=A|upstream_gene_variant|MODIFIER|exon-XM_004485801.3-1|GENE_exon-XM_004485801.3-1|transcript|rna-XM_004485801.3|protein_coding||c.-3634_-3631delACTA|||||3487|,A|downstream_gene_variant|MODIFIER|LOC101490634|gene-LOC101490634|transcript|XM_004485801.3|protein_coding||c.*8329_*8332delTAGT|||||3487|WARNING_TRANSCRIPT_NO_START_CODON,A|intron_variant|MODIFIER|exon-XR_003473638.1…
NC_021160.1	2941097	+	lncRNA	G	T	0/0	1/1	intragenic_variant [MODIFIER], intron_variant [MODIFIER]	LOC113787178	70	LOC113787178	uncharacterized LOC113787178	ncRNA	1161.42	PASS	AC=2;AF=0.500;AN=4;ANN=T|upstream_gene_variant|MODIFIER|exon-XM_004485801.3-1|GENE_exon-XM_004485801.3-1|transcript|rna-XM_004485801.3|protein_coding||c.-3645C>A|||||3501|,T|downstream_gene_variant|MODIFIER|LOC101490634|gene-LOC101490634|transcript|XM_004485801.3|protein_coding||c.*8343G>T|||||3501|WARNING_TRANSCRIPT_NO_START_CODON,T|intron_variant|MODIFIER|exon-XR_003473638.1-1|GENE_exon-XR_0034…
NC_021160.1	2941110	+	lncRNA	G	T	0/0	1/1	intragenic_variant [MODIFIER], intron_variant [MODIFIER]	LOC113787178	70	LOC113787178	uncharacterized LOC113787178	ncRNA	969.42	PASS	AC=2;AF=0.500;AN=4;ANN=T|upstream_gene_variant|MODIFIER|exon-XM_004485801.3-1|GENE_exon-XM_004485801.3-1|transcript|rna-XM_004485801.3|protein_coding||c.-3658C>A|||||3514|,T|downstream_gene_variant|MODIFIER|LOC101490634|gene-LOC101490634|transcript|XM_004485801.3|protein_coding||c.*8356G>T|||||3514|WARNING_TRANSCRIPT_NO_START_CODON,T|intron_variant|MODIFIER|exon-XR_003473638.1-1|GENE_exon-XR_0034…
NC_021160.1	2941132	+	lncRNA	C	T	0/0	1/1	intragenic_variant [MODIFIER], intron_variant [MODIFIER]	LOC113787178	70	LOC113787178	uncharacterized LOC113787178	ncRNA	984.42	PASS	AC=2;AF=0.500;AN=4;ANN=T|upstream_gene_variant|MODIFIER|exon-XM_004485801.3-1|GENE_exon-XM_004485801.3-1|transcript|rna-XM_004485801.3|protein_coding||c.-3680G>A|||||3536|,T|downstream_gene_variant|MODIFIER|LOC101490634|gene-LOC101490634|transcript|XM_004485801.3|protein_coding||c.*8378C>T|||||3536|WARNING_TRANSCRIPT_NO_START_CODON,T|intron_variant|MODIFIER|exon-XR_003473638.1-1|GENE_exon-XR_0034…
NC_021160.1	2941189	+	lncRNA	G	T	0/0	1/1	intragenic_variant [MODIFIER], intron_variant [MODIFIER]	LOC113787178	70	LOC113787178	uncharacterized LOC113787178	ncRNA	1674.42	PASS	AC=2;AF=0.500;AN=4;ANN=T|upstream_gene_variant|MODIFIER|exon-XM_004485801.3-1|GENE_exon-XM_004485801.3-1|transcript|rna-XM_004485801.3|protein_coding||c.-3737C>A|||||3593|,T|downstream_gene_variant|MODIFIER|LOC101490634|gene-LOC101490634|transcript|XM_004485801.3|protein_coding||c.*8435G>T|||||3593|WARNING_TRANSCRIPT_NO_START_CODON,T|intron_variant|MODIFIER|exon-XR_003473638.1-1|GENE_exon-XR_0034…
NC_021160.1	2941198	+	lncRNA	C	G	0/0	1/1	intragenic_variant [MODIFIER], intron_variant [MODIFIER]	LOC113787178	70	LOC113787178	uncharacterized LOC113787178	ncRNA	1674.42	PASS	AC=2;AF=0.500;AN=4;ANN=G|upstream_gene_variant|MODIFIER|exon-XM_004485801.3-1|GENE_exon-XM_004485801.3-1|transcript|rna-XM_004485801.3|protein_coding||c.-3746G>C|||||3602|,G|downstream_gene_variant|MODIFIER|LOC101490634|gene-LOC101490634|transcript|XM_004485801.3|protein_coding||c.*8444C>G|||||3602|WARNING_TRANSCRIPT_NO_START_CODON,G|intron_variant|MODIFIER|exon-XR_003473638.1-1|GENE_exon-XR_0034…
NC_021160.1	2941201	+	lncRNA	G	A	0/0	1/1	intragenic_variant [MODIFIER], intron_variant [MODIFIER]	LOC113787178	70	LOC113787178	uncharacterized LOC113787178	ncRNA	1674.42	PASS	AC=2;AF=0.500;AN=4;ANN=A|upstream_gene_variant|MODIFIER|exon-XM_004485801.3-1|GENE_exon-XM_004485801.3-1|transcript|rna-XM_004485801.3|protein_coding||c.-3749C>T|||||3605|,A|downstream_gene_variant|MODIFIER|LOC101490634|gene-LOC101490634|transcript|XM_004485801.3|protein_coding||c.*8447G>A|||||3605|WARNING_TRANSCRIPT_NO_START_CODON,A|intron_variant|MODIFIER|exon-XR_003473638.1-1|GENE_exon-XR_0034…
NC_021160.1	2941228	+	lncRNA	A	G	0/0	1/1	intragenic_variant [MODIFIER], intron_variant [MODIFIER]	LOC113787178	70	LOC113787178	uncharacterized LOC113787178	ncRNA	926.42	PASS	AC=2;AF=0.500;AN=4;ANN=G|upstream_gene_variant|MODIFIER|exon-XM_004485801.3-1|GENE_exon-XM_004485801.3-1|transcript|rna-XM_004485801.3|protein_coding||c.-3776T>C|||||3632|,G|downstream_gene_variant|MODIFIER|LOC101490634|gene-LOC101490634|transcript|XM_004485801.3|protein_coding||c.*8474A>G|||||3632|WARNING_TRANSCRIPT_NO_START_CODON,G|intron_variant|MODIFIER|exon-XR_003473638.1-1|GENE_exon-XR_0034…
NC_021160.1	2941265	+	lncRNA	T	C	0/0	1/1	intragenic_variant [MODIFIER], intron_variant [MODIFIER]	LOC113787178	70	LOC113787178	uncharacterized LOC113787178	ncRNA	723.42	PASS	AC=2;AF=0.500;AN=4;ANN=C|upstream_gene_variant|MODIFIER|exon-XM_004485801.3-1|GENE_exon-XM_004485801.3-1|transcript|rna-XM_004485801.3|protein_coding||c.-3813A>G|||||3669|,C|downstream_gene_variant|MODIFIER|LOC101490634|gene-LOC101490634|transcript|XM_004485801.3|protein_coding||c.*8511T>C|||||3669|WARNING_TRANSCRIPT_NO_START_CODON,C|intron_variant|MODIFIER|exon-XR_003473638.1-1|GENE_exon-XR_0034…
NC_021160.1	2941362	+	lncRNA	G	C	0/0	1/1	intragenic_variant [MODIFIER], intron_variant [MODIFIER]	LOC113787178	70	LOC113787178	uncharacterized LOC113787178	ncRNA	974.42	PASS	AC=2;AF=0.500;AN=4;ANN=C|upstream_gene_variant|MODIFIER|exon-XM_004485801.3-1|GENE_exon-XM_004485801.3-1|transcript|rna-XM_004485801.3|protein_coding||c.-3910C>G|||||3766|,C|downstream_gene_variant|MODIFIER|LOC101490634|gene-LOC101490634|transcript|XM_004485801.3|protein_coding||c.*8608G>C|||||3766|WARNING_TRANSCRIPT_NO_START_CODON,C|intron_variant|MODIFIER|exon-XR_003473638.1-1|GENE_exon-XR_0034…
NC_021160.1	2941402	+	lncRNA	C	A	0/0	1/1	intragenic_variant [MODIFIER], intron_variant [MODIFIER]	LOC113787178	70	LOC113787178	uncharacterized LOC113787178	ncRNA	2067.42	PASS	AC=2;AF=0.500;AN=4;ANN=A|upstream_gene_variant|MODIFIER|exon-XM_004485801.3-1|GENE_exon-XM_004485801.3-1|transcript|rna-XM_004485801.3|protein_coding||c.-3950G>T|||||3806|,A|downstream_gene_variant|MODIFIER|LOC101490634|gene-LOC101490634|transcript|XM_004485801.3|protein_coding||c.*8648C>A|||||3806|WARNING_TRANSCRIPT_NO_START_CODON,A|intron_variant|MODIFIER|exon-XR_003473638.1-1|GENE_exon-XR_0034…
NC_021160.1	2941422	+	lncRNA	G	A	0/0	1/1	intragenic_variant [MODIFIER], intron_variant [MODIFIER]	LOC113787178	70	LOC113787178	uncharacterized LOC113787178	ncRNA	2267.42	PASS	AC=2;AF=0.500;AN=4;ANN=A|upstream_gene_variant|MODIFIER|exon-XM_004485801.3-1|GENE_exon-XM_004485801.3-1|transcript|rna-XM_004485801.3|protein_coding||c.-3970C>T|||||3826|,A|downstream_gene_variant|MODIFIER|LOC101490634|gene-LOC101490634|transcript|XM_004485801.3|protein_coding||c.*8668G>A|||||3826|WARNING_TRANSCRIPT_NO_START_CODON,A|intron_variant|MODIFIER|exon-XR_003473638.1-1|GENE_exon-XR_0034…
NC_021160.1	2941429	+	lncRNA	C	T	0/0	1/1	intragenic_variant [MODIFIER], intron_variant [MODIFIER]	LOC113787178	70	LOC113787178	uncharacterized LOC113787178	ncRNA	2440.42	PASS	AC=2;AF=0.500;AN=4;ANN=T|upstream_gene_variant|MODIFIER|exon-XM_004485801.3-1|GENE_exon-XM_004485801.3-1|transcript|rna-XM_004485801.3|protein_coding||c.-3977G>A|||||3833|,T|downstream_gene_variant|MODIFIER|LOC101490634|gene-LOC101490634|transcript|XM_004485801.3|protein_coding||c.*8675C>T|||||3833|WARNING_TRANSCRIPT_NO_START_CODON,T|intron_variant|MODIFIER|exon-XR_003473638.1-1|GENE_exon-XR_0034…
NC_021160.1	2941431	+	lncRNA	G	A	0/0	1/1	intragenic_variant [MODIFIER], intron_variant [MODIFIER]	LOC113787178	70	LOC113787178	uncharacterized LOC113787178	ncRNA	2440.42	PASS	AC=2;AF=0.500;AN=4;ANN=A|upstream_gene_variant|MODIFIER|exon-XM_004485801.3-1|GENE_exon-XM_004485801.3-1|transcript|rna-XM_004485801.3|protein_coding||c.-3979C>T|||||3835|,A|downstream_gene_variant|MODIFIER|LOC101490634|gene-LOC101490634|transcript|XM_004485801.3|protein_coding||c.*8677G>A|||||3835|WARNING_TRANSCRIPT_NO_START_CODON,A|intron_variant|MODIFIER|exon-XR_003473638.1-1|GENE_exon-XR_0034…
NC_021160.1	2941465	+	lncRNA	T	C	0/0	1/1	intragenic_variant [MODIFIER], intron_variant [MODIFIER]	LOC113787178	70	LOC113787178	uncharacterized LOC113787178	ncRNA	2236.42	PASS	AC=2;AF=0.500;AN=4;ANN=C|upstream_gene_variant|MODIFIER|exon-XM_004485801.3-1|GENE_exon-XM_004485801.3-1|transcript|rna-XM_004485801.3|protein_coding||c.-4013A>G|||||3869|,C|downstream_gene_variant|MODIFIER|LOC101490634|gene-LOC101490634|transcript|XM_004485801.3|protein_coding||c.*8711T>C|||||3869|WARNING_TRANSCRIPT_NO_START_CODON,C|intron_variant|MODIFIER|exon-XR_003473638.1-1|GENE_exon-XR_0034…
NC_021160.1	2941468	+	lncRNA	G	T	0/0	1/1	intragenic_variant [MODIFIER], intron_variant [MODIFIER]	LOC113787178	70	LOC113787178	uncharacterized LOC113787178	ncRNA	2236.42	PASS	AC=2;AF=0.500;AN=4;ANN=T|upstream_gene_variant|MODIFIER|exon-XM_004485801.3-1|GENE_exon-XM_004485801.3-1|transcript|rna-XM_004485801.3|protein_coding||c.-4016C>A|||||3872|,T|downstream_gene_variant|MODIFIER|LOC101490634|gene-LOC101490634|transcript|XM_004485801.3|protein_coding||c.*8714G>T|||||3872|WARNING_TRANSCRIPT_NO_START_CODON,T|intron_variant|MODIFIER|exon-XR_003473638.1-1|GENE_exon-XR_0034…
NC_021160.1	2941527	+	lncRNA	T	C	0/0	1/1	intragenic_variant [MODIFIER], intron_variant [MODIFIER]	LOC113787178	70	LOC113787178	uncharacterized LOC113787178	ncRNA	2623.42	PASS	AC=2;AF=0.500;AN=4;ANN=C|upstream_gene_variant|MODIFIER|exon-XM_004485801.3-1|GENE_exon-XM_004485801.3-1|transcript|rna-XM_004485801.3|protein_coding||c.-4075A>G|||||3931|,C|downstream_gene_variant|MODIFIER|LOC101490634|gene-LOC101490634|transcript|XM_004485801.3|protein_coding||c.*8773T>C|||||3931|WARNING_TRANSCRIPT_NO_START_CODON,C|intron_variant|MODIFIER|exon-XR_003473638.1-1|GENE_exon-XR_0034…
NC_021160.1	2941533	+	lncRNA	T	C	0/0	1/1	intragenic_variant [MODIFIER], intron_variant [MODIFIER]	LOC113787178	70	LOC113787178	uncharacterized LOC113787178	ncRNA	2643.42	PASS	AC=2;AF=0.500;AN=4;ANN=C|upstream_gene_variant|MODIFIER|exon-XM_004485801.3-1|GENE_exon-XM_004485801.3-1|transcript|rna-XM_004485801.3|protein_coding||c.-4081A>G|||||3937|,C|downstream_gene_variant|MODIFIER|LOC101490634|gene-LOC101490634|transcript|XM_004485801.3|protein_coding||c.*8779T>C|||||3937|WARNING_TRANSCRIPT_NO_START_CODON,C|intron_variant|MODIFIER|exon-XR_003473638.1-1|GENE_exon-XR_0034…
NC_021160.1	2941545	+	lncRNA	G	A	0/0	1/1	intragenic_variant [MODIFIER], intron_variant [MODIFIER]	LOC113787178	70	LOC113787178	uncharacterized LOC113787178	ncRNA	2570.42	PASS	AC=2;AF=0.500;AN=4;ANN=A|upstream_gene_variant|MODIFIER|exon-XM_004485801.3-1|GENE_exon-XM_004485801.3-1|transcript|rna-XM_004485801.3|protein_coding||c.-4093C>T|||||3949|,A|downstream_gene_variant|MODIFIER|LOC101490634|gene-LOC101490634|transcript|XM_004485801.3|protein_coding||c.*8791G>A|||||3949|WARNING_TRANSCRIPT_NO_START_CODON,A|intron_variant|MODIFIER|exon-XR_003473638.1-1|GENE_exon-XR_0034…
NC_021160.1	2941595	+	lncRNA	C	G	0/0	1/1	intragenic_variant [MODIFIER], intron_variant [MODIFIER]	LOC113787178	70	LOC113787178	uncharacterized LOC113787178	ncRNA	1413.42	PASS	AC=2;AF=0.500;AN=4;ANN=G|upstream_gene_variant|MODIFIER|exon-XM_004485801.3-1|GENE_exon-XM_004485801.3-1|transcript|rna-XM_004485801.3|protein_coding||c.-4143G>C|||||3999|,G|downstream_gene_variant|MODIFIER|LOC101490634|gene-LOC101490634|transcript|XM_004485801.3|protein_coding||c.*8841C>G|||||3999|WARNING_TRANSCRIPT_NO_START_CODON,G|intron_variant|MODIFIER|exon-XR_003473638.1-1|GENE_exon-XR_0034…
NC_021160.1	2941680	+	lncRNA	T	A	0/0	1/1	intragenic_variant [MODIFIER], intron_variant [MODIFIER]	LOC113787178	70	LOC113787178	uncharacterized LOC113787178	ncRNA	1270.42	PASS	AC=2;AF=0.500;AN=4;ANN=A|upstream_gene_variant|MODIFIER|exon-XM_004485801.3-1|GENE_exon-XM_004485801.3-1|transcript|rna-XM_004485801.3|protein_coding||c.-4228A>T|||||4084|,A|downstream_gene_variant|MODIFIER|LOC101490634|gene-LOC101490634|transcript|XM_004485801.3|protein_coding||c.*8926T>A|||||4084|WARNING_TRANSCRIPT_NO_START_CODON,A|intron_variant|MODIFIER|exon-XR_003473638.1-1|GENE_exon-XR_0034…
NC_021160.1	2941691	+	lncRNA	G	T	0/0	1/1	intragenic_variant [MODIFIER], intron_variant [MODIFIER]	LOC113787178	70	LOC113787178	uncharacterized LOC113787178	ncRNA	1186.42	PASS	AC=2;AF=0.500;AN=4;ANN=T|upstream_gene_variant|MODIFIER|exon-XM_004485801.3-1|GENE_exon-XM_004485801.3-1|transcript|rna-XM_004485801.3|protein_coding||c.-4239C>A|||||4095|,T|downstream_gene_variant|MODIFIER|LOC101490634|gene-LOC101490634|transcript|XM_004485801.3|protein_coding||c.*8937G>T|||||4095|WARNING_TRANSCRIPT_NO_START_CODON,T|intron_variant|MODIFIER|exon-XR_003473638.1-1|GENE_exon-XR_0034…
NC_021160.1	2941711	+	lncRNA	C	A	0/0	1/1	intragenic_variant [MODIFIER], intron_variant [MODIFIER]	LOC113787178	70	LOC113787178	uncharacterized LOC113787178	ncRNA	1060.42	PASS	AC=2;AF=0.500;AN=4;ANN=A|upstream_gene_variant|MODIFIER|exon-XM_004485801.3-1|GENE_exon-XM_004485801.3-1|transcript|rna-XM_004485801.3|protein_coding||c.-4259G>T|||||4115|,A|downstream_gene_variant|MODIFIER|LOC101490634|gene-LOC101490634|transcript|XM_004485801.3|protein_coding||c.*8957C>A|||||4115|WARNING_TRANSCRIPT_NO_START_CODON,A|intron_variant|MODIFIER|exon-XR_003473638.1-1|GENE_exon-XR_0034…
NC_021160.1	2941737	+	lncRNA	C	T	0/0	1/1	intragenic_variant [MODIFIER], intron_variant [MODIFIER]	LOC113787178	70	LOC113787178	uncharacterized LOC113787178	ncRNA	791.42	PASS	AC=2;AF=0.500;AN=4;ANN=T|upstream_gene_variant|MODIFIER|exon-XM_004485801.3-1|GENE_exon-XM_004485801.3-1|transcript|rna-XM_004485801.3|protein_coding||c.-4285G>A|||||4141|,T|downstream_gene_variant|MODIFIER|LOC101490634|gene-LOC101490634|transcript|XM_004485801.3|protein_coding||c.*8983C>T|||||4141|WARNING_TRANSCRIPT_NO_START_CODON,T|intron_variant|MODIFIER|exon-XR_003473638.1-1|GENE_exon-XR_0034…
NC_021160.1	2941765	+	lncRNA	C	T	0/0	1/1	intragenic_variant [MODIFIER], intron_variant [MODIFIER]	LOC113787178	70	LOC113787178	uncharacterized LOC113787178	ncRNA	988.42	mrd30	AC=2;AF=0.500;AN=4;ANN=T|upstream_gene_variant|MODIFIER|exon-XM_004485801.3-1|GENE_exon-XM_004485801.3-1|transcript|rna-XM_004485801.3|protein_coding||c.-4313G>A|||||4169|,T|downstream_gene_variant|MODIFIER|LOC101490634|gene-LOC101490634|transcript|XM_004485801.3|protein_coding||c.*9011C>T|||||4169|WARNING_TRANSCRIPT_NO_START_CODON,T|intron_variant|MODIFIER|exon-XR_003473638.1-1|GENE_exon-XR_0034…
NC_021160.1	2941771	+	lncRNA	T	G	0/0	1/1	intragenic_variant [MODIFIER], intron_variant [MODIFIER]	LOC113787178	70	LOC113787178	uncharacterized LOC113787178	ncRNA	910.42	mrd30	AC=2;AF=0.500;AN=4;ANN=G|upstream_gene_variant|MODIFIER|exon-XM_004485801.3-1|GENE_exon-XM_004485801.3-1|transcript|rna-XM_004485801.3|protein_coding||c.-4319A>C|||||4175|,G|downstream_gene_variant|MODIFIER|LOC101490634|gene-LOC101490634|transcript|XM_004485801.3|protein_coding||c.*9017T>G|||||4175|WARNING_TRANSCRIPT_NO_START_CODON,G|intron_variant|MODIFIER|exon-XR_003473638.1-1|GENE_exon-XR_0034…
NC_021160.1	2941919	+	lncRNA	C	T	0/0	1/1	intragenic_variant [MODIFIER], non_coding_transcript_exon_variant [MODIFIER]	LOC113787178	70	LOC113787178	uncharacterized LOC113787178	ncRNA	1027.42	mrd30	AC=2;AF=0.500;AN=4;ANN=T|upstream_gene_variant|MODIFIER|exon-XM_004485801.3-1|GENE_exon-XM_004485801.3-1|transcript|rna-XM_004485801.3|protein_coding||c.-4467G>A|||||4323|,T|downstream_gene_variant|MODIFIER|LOC101490634|gene-LOC101490634|transcript|XM_004485801.3|protein_coding||c.*9165C>T|||||4323|WARNING_TRANSCRIPT_NO_START_CODON,T|intragenic_variant|MODIFIER|LOC113787178|gene-LOC113787178|gene…
NC_021160.1	2941935	+	lncRNA	G	A	0/0	1/1	intragenic_variant [MODIFIER], non_coding_transcript_exon_variant [MODIFIER]	LOC113787178	70	LOC113787178	uncharacterized LOC113787178	ncRNA	1154.42	PASS	AC=2;AF=0.500;AN=4;ANN=A|upstream_gene_variant|MODIFIER|exon-XM_004485801.3-1|GENE_exon-XM_004485801.3-1|transcript|rna-XM_004485801.3|protein_coding||c.-4483C>T|||||4339|,A|downstream_gene_variant|MODIFIER|LOC101490634|gene-LOC101490634|transcript|XM_004485801.3|protein_coding||c.*9181G>A|||||4339|WARNING_TRANSCRIPT_NO_START_CODON,A|intragenic_variant|MODIFIER|LOC113787178|gene-LOC113787178|gene…
NC_021160.1	2941972	+	lncRNA	C	T	0/0	1/1	intragenic_variant [MODIFIER], non_coding_transcript_exon_variant [MODIFIER]	LOC113787178	70	LOC113787178	uncharacterized LOC113787178	ncRNA	882.42	PASS	AC=2;AF=0.500;AN=4;ANN=T|upstream_gene_variant|MODIFIER|exon-XM_004485801.3-1|GENE_exon-XM_004485801.3-1|transcript|rna-XM_004485801.3|protein_coding||c.-4520G>A|||||4376|,T|downstream_gene_variant|MODIFIER|LOC101490634|gene-LOC101490634|transcript|XM_004485801.3|protein_coding||c.*9218C>T|||||4376|WARNING_TRANSCRIPT_NO_START_CODON,T|intragenic_variant|MODIFIER|LOC113787178|gene-LOC113787178|gene…
NC_021160.1	2942050	+	lncRNA	T	A	0/0	1/1	intragenic_variant [MODIFIER], non_coding_transcript_exon_variant [MODIFIER]	LOC113787178	70	LOC113787178	uncharacterized LOC113787178	ncRNA	1105.42	PASS	AC=2;AF=0.500;AN=4;ANN=A|upstream_gene_variant|MODIFIER|exon-XM_004485801.3-1|GENE_exon-XM_004485801.3-1|transcript|rna-XM_004485801.3|protein_coding||c.-4598A>T|||||4454|,A|downstream_gene_variant|MODIFIER|LOC101490634|gene-LOC101490634|transcript|XM_004485801.3|protein_coding||c.*9296T>A|||||4454|WARNING_TRANSCRIPT_NO_START_CODON,A|intragenic_variant|MODIFIER|LOC113787178|gene-LOC113787178|gene…
NC_021160.1	2942085	+	lncRNA	C	T	0/0	1/1	intragenic_variant [MODIFIER], non_coding_transcript_exon_variant [MODIFIER]	LOC113787178	70	LOC113787178	uncharacterized LOC113787178	ncRNA	1844.42	PASS	AC=2;AF=0.500;AN=4;ANN=T|upstream_gene_variant|MODIFIER|exon-XM_004485801.3-1|GENE_exon-XM_004485801.3-1|transcript|rna-XM_004485801.3|protein_coding||c.-4633G>A|||||4489|,T|downstream_gene_variant|MODIFIER|LOC101490634|gene-LOC101490634|transcript|XM_004485801.3|protein_coding||c.*9331C>T|||||4489|WARNING_TRANSCRIPT_NO_START_CODON,T|intragenic_variant|MODIFIER|LOC113787178|gene-LOC113787178|gene…
NC_021160.1	2942094	+	lncRNA	T	C	0/0	1/1	intragenic_variant [MODIFIER], non_coding_transcript_exon_variant [MODIFIER]	LOC113787178	70	LOC113787178	uncharacterized LOC113787178	ncRNA	1867.42	PASS	AC=2;AF=0.500;AN=4;ANN=C|upstream_gene_variant|MODIFIER|exon-XM_004485801.3-1|GENE_exon-XM_004485801.3-1|transcript|rna-XM_004485801.3|protein_coding||c.-4642A>G|||||4498|,C|downstream_gene_variant|MODIFIER|LOC101490634|gene-LOC101490634|transcript|XM_004485801.3|protein_coding||c.*9340T>C|||||4498|WARNING_TRANSCRIPT_NO_START_CODON,C|intragenic_variant|MODIFIER|LOC113787178|gene-LOC113787178|gene…
NC_021160.1	2983528	+	lncRNA	A	G	0/0	1/1	missense_variant [MODERATE], intragenic_variant [MODIFIER], non_coding_transcript_exon_variant [MODIFIER], non_coding_transcript_variant [MODIFIER]	LOC113784254	10	LOC113784254	uncharacterized LOC113784254	ncRNA	917.42	PASS	AC=2;AF=0.500;AN=4;ANN=G|missense_variant|MODERATE|exon-XM_004485806.3-1|GENE_exon-XM_004485806.3-1|transcript|rna-XM_004485806.3|protein_coding|3/5|c.1663T>C|p.Trp555Arg|2264/3627|1663/2718|555/905||,G|upstream_gene_variant|MODIFIER|LOC101491907|gene-LOC101491907|transcript|XM_004485805.3|protein_coding||c.-10027A>G|||||4692|WARNING_TRANSCRIPT_NO_START_CODON,G|downstream_gene_variant|MODIFIER|LO…
NC_021160.1	2983689	+	lncRNA	T	G	0/0	1/1	intragenic_variant [MODIFIER], intron_variant [MODIFIER], non_coding_transcript_variant [MODIFIER]	LOC113784254	10	LOC113784254	uncharacterized LOC113784254	ncRNA	1296.42	PASS	AC=2;AF=0.500;AN=4;ANN=G|upstream_gene_variant|MODIFIER|LOC101491907|gene-LOC101491907|transcript|XM_004485805.3|protein_coding||c.-9866T>G|||||4531|WARNING_TRANSCRIPT_NO_START_CODON,G|downstream_gene_variant|MODIFIER|LOC101491595|gene-LOC101491595|transcript|XM_004485804.3|protein_coding||c.*11691T>G|||||3078|WARNING_TRANSCRIPT_NO_START_CODON,G|downstream_gene_variant|MODIFIER|exon-XM_004485804.…
NC_021160.1	2983732	+	lncRNA	C	G	0/0	1/1	intragenic_variant [MODIFIER], intron_variant [MODIFIER], non_coding_transcript_variant [MODIFIER]	LOC113784254	10	LOC113784254	uncharacterized LOC113784254	ncRNA	1301.42	PASS	AC=2;AF=0.500;AN=4;ANN=G|upstream_gene_variant|MODIFIER|LOC101491907|gene-LOC101491907|transcript|XM_004485805.3|protein_coding||c.-9823C>G|||||4488|WARNING_TRANSCRIPT_NO_START_CODON,G|downstream_gene_variant|MODIFIER|LOC101491595|gene-LOC101491595|transcript|XM_004485804.3|protein_coding||c.*11734C>G|||||3121|WARNING_TRANSCRIPT_NO_START_CODON,G|downstream_gene_variant|MODIFIER|exon-XM_004485804.…
NC_021160.1	2984277	+	lncRNA	A	C	0/0	1/1	missense_variant [MODERATE], intragenic_variant [MODIFIER], intron_variant [MODIFIER], non_coding_transcript_variant [MODIFIER]	LOC113784254	10	LOC113784254	uncharacterized LOC113784254	ncRNA	1188.42	PASS	AC=2;AF=0.500;AN=4;ANN=C|missense_variant|MODERATE|exon-XM_004485806.3-1|GENE_exon-XM_004485806.3-1|transcript|rna-XM_004485806.3|protein_coding|2/5|c.1137T>G|p.Asn379Lys|1738/3627|1137/2718|379/905||,C|upstream_gene_variant|MODIFIER|LOC101491907|gene-LOC101491907|transcript|XM_004485805.3|protein_coding||c.-9278A>C|||||3943|WARNING_TRANSCRIPT_NO_START_CODON,C|downstream_gene_variant|MODIFIER|LOC…
NC_021160.1	2988015	+	lncRNA	C	T	0/0	1/1	intragenic_variant [MODIFIER], intron_variant [MODIFIER]	LOC113784254	10	LOC113784254	uncharacterized LOC113784254	ncRNA	950.42	PASS	AC=2;AF=0.500;AN=4;ANN=T|upstream_gene_variant|MODIFIER|exon-XM_004485806.3-1|GENE_exon-XM_004485806.3-1|transcript|rna-XM_004485806.3|protein_coding||c.-2481G>A|||||1880|,T|upstream_gene_variant|MODIFIER|LOC101491907|gene-LOC101491907|transcript|XM_004485805.3|protein_coding||c.-5540C>T|||||205|WARNING_TRANSCRIPT_NO_START_CODON,T|downstream_gene_variant|MODIFIER|LOC101492454|gene-LOC101492454|tr…
NC_021160.1	2988170	+	lncRNA	T	G	0/0	1/1	intragenic_variant [MODIFIER], intron_variant [MODIFIER]	LOC113784254	10	LOC113784254	uncharacterized LOC113784254	ncRNA	991.42	PASS	AC=2;AF=0.500;AN=4;ANN=G|upstream_gene_variant|MODIFIER|exon-XM_004485806.3-1|GENE_exon-XM_004485806.3-1|transcript|rna-XM_004485806.3|protein_coding||c.-2636A>C|||||2035|,G|upstream_gene_variant|MODIFIER|LOC101491907|gene-LOC101491907|transcript|XM_004485805.3|protein_coding||c.-5385T>G|||||50|WARNING_TRANSCRIPT_NO_START_CODON,G|downstream_gene_variant|MODIFIER|LOC101492454|gene-LOC101492454|tra…
NC_021160.1	2988398	+	lncRNA	A	T	0/0	1/1	3_prime_UTR_variant [MODIFIER], intragenic_variant [MODIFIER], intron_variant [MODIFIER], non_coding_transcript_variant [MODIFIER]	LOC113784254	10	LOC113784254	uncharacterized LOC113784254	ncRNA	1742.42	PASS	AC=2;AF=0.500;AN=4;ANN=T|3_prime_UTR_variant|MODIFIER|exon-XM_004485805.3-1|GENE_exon-XM_004485805.3-1|transcript|rna-XM_004485805.3|protein_coding|5/5|c.*103T>A|||||103|,T|upstream_gene_variant|MODIFIER|exon-XM_004485806.3-1|GENE_exon-XM_004485806.3-1|transcript|rna-XM_004485806.3|protein_coding||c.-2864T>A|||||2263|,T|downstream_gene_variant|MODIFIER|LOC101492454|gene-LOC101492454|transcript|XM…
NC_021160.1	2988460	+	lncRNA	GT	G	0/0	1/1	3_prime_UTR_variant [MODIFIER], intragenic_variant [MODIFIER], intron_variant [MODIFIER], non_coding_transcript_variant [MODIFIER]	LOC113784254	10	LOC113784254	uncharacterized LOC113784254	ncRNA	1778.38	PASS	AC=2;AF=0.500;AN=4;ANN=G|3_prime_UTR_variant|MODIFIER|exon-XM_004485805.3-1|GENE_exon-XM_004485805.3-1|transcript|rna-XM_004485805.3|protein_coding|5/5|c.*40delA|||||40|,G|upstream_gene_variant|MODIFIER|exon-XM_004485806.3-1|GENE_exon-XM_004485806.3-1|transcript|rna-XM_004485806.3|protein_coding||c.-2927delA|||||2326|,G|downstream_gene_variant|MODIFIER|LOC101492454|gene-LOC101492454|transcript|XM…
NC_021160.1	2988609	+	lncRNA	T	C	0/0	1/1	synonymous_variant [LOW], intragenic_variant [MODIFIER], non_coding_transcript_exon_variant [MODIFIER], non_coding_transcript_variant [MODIFIER]	LOC113784254	10	LOC113784254	uncharacterized LOC113784254	ncRNA	1321.42	PASS	AC=2;AF=0.500;AN=4;ANN=C|synonymous_variant|LOW|exon-XM_004485805.3-1|GENE_exon-XM_004485805.3-1|transcript|rna-XM_004485805.3|protein_coding|5/5|c.2613A>G|p.Val871Val|2613/3002|2613/2721|871/906||,C|upstream_gene_variant|MODIFIER|exon-XM_004485806.3-1|GENE_exon-XM_004485806.3-1|transcript|rna-XM_004485806.3|protein_coding||c.-3075A>G|||||2474|,C|downstream_gene_variant|MODIFIER|LOC101492454|gene…
NC_021160.1	2988654	+	lncRNA	T	C	0/0	1/1	synonymous_variant [LOW], intragenic_variant [MODIFIER], non_coding_transcript_exon_variant [MODIFIER], non_coding_transcript_variant [MODIFIER]	LOC113784254	10	LOC113784254	uncharacterized LOC113784254	ncRNA	1260.42	PASS	AC=2;AF=0.500;AN=4;ANN=C|synonymous_variant|LOW|exon-XM_004485805.3-1|GENE_exon-XM_004485805.3-1|transcript|rna-XM_004485805.3|protein_coding|5/5|c.2568A>G|p.Gly856Gly|2568/3002|2568/2721|856/906||,C|upstream_gene_variant|MODIFIER|exon-XM_004485806.3-1|GENE_exon-XM_004485806.3-1|transcript|rna-XM_004485806.3|protein_coding||c.-3120A>G|||||2519|,C|downstream_gene_variant|MODIFIER|LOC101492454|gene…
NC_021160.1	3024551	+	tRNA	G	A	1/1	0/0	synonymous_variant [LOW]	TRNAI-UAU	1	LOC113785282	transfer RNA isoleucine (anticodon UAU)	tRNA	1484.42	PASS	AC=2;AF=0.500;AN=4;ANN=A|synonymous_variant|LOW|TRNAI-UAU|gene-TRNAI-UAU|transcript|rna-TRNAI-UAU|protein_coding|1/1|c.54G>A|p.Glu18Glu|54/74|54/74|18/23||WARNING_TRANSCRIPT_INCOMPLETE,A|upstream_gene_variant|MODIFIER|LOC101493447|gene-LOC101493447|transcript|XM_004485809.3|protein_coding||c.-5602G>A|||||821|WARNING_TRANSCRIPT_NO_START_CODON,A|upstream_gene_variant|MODIFIER|exon-XM_004485809.3-1|…
NC_021160.1	3133832	-	tRNA	G	T	0/0	1/1	missense_variant [MODERATE]	TRNAA-UGC	1	LOC113785355	transfer RNA alanine (anticodon UGC)	tRNA	1388.42	PASS	AC=2;AF=0.500;AN=4;ANN=T|missense_variant|MODERATE|TRNAA-UGC|gene-TRNAA-UGC|transcript|rna-TRNAA-UGC|protein_coding|1/1|c.61C>A|p.Pro21Thr|61/73|61/73|21/23||WARNING_TRANSCRIPT_INCOMPLETE,T|upstream_gene_variant|MODIFIER|LOC101499293|gene-LOC101499293|transcript|XM_004485827.3|protein_coding||c.-1990G>T|||||121|WARNING_TRANSCRIPT_NO_START_CODON,T|upstream_gene_variant|MODIFIER|exon-XM_004485827.3…
NC_021160.1	5375139	+	lncRNA	C	G	0/0	1/1	intragenic_variant [MODIFIER], non_coding_transcript_exon_variant [MODIFIER]	LOC113786782	1	LOC113786782	uncharacterized LOC113786782	ncRNA	1593.42	PASS	AC=2;AF=0.500;AN=4;ANN=G|upstream_gene_variant|MODIFIER|LOC101500367|gene-LOC101500367|transcript|XM_004486099.3|protein_coding||c.-5308C>G|||||2199|WARNING_TRANSCRIPT_NO_START_CODON,G|upstream_gene_variant|MODIFIER|exon-XM_004486099.3-1|GENE_exon-XM_004486099.3-1|transcript|rna-XM_004486099.3|protein_coding||c.-2319C>G|||||2199|,G|downstream_gene_variant|MODIFIER|exon-XM_027330907.1-1|GENE_exon-…
NC_021161.1	6670396	+	lncRNA	G	A	1/1	0/0	intragenic_variant [MODIFIER], intron_variant [MODIFIER]	LOC113785521	1	LOC113785521	uncharacterized LOC113785521	ncRNA	1393.42	PASS	AC=2;AF=0.500;AN=4;ANN=A|intron_variant|MODIFIER|exon-XR_003471651.1-1|GENE_exon-XR_003471651.1-1|transcript|rna-XR_003471651.1|pseudogene|1/1|n.249-336G>A||||||,A|intragenic_variant|MODIFIER|LOC113785521|gene-LOC113785521|gene_variant|gene-LOC113785521|||n.6670396G>A||||||;DP=93;ExcessHet=0.7918;FS=0.000;MLEAC=2;MLEAF=0.500;MQ=59.74;QD=24.45;SOR=0.960;SAL5=2;SAL10=2;SAL15=2;SAL20=2;SAL30=2;SAL40…
NC_021161.1	8763351	+	lncRNA	T	G	0/0	1/1	intragenic_variant [MODIFIER], intron_variant [MODIFIER]	LOC113785422	2	LOC113785422	uncharacterized LOC113785422	ncRNA	1740.42	PASS	AC=2;AF=0.500;AN=4;ANN=G|intron_variant|MODIFIER|exon-XR_003471493.1-1|GENE_exon-XR_003471493.1-1|transcript|rna-XR_003471493.1|pseudogene|1/2|n.361-376T>G||||||,G|intragenic_variant|MODIFIER|LOC113785422|gene-LOC113785422|gene_variant|gene-LOC113785422|||n.8763351T>G||||||;DP=111;ExcessHet=0.7918;FS=0.000;MLEAC=2;MLEAF=0.500;MQ=60.00;QD=23.52;SOR=0.747;SAL5=2;SAL10=2;SAL15=2;SAL20=2;SAL30=2;SAL4…
NC_021161.1	8763724	+	lncRNA	C	T	1/1	0/0	splice_region_variant&intron_variant [LOW], intragenic_variant [MODIFIER]	LOC113785422	2	LOC113785422	uncharacterized LOC113785422	ncRNA	1367.42	PASS	AC=2;AF=0.500;AN=4;ANN=T|splice_region_variant&intron_variant|LOW|exon-XR_003471493.1-1|GENE_exon-XR_003471493.1-1|transcript|rna-XR_003471493.1|pseudogene|1/2|n.361-3C>T||||||,T|intragenic_variant|MODIFIER|LOC113785422|gene-LOC113785422|gene_variant|gene-LOC113785422|||n.8763724C>T||||||;DP=98;ExcessHet=0.7918;FS=0.000;MLEAC=2;MLEAF=0.500;MQ=60.00;QD=24.42;SOR=0.693;SAL5=2;SAL10=2;SAL15=2;SAL20=…
NC_021161.1	11604177	+	lncRNA	G	A	0/0	1/1	splice_donor_variant&intron_variant [HIGH], intragenic_variant [MODIFIER]	LOC105851588	2	LOC105851588	uncharacterized LOC105851588	ncRNA	1830.42	PASS	AC=2;AF=0.500;AN=4;ANN=A|splice_donor_variant&intron_variant|HIGH|exon-XR_001143337.2-1|GENE_exon-XR_001143337.2-1|transcript|rna-XR_001143337.2|pseudogene|2/2|n.385+1G>A||||||,A|upstream_gene_variant|MODIFIER|LOC101508608|gene-LOC101508608|transcript|XM_004489958.3|protein_coding||c.-6894G>A|||||545|WARNING_TRANSCRIPT_NO_START_CODON,A|upstream_gene_variant|MODIFIER|LOC101508608|gene-LOC101508608…
NC_021161.1	11606490	+	lncRNA	C	T	0/0	1/1	intragenic_variant [MODIFIER], intron_variant [MODIFIER], non_coding_transcript_variant [MODIFIER]	LOC105851588	2	LOC105851588	uncharacterized LOC105851588	ncRNA	1491.42	PASS	AC=2;AF=0.500;AN=4;ANN=T|downstream_gene_variant|MODIFIER|LOC101508290|gene-LOC101508290|transcript|XM_004489957.3|protein_coding||c.*7905C>T|||||3585|WARNING_TRANSCRIPT_NO_START_CODON,T|downstream_gene_variant|MODIFIER|exon-XM_004489957.3-1|GENE_exon-XM_004489957.3-1|transcript|rna-XM_004489957.3|protein_coding||c.*3913C>T|||||3585|,T|intron_variant|MODIFIER|exon-XR_001143337.2-1|GENE_exon-XR_00…
NC_021161.1	12257174	+	lncRNA	ACT	A	0/0	1/1	intragenic_variant [MODIFIER], intron_variant [MODIFIER]	LOC101496485	1	LOC101496485	uncharacterized LOC101496485	ncRNA	2891.38	PASS	AC=2;AF=0.500;AN=4;ANN=A|intron_variant|MODIFIER|exon-XR_003471586.1-1|GENE_exon-XR_003471586.1-1|transcript|rna-XR_003471586.1|pseudogene|5/5|n.3182-52_3182-51delCT||||||,A|intron_variant|MODIFIER|exon-XR_189420.3-1|GENE_exon-XR_189420.3-1|transcript|rna-XR_189420.3|pseudogene|4/4|n.3310-52_3310-51delCT||||||,A|intragenic_variant|MODIFIER|LOC101496485|gene-LOC101496485|gene_variant|gene-LOC10149…
NC_021164.1	36131346	-	lncRNA	T	C	1/1	0/0	intragenic_variant [MODIFIER], intron_variant [MODIFIER], non_coding_transcript_exon_variant [MODIFIER]	LOC101493533	2	LOC101493533	uncharacterized LOC101493533	ncRNA	1732.42	PASS	AC=2;AF=0.500;AN=4;ANN=C|intron_variant|MODIFIER|exon-XR_001143970.2-1|GENE_exon-XR_001143970.2-1|transcript|rna-XR_001143970.2|pseudogene|1/3|n.167-875A>G||||||,C|intragenic_variant|MODIFIER|LOC101493533|gene-LOC101493533|gene_variant|gene-LOC101493533|||n.36131346T>C||||||,C|non_coding_transcript_exon_variant|MODIFIER|exon-XR_001143969.2-1|GENE_exon-XR_001143969.2-1|transcript|rna-XR_001143969.…
NC_021164.1	36132395	-	lncRNA	C	T	1/1	0/0	intragenic_variant [MODIFIER], intron_variant [MODIFIER]	LOC101493533	2	LOC101493533	uncharacterized LOC101493533	ncRNA	1152.42	map	AC=2;AF=0.500;AN=4;ANN=T|upstream_gene_variant|MODIFIER|exon-XR_001143969.2-1|GENE_exon-XR_001143969.2-1|transcript|rna-XR_001143969.2|pseudogene||n.-430G>A|||||430|,T|upstream_gene_variant|MODIFIER|exon-XR_003472764.1-1|GENE_exon-XR_003472764.1-1|transcript|rna-XR_003472764.1|pseudogene||n.-417G>A|||||417|,T|upstream_gene_variant|MODIFIER|exon-XR_003472763.1-1|GENE_exon-XR_003472763.1-1|transcri…
NC_021164.1	38401552	-	lncRNA	T	TTC	1/1	0/0	intragenic_variant [MODIFIER], non_coding_transcript_exon_variant [MODIFIER]	LOC113786619	1	LOC113786619	uncharacterized LOC113786619	ncRNA	1914.38	PASS	AC=2;AF=0.500;AN=4;ANN=TTC|upstream_gene_variant|MODIFIER|exon-XM_004501706.3-1|GENE_exon-XM_004501706.3-1|transcript|rna-XM_004501706.3|protein_coding||c.-1973_-1972dupGA|||||1654|,TTC|upstream_gene_variant|MODIFIER|LOC101495140|gene-LOC101495140|transcript|XM_004501708.3|protein_coding||c.-4090_-4089insTC|||||2518|WARNING_TRANSCRIPT_NO_START_CODON,TTC|downstream_gene_variant|MODIFIER|LOC1014942…
NC_021165.1	11434547	-	lncRNA	C	T	0/0	1/1	intragenic_variant [MODIFIER], intron_variant [MODIFIER]	LOC113787128	1	LOC113787128	uncharacterized LOC113787128	ncRNA	1599.42	PASS	AC=2;AF=0.500;AN=4;ANN=T|upstream_gene_variant|MODIFIER|LOC101512006|gene-LOC101512006|transcript|XM_004504448.3|protein_coding||c.-7289C>T|||||4123|WARNING_TRANSCRIPT_NO_START_CODON,T|upstream_gene_variant|MODIFIER|exon-XM_004504448.3-1|GENE_exon-XM_004504448.3-1|transcript|rna-XM_004504448.3|protein_coding||c.-4276C>T|||||4123|,T|intron_variant|MODIFIER|exon-XR_003473426.1-1|GENE_exon-XR_003473…
NC_021165.1	11450775	+	lncRNA	GA	G	0/0	1/1	intragenic_variant [MODIFIER], non_coding_transcript_exon_variant [MODIFIER]	LOC101512330	1	LOC101512330	uncharacterized LOC101512330	ncRNA	1493.38	PASS	AC=2;AF=0.500;AN=4;ANN=G|upstream_gene_variant|MODIFIER|LOC113787221|gene-LOC113787221|transcript|XM_027336144.1|protein_coding||c.-5084delA|||||3762|WARNING_TRANSCRIPT_NO_START_CODON,G|downstream_gene_variant|MODIFIER|exon-XM_027336144.1-1|GENE_exon-XM_027336144.1-1|transcript|rna-XM_027336144.1|protein_coding||c.*3762delT|||||3762|,G|intragenic_variant|MODIFIER|LOC101512330|gene-LOC101512330|ge…
NC_021165.1	56362117	-	lncRNA	ATCAAAGGACAAATATTCCTAAACAATAAAATATTAGACACGTAAAGAAAAAAATGATTGTTTTTACCGAAGGGTATGTGAACTGAACTTCTTCAC	A	0/0	1/1	splice_donor_variant&splice_region_variant&intron_variant&non_coding_transcript_exon_variant [HIGH], intragenic_variant [MODIFIER], non_coding_transcript_exon_variant [MODIFIER]	LOC101492349	1	LOC101492349	uncharacterized LOC101492349	ncRNA	881.38	mrd30	AC=2;AF=0.500;AN=4;ANN=A|splice_donor_variant&splice_region_variant&intron_variant&non_coding_transcript_exon_variant|HIGH|exon-XR_003473499.1-1|GENE_exon-XR_003473499.1-1|transcript|rna-XR_003473499.1|pseudogene|1/4|n.3849_3877+66delGTGAAGAAGTTCAGTTCACATACCCTTCGGTAAAAACAATCATTTTTTTCTTTACGTGTCTAATATTTTATTGTTTAGGAATATTTGTCCTTTGA||||||,A|splice_donor_variant&splice_region_variant&intron_variant&non…
NC_021165.1	57839063	+	tRNA	C	T	1/1	0/0	missense_variant [MODERATE], intron_variant [MODIFIER], non_coding_transcript_variant [MODIFIER]	TRNAI-AAU	1	LOC113787446	transfer RNA isoleucine (anticodon AAU)	tRNA	1966.42	PASS	AC=2;AF=0.500;AN=4;ANN=T|missense_variant|MODERATE|TRNAI-AAU|gene-TRNAI-AAU-14|transcript|rna-TRNAI-AAU-14|protein_coding|1/1|c.26C>T|p.Ala9Val|26/74|26/74|9/23||WARNING_TRANSCRIPT_MULTIPLE_STOP_CODONS,T|intron_variant|MODIFIER|exon-XM_004507329.3-1|GENE_exon-XM_004507329.3-1|transcript|rna-XM_004507329.3|protein_coding|1/18|c.153-97G>A||||||,T|non_coding_transcript_variant|MODIFIER|LOC101512762|…
