# Supplementary material for: Phenotypic and genetic characterization of a near-isogenic line pair: insights into flowering time in chickpea
Source: BMC Plant Biol. 2024 Jul 25;24:709. doi: 10.1186/s12870-024-05411-y (PMC11270784; doi:10.1186/s12870-024-05411-y)
Supplement: Supplementary file 5 — Additional file 5. Functional annotation of the protein-coding genes with variants in exon or CDS (HHQ-I-C/E variants) and enrichment analysis calculated via Fisher’s exact test comparing the functional annotations of the protein-coding genes with HHQ-I-C/E variants against the whole chickpea genome annotation. [file 12870_2024_5411_MOESM5_ESM.xlsx]

## Sheet: Table S1 Functional Annot
Additional file 5. Table S1 Functional annotation of the protein-coding genes with variants in exon or CDS (HHQ-I-C/E variants).
Gene_Symbol	GO_Type	Slim_GO_ID	Slim_GO_Name	Gene_ID	Gene_Number_Variants	Gene_Description
LOC101488218	C	GO:0005886	plasma membrane	LOC101488218	1	uncharacterized GPI-anchored protein At1g61900
LOC101488340	P	GO:0009058	biosynthetic process	LOC101488340	102	proteinaceous RNase P 2
LOC101488340	F	GO:0004518	nuclease activity	LOC101488340	102	proteinaceous RNase P 2
LOC101488340	P	GO:0006139	nucleobase-containing compound metabolic process	LOC101488340	102	proteinaceous RNase P 2
LOC101488340	C	GO:0005622	intracellular anatomical structure	LOC101488340	102	proteinaceous RNase P 2
LOC101488340	F	GO:0005515	protein binding	LOC101488340	102	proteinaceous RNase P 2
LOC101488453	C	GO:0005840	ribosome	LOC101488453	6	50S ribosomal protein L31
LOC101488664	F	GO:0016301	kinase activity	LOC101488664	46	putative serine/threonine-protein kinase
LOC101488664	P	GO:0008152	metabolic process	LOC101488664	46	putative serine/threonine-protein kinase
LOC101488664	F	GO:0000166	nucleotide binding	LOC101488664	46	putative serine/threonine-protein kinase
LOC101488664	P	GO:0008150	biological_process	LOC101488664	46	putative serine/threonine-protein kinase
LOC101488664	P	GO:0019538	protein metabolic process	LOC101488664	46	putative serine/threonine-protein kinase
LOC101488664	P	GO:0009987	cellular process	LOC101488664	46	putative serine/threonine-protein kinase
LOC101488671	C	GO:0005829	cytosol	LOC101488671	3	nascent polypeptide-associated complex subunit beta-like
LOC101488671	C	GO:0005840	ribosome	LOC101488671	3	nascent polypeptide-associated complex subunit beta-like
LOC101488789	F	GO:0016301	kinase activity	LOC101488789	44	28 kDa heat- and acid-stable phosphoprotein-like
LOC101488789	C	GO:0005829	cytosol	LOC101488789	44	28 kDa heat- and acid-stable phosphoprotein-like
LOC101488789	P	GO:0009987	cellular process	LOC101488789	44	28 kDa heat- and acid-stable phosphoprotein-like
LOC101488789	F	GO:0003723	RNA binding	LOC101488789	44	28 kDa heat- and acid-stable phosphoprotein-like
LOC101488789	P	GO:0008152	metabolic process	LOC101488789	44	28 kDa heat- and acid-stable phosphoprotein-like
LOC101489119	F	GO:0000166	nucleotide binding	LOC101489119	71	probable leucine-rich repeat receptor-like protein kinase At5g49770
LOC101489119	P	GO:0008150	biological_process	LOC101489119	71	probable leucine-rich repeat receptor-like protein kinase At5g49770
LOC101489119	P	GO:0009987	cellular process	LOC101489119	71	probable leucine-rich repeat receptor-like protein kinase At5g49770
LOC101489119	C	GO:0016020	membrane	LOC101489119	71	probable leucine-rich repeat receptor-like protein kinase At5g49770
LOC101489119	F	GO:0016301	kinase activity	LOC101489119	71	probable leucine-rich repeat receptor-like protein kinase At5g49770
LOC101489119	P	GO:0008152	metabolic process	LOC101489119	71	probable leucine-rich repeat receptor-like protein kinase At5g49770
LOC101489119	P	GO:0019538	protein metabolic process	LOC101489119	71	probable leucine-rich repeat receptor-like protein kinase At5g49770
LOC101489119	F	GO:0005515	protein binding	LOC101489119	71	probable leucine-rich repeat receptor-like protein kinase At5g49770
LOC101489120	F	GO:0016787	hydrolase activity	LOC101489120	1	probable C-terminal domain small phosphatase
LOC101489120	C	GO:0005634	nucleus	LOC101489120	1	probable C-terminal domain small phosphatase
LOC101489220	P	GO:0009056	catabolic process	LOC101489220	1	derlin-2.2
LOC101489220	F	GO:0005515	protein binding	LOC101489220	1	derlin-2.2
LOC101489220	P	GO:0007165	signal transduction	LOC101489220	1	derlin-2.2
LOC101489220	C	GO:0016020	membrane	LOC101489220	1	derlin-2.2
LOC101489220	C	GO:0005783	endoplasmic reticulum	LOC101489220	1	derlin-2.2
LOC101489220	P	GO:0006950	response to stress	LOC101489220	1	derlin-2.2
LOC101489220	P	GO:0019538	protein metabolic process	LOC101489220	1	derlin-2.2
LOC101489220	P	GO:0042221	response to chemical	LOC101489220	1	derlin-2.2
ELF3A	P	GO:0009416	response to light stimulus	LOC101489432	1	protein EARLY FLOWERING 3a
ELF3A	P	GO:0000003	reproduction	LOC101489432	1	protein EARLY FLOWERING 3a
ELF3A	P	GO:0009791	post-embryonic development	LOC101489432	1	protein EARLY FLOWERING 3a
LOC101489450	C	GO:0005886	plasma membrane	LOC101489450	26	clathrin light chain 1-like
LOC101489450	F	GO:0005198	structural molecule activity	LOC101489450	26	clathrin light chain 1-like
LOC101489450	P	GO:0006810	transport	LOC101489450	26	clathrin light chain 1-like
LOC101489450	C	GO:0005794	Golgi apparatus	LOC101489450	26	clathrin light chain 1-like
LOC101489450	F	GO:0005515	protein binding	LOC101489450	26	clathrin light chain 1-like
LOC101489450	P	GO:0009987	cellular process	LOC101489450	26	clathrin light chain 1-like
LOC101489452	C	GO:0016020	membrane	LOC101489452	31	uncharacterized LOC101489452
LOC101489480	P	GO:0009605	response to external stimulus	LOC101489480	2	putative disease resistance protein RGA4
LOC101489480	F	GO:0000166	nucleotide binding	LOC101489480	2	putative disease resistance protein RGA4
LOC101489480	P	GO:0006950	response to stress	LOC101489480	2	putative disease resistance protein RGA4
LOC101489480	P	GO:0009607	response to biotic stimulus	LOC101489480	2	putative disease resistance protein RGA4
LOC101489772	P	GO:0006629	lipid metabolic process	LOC101489772	66	putative anthocyanidin reductase
LOC101489772	P	GO:0009058	biosynthetic process	LOC101489772	66	putative anthocyanidin reductase
LOC101489772	F	GO:0003824	catalytic activity	LOC101489772	66	putative anthocyanidin reductase
LOC101489774	P	GO:0009987	cellular process	LOC101489774	13	ras-related protein RABA1f-like
LOC101489774	P	GO:0006810	transport	LOC101489774	13	ras-related protein RABA1f-like
LOC101489774	F	GO:0000166	nucleotide binding	LOC101489774	13	ras-related protein RABA1f-like
LOC101489774	C	GO:0005768	endosome	LOC101489774	13	ras-related protein RABA1f-like
LOC101489774	F	GO:0016787	hydrolase activity	LOC101489774	13	ras-related protein RABA1f-like
LOC101489866	P	GO:0009987	cellular process	LOC101489866	18	4-hydroxy-3-methylbut-2-enyl diphosphate reductase, chloroplastic
LOC101489866	F	GO:0003824	catalytic activity	LOC101489866	18	4-hydroxy-3-methylbut-2-enyl diphosphate reductase, chloroplastic
LOC101489866	P	GO:0009058	biosynthetic process	LOC101489866	18	4-hydroxy-3-methylbut-2-enyl diphosphate reductase, chloroplastic
LOC101489866	F	GO:0005488	binding	LOC101489866	18	4-hydroxy-3-methylbut-2-enyl diphosphate reductase, chloroplastic
LOC101489866	P	GO:0006629	lipid metabolic process	LOC101489866	18	4-hydroxy-3-methylbut-2-enyl diphosphate reductase, chloroplastic
LOC101490091	C	GO:0016020	membrane	LOC101490091	21	uncharacterized protein At4g19900
LOC101490093	F	GO:0003700	DNA-binding transcription factor activity	LOC101490093	19	WUSCHEL-related homeobox 9-like
LOC101490093	P	GO:0009058	biosynthetic process	LOC101490093	19	WUSCHEL-related homeobox 9-like
LOC101490093	P	GO:0006139	nucleobase-containing compound metabolic process	LOC101490093	19	WUSCHEL-related homeobox 9-like
LOC101490093	F	GO:0003677	DNA binding	LOC101490093	19	WUSCHEL-related homeobox 9-like
LOC101490093	C	GO:0005634	nucleus	LOC101490093	19	WUSCHEL-related homeobox 9-like
LOC101490202	C	GO:0016020	membrane	LOC101490202	22	uncharacterized LOC101490202
LOC101490442	F	GO:0005515	protein binding	LOC101490442	3	transcription factor IIIB 60 kDa subunit-like
LOC101490442	P	GO:0009058	biosynthetic process	LOC101490442	3	transcription factor IIIB 60 kDa subunit-like
LOC101490442	P	GO:0006139	nucleobase-containing compound metabolic process	LOC101490442	3	transcription factor IIIB 60 kDa subunit-like
LOC101490442	P	GO:0016043	cellular component organization	LOC101490442	3	transcription factor IIIB 60 kDa subunit-like
LOC101490442	F	GO:0003677	DNA binding	LOC101490442	3	transcription factor IIIB 60 kDa subunit-like
LOC101490442	C	GO:0005634	nucleus	LOC101490442	3	transcription factor IIIB 60 kDa subunit-like
LOC101490502	F	GO:0005215	transporter activity	LOC101490502	1	cation/H(+) antiporter 4-like
LOC101490502	P	GO:0006810	transport	LOC101490502	1	cation/H(+) antiporter 4-like
LOC101490502	C	GO:0016020	membrane	LOC101490502	1	cation/H(+) antiporter 4-like
LOC101490502	P	GO:0009987	cellular process	LOC101490502	1	cation/H(+) antiporter 4-like
LOC101490514	P	GO:0009987	cellular process	LOC101490514	1	receptor-like serine/threonine-protein kinase SD1-8
LOC101490514	P	GO:0008152	metabolic process	LOC101490514	1	receptor-like serine/threonine-protein kinase SD1-8
LOC101490514	P	GO:0008150	biological_process	LOC101490514	1	receptor-like serine/threonine-protein kinase SD1-8
LOC101490514	P	GO:0019538	protein metabolic process	LOC101490514	1	receptor-like serine/threonine-protein kinase SD1-8
LOC101490514	F	GO:0016301	kinase activity	LOC101490514	1	receptor-like serine/threonine-protein kinase SD1-8
LOC101490514	C	GO:0005886	plasma membrane	LOC101490514	1	receptor-like serine/threonine-protein kinase SD1-8
LOC101490514	F	GO:0000166	nucleotide binding	LOC101490514	1	receptor-like serine/threonine-protein kinase SD1-8
LOC101490634	F	GO:0003824	catalytic activity	LOC101490634	76	1-(5-phosphoribosyl)-5-[(5-phosphoribosylamino)methylideneamino] imidazole-4-carboxamide isomerase, chloroplastic
LOC101490634	P	GO:0009987	cellular process	LOC101490634	76	1-(5-phosphoribosyl)-5-[(5-phosphoribosylamino)methylideneamino] imidazole-4-carboxamide isomerase, chloroplastic
LOC101490634	P	GO:0009058	biosynthetic process	LOC101490634	76	1-(5-phosphoribosyl)-5-[(5-phosphoribosylamino)methylideneamino] imidazole-4-carboxamide isomerase, chloroplastic
LOC101490634	C	GO:0009507	chloroplast	LOC101490634	76	1-(5-phosphoribosyl)-5-[(5-phosphoribosylamino)methylideneamino] imidazole-4-carboxamide isomerase, chloroplastic
LOC101490699	F	GO:0005488	binding	LOC101490699	1	amidophosphoribosyltransferase, chloroplastic-like
LOC101490699	P	GO:0009058	biosynthetic process	LOC101490699	1	amidophosphoribosyltransferase, chloroplastic-like
LOC101490699	P	GO:0006139	nucleobase-containing compound metabolic process	LOC101490699	1	amidophosphoribosyltransferase, chloroplastic-like
LOC101490699	F	GO:0016740	transferase activity	LOC101490699	1	amidophosphoribosyltransferase, chloroplastic-like
LOC101490699	C	GO:0005737	cytoplasm	LOC101490699	1	amidophosphoribosyltransferase, chloroplastic-like
LOC101490740	C	GO:0005634	nucleus	LOC101490740	62	splicing factor 3B subunit 2-like
LOC101490744	C	GO:0016020	membrane	LOC101490744	29	cytochrome c biogenesis protein CCS1, chloroplastic
LOC101490744	P	GO:0016043	cellular component organization	LOC101490744	29	cytochrome c biogenesis protein CCS1, chloroplastic
LOC101490960	P	GO:0042221	response to chemical	LOC101490960	12	pathogenesis-related genes transcriptional activator PTI5-like
LOC101490960	F	GO:0003700	DNA-binding transcription factor activity	LOC101490960	12	pathogenesis-related genes transcriptional activator PTI5-like
LOC101490960	P	GO:0009719	response to endogenous stimulus	LOC101490960	12	pathogenesis-related genes transcriptional activator PTI5-like
LOC101490960	F	GO:0003677	DNA binding	LOC101490960	12	pathogenesis-related genes transcriptional activator PTI5-like
LOC101490960	P	GO:0007165	signal transduction	LOC101490960	12	pathogenesis-related genes transcriptional activator PTI5-like
LOC101490960	P	GO:0006139	nucleobase-containing compound metabolic process	LOC101490960	12	pathogenesis-related genes transcriptional activator PTI5-like
LOC101490960	C	GO:0005634	nucleus	LOC101490960	12	pathogenesis-related genes transcriptional activator PTI5-like
LOC101490960	P	GO:0009058	biosynthetic process	LOC101490960	12	pathogenesis-related genes transcriptional activator PTI5-like
LOC101491064	F	GO:0003700	DNA-binding transcription factor activity	LOC101491064	72	dof zinc finger protein DOF4.7-like
LOC101491064	F	GO:0003677	DNA binding	LOC101491064	72	dof zinc finger protein DOF4.7-like
LOC101491064	C	GO:0005634	nucleus	LOC101491064	72	dof zinc finger protein DOF4.7-like
LOC101491064	P	GO:0006139	nucleobase-containing compound metabolic process	LOC101491064	72	dof zinc finger protein DOF4.7-like
LOC101491064	P	GO:0009058	biosynthetic process	LOC101491064	72	dof zinc finger protein DOF4.7-like
LOC101491071	C	GO:0005737	cytoplasm	LOC101491071	41	phospholipase A-2-activating protein
LOC101491071	P	GO:0019538	protein metabolic process	LOC101491071	41	phospholipase A-2-activating protein
LOC101491071	C	GO:0005634	nucleus	LOC101491071	41	phospholipase A-2-activating protein
LOC101491071	P	GO:0009056	catabolic process	LOC101491071	41	phospholipase A-2-activating protein
LOC101491071	P	GO:0019725	cellular homeostasis	LOC101491071	41	phospholipase A-2-activating protein
LOC101491071	F	GO:0005515	protein binding	LOC101491071	41	phospholipase A-2-activating protein
LOC101491183	F	GO:0003824	catalytic activity	LOC101491183	4	thioredoxin H2-like
LOC101491273	F	GO:0003700	DNA-binding transcription factor activity	LOC101491273	4	ethylene-responsive transcription factor 1B
LOC101491273	C	GO:0005634	nucleus	LOC101491273	4	ethylene-responsive transcription factor 1B
LOC101491273	F	GO:0003677	DNA binding	LOC101491273	4	ethylene-responsive transcription factor 1B
LOC101491273	P	GO:0042221	response to chemical	LOC101491273	4	ethylene-responsive transcription factor 1B
LOC101491273	P	GO:0009058	biosynthetic process	LOC101491273	4	ethylene-responsive transcription factor 1B
LOC101491273	P	GO:0006139	nucleobase-containing compound metabolic process	LOC101491273	4	ethylene-responsive transcription factor 1B
LOC101491273	P	GO:0007165	signal transduction	LOC101491273	4	ethylene-responsive transcription factor 1B
LOC101491273	P	GO:0009719	response to endogenous stimulus	LOC101491273	4	ethylene-responsive transcription factor 1B
LOC101491298	C	GO:0005737	cytoplasm	LOC101491298	1	linoleate 9S-lipoxygenase
LOC101491298	P	GO:0009987	cellular process	LOC101491298	1	linoleate 9S-lipoxygenase
LOC101491298	F	GO:0003824	catalytic activity	LOC101491298	1	linoleate 9S-lipoxygenase
LOC101491298	P	GO:0009058	biosynthetic process	LOC101491298	1	linoleate 9S-lipoxygenase
LOC101491298	F	GO:0005515	protein binding	LOC101491298	1	linoleate 9S-lipoxygenase
LOC101491298	P	GO:0006629	lipid metabolic process	LOC101491298	1	linoleate 9S-lipoxygenase
LOC101491385	P	GO:0005975	carbohydrate metabolic process	LOC101491385	4	non-cyanogenic beta-glucosidase-like
LOC101491385	F	GO:0016787	hydrolase activity	LOC101491385	4	non-cyanogenic beta-glucosidase-like
LOC101491386	F	GO:0016740	transferase activity	LOC101491386	80	probable 1-acyl-sn-glycerol-3-phosphate acyltransferase 5
LOC101491386	P	GO:0009987	cellular process	LOC101491386	80	probable 1-acyl-sn-glycerol-3-phosphate acyltransferase 5
LOC101491386	P	GO:0009058	biosynthetic process	LOC101491386	80	probable 1-acyl-sn-glycerol-3-phosphate acyltransferase 5
LOC101491386	C	GO:0016020	membrane	LOC101491386	80	probable 1-acyl-sn-glycerol-3-phosphate acyltransferase 5
LOC101491386	P	GO:0006629	lipid metabolic process	LOC101491386	80	probable 1-acyl-sn-glycerol-3-phosphate acyltransferase 5
LOC101491595	F	GO:0016787	hydrolase activity	LOC101491595	89	GDSL esterase/lipase At5g45960-like
LOC101491683	P	GO:0000003	reproduction	LOC101491683	1	protein MEI2-like 1
LOC101491683	P	GO:0007049	cell cycle	LOC101491683	1	protein MEI2-like 1
LOC101491683	P	GO:0016043	cellular component organization	LOC101491683	1	protein MEI2-like 1
LOC101491683	F	GO:0003723	RNA binding	LOC101491683	1	protein MEI2-like 1
LOC101491721	C	GO:0016020	membrane	LOC101491721	1	cation/calcium exchanger 2-like
LOC101491721	P	GO:0006810	transport	LOC101491721	1	cation/calcium exchanger 2-like
LOC101491721	F	GO:0005215	transporter activity	LOC101491721	1	cation/calcium exchanger 2-like
LOC101491721	P	GO:0009987	cellular process	LOC101491721	1	cation/calcium exchanger 2-like
LOC101491906	F	GO:0008135	translation factor activity, RNA binding	LOC101491906	9	stress-related protein
LOC101491907	P	GO:0006810	transport	LOC101491907	35	glutamate receptor 2.7-like
LOC101491907	F	GO:0038023	signaling receptor activity	LOC101491907	35	glutamate receptor 2.7-like
LOC101491907	P	GO:0009987	cellular process	LOC101491907	35	glutamate receptor 2.7-like
LOC101491907	F	GO:0005215	transporter activity	LOC101491907	35	glutamate receptor 2.7-like
LOC101491907	C	GO:0005886	plasma membrane	LOC101491907	35	glutamate receptor 2.7-like
LOC101492009	P	GO:0042221	response to chemical	LOC101492009	1	protein TIFY 5A
LOC101492009	C	GO:0005634	nucleus	LOC101492009	1	protein TIFY 5A
LOC101492009	P	GO:0006950	response to stress	LOC101492009	1	protein TIFY 5A
LOC101492009	P	GO:0007165	signal transduction	LOC101492009	1	protein TIFY 5A
LOC101492009	P	GO:0009719	response to endogenous stimulus	LOC101492009	1	protein TIFY 5A
LOC101492122	C	GO:0016020	membrane	LOC101492122	13	UPF0496 protein At4g34320-like
LOC101492239	C	GO:0005739	mitochondrion	LOC101492239	21	pentatricopeptide repeat-containing protein At4g21705, mitochondrial
LOC101492239	F	GO:0005515	protein binding	LOC101492239	21	pentatricopeptide repeat-containing protein At4g21705, mitochondrial
LOC101492454	C	GO:0005886	plasma membrane	LOC101492454	4	glutamate receptor 2.7-like
LOC101492454	F	GO:0038023	signaling receptor activity	LOC101492454	4	glutamate receptor 2.7-like
LOC101492454	F	GO:0005215	transporter activity	LOC101492454	4	glutamate receptor 2.7-like
LOC101492454	P	GO:0006810	transport	LOC101492454	4	glutamate receptor 2.7-like
LOC101492454	P	GO:0009987	cellular process	LOC101492454	4	glutamate receptor 2.7-like
LOC101492463	F	GO:0008289	lipid binding	LOC101492463	15	putative lipid-transfer protein DIR1
LOC101492463	P	GO:0009605	response to external stimulus	LOC101492463	15	putative lipid-transfer protein DIR1
LOC101492463	P	GO:0006950	response to stress	LOC101492463	15	putative lipid-transfer protein DIR1
LOC101492463	C	GO:0016020	membrane	LOC101492463	15	putative lipid-transfer protein DIR1
LOC101492463	P	GO:0009607	response to biotic stimulus	LOC101492463	15	putative lipid-transfer protein DIR1
LOC101492786	F	GO:0005488	binding	LOC101492786	7	B-box domain protein 30-like
LOC101492787	F	GO:0003723	RNA binding	LOC101492787	25	probable pre-mRNA-splicing factor ATP-dependent RNA helicase DEAH9
LOC101492787	F	GO:0000166	nucleotide binding	LOC101492787	25	probable pre-mRNA-splicing factor ATP-dependent RNA helicase DEAH9
LOC101492787	C	GO:0005622	intracellular anatomical structure	LOC101492787	25	probable pre-mRNA-splicing factor ATP-dependent RNA helicase DEAH9
LOC101492787	F	GO:0016787	hydrolase activity	LOC101492787	25	probable pre-mRNA-splicing factor ATP-dependent RNA helicase DEAH9
LOC101492797	C	GO:0016020	membrane	LOC101492797	27	probable NAD(P)H dehydrogenase (quinone) FQR1-like 1
LOC101492797	F	GO:0000166	nucleotide binding	LOC101492797	27	probable NAD(P)H dehydrogenase (quinone) FQR1-like 1
LOC101492797	F	GO:0003824	catalytic activity	LOC101492797	27	probable NAD(P)H dehydrogenase (quinone) FQR1-like 1
LOC101492907	C	GO:0005777	peroxisome	LOC101492907	8	enoyl-CoA delta isomerase 2, peroxisomal-like
LOC101492907	P	GO:0009987	cellular process	LOC101492907	8	enoyl-CoA delta isomerase 2, peroxisomal-like
LOC101492907	P	GO:0006629	lipid metabolic process	LOC101492907	8	enoyl-CoA delta isomerase 2, peroxisomal-like
LOC101492907	F	GO:0003824	catalytic activity	LOC101492907	8	enoyl-CoA delta isomerase 2, peroxisomal-like
LOC101492907	P	GO:0009056	catabolic process	LOC101492907	8	enoyl-CoA delta isomerase 2, peroxisomal-like
LOC101492909	P	GO:0008152	metabolic process	LOC101492909	1	E3 ubiquitin-protein ligase RHF1A
LOC101492909	P	GO:0008150	biological_process	LOC101492909	1	E3 ubiquitin-protein ligase RHF1A
LOC101492909	P	GO:0007275	multicellular organism development	LOC101492909	1	E3 ubiquitin-protein ligase RHF1A
LOC101492909	P	GO:0019538	protein metabolic process	LOC101492909	1	E3 ubiquitin-protein ligase RHF1A
LOC101492909	P	GO:0007049	cell cycle	LOC101492909	1	E3 ubiquitin-protein ligase RHF1A
LOC101492909	F	GO:0016740	transferase activity	LOC101492909	1	E3 ubiquitin-protein ligase RHF1A
LOC101492909	P	GO:0009056	catabolic process	LOC101492909	1	E3 ubiquitin-protein ligase RHF1A
LOC101492930	C	GO:0016020	membrane	LOC101492930	1	peptidyl serine alpha-galactosyltransferase-like
LOC101492930	F	GO:0016740	transferase activity	LOC101492930	1	peptidyl serine alpha-galactosyltransferase-like
LOC101493018	C	GO:0005737	cytoplasm	LOC101493018	1	probable E3 ubiquitin-protein ligase ARI7
LOC101493018	P	GO:0009056	catabolic process	LOC101493018	1	probable E3 ubiquitin-protein ligase ARI7
LOC101493018	F	GO:0005515	protein binding	LOC101493018	1	probable E3 ubiquitin-protein ligase ARI7
LOC101493018	P	GO:0008150	biological_process	LOC101493018	1	probable E3 ubiquitin-protein ligase ARI7
LOC101493018	F	GO:0016740	transferase activity	LOC101493018	1	probable E3 ubiquitin-protein ligase ARI7
LOC101493018	P	GO:0008152	metabolic process	LOC101493018	1	probable E3 ubiquitin-protein ligase ARI7
LOC101493018	P	GO:0019538	protein metabolic process	LOC101493018	1	probable E3 ubiquitin-protein ligase ARI7
LOC101493116	F	GO:0016740	transferase activity	LOC101493116	57	E3 ubiquitin-protein ligase CSU1
LOC101493116	F	GO:0005488	binding	LOC101493116	57	E3 ubiquitin-protein ligase CSU1
LOC101493116	C	GO:0005634	nucleus	LOC101493116	57	E3 ubiquitin-protein ligase CSU1
LOC101493117	P	GO:0006139	nucleobase-containing compound metabolic process	LOC101493117	4	pentatricopeptide repeat-containing protein At4g13650
LOC101493117	F	GO:0003723	RNA binding	LOC101493117	4	pentatricopeptide repeat-containing protein At4g13650
LOC101493117	F	GO:0005515	protein binding	LOC101493117	4	pentatricopeptide repeat-containing protein At4g13650
LOC101493117	C	GO:0005622	intracellular anatomical structure	LOC101493117	4	pentatricopeptide repeat-containing protein At4g13650
LOC101493126	P	GO:0008150	biological_process	LOC101493126	74	dolichyl-diphosphooligosaccharide--protein glycosyltransferase 48 kDa subunit
LOC101493126	P	GO:0009987	cellular process	LOC101493126	74	dolichyl-diphosphooligosaccharide--protein glycosyltransferase 48 kDa subunit
LOC101493126	P	GO:0008152	metabolic process	LOC101493126	74	dolichyl-diphosphooligosaccharide--protein glycosyltransferase 48 kDa subunit
LOC101493126	P	GO:0009058	biosynthetic process	LOC101493126	74	dolichyl-diphosphooligosaccharide--protein glycosyltransferase 48 kDa subunit
LOC101493126	C	GO:0016020	membrane	LOC101493126	74	dolichyl-diphosphooligosaccharide--protein glycosyltransferase 48 kDa subunit
LOC101493126	C	GO:0005783	endoplasmic reticulum	LOC101493126	74	dolichyl-diphosphooligosaccharide--protein glycosyltransferase 48 kDa subunit
LOC101493126	P	GO:0019538	protein metabolic process	LOC101493126	74	dolichyl-diphosphooligosaccharide--protein glycosyltransferase 48 kDa subunit
LOC101493239	F	GO:0005515	protein binding	LOC101493239	19	pentatricopeptide repeat-containing protein At2g29760, chloroplastic-like
LOC101493239	P	GO:0006139	nucleobase-containing compound metabolic process	LOC101493239	19	pentatricopeptide repeat-containing protein At2g29760, chloroplastic-like
LOC101493239	F	GO:0003723	RNA binding	LOC101493239	19	pentatricopeptide repeat-containing protein At2g29760, chloroplastic-like
LOC101493265	P	GO:0006810	transport	LOC101493265	1	cationic amino acid transporter 2, vacuolar-like
LOC101493265	F	GO:0005215	transporter activity	LOC101493265	1	cationic amino acid transporter 2, vacuolar-like
LOC101493265	C	GO:0016020	membrane	LOC101493265	1	cationic amino acid transporter 2, vacuolar-like
LOC101493265	P	GO:0009987	cellular process	LOC101493265	1	cationic amino acid transporter 2, vacuolar-like
LOC101493445	C	GO:0016020	membrane	LOC101493445	27	protein PLANT CADMIUM RESISTANCE 8-like
LOC101493447	C	GO:0016020	membrane	LOC101493447	52	protein IQ-DOMAIN 1
LOC101493447	F	GO:0005515	protein binding	LOC101493447	52	protein IQ-DOMAIN 1
LOC101493457	P	GO:0016043	cellular component organization	LOC101493457	25	arabinosyltransferase RRA2-like
LOC101493457	F	GO:0016740	transferase activity	LOC101493457	25	arabinosyltransferase RRA2-like
LOC101493457	P	GO:0007275	multicellular organism development	LOC101493457	25	arabinosyltransferase RRA2-like
LOC101493457	P	GO:0030154	cell differentiation	LOC101493457	25	arabinosyltransferase RRA2-like
LOC101493457	C	GO:0016020	membrane	LOC101493457	25	arabinosyltransferase RRA2-like
LOC101493457	C	GO:0005794	Golgi apparatus	LOC101493457	25	arabinosyltransferase RRA2-like
LOC101493555	P	GO:0006139	nucleobase-containing compound metabolic process	LOC101493555	24	putative tRNA (cytidine(32)/guanosine(34)-2'-O)-methyltransferase
LOC101493555	F	GO:0016740	transferase activity	LOC101493555	24	putative tRNA (cytidine(32)/guanosine(34)-2'-O)-methyltransferase
LOC101493555	C	GO:0005737	cytoplasm	LOC101493555	24	putative tRNA (cytidine(32)/guanosine(34)-2'-O)-methyltransferase
LOC101493555	P	GO:0006412	translation	LOC101493555	24	putative tRNA (cytidine(32)/guanosine(34)-2'-O)-methyltransferase
LOC101493767	C	GO:0005634	nucleus	LOC101493767	46	putative cyclin-D6-1
LOC101493767	P	GO:0008152	metabolic process	LOC101493767	46	putative cyclin-D6-1
LOC101493767	P	GO:0065009	regulation of molecular function	LOC101493767	46	putative cyclin-D6-1
LOC101493767	P	GO:0019538	protein metabolic process	LOC101493767	46	putative cyclin-D6-1
LOC101493767	P	GO:0007049	cell cycle	LOC101493767	46	putative cyclin-D6-1
LOC101493767	F	GO:0030234	enzyme regulator activity	LOC101493767	46	putative cyclin-D6-1
LOC101493767	P	GO:0008150	biological_process	LOC101493767	46	putative cyclin-D6-1
LOC101493767	C	GO:0005737	cytoplasm	LOC101493767	46	putative cyclin-D6-1
LOC101493874	P	GO:0009987	cellular process	LOC101493874	15	E3 ubiquitin-protein ligase RMA1H1-like
LOC101493874	F	GO:0016740	transferase activity	LOC101493874	15	E3 ubiquitin-protein ligase RMA1H1-like
LOC101493874	P	GO:0042221	response to chemical	LOC101493874	15	E3 ubiquitin-protein ligase RMA1H1-like
LOC101493874	F	GO:0005515	protein binding	LOC101493874	15	E3 ubiquitin-protein ligase RMA1H1-like
LOC101493874	P	GO:0009056	catabolic process	LOC101493874	15	E3 ubiquitin-protein ligase RMA1H1-like
LOC101493874	C	GO:0016020	membrane	LOC101493874	15	E3 ubiquitin-protein ligase RMA1H1-like
LOC101493874	P	GO:0008150	biological_process	LOC101493874	15	E3 ubiquitin-protein ligase RMA1H1-like
LOC101493874	P	GO:0019538	protein metabolic process	LOC101493874	15	E3 ubiquitin-protein ligase RMA1H1-like
LOC101493874	C	GO:0005783	endoplasmic reticulum	LOC101493874	15	E3 ubiquitin-protein ligase RMA1H1-like
LOC101493874	P	GO:0006950	response to stress	LOC101493874	15	E3 ubiquitin-protein ligase RMA1H1-like
LOC101493874	P	GO:0008152	metabolic process	LOC101493874	15	E3 ubiquitin-protein ligase RMA1H1-like
LOC101493986	P	GO:0006810	transport	LOC101493986	27	polyol transporter 5
LOC101493986	C	GO:0016020	membrane	LOC101493986	27	polyol transporter 5
LOC101493986	F	GO:0005215	transporter activity	LOC101493986	27	polyol transporter 5
LOC101493986	P	GO:0009987	cellular process	LOC101493986	27	polyol transporter 5
LOC101494088	F	GO:0016787	hydrolase activity	LOC101494088	1	ISWI chromatin-remodeling complex ATPase CHR11
LOC101494088	F	GO:0003682	chromatin binding	LOC101494088	1	ISWI chromatin-remodeling complex ATPase CHR11
LOC101494088	F	GO:0005515	protein binding	LOC101494088	1	ISWI chromatin-remodeling complex ATPase CHR11
LOC101494088	P	GO:0016043	cellular component organization	LOC101494088	1	ISWI chromatin-remodeling complex ATPase CHR11
LOC101494088	P	GO:0006139	nucleobase-containing compound metabolic process	LOC101494088	1	ISWI chromatin-remodeling complex ATPase CHR11
LOC101494088	F	GO:0003677	DNA binding	LOC101494088	1	ISWI chromatin-remodeling complex ATPase CHR11
LOC101494088	F	GO:0000166	nucleotide binding	LOC101494088	1	ISWI chromatin-remodeling complex ATPase CHR11
LOC101494088	C	GO:0005634	nucleus	LOC101494088	1	ISWI chromatin-remodeling complex ATPase CHR11
LOC101494088	P	GO:0009058	biosynthetic process	LOC101494088	1	ISWI chromatin-remodeling complex ATPase CHR11
LOC101494205	F	GO:0016787	hydrolase activity	LOC101494205	19	nudix hydrolase 15, mitochondrial
LOC101494205	P	GO:0006139	nucleobase-containing compound metabolic process	LOC101494205	19	nudix hydrolase 15, mitochondrial
LOC101494205	P	GO:0009056	catabolic process	LOC101494205	19	nudix hydrolase 15, mitochondrial
LOC101494303	C	GO:0005886	plasma membrane	LOC101494303	32	equilibrative nucleotide transporter 3-like
LOC101494303	F	GO:0005215	transporter activity	LOC101494303	32	equilibrative nucleotide transporter 3-like
LOC101494303	P	GO:0006810	transport	LOC101494303	32	equilibrative nucleotide transporter 3-like
LOC101494303	P	GO:0009987	cellular process	LOC101494303	32	equilibrative nucleotide transporter 3-like
LOC101494396	C	GO:0005886	plasma membrane	LOC101494396	9	callose synthase 11-like
LOC101494396	P	GO:0000003	reproduction	LOC101494396	9	callose synthase 11-like
LOC101494396	P	GO:0009058	biosynthetic process	LOC101494396	9	callose synthase 11-like
LOC101494396	P	GO:0007623	circadian rhythm	LOC101494396	9	callose synthase 11-like
LOC101494396	P	GO:0007275	multicellular organism development	LOC101494396	9	callose synthase 11-like
LOC101494396	P	GO:0016043	cellular component organization	LOC101494396	9	callose synthase 11-like
LOC101494396	P	GO:0005975	carbohydrate metabolic process	LOC101494396	9	callose synthase 11-like
LOC101494396	F	GO:0016740	transferase activity	LOC101494396	9	callose synthase 11-like
LOC101494512	P	GO:0009058	biosynthetic process	LOC101494512	13	magnesium-chelatase subunit ChlI, chloroplastic-like
LOC101494512	F	GO:0016787	hydrolase activity	LOC101494512	13	magnesium-chelatase subunit ChlI, chloroplastic-like
LOC101494512	P	GO:0015979	photosynthesis	LOC101494512	13	magnesium-chelatase subunit ChlI, chloroplastic-like
LOC101494512	C	GO:0009507	chloroplast	LOC101494512	13	magnesium-chelatase subunit ChlI, chloroplastic-like
LOC101494512	F	GO:0000166	nucleotide binding	LOC101494512	13	magnesium-chelatase subunit ChlI, chloroplastic-like
LOC101494620	F	GO:0016787	hydrolase activity	LOC101494620	34	ATP-dependent Clp protease proteolytic subunit 6, chloroplastic
LOC101494620	F	GO:0005515	protein binding	LOC101494620	34	ATP-dependent Clp protease proteolytic subunit 6, chloroplastic
LOC101494620	P	GO:0019538	protein metabolic process	LOC101494620	34	ATP-dependent Clp protease proteolytic subunit 6, chloroplastic
LOC101494620	C	GO:0009536	plastid	LOC101494620	34	ATP-dependent Clp protease proteolytic subunit 6, chloroplastic
LOC101494620	P	GO:0009056	catabolic process	LOC101494620	34	ATP-dependent Clp protease proteolytic subunit 6, chloroplastic
LOC101494734	F	GO:0016301	kinase activity	LOC101494734	1	protein PHYTOCHROME KINASE SUBSTRATE 4-like
LOC101494734	P	GO:0009416	response to light stimulus	LOC101494734	1	protein PHYTOCHROME KINASE SUBSTRATE 4-like
LOC101494734	P	GO:0009606	tropism	LOC101494734	1	protein PHYTOCHROME KINASE SUBSTRATE 4-like
LOC101494734	P	GO:0009987	cellular process	LOC101494734	1	protein PHYTOCHROME KINASE SUBSTRATE 4-like
LOC101494734	P	GO:0008152	metabolic process	LOC101494734	1	protein PHYTOCHROME KINASE SUBSTRATE 4-like
LOC101494826	F	GO:0016740	transferase activity	LOC101494826	8	3'-N-debenzoyl-2'-deoxytaxol N-benzoyltransferase
LOC101494927	C	GO:0005886	plasma membrane	LOC101494927	56	equilibrative nucleotide transporter 3-like
LOC101494927	P	GO:0006810	transport	LOC101494927	56	equilibrative nucleotide transporter 3-like
LOC101494927	P	GO:0009987	cellular process	LOC101494927	56	equilibrative nucleotide transporter 3-like
LOC101494927	F	GO:0005215	transporter activity	LOC101494927	56	equilibrative nucleotide transporter 3-like
LOC101494928	C	GO:0016020	membrane	LOC101494928	15	uncharacterized LOC101494928
LOC101494928	C	GO:0005622	intracellular anatomical structure	LOC101494928	15	uncharacterized LOC101494928
LOC101495155	F	GO:0016787	hydrolase activity	LOC101495155	33	GDSL esterase/lipase At5g45920
LOC101495261	F	GO:0016740	transferase activity	LOC101495261	31	probable ubiquitin-conjugating enzyme E2 24
LOC101495261	P	GO:0019538	protein metabolic process	LOC101495261	31	probable ubiquitin-conjugating enzyme E2 24
LOC101495261	P	GO:0008150	biological_process	LOC101495261	31	probable ubiquitin-conjugating enzyme E2 24
LOC101495261	P	GO:0008152	metabolic process	LOC101495261	31	probable ubiquitin-conjugating enzyme E2 24
LOC101495478	F	GO:0016301	kinase activity	LOC101495478	4	uncharacterized aarF domain-containing protein kinase 2
LOC101495478	C	GO:0016020	membrane	LOC101495478	4	uncharacterized aarF domain-containing protein kinase 2
LOC101495478	P	GO:0008152	metabolic process	LOC101495478	4	uncharacterized aarF domain-containing protein kinase 2
LOC101495478	P	GO:0009987	cellular process	LOC101495478	4	uncharacterized aarF domain-containing protein kinase 2
LOC101495479	P	GO:0006810	transport	LOC101495479	37	THO complex subunit 7A-like
LOC101495479	P	GO:0009058	biosynthetic process	LOC101495479	37	THO complex subunit 7A-like
LOC101495479	P	GO:0006139	nucleobase-containing compound metabolic process	LOC101495479	37	THO complex subunit 7A-like
LOC101495479	C	GO:0005634	nucleus	LOC101495479	37	THO complex subunit 7A-like
LOC101495580	C	GO:0016020	membrane	LOC101495580	3	uncharacterized LOC101495580
LOC101495908	C	GO:0016020	membrane	LOC101495908	12	uncharacterized LOC101495908
LOC101495916	F	GO:0005515	protein binding	LOC101495916	1	SWI/SNF complex subunit SWI3D
LOC101495916	C	GO:0005622	intracellular anatomical structure	LOC101495916	1	SWI/SNF complex subunit SWI3D
LOC101495916	P	GO:0008152	metabolic process	LOC101495916	1	SWI/SNF complex subunit SWI3D
LOC101496016	F	GO:0005515	protein binding	LOC101496016	3	pentatricopeptide repeat-containing protein At1g28690, mitochondrial
LOC101496016	F	GO:0003723	RNA binding	LOC101496016	3	pentatricopeptide repeat-containing protein At1g28690, mitochondrial
LOC101496016	P	GO:0006139	nucleobase-containing compound metabolic process	LOC101496016	3	pentatricopeptide repeat-containing protein At1g28690, mitochondrial
LOC101496129	F	GO:0005488	binding	LOC101496129	98	putative PAP-specific phosphatase, mitochondrial
LOC101496129	P	GO:0008152	metabolic process	LOC101496129	98	putative PAP-specific phosphatase, mitochondrial
LOC101496129	P	GO:0009987	cellular process	LOC101496129	98	putative PAP-specific phosphatase, mitochondrial
LOC101496129	F	GO:0016787	hydrolase activity	LOC101496129	98	putative PAP-specific phosphatase, mitochondrial
LOC101496355	C	GO:0016020	membrane	LOC101496355	2	uncharacterized LOC101496355
LOC101496567	P	GO:0009056	catabolic process	LOC101496567	2	ribonuclease Phyb-like
LOC101496567	F	GO:0003723	RNA binding	LOC101496567	2	ribonuclease Phyb-like
LOC101496567	C	GO:0005576	extracellular region	LOC101496567	2	ribonuclease Phyb-like
LOC101496567	C	GO:0016020	membrane	LOC101496567	2	ribonuclease Phyb-like
LOC101496567	F	GO:0004518	nuclease activity	LOC101496567	2	ribonuclease Phyb-like
LOC101496567	P	GO:0006139	nucleobase-containing compound metabolic process	LOC101496567	2	ribonuclease Phyb-like
LOC101496568	P	GO:0006139	nucleobase-containing compound metabolic process	LOC101496568	1	uncharacterized LOC101496568
LOC101496568	F	GO:0016787	hydrolase activity	LOC101496568	1	uncharacterized LOC101496568
LOC101496576	P	GO:0006139	nucleobase-containing compound metabolic process	LOC101496576	29	TATA box-binding protein-associated factor RNA polymerase I subunit B
LOC101496576	P	GO:0016043	cellular component organization	LOC101496576	29	TATA box-binding protein-associated factor RNA polymerase I subunit B
LOC101496576	P	GO:0009058	biosynthetic process	LOC101496576	29	TATA box-binding protein-associated factor RNA polymerase I subunit B
LOC101496576	F	GO:0003677	DNA binding	LOC101496576	29	TATA box-binding protein-associated factor RNA polymerase I subunit B
LOC101496576	C	GO:0005730	nucleolus	LOC101496576	29	TATA box-binding protein-associated factor RNA polymerase I subunit B
LOC101496684	P	GO:0009058	biosynthetic process	LOC101496684	48	3-ketoacyl-CoA synthase 15-like
LOC101496684	F	GO:0016740	transferase activity	LOC101496684	48	3-ketoacyl-CoA synthase 15-like
LOC101496684	C	GO:0016020	membrane	LOC101496684	48	3-ketoacyl-CoA synthase 15-like
LOC101496684	P	GO:0006629	lipid metabolic process	LOC101496684	48	3-ketoacyl-CoA synthase 15-like
LOC101496684	P	GO:0009987	cellular process	LOC101496684	48	3-ketoacyl-CoA synthase 15-like
LOC101496685	P	GO:0009058	biosynthetic process	LOC101496685	31	pyruvate decarboxylase 1
LOC101496685	C	GO:0005829	cytosol	LOC101496685	31	pyruvate decarboxylase 1
LOC101496685	P	GO:0009056	catabolic process	LOC101496685	31	pyruvate decarboxylase 1
LOC101496685	P	GO:0009987	cellular process	LOC101496685	31	pyruvate decarboxylase 1
LOC101496685	F	GO:0003824	catalytic activity	LOC101496685	31	pyruvate decarboxylase 1
LOC101496685	F	GO:0005488	binding	LOC101496685	31	pyruvate decarboxylase 1
LOC101496900	F	GO:0016787	hydrolase activity	LOC101496900	1	glucan endo-1,3-beta-glucosidase 7
LOC101496900	P	GO:0005975	carbohydrate metabolic process	LOC101496900	1	glucan endo-1,3-beta-glucosidase 7
LOC101496994	C	GO:0016020	membrane	LOC101496994	50	uncharacterized LOC101496994
LOC101496997	F	GO:0016787	hydrolase activity	LOC101496997	138	GDSL esterase/lipase At1g28610-like
LOC101497321	P	GO:0019538	protein metabolic process	LOC101497321	28	serine/threonine-protein kinase HT1-like
LOC101497321	F	GO:0000166	nucleotide binding	LOC101497321	28	serine/threonine-protein kinase HT1-like
LOC101497321	P	GO:0008150	biological_process	LOC101497321	28	serine/threonine-protein kinase HT1-like
LOC101497321	P	GO:0008152	metabolic process	LOC101497321	28	serine/threonine-protein kinase HT1-like
LOC101497321	F	GO:0016301	kinase activity	LOC101497321	28	serine/threonine-protein kinase HT1-like
LOC101497321	C	GO:0005737	cytoplasm	LOC101497321	28	serine/threonine-protein kinase HT1-like
LOC101497321	P	GO:0007165	signal transduction	LOC101497321	28	serine/threonine-protein kinase HT1-like
LOC101497322	F	GO:0016787	hydrolase activity	LOC101497322	39	GDSL esterase/lipase At2g27360-like
LOC101497346	P	GO:0009056	catabolic process	LOC101497346	1	probable apyrase 6
LOC101497346	C	GO:0016020	membrane	LOC101497346	1	probable apyrase 6
LOC101497346	F	GO:0000166	nucleotide binding	LOC101497346	1	probable apyrase 6
LOC101497346	F	GO:0016787	hydrolase activity	LOC101497346	1	probable apyrase 6
LOC101497346	P	GO:0006139	nucleobase-containing compound metabolic process	LOC101497346	1	probable apyrase 6
LOC101497556	F	GO:0016787	hydrolase activity	LOC101497556	2	kinesin-like protein KIN-7E
LOC101497556	P	GO:0009987	cellular process	LOC101497556	2	kinesin-like protein KIN-7E
LOC101497556	F	GO:0005515	protein binding	LOC101497556	2	kinesin-like protein KIN-7E
LOC101497556	C	GO:0005856	cytoskeleton	LOC101497556	2	kinesin-like protein KIN-7E
LOC101497556	F	GO:0000166	nucleotide binding	LOC101497556	2	kinesin-like protein KIN-7E
LOC101497556	F	GO:0003774	cytoskeletal motor activity	LOC101497556	2	kinesin-like protein KIN-7E
LOC101497641	C	GO:0005575	cellular_component	LOC101497641	8	heterogeneous nuclear ribonucleoprotein U-like protein 1
LOC101497641	F	GO:0005515	protein binding	LOC101497641	8	heterogeneous nuclear ribonucleoprotein U-like protein 1
LOC101497642	F	GO:0003723	RNA binding	LOC101497642	49	eukaryotic translation initiation factor 3 subunit D-like
LOC101497642	C	GO:0005737	cytoplasm	LOC101497642	49	eukaryotic translation initiation factor 3 subunit D-like
LOC101497642	P	GO:0016043	cellular component organization	LOC101497642	49	eukaryotic translation initiation factor 3 subunit D-like
LOC101497642	F	GO:0008135	translation factor activity, RNA binding	LOC101497642	49	eukaryotic translation initiation factor 3 subunit D-like
LOC101497643	F	GO:0016787	hydrolase activity	LOC101497643	53	GDSL esterase/lipase At5g45910-like
LOC101497888	P	GO:0006950	response to stress	LOC101497888	2	arginine decarboxylase
LOC101497888	P	GO:0009056	catabolic process	LOC101497888	2	arginine decarboxylase
LOC101497888	P	GO:0009987	cellular process	LOC101497888	2	arginine decarboxylase
LOC101497888	F	GO:0003824	catalytic activity	LOC101497888	2	arginine decarboxylase
LOC101497888	P	GO:0009058	biosynthetic process	LOC101497888	2	arginine decarboxylase
LOC101497888	P	GO:0009628	response to abiotic stimulus	LOC101497888	2	arginine decarboxylase
LOC101497979	F	GO:0005198	structural molecule activity	LOC101497979	34	40S ribosomal protein S27-2-like
LOC101497979	C	GO:0005840	ribosome	LOC101497979	34	40S ribosomal protein S27-2-like
LOC101497979	F	GO:0003723	RNA binding	LOC101497979	34	40S ribosomal protein S27-2-like
LOC101497979	P	GO:0006412	translation	LOC101497979	34	40S ribosomal protein S27-2-like
LOC101497979	P	GO:0016043	cellular component organization	LOC101497979	34	40S ribosomal protein S27-2-like
LOC101497979	C	GO:0005829	cytosol	LOC101497979	34	40S ribosomal protein S27-2-like
LOC101498197	F	GO:0016740	transferase activity	LOC101498197	51	nuclear intron maturase 4, mitochondrial
LOC101498197	P	GO:0009058	biosynthetic process	LOC101498197	51	nuclear intron maturase 4, mitochondrial
LOC101498197	C	GO:0005739	mitochondrion	LOC101498197	51	nuclear intron maturase 4, mitochondrial
LOC101498197	P	GO:0006259	DNA metabolic process	LOC101498197	51	nuclear intron maturase 4, mitochondrial
LOC101498209	C	GO:0016020	membrane	LOC101498209	1	epimerase family protein SDR39U1 homolog, chloroplastic
LOC101498307	F	GO:0016787	hydrolase activity	LOC101498307	40	phospholipase A1-II 1-like
LOC101498307	P	GO:0006629	lipid metabolic process	LOC101498307	40	phospholipase A1-II 1-like
LOC101498307	P	GO:0009056	catabolic process	LOC101498307	40	phospholipase A1-II 1-like
LOC101498434	C	GO:0005576	extracellular region	LOC101498434	1	protein RALF-like 19
LOC101498434	P	GO:0007165	signal transduction	LOC101498434	1	protein RALF-like 19
LOC101498801	F	GO:0005488	binding	LOC101498801	2	cytochrome c1-2, heme protein, mitochondrial-like
LOC101498801	P	GO:0006091	generation of precursor metabolites and energy	LOC101498801	2	cytochrome c1-2, heme protein, mitochondrial-like
LOC101498801	C	GO:0005739	mitochondrion	LOC101498801	2	cytochrome c1-2, heme protein, mitochondrial-like
LOC101498801	F	GO:0003824	catalytic activity	LOC101498801	2	cytochrome c1-2, heme protein, mitochondrial-like
LOC101498801	C	GO:0016020	membrane	LOC101498801	2	cytochrome c1-2, heme protein, mitochondrial-like
LOC101498971	F	GO:0003677	DNA binding	LOC101498971	19	calmodulin-binding protein 60 C
LOC101498971	P	GO:0009058	biosynthetic process	LOC101498971	19	calmodulin-binding protein 60 C
LOC101498971	C	GO:0005634	nucleus	LOC101498971	19	calmodulin-binding protein 60 C
LOC101498971	F	GO:0003700	DNA-binding transcription factor activity	LOC101498971	19	calmodulin-binding protein 60 C
LOC101498971	P	GO:0006139	nucleobase-containing compound metabolic process	LOC101498971	19	calmodulin-binding protein 60 C
LOC101498971	F	GO:0005515	protein binding	LOC101498971	19	calmodulin-binding protein 60 C
LOC101498973	C	GO:0005794	Golgi apparatus	LOC101498973	76	protein trichome birefringence-like 38
LOC101498973	F	GO:0016740	transferase activity	LOC101498973	76	protein trichome birefringence-like 38
LOC101499101	C	GO:0005634	nucleus	LOC101499101	1	B-box zinc finger protein 24
LOC101499101	P	GO:0009058	biosynthetic process	LOC101499101	1	B-box zinc finger protein 24
LOC101499101	P	GO:0009791	post-embryonic development	LOC101499101	1	B-box zinc finger protein 24
LOC101499101	P	GO:0009416	response to light stimulus	LOC101499101	1	B-box zinc finger protein 24
LOC101499101	P	GO:0006139	nucleobase-containing compound metabolic process	LOC101499101	1	B-box zinc finger protein 24
LOC101499101	F	GO:0005488	binding	LOC101499101	1	B-box zinc finger protein 24
LOC101499291	P	GO:0006629	lipid metabolic process	LOC101499291	15	sphingosine kinase 1
LOC101499291	C	GO:0016020	membrane	LOC101499291	15	sphingosine kinase 1
LOC101499291	F	GO:0016301	kinase activity	LOC101499291	15	sphingosine kinase 1
LOC101499291	C	GO:0005737	cytoplasm	LOC101499291	15	sphingosine kinase 1
LOC101499291	P	GO:0009058	biosynthetic process	LOC101499291	15	sphingosine kinase 1
LOC101499291	P	GO:0009987	cellular process	LOC101499291	15	sphingosine kinase 1
LOC101499293	F	GO:0005198	structural molecule activity	LOC101499293	17	50S ribosomal protein L34, chloroplastic
LOC101499293	C	GO:0005739	mitochondrion	LOC101499293	17	50S ribosomal protein L34, chloroplastic
LOC101499293	P	GO:0006412	translation	LOC101499293	17	50S ribosomal protein L34, chloroplastic
LOC101499293	C	GO:0005840	ribosome	LOC101499293	17	50S ribosomal protein L34, chloroplastic
LOC101499608	C	GO:0016020	membrane	LOC101499608	6	uncharacterized LOC101499608
LOC101499915	F	GO:0016740	transferase activity	LOC101499915	21	uncharacterized protein YNL011C
LOC101500162	P	GO:0009056	catabolic process	LOC101500162	1	COP9 signalosome complex subunit 3
LOC101500162	P	GO:0007049	cell cycle	LOC101500162	1	COP9 signalosome complex subunit 3
LOC101500162	P	GO:0019538	protein metabolic process	LOC101500162	1	COP9 signalosome complex subunit 3
LOC101500162	F	GO:0016740	transferase activity	LOC101500162	1	COP9 signalosome complex subunit 3
LOC101500162	C	GO:0005634	nucleus	LOC101500162	1	COP9 signalosome complex subunit 3
LOC101500251	C	GO:0005634	nucleus	LOC101500251	35	B3 domain-containing protein Os07g0563300-like
LOC101500251	F	GO:0003677	DNA binding	LOC101500251	35	B3 domain-containing protein Os07g0563300-like
LOC101500253	F	GO:0016740	transferase activity	LOC101500253	48	U-box domain-containing protein 7
LOC101500253	P	GO:0019538	protein metabolic process	LOC101500253	48	U-box domain-containing protein 7
LOC101500253	F	GO:0005515	protein binding	LOC101500253	48	U-box domain-containing protein 7
LOC101500253	P	GO:0008152	metabolic process	LOC101500253	48	U-box domain-containing protein 7
LOC101500253	P	GO:0008150	biological_process	LOC101500253	48	U-box domain-containing protein 7
LOC101500566	P	GO:0006810	transport	LOC101500566	13	syntaxin-124-like
LOC101500566	C	GO:0005886	plasma membrane	LOC101500566	13	syntaxin-124-like
LOC101500566	C	GO:0005737	cytoplasm	LOC101500566	13	syntaxin-124-like
LOC101500566	F	GO:0005515	protein binding	LOC101500566	13	syntaxin-124-like
LOC101500566	P	GO:0016043	cellular component organization	LOC101500566	13	syntaxin-124-like
LOC101500879	P	GO:0006139	nucleobase-containing compound metabolic process	LOC101500879	41	pre-mRNA-splicing factor SYF1
LOC101500879	F	GO:0005515	protein binding	LOC101500879	41	pre-mRNA-splicing factor SYF1
LOC101500879	C	GO:0005634	nucleus	LOC101500879	41	pre-mRNA-splicing factor SYF1
LOC101500879	P	GO:0016043	cellular component organization	LOC101500879	41	pre-mRNA-splicing factor SYF1
LOC101500879	P	GO:0009058	biosynthetic process	LOC101500879	41	pre-mRNA-splicing factor SYF1
LOC101500880	C	GO:0005634	nucleus	LOC101500880	1	dof zinc finger protein DOF5.3-like
LOC101500880	F	GO:0003677	DNA binding	LOC101500880	1	dof zinc finger protein DOF5.3-like
LOC101500880	P	GO:0009058	biosynthetic process	LOC101500880	1	dof zinc finger protein DOF5.3-like
LOC101500880	F	GO:0003700	DNA-binding transcription factor activity	LOC101500880	1	dof zinc finger protein DOF5.3-like
LOC101500880	P	GO:0006139	nucleobase-containing compound metabolic process	LOC101500880	1	dof zinc finger protein DOF5.3-like
LOC101501014	C	GO:0016020	membrane	LOC101501014	1	probable inactive leucine-rich repeat receptor-like protein kinase At3g03770
LOC101501014	F	GO:0005515	protein binding	LOC101501014	1	probable inactive leucine-rich repeat receptor-like protein kinase At3g03770
LOC101501014	P	GO:0008150	biological_process	LOC101501014	1	probable inactive leucine-rich repeat receptor-like protein kinase At3g03770
LOC101501014	F	GO:0000166	nucleotide binding	LOC101501014	1	probable inactive leucine-rich repeat receptor-like protein kinase At3g03770
LOC101501014	F	GO:0016301	kinase activity	LOC101501014	1	probable inactive leucine-rich repeat receptor-like protein kinase At3g03770
LOC101501014	P	GO:0009987	cellular process	LOC101501014	1	probable inactive leucine-rich repeat receptor-like protein kinase At3g03770
LOC101501014	P	GO:0008152	metabolic process	LOC101501014	1	probable inactive leucine-rich repeat receptor-like protein kinase At3g03770
LOC101501014	P	GO:0019538	protein metabolic process	LOC101501014	1	probable inactive leucine-rich repeat receptor-like protein kinase At3g03770
LOC101501207	C	GO:0016020	membrane	LOC101501207	7	uncharacterized LOC101501207
LOC101501305	C	GO:0005737	cytoplasm	LOC101501305	1	14-3-3-like protein C
LOC101501305	P	GO:0007165	signal transduction	LOC101501305	1	14-3-3-like protein C
LOC101501328	P	GO:0009987	cellular process	LOC101501328	2	extensin-like
LOC101501328	F	GO:0016301	kinase activity	LOC101501328	2	extensin-like
LOC101501328	P	GO:0008152	metabolic process	LOC101501328	2	extensin-like
LOC101501521	F	GO:0003824	catalytic activity	LOC101501521	47	quinone oxidoreductase PIG3-like
LOC101501521	F	GO:0000166	nucleotide binding	LOC101501521	47	quinone oxidoreductase PIG3-like
LOC101501722	P	GO:0007165	signal transduction	LOC101501722	1	protein PLASTID TRANSCRIPTIONALLY ACTIVE 12, chloroplastic
LOC101501722	P	GO:0009058	biosynthetic process	LOC101501722	1	protein PLASTID TRANSCRIPTIONALLY ACTIVE 12, chloroplastic
LOC101501722	P	GO:0009416	response to light stimulus	LOC101501722	1	protein PLASTID TRANSCRIPTIONALLY ACTIVE 12, chloroplastic
LOC101501722	P	GO:0009719	response to endogenous stimulus	LOC101501722	1	protein PLASTID TRANSCRIPTIONALLY ACTIVE 12, chloroplastic
LOC101501722	P	GO:0009056	catabolic process	LOC101501722	1	protein PLASTID TRANSCRIPTIONALLY ACTIVE 12, chloroplastic
LOC101501722	P	GO:0009791	post-embryonic development	LOC101501722	1	protein PLASTID TRANSCRIPTIONALLY ACTIVE 12, chloroplastic
LOC101501722	C	GO:0005634	nucleus	LOC101501722	1	protein PLASTID TRANSCRIPTIONALLY ACTIVE 12, chloroplastic
LOC101501722	F	GO:0003674	molecular_function	LOC101501722	1	protein PLASTID TRANSCRIPTIONALLY ACTIVE 12, chloroplastic
LOC101501722	C	GO:0009507	chloroplast	LOC101501722	1	protein PLASTID TRANSCRIPTIONALLY ACTIVE 12, chloroplastic
LOC101501722	P	GO:0019538	protein metabolic process	LOC101501722	1	protein PLASTID TRANSCRIPTIONALLY ACTIVE 12, chloroplastic
LOC101501722	P	GO:0006139	nucleobase-containing compound metabolic process	LOC101501722	1	protein PLASTID TRANSCRIPTIONALLY ACTIVE 12, chloroplastic
LOC101501722	P	GO:0042221	response to chemical	LOC101501722	1	protein PLASTID TRANSCRIPTIONALLY ACTIVE 12, chloroplastic
LOC101501836	F	GO:0000166	nucleotide binding	LOC101501836	32	quinone oxidoreductase PIG3-like
LOC101501836	F	GO:0003824	catalytic activity	LOC101501836	32	quinone oxidoreductase PIG3-like
LOC101502078	P	GO:0009987	cellular process	LOC101502078	2	type IV inositol polyphosphate 5-phosphatase 3-like
LOC101502078	P	GO:0006629	lipid metabolic process	LOC101502078	2	type IV inositol polyphosphate 5-phosphatase 3-like
LOC101502078	F	GO:0016787	hydrolase activity	LOC101502078	2	type IV inositol polyphosphate 5-phosphatase 3-like
LOC101502160	F	GO:0005215	transporter activity	LOC101502160	22	transmembrane protein 184A
LOC101502160	P	GO:0006810	transport	LOC101502160	22	transmembrane protein 184A
LOC101502160	C	GO:0016020	membrane	LOC101502160	22	transmembrane protein 184A
LOC101502477	C	GO:0005829	cytosol	LOC101502477	1	60S ribosomal protein L26-1
LOC101502477	C	GO:0005840	ribosome	LOC101502477	1	60S ribosomal protein L26-1
LOC101502477	F	GO:0003723	RNA binding	LOC101502477	1	60S ribosomal protein L26-1
LOC101502477	F	GO:0005198	structural molecule activity	LOC101502477	1	60S ribosomal protein L26-1
LOC101502477	P	GO:0006412	translation	LOC101502477	1	60S ribosomal protein L26-1
LOC101502780	F	GO:0004518	nuclease activity	LOC101502780	16	endonuclease 1
LOC101502780	F	GO:0003676	nucleic acid binding	LOC101502780	16	endonuclease 1
LOC101502780	P	GO:0006259	DNA metabolic process	LOC101502780	16	endonuclease 1
LOC101502780	P	GO:0009056	catabolic process	LOC101502780	16	endonuclease 1
LOC101503100	C	GO:0005886	plasma membrane	LOC101503100	43	lysine histidine transporter-like 8
LOC101503100	P	GO:0009719	response to endogenous stimulus	LOC101503100	43	lysine histidine transporter-like 8
LOC101503100	P	GO:0006810	transport	LOC101503100	43	lysine histidine transporter-like 8
LOC101503100	P	GO:0042221	response to chemical	LOC101503100	43	lysine histidine transporter-like 8
LOC101503100	P	GO:0007165	signal transduction	LOC101503100	43	lysine histidine transporter-like 8
LOC101503100	F	GO:0005215	transporter activity	LOC101503100	43	lysine histidine transporter-like 8
LOC101503320	C	GO:0016020	membrane	LOC101503320	2	uncharacterized protein At1g01500-like
LOC101503428	F	GO:0005488	binding	LOC101503428	66	PAP-specific phosphatase HAL2-like
LOC101503428	P	GO:0006629	lipid metabolic process	LOC101503428	66	PAP-specific phosphatase HAL2-like
LOC101503428	P	GO:0009058	biosynthetic process	LOC101503428	66	PAP-specific phosphatase HAL2-like
LOC101503428	F	GO:0016787	hydrolase activity	LOC101503428	66	PAP-specific phosphatase HAL2-like
LOC101503428	P	GO:0009987	cellular process	LOC101503428	66	PAP-specific phosphatase HAL2-like
LOC101503765	C	GO:0005886	plasma membrane	LOC101503765	37	secretory carrier-associated membrane protein-like
LOC101503765	C	GO:0005794	Golgi apparatus	LOC101503765	37	secretory carrier-associated membrane protein-like
LOC101503765	C	GO:0005768	endosome	LOC101503765	37	secretory carrier-associated membrane protein-like
LOC101503765	P	GO:0006810	transport	LOC101503765	37	secretory carrier-associated membrane protein-like
LOC101503765	P	GO:0009987	cellular process	LOC101503765	37	secretory carrier-associated membrane protein-like
LOC101503767	C	GO:0005764	lysosome	LOC101503767	1	low-temperature-induced cysteine proteinase-like
LOC101503767	F	GO:0016787	hydrolase activity	LOC101503767	1	low-temperature-induced cysteine proteinase-like
LOC101503767	P	GO:0019538	protein metabolic process	LOC101503767	1	low-temperature-induced cysteine proteinase-like
LOC101503767	P	GO:0009056	catabolic process	LOC101503767	1	low-temperature-induced cysteine proteinase-like
LOC101503767	C	GO:0005576	extracellular region	LOC101503767	1	low-temperature-induced cysteine proteinase-like
LOC101504099	P	GO:0006139	nucleobase-containing compound metabolic process	LOC101504099	1	ribosome biogenesis protein BMS1 homolog
LOC101504099	F	GO:0016787	hydrolase activity	LOC101504099	1	ribosome biogenesis protein BMS1 homolog
LOC101504099	F	GO:0000166	nucleotide binding	LOC101504099	1	ribosome biogenesis protein BMS1 homolog
LOC101504099	P	GO:0009058	biosynthetic process	LOC101504099	1	ribosome biogenesis protein BMS1 homolog
LOC101504099	C	GO:0005730	nucleolus	LOC101504099	1	ribosome biogenesis protein BMS1 homolog
LOC101504099	F	GO:0003723	RNA binding	LOC101504099	1	ribosome biogenesis protein BMS1 homolog
LOC101504196	P	GO:0009058	biosynthetic process	LOC101504196	2	ethylene-responsive transcription factor 12
LOC101504196	F	GO:0003677	DNA binding	LOC101504196	2	ethylene-responsive transcription factor 12
LOC101504196	P	GO:0006139	nucleobase-containing compound metabolic process	LOC101504196	2	ethylene-responsive transcription factor 12
LOC101504196	C	GO:0005634	nucleus	LOC101504196	2	ethylene-responsive transcription factor 12
LOC101504196	F	GO:0003700	DNA-binding transcription factor activity	LOC101504196	2	ethylene-responsive transcription factor 12
LOC101504401	P	GO:0006950	response to stress	LOC101504401	17	putative disease resistance protein At3g14460
LOC101504401	P	GO:0009607	response to biotic stimulus	LOC101504401	17	putative disease resistance protein At3g14460
LOC101504401	P	GO:0009605	response to external stimulus	LOC101504401	17	putative disease resistance protein At3g14460
LOC101504401	F	GO:0000166	nucleotide binding	LOC101504401	17	putative disease resistance protein At3g14460
LOC101504527	P	GO:0006139	nucleobase-containing compound metabolic process	LOC101504527	6	ethylene-responsive transcription factor 4
LOC101504527	F	GO:0003677	DNA binding	LOC101504527	6	ethylene-responsive transcription factor 4
LOC101504527	F	GO:0003700	DNA-binding transcription factor activity	LOC101504527	6	ethylene-responsive transcription factor 4
LOC101504527	P	GO:0009058	biosynthetic process	LOC101504527	6	ethylene-responsive transcription factor 4
LOC101504527	C	GO:0005634	nucleus	LOC101504527	6	ethylene-responsive transcription factor 4
LOC101504748	P	GO:0009987	cellular process	LOC101504748	1	spermidine synthase 1
LOC101504748	P	GO:0009058	biosynthetic process	LOC101504748	1	spermidine synthase 1
LOC101504748	F	GO:0016740	transferase activity	LOC101504748	1	spermidine synthase 1
LOC101504943	P	GO:0006950	response to stress	LOC101504943	60	putative disease resistance protein At3g14460
LOC101504943	F	GO:0000166	nucleotide binding	LOC101504943	60	putative disease resistance protein At3g14460
LOC101504943	P	GO:0009607	response to biotic stimulus	LOC101504943	60	putative disease resistance protein At3g14460
LOC101504943	P	GO:0009605	response to external stimulus	LOC101504943	60	putative disease resistance protein At3g14460
LOC101505052	F	GO:0000166	nucleotide binding	LOC101505052	1	phenylalanine--tRNA ligase alpha subunit, cytoplasmic
LOC101505052	F	GO:0003723	RNA binding	LOC101505052	1	phenylalanine--tRNA ligase alpha subunit, cytoplasmic
LOC101505052	C	GO:0016020	membrane	LOC101505052	1	phenylalanine--tRNA ligase alpha subunit, cytoplasmic
LOC101505052	P	GO:0006139	nucleobase-containing compound metabolic process	LOC101505052	1	phenylalanine--tRNA ligase alpha subunit, cytoplasmic
LOC101505052	C	GO:0005829	cytosol	LOC101505052	1	phenylalanine--tRNA ligase alpha subunit, cytoplasmic
LOC101505052	F	GO:0003824	catalytic activity	LOC101505052	1	phenylalanine--tRNA ligase alpha subunit, cytoplasmic
LOC101505052	P	GO:0006412	translation	LOC101505052	1	phenylalanine--tRNA ligase alpha subunit, cytoplasmic
LOC101505154	C	GO:0005739	mitochondrion	LOC101505154	18	protein NUCLEAR FUSION DEFECTIVE 6, chloroplastic/mitochondrial-like
LOC101505157	F	GO:0016301	kinase activity	LOC101505157	1	receptor-like cytosolic serine/threonine-protein kinase RBK2
LOC101505157	P	GO:0008152	metabolic process	LOC101505157	1	receptor-like cytosolic serine/threonine-protein kinase RBK2
LOC101505157	P	GO:0019538	protein metabolic process	LOC101505157	1	receptor-like cytosolic serine/threonine-protein kinase RBK2
LOC101505157	P	GO:0009987	cellular process	LOC101505157	1	receptor-like cytosolic serine/threonine-protein kinase RBK2
LOC101505157	P	GO:0008150	biological_process	LOC101505157	1	receptor-like cytosolic serine/threonine-protein kinase RBK2
LOC101505157	F	GO:0000166	nucleotide binding	LOC101505157	1	receptor-like cytosolic serine/threonine-protein kinase RBK2
LOC101505254	C	GO:0016020	membrane	LOC101505254	1	cytochrome b561, DM13 and DOMON domain-containing protein At5g54830
LOC101505696	P	GO:0009605	response to external stimulus	LOC101505696	8	putative disease resistance protein At3g14460
LOC101505696	F	GO:0000166	nucleotide binding	LOC101505696	8	putative disease resistance protein At3g14460
LOC101505696	P	GO:0009607	response to biotic stimulus	LOC101505696	8	putative disease resistance protein At3g14460
LOC101505696	P	GO:0006950	response to stress	LOC101505696	8	putative disease resistance protein At3g14460
LOC101505912	C	GO:0005886	plasma membrane	LOC101505912	1	protein kinase PINOID-like
LOC101505912	P	GO:0019538	protein metabolic process	LOC101505912	1	protein kinase PINOID-like
LOC101505912	F	GO:0016301	kinase activity	LOC101505912	1	protein kinase PINOID-like
LOC101505912	C	GO:0005634	nucleus	LOC101505912	1	protein kinase PINOID-like
LOC101505912	P	GO:0008150	biological_process	LOC101505912	1	protein kinase PINOID-like
LOC101505912	F	GO:0000166	nucleotide binding	LOC101505912	1	protein kinase PINOID-like
LOC101505912	P	GO:0008152	metabolic process	LOC101505912	1	protein kinase PINOID-like
LOC101505912	C	GO:0005737	cytoplasm	LOC101505912	1	protein kinase PINOID-like
LOC101505912	P	GO:0009987	cellular process	LOC101505912	1	protein kinase PINOID-like
LOC101506337	P	GO:0016043	cellular component organization	LOC101506337	1	U4/U6.U5 tri-snRNP-associated protein 2-like
LOC101506337	F	GO:0005488	binding	LOC101506337	1	U4/U6.U5 tri-snRNP-associated protein 2-like
LOC101506337	C	GO:0005634	nucleus	LOC101506337	1	U4/U6.U5 tri-snRNP-associated protein 2-like
LOC101506337	P	GO:0019538	protein metabolic process	LOC101506337	1	U4/U6.U5 tri-snRNP-associated protein 2-like
LOC101506337	P	GO:0006139	nucleobase-containing compound metabolic process	LOC101506337	1	U4/U6.U5 tri-snRNP-associated protein 2-like
LOC101506337	P	GO:0008150	biological_process	LOC101506337	1	U4/U6.U5 tri-snRNP-associated protein 2-like
LOC101506337	P	GO:0009058	biosynthetic process	LOC101506337	1	U4/U6.U5 tri-snRNP-associated protein 2-like
LOC101506337	P	GO:0008152	metabolic process	LOC101506337	1	U4/U6.U5 tri-snRNP-associated protein 2-like
LOC101506337	F	GO:0016787	hydrolase activity	LOC101506337	1	U4/U6.U5 tri-snRNP-associated protein 2-like
LOC101506458	F	GO:0005488	binding	LOC101506458	1	uncharacterized LOC101506458
LOC101506458	F	GO:0003824	catalytic activity	LOC101506458	1	uncharacterized LOC101506458
LOC101506458	P	GO:0009058	biosynthetic process	LOC101506458	1	uncharacterized LOC101506458
LOC101506458	P	GO:0006810	transport	LOC101506458	1	uncharacterized LOC101506458
LOC101506458	P	GO:0009987	cellular process	LOC101506458	1	uncharacterized LOC101506458
LOC101506458	P	GO:0019538	protein metabolic process	LOC101506458	1	uncharacterized LOC101506458
LOC101507112	P	GO:0009058	biosynthetic process	LOC101507112	1	SAC3 family protein B
LOC101507112	C	GO:0005634	nucleus	LOC101507112	1	SAC3 family protein B
LOC101507112	P	GO:0006810	transport	LOC101507112	1	SAC3 family protein B
LOC101507112	C	GO:0005737	cytoplasm	LOC101507112	1	SAC3 family protein B
LOC101507112	P	GO:0009987	cellular process	LOC101507112	1	SAC3 family protein B
LOC101507143	C	GO:0005654	nucleoplasm	LOC101507143	1	nucleolar complex protein 2 homolog
LOC101507143	P	GO:0009987	cellular process	LOC101507143	1	nucleolar complex protein 2 homolog
LOC101507143	C	GO:0005730	nucleolus	LOC101507143	1	nucleolar complex protein 2 homolog
LOC101507433	P	GO:0019538	protein metabolic process	LOC101507433	48	uncharacterized LOC101507433
LOC101507433	F	GO:0005515	protein binding	LOC101507433	48	uncharacterized LOC101507433
LOC101507433	C	GO:0005622	intracellular anatomical structure	LOC101507433	48	uncharacterized LOC101507433
LOC101507433	P	GO:0008152	metabolic process	LOC101507433	48	uncharacterized LOC101507433
LOC101507433	P	GO:0008150	biological_process	LOC101507433	48	uncharacterized LOC101507433
LOC101507442	F	GO:0003677	DNA binding	LOC101507442	1	B3 domain-containing transcription factor VRN1-like
LOC101507442	C	GO:0005634	nucleus	LOC101507442	1	B3 domain-containing transcription factor VRN1-like
LOC101507740	F	GO:0005515	protein binding	LOC101507740	29	katanin p80 WD40 repeat-containing subunit B1 homolog
LOC101507740	P	GO:0016043	cellular component organization	LOC101507740	29	katanin p80 WD40 repeat-containing subunit B1 homolog
LOC101507740	C	GO:0005856	cytoskeleton	LOC101507740	29	katanin p80 WD40 repeat-containing subunit B1 homolog
LOC101507740	C	GO:0005737	cytoplasm	LOC101507740	29	katanin p80 WD40 repeat-containing subunit B1 homolog
LOC101507746	P	GO:0009987	cellular process	LOC101507746	4	3-ketoacyl-CoA synthase 4-like
LOC101507746	P	GO:0009058	biosynthetic process	LOC101507746	4	3-ketoacyl-CoA synthase 4-like
LOC101507746	F	GO:0016740	transferase activity	LOC101507746	4	3-ketoacyl-CoA synthase 4-like
LOC101507746	P	GO:0006629	lipid metabolic process	LOC101507746	4	3-ketoacyl-CoA synthase 4-like
LOC101507746	C	GO:0016020	membrane	LOC101507746	4	3-ketoacyl-CoA synthase 4-like
LOC101507871	F	GO:0005515	protein binding	LOC101507871	1	pentatricopeptide repeat-containing protein At4g20740-like
LOC101507948	P	GO:0006810	transport	LOC101507948	23	cation/H(+) antiporter 15-like
LOC101507948	F	GO:0005215	transporter activity	LOC101507948	23	cation/H(+) antiporter 15-like
LOC101507948	P	GO:0009987	cellular process	LOC101507948	23	cation/H(+) antiporter 15-like
LOC101507948	C	GO:0016020	membrane	LOC101507948	23	cation/H(+) antiporter 15-like
LOC101507972	P	GO:0048856	anatomical structure development	LOC101507972	1	protein MAIN-LIKE 1-like
LOC101508062	F	GO:0005515	protein binding	LOC101508062	19	protein STRUBBELIG-RECEPTOR FAMILY 3-like
LOC101508062	P	GO:0008150	biological_process	LOC101508062	19	protein STRUBBELIG-RECEPTOR FAMILY 3-like
LOC101508062	F	GO:0000166	nucleotide binding	LOC101508062	19	protein STRUBBELIG-RECEPTOR FAMILY 3-like
LOC101508062	C	GO:0005886	plasma membrane	LOC101508062	19	protein STRUBBELIG-RECEPTOR FAMILY 3-like
LOC101508062	P	GO:0009987	cellular process	LOC101508062	19	protein STRUBBELIG-RECEPTOR FAMILY 3-like
LOC101508062	F	GO:0016301	kinase activity	LOC101508062	19	protein STRUBBELIG-RECEPTOR FAMILY 3-like
LOC101508062	P	GO:0008152	metabolic process	LOC101508062	19	protein STRUBBELIG-RECEPTOR FAMILY 3-like
LOC101508062	P	GO:0019538	protein metabolic process	LOC101508062	19	protein STRUBBELIG-RECEPTOR FAMILY 3-like
LOC101508153	C	GO:0005794	Golgi apparatus	LOC101508153	1	probable galacturonosyltransferase-like 9
LOC101508153	F	GO:0016740	transferase activity	LOC101508153	1	probable galacturonosyltransferase-like 9
LOC101508582	P	GO:0008150	biological_process	LOC101508582	20	lysine-specific demethylase JMJ25-like
LOC101508582	P	GO:0006139	nucleobase-containing compound metabolic process	LOC101508582	20	lysine-specific demethylase JMJ25-like
LOC101508582	F	GO:0003682	chromatin binding	LOC101508582	20	lysine-specific demethylase JMJ25-like
LOC101508582	P	GO:0008152	metabolic process	LOC101508582	20	lysine-specific demethylase JMJ25-like
LOC101508582	F	GO:0003677	DNA binding	LOC101508582	20	lysine-specific demethylase JMJ25-like
LOC101508582	P	GO:0009058	biosynthetic process	LOC101508582	20	lysine-specific demethylase JMJ25-like
LOC101508582	P	GO:0019538	protein metabolic process	LOC101508582	20	lysine-specific demethylase JMJ25-like
LOC101508582	C	GO:0005654	nucleoplasm	LOC101508582	20	lysine-specific demethylase JMJ25-like
LOC101508582	F	GO:0003824	catalytic activity	LOC101508582	20	lysine-specific demethylase JMJ25-like
LOC101508582	F	GO:0140110	transcription regulator activity	LOC101508582	20	lysine-specific demethylase JMJ25-like
LOC101508582	P	GO:0016043	cellular component organization	LOC101508582	20	lysine-specific demethylase JMJ25-like
LOC101508896	C	GO:0016020	membrane	LOC101508896	9	uncharacterized LOC101508896
LOC101508897	P	GO:0006139	nucleobase-containing compound metabolic process	LOC101508897	31	external alternative NAD(P)H-ubiquinone oxidoreductase B2, mitochondrial-like
LOC101508897	C	GO:0016020	membrane	LOC101508897	31	external alternative NAD(P)H-ubiquinone oxidoreductase B2, mitochondrial-like
LOC101508897	C	GO:0005739	mitochondrion	LOC101508897	31	external alternative NAD(P)H-ubiquinone oxidoreductase B2, mitochondrial-like
LOC101508897	F	GO:0005488	binding	LOC101508897	31	external alternative NAD(P)H-ubiquinone oxidoreductase B2, mitochondrial-like
LOC101508897	C	GO:0005777	peroxisome	LOC101508897	31	external alternative NAD(P)H-ubiquinone oxidoreductase B2, mitochondrial-like
LOC101508897	F	GO:0003824	catalytic activity	LOC101508897	31	external alternative NAD(P)H-ubiquinone oxidoreductase B2, mitochondrial-like
LOC101508899	F	GO:0003824	catalytic activity	LOC101508899	1	berberine bridge enzyme-like 8
LOC101508899	F	GO:0000166	nucleotide binding	LOC101508899	1	berberine bridge enzyme-like 8
LOC101509211	P	GO:0005975	carbohydrate metabolic process	LOC101509211	10	glycogen phosphorylase 1-like
LOC101509211	F	GO:0005488	binding	LOC101509211	10	glycogen phosphorylase 1-like
LOC101509211	C	GO:0005737	cytoplasm	LOC101509211	10	glycogen phosphorylase 1-like
LOC101509211	F	GO:0016740	transferase activity	LOC101509211	10	glycogen phosphorylase 1-like
LOC101509211	P	GO:0006091	generation of precursor metabolites and energy	LOC101509211	10	glycogen phosphorylase 1-like
LOC101509211	P	GO:0009056	catabolic process	LOC101509211	10	glycogen phosphorylase 1-like
LOC101509325	P	GO:0007165	signal transduction	LOC101509325	2	two-component response regulator ARR17
LOC101509325	P	GO:0009719	response to endogenous stimulus	LOC101509325	2	two-component response regulator ARR17
LOC101509325	P	GO:0042221	response to chemical	LOC101509325	2	two-component response regulator ARR17
LOC101509537	C	GO:0005829	cytosol	LOC101509537	10	dnaJ homolog subfamily B member 13-like
LOC101509537	P	GO:0019538	protein metabolic process	LOC101509537	10	dnaJ homolog subfamily B member 13-like
LOC101509537	P	GO:0009058	biosynthetic process	LOC101509537	10	dnaJ homolog subfamily B member 13-like
LOC101509537	F	GO:0005515	protein binding	LOC101509537	10	dnaJ homolog subfamily B member 13-like
LOC101509537	P	GO:0009987	cellular process	LOC101509537	10	dnaJ homolog subfamily B member 13-like
LOC101509787	F	GO:0016740	transferase activity	LOC101509787	2	uncharacterized LOC101509787
LOC101509787	P	GO:0008152	metabolic process	LOC101509787	2	uncharacterized LOC101509787
LOC101509860	C	GO:0005829	cytosol	LOC101509860	2	dnaJ homolog subfamily B member 4-like
LOC101509860	P	GO:0019538	protein metabolic process	LOC101509860	2	dnaJ homolog subfamily B member 4-like
LOC101509860	P	GO:0009058	biosynthetic process	LOC101509860	2	dnaJ homolog subfamily B member 4-like
LOC101509860	P	GO:0009987	cellular process	LOC101509860	2	dnaJ homolog subfamily B member 4-like
LOC101509860	F	GO:0005515	protein binding	LOC101509860	2	dnaJ homolog subfamily B member 4-like
LOC101510178	P	GO:0009058	biosynthetic process	LOC101510178	6	homeobox-DDT domain protein RLT1
LOC101510178	P	GO:0006139	nucleobase-containing compound metabolic process	LOC101510178	6	homeobox-DDT domain protein RLT1
LOC101510178	F	GO:0003677	DNA binding	LOC101510178	6	homeobox-DDT domain protein RLT1
LOC101510178	C	GO:0005634	nucleus	LOC101510178	6	homeobox-DDT domain protein RLT1
LOC101510537	C	GO:0016020	membrane	LOC101510537	1	threonine--tRNA ligase, mitochondrial 1-like
LOC101510537	C	GO:0009507	chloroplast	LOC101510537	1	threonine--tRNA ligase, mitochondrial 1-like
LOC101510537	P	GO:0006139	nucleobase-containing compound metabolic process	LOC101510537	1	threonine--tRNA ligase, mitochondrial 1-like
LOC101510537	F	GO:0000166	nucleotide binding	LOC101510537	1	threonine--tRNA ligase, mitochondrial 1-like
LOC101510537	F	GO:0003824	catalytic activity	LOC101510537	1	threonine--tRNA ligase, mitochondrial 1-like
LOC101510537	C	GO:0005739	mitochondrion	LOC101510537	1	threonine--tRNA ligase, mitochondrial 1-like
LOC101510537	P	GO:0006412	translation	LOC101510537	1	threonine--tRNA ligase, mitochondrial 1-like
LOC101510733	P	GO:0000003	reproduction	LOC101510733	29	pentatricopeptide repeat-containing protein At5g46100
LOC101510733	F	GO:0003723	RNA binding	LOC101510733	29	pentatricopeptide repeat-containing protein At5g46100
LOC101510733	P	GO:0009790	embryo development	LOC101510733	29	pentatricopeptide repeat-containing protein At5g46100
LOC101510733	F	GO:0005515	protein binding	LOC101510733	29	pentatricopeptide repeat-containing protein At5g46100
LOC101510733	P	GO:0009791	post-embryonic development	LOC101510733	29	pentatricopeptide repeat-containing protein At5g46100
LOC101510831	C	GO:0005634	nucleus	LOC101510831	3	helicase-like transcription factor CHR28
LOC101510831	F	GO:0000166	nucleotide binding	LOC101510831	3	helicase-like transcription factor CHR28
LOC101510831	P	GO:0006950	response to stress	LOC101510831	3	helicase-like transcription factor CHR28
LOC101510831	P	GO:0016043	cellular component organization	LOC101510831	3	helicase-like transcription factor CHR28
LOC101510831	P	GO:0006259	DNA metabolic process	LOC101510831	3	helicase-like transcription factor CHR28
LOC101510831	F	GO:0003824	catalytic activity	LOC101510831	3	helicase-like transcription factor CHR28
LOC101511056	C	GO:0016020	membrane	LOC101511056	3	protein DMP6
LOC101511056	P	GO:0016043	cellular component organization	LOC101511056	3	protein DMP6
LOC101511156	C	GO:0005634	nucleus	LOC101511156	26	transcription factor bHLH162-like
LOC101511156	P	GO:0006139	nucleobase-containing compound metabolic process	LOC101511156	26	transcription factor bHLH162-like
LOC101511156	F	GO:0003700	DNA-binding transcription factor activity	LOC101511156	26	transcription factor bHLH162-like
LOC101511156	F	GO:0003677	DNA binding	LOC101511156	26	transcription factor bHLH162-like
LOC101511156	P	GO:0009058	biosynthetic process	LOC101511156	26	transcription factor bHLH162-like
LOC101511156	F	GO:0005515	protein binding	LOC101511156	26	transcription factor bHLH162-like
LOC101511364	P	GO:0006950	response to stress	LOC101511364	14	putative disease resistance protein At3g14460
LOC101511364	P	GO:0009605	response to external stimulus	LOC101511364	14	putative disease resistance protein At3g14460
LOC101511364	P	GO:0009607	response to biotic stimulus	LOC101511364	14	putative disease resistance protein At3g14460
LOC101511364	F	GO:0000166	nucleotide binding	LOC101511364	14	putative disease resistance protein At3g14460
LOC101511464	C	GO:0009507	chloroplast	LOC101511464	51	uncharacterized protein At4g04980-like
LOC101511464	C	GO:0016020	membrane	LOC101511464	51	uncharacterized protein At4g04980-like
LOC101511464	P	GO:0016043	cellular component organization	LOC101511464	51	uncharacterized protein At4g04980-like
LOC101511468	P	GO:0006139	nucleobase-containing compound metabolic process	LOC101511468	1	transcriptional corepressor LEUNIG-like
LOC101511468	P	GO:0009058	biosynthetic process	LOC101511468	1	transcriptional corepressor LEUNIG-like
LOC101511468	F	GO:0005515	protein binding	LOC101511468	1	transcriptional corepressor LEUNIG-like
LOC101511468	F	GO:0140110	transcription regulator activity	LOC101511468	1	transcriptional corepressor LEUNIG-like
LOC101511580	P	GO:0008150	biological_process	LOC101511580	1	protein STRUBBELIG-RECEPTOR FAMILY 8
LOC101511580	P	GO:0019538	protein metabolic process	LOC101511580	1	protein STRUBBELIG-RECEPTOR FAMILY 8
LOC101511580	P	GO:0009987	cellular process	LOC101511580	1	protein STRUBBELIG-RECEPTOR FAMILY 8
LOC101511580	C	GO:0016020	membrane	LOC101511580	1	protein STRUBBELIG-RECEPTOR FAMILY 8
LOC101511580	F	GO:0000166	nucleotide binding	LOC101511580	1	protein STRUBBELIG-RECEPTOR FAMILY 8
LOC101511580	F	GO:0016301	kinase activity	LOC101511580	1	protein STRUBBELIG-RECEPTOR FAMILY 8
LOC101511580	F	GO:0005515	protein binding	LOC101511580	1	protein STRUBBELIG-RECEPTOR FAMILY 8
LOC101511580	P	GO:0008152	metabolic process	LOC101511580	1	protein STRUBBELIG-RECEPTOR FAMILY 8
LOC101511692	C	GO:0016020	membrane	LOC101511692	11	receptor-like protein kinase HSL1
LOC101511692	P	GO:0008152	metabolic process	LOC101511692	11	receptor-like protein kinase HSL1
LOC101511692	P	GO:0009987	cellular process	LOC101511692	11	receptor-like protein kinase HSL1
LOC101511692	P	GO:0019538	protein metabolic process	LOC101511692	11	receptor-like protein kinase HSL1
LOC101511692	F	GO:0005515	protein binding	LOC101511692	11	receptor-like protein kinase HSL1
LOC101511692	F	GO:0016301	kinase activity	LOC101511692	11	receptor-like protein kinase HSL1
LOC101511692	P	GO:0008150	biological_process	LOC101511692	11	receptor-like protein kinase HSL1
LOC101511692	F	GO:0000166	nucleotide binding	LOC101511692	11	receptor-like protein kinase HSL1
LOC101511722	P	GO:0009719	response to endogenous stimulus	LOC101511722	1	transcription factor MYB1R1-like
LOC101511722	F	GO:0003677	DNA binding	LOC101511722	1	transcription factor MYB1R1-like
LOC101511722	P	GO:0042221	response to chemical	LOC101511722	1	transcription factor MYB1R1-like
LOC101511773	F	GO:0000166	nucleotide binding	LOC101511773	1	ATP-dependent zinc metalloprotease FTSH 4, mitochondrial-like
LOC101511773	P	GO:0019538	protein metabolic process	LOC101511773	1	ATP-dependent zinc metalloprotease FTSH 4, mitochondrial-like
LOC101511773	C	GO:0016020	membrane	LOC101511773	1	ATP-dependent zinc metalloprotease FTSH 4, mitochondrial-like
LOC101511773	C	GO:0009579	thylakoid	LOC101511773	1	ATP-dependent zinc metalloprotease FTSH 4, mitochondrial-like
LOC101511773	F	GO:0016787	hydrolase activity	LOC101511773	1	ATP-dependent zinc metalloprotease FTSH 4, mitochondrial-like
LOC101511773	C	GO:0009507	chloroplast	LOC101511773	1	ATP-dependent zinc metalloprotease FTSH 4, mitochondrial-like
LOC101511909	P	GO:0006412	translation	LOC101511909	2	50S ribosomal protein L4
LOC101511909	F	GO:0005198	structural molecule activity	LOC101511909	2	50S ribosomal protein L4
LOC101511909	C	GO:0005840	ribosome	LOC101511909	2	50S ribosomal protein L4
LOC101512236	F	GO:0003824	catalytic activity	LOC101512236	16	polyphenol oxidase A1, chloroplastic-like
LOC101512236	P	GO:0008152	metabolic process	LOC101512236	16	polyphenol oxidase A1, chloroplastic-like
LOC101512236	F	GO:0005488	binding	LOC101512236	16	polyphenol oxidase A1, chloroplastic-like
LOC101512237	C	GO:0005634	nucleus	LOC101512237	11	tRNA (adenine(58)-N(1))-methyltransferase catalytic subunit TRMT61A-like
LOC101512237	P	GO:0006139	nucleobase-containing compound metabolic process	LOC101512237	11	tRNA (adenine(58)-N(1))-methyltransferase catalytic subunit TRMT61A-like
LOC101512237	F	GO:0016740	transferase activity	LOC101512237	11	tRNA (adenine(58)-N(1))-methyltransferase catalytic subunit TRMT61A-like
LOC101512237	P	GO:0009058	biosynthetic process	LOC101512237	11	tRNA (adenine(58)-N(1))-methyltransferase catalytic subunit TRMT61A-like
LOC101512336	C	GO:0016020	membrane	LOC101512336	1	outer envelope membrane protein 7
LOC101512435	C	GO:0016020	membrane	LOC101512435	2	uncharacterized LOC101512435
LOC101512440	P	GO:0009605	response to external stimulus	LOC101512440	1	cold-regulated 413 plasma membrane protein 1
LOC101512440	P	GO:0007154	cell communication	LOC101512440	1	cold-regulated 413 plasma membrane protein 1
LOC101512440	C	GO:0016020	membrane	LOC101512440	1	cold-regulated 413 plasma membrane protein 1
LOC101512440	P	GO:0006950	response to stress	LOC101512440	1	cold-regulated 413 plasma membrane protein 1
LOC101512440	P	GO:0009628	response to abiotic stimulus	LOC101512440	1	cold-regulated 413 plasma membrane protein 1
LOC101512440	P	GO:0009719	response to endogenous stimulus	LOC101512440	1	cold-regulated 413 plasma membrane protein 1
LOC101512440	P	GO:0042221	response to chemical	LOC101512440	1	cold-regulated 413 plasma membrane protein 1
LOC101512564	F	GO:0016787	hydrolase activity	LOC101512564	86	allantoinase
LOC101512564	F	GO:0005488	binding	LOC101512564	86	allantoinase
LOC101512564	C	GO:0005737	cytoplasm	LOC101512564	86	allantoinase
LOC101512564	C	GO:0016020	membrane	LOC101512564	86	allantoinase
LOC101512564	P	GO:0009056	catabolic process	LOC101512564	86	allantoinase
LOC101512564	P	GO:0006139	nucleobase-containing compound metabolic process	LOC101512564	86	allantoinase
LOC101512565	F	GO:0000166	nucleotide binding	LOC101512565	6	serine/threonine-protein kinase-like protein ACR4
LOC101512565	P	GO:0019538	protein metabolic process	LOC101512565	6	serine/threonine-protein kinase-like protein ACR4
LOC101512565	P	GO:0009987	cellular process	LOC101512565	6	serine/threonine-protein kinase-like protein ACR4
LOC101512565	P	GO:0008152	metabolic process	LOC101512565	6	serine/threonine-protein kinase-like protein ACR4
LOC101512565	F	GO:0016301	kinase activity	LOC101512565	6	serine/threonine-protein kinase-like protein ACR4
LOC101512565	P	GO:0008150	biological_process	LOC101512565	6	serine/threonine-protein kinase-like protein ACR4
LOC101512565	C	GO:0005886	plasma membrane	LOC101512565	6	serine/threonine-protein kinase-like protein ACR4
LOC101512754	P	GO:0006950	response to stress	LOC101512754	37	putative disease resistance protein At3g14460
LOC101512754	P	GO:0009605	response to external stimulus	LOC101512754	37	putative disease resistance protein At3g14460
LOC101512754	F	GO:0000166	nucleotide binding	LOC101512754	37	putative disease resistance protein At3g14460
LOC101512754	P	GO:0009607	response to biotic stimulus	LOC101512754	37	putative disease resistance protein At3g14460
LOC101512762	P	GO:0009987	cellular process	LOC101512762	3	long chain acyl-CoA synthetase 2-like
LOC101512762	C	GO:0005783	endoplasmic reticulum	LOC101512762	3	long chain acyl-CoA synthetase 2-like
LOC101512762	P	GO:0006629	lipid metabolic process	LOC101512762	3	long chain acyl-CoA synthetase 2-like
LOC101512762	P	GO:0048856	anatomical structure development	LOC101512762	3	long chain acyl-CoA synthetase 2-like
LOC101512762	F	GO:0003824	catalytic activity	LOC101512762	3	long chain acyl-CoA synthetase 2-like
LOC101512762	C	GO:0016020	membrane	LOC101512762	3	long chain acyl-CoA synthetase 2-like
LOC101512762	P	GO:0009058	biosynthetic process	LOC101512762	3	long chain acyl-CoA synthetase 2-like
LOC101512762	F	GO:0000166	nucleotide binding	LOC101512762	3	long chain acyl-CoA synthetase 2-like
LOC101512972	C	GO:0016020	membrane	LOC101512972	11	sphingolipid delta(4)-desaturase DES1-like
LOC101512972	P	GO:0006629	lipid metabolic process	LOC101512972	11	sphingolipid delta(4)-desaturase DES1-like
LOC101512972	P	GO:0009058	biosynthetic process	LOC101512972	11	sphingolipid delta(4)-desaturase DES1-like
LOC101512972	P	GO:0009987	cellular process	LOC101512972	11	sphingolipid delta(4)-desaturase DES1-like
LOC101512972	F	GO:0003824	catalytic activity	LOC101512972	11	sphingolipid delta(4)-desaturase DES1-like
LOC101512972	C	GO:0005783	endoplasmic reticulum	LOC101512972	11	sphingolipid delta(4)-desaturase DES1-like
LOC101513083	P	GO:0006139	nucleobase-containing compound metabolic process	LOC101513083	10	uncharacterized LOC101513083
LOC101513083	P	GO:0009058	biosynthetic process	LOC101513083	10	uncharacterized LOC101513083
LOC101513083	F	GO:0003700	DNA-binding transcription factor activity	LOC101513083	10	uncharacterized LOC101513083
LOC101513107	F	GO:0000166	nucleotide binding	LOC101513107	1	probable serine/threonine-protein kinase PBL28
LOC101513107	P	GO:0019538	protein metabolic process	LOC101513107	1	probable serine/threonine-protein kinase PBL28
LOC101513107	F	GO:0016301	kinase activity	LOC101513107	1	probable serine/threonine-protein kinase PBL28
LOC101513107	P	GO:0008150	biological_process	LOC101513107	1	probable serine/threonine-protein kinase PBL28
LOC101513107	P	GO:0009987	cellular process	LOC101513107	1	probable serine/threonine-protein kinase PBL28
LOC101513107	P	GO:0008152	metabolic process	LOC101513107	1	probable serine/threonine-protein kinase PBL28
LOC101513197	P	GO:0009605	response to external stimulus	LOC101513197	13	putative disease resistance protein At3g14460
LOC101513197	F	GO:0000166	nucleotide binding	LOC101513197	13	putative disease resistance protein At3g14460
LOC101513197	P	GO:0009607	response to biotic stimulus	LOC101513197	13	putative disease resistance protein At3g14460
LOC101513197	P	GO:0006950	response to stress	LOC101513197	13	putative disease resistance protein At3g14460
LOC101513299	P	GO:0019538	protein metabolic process	LOC101513299	49	E3 ubiquitin-protein ligase AIRP2-like
LOC101513299	F	GO:0005488	binding	LOC101513299	49	E3 ubiquitin-protein ligase AIRP2-like
LOC101513299	P	GO:0008152	metabolic process	LOC101513299	49	E3 ubiquitin-protein ligase AIRP2-like
LOC101513299	P	GO:0008150	biological_process	LOC101513299	49	E3 ubiquitin-protein ligase AIRP2-like
LOC101513299	F	GO:0016740	transferase activity	LOC101513299	49	E3 ubiquitin-protein ligase AIRP2-like
LOC101513411	F	GO:0003824	catalytic activity	LOC101513411	8	aldehyde oxidase GLOX1-like
LOC101513411	C	GO:0016020	membrane	LOC101513411	8	aldehyde oxidase GLOX1-like
LOC101513623	C	GO:0005634	nucleus	LOC101513623	28	CBS domain-containing protein CBSX5-like
LOC101513623	C	GO:0005737	cytoplasm	LOC101513623	28	CBS domain-containing protein CBSX5-like
LOC101513654	P	GO:0006139	nucleobase-containing compound metabolic process	LOC101513654	1	transcription factor BHLH094-like
LOC101513654	C	GO:0005634	nucleus	LOC101513654	1	transcription factor BHLH094-like
LOC101513654	P	GO:0009058	biosynthetic process	LOC101513654	1	transcription factor BHLH094-like
LOC101513654	F	GO:0005515	protein binding	LOC101513654	1	transcription factor BHLH094-like
LOC101513654	F	GO:0003700	DNA-binding transcription factor activity	LOC101513654	1	transcription factor BHLH094-like
LOC101513654	F	GO:0003677	DNA binding	LOC101513654	1	transcription factor BHLH094-like
ARF2	P	GO:0042221	response to chemical	LOC101513952	14	auxin response factor 2
ARF2	C	GO:0005634	nucleus	LOC101513952	14	auxin response factor 2
ARF2	P	GO:0009058	biosynthetic process	LOC101513952	14	auxin response factor 2
ARF2	P	GO:0007165	signal transduction	LOC101513952	14	auxin response factor 2
ARF2	P	GO:0006139	nucleobase-containing compound metabolic process	LOC101513952	14	auxin response factor 2
ARF2	F	GO:0003677	DNA binding	LOC101513952	14	auxin response factor 2
ARF2	P	GO:0009719	response to endogenous stimulus	LOC101513952	14	auxin response factor 2
LOC101514288	P	GO:0006139	nucleobase-containing compound metabolic process	LOC101514288	37	splicing factor U2af large subunit B-like
LOC101514288	C	GO:0005654	nucleoplasm	LOC101514288	37	splicing factor U2af large subunit B-like
LOC101514288	F	GO:0003723	RNA binding	LOC101514288	37	splicing factor U2af large subunit B-like
LOC101514288	P	GO:0009058	biosynthetic process	LOC101514288	37	splicing factor U2af large subunit B-like
LOC101514714	F	GO:0016301	kinase activity	LOC101514714	1	probable LRR receptor-like serine/threonine-protein kinase At3g47570
LOC101514714	C	GO:0016020	membrane	LOC101514714	1	probable LRR receptor-like serine/threonine-protein kinase At3g47570
LOC101514714	F	GO:0000166	nucleotide binding	LOC101514714	1	probable LRR receptor-like serine/threonine-protein kinase At3g47570
LOC101514714	P	GO:0019538	protein metabolic process	LOC101514714	1	probable LRR receptor-like serine/threonine-protein kinase At3g47570
LOC101514714	P	GO:0008152	metabolic process	LOC101514714	1	probable LRR receptor-like serine/threonine-protein kinase At3g47570
LOC101514714	F	GO:0005515	protein binding	LOC101514714	1	probable LRR receptor-like serine/threonine-protein kinase At3g47570
LOC101514714	P	GO:0009987	cellular process	LOC101514714	1	probable LRR receptor-like serine/threonine-protein kinase At3g47570
LOC101514714	P	GO:0008150	biological_process	LOC101514714	1	probable LRR receptor-like serine/threonine-protein kinase At3g47570
LOC101514818	F	GO:0016787	hydrolase activity	LOC101514818	26	stem-specific protein TSJT1-like
LOC101514969	F	GO:0005488	binding	LOC101514969	1	presequence protease 1, chloroplastic/mitochondrial-like
LOC101514969	P	GO:0019538	protein metabolic process	LOC101514969	1	presequence protease 1, chloroplastic/mitochondrial-like
LOC101514969	P	GO:0009058	biosynthetic process	LOC101514969	1	presequence protease 1, chloroplastic/mitochondrial-like
LOC101514969	P	GO:0009987	cellular process	LOC101514969	1	presequence protease 1, chloroplastic/mitochondrial-like
LOC101514969	C	GO:0009507	chloroplast	LOC101514969	1	presequence protease 1, chloroplastic/mitochondrial-like
LOC101514969	C	GO:0005739	mitochondrion	LOC101514969	1	presequence protease 1, chloroplastic/mitochondrial-like
LOC101514969	F	GO:0016787	hydrolase activity	LOC101514969	1	presequence protease 1, chloroplastic/mitochondrial-like
LOC101515038	P	GO:0006629	lipid metabolic process	LOC101515038	32	OPA3-like protein
LOC101515038	C	GO:0005739	mitochondrion	LOC101515038	32	OPA3-like protein
LOC101515142	P	GO:0009058	biosynthetic process	LOC101515142	94	mediator of RNA polymerase II transcription subunit 16-like
LOC101515142	C	GO:0005634	nucleus	LOC101515142	94	mediator of RNA polymerase II transcription subunit 16-like
LOC101515142	P	GO:0006139	nucleobase-containing compound metabolic process	LOC101515142	94	mediator of RNA polymerase II transcription subunit 16-like
LOC101515146	F	GO:0003682	chromatin binding	LOC101515146	1	uncharacterized LOC101515146
LOC101515292	F	GO:0016740	transferase activity	LOC101515292	1	O-acyltransferase WSD1-like
LOC101515292	P	GO:0009058	biosynthetic process	LOC101515292	1	O-acyltransferase WSD1-like
LOC101515292	C	GO:0005886	plasma membrane	LOC101515292	1	O-acyltransferase WSD1-like
LOC101515292	P	GO:0009987	cellular process	LOC101515292	1	O-acyltransferase WSD1-like
LOC101515292	P	GO:0006629	lipid metabolic process	LOC101515292	1	O-acyltransferase WSD1-like
LOC101515361	C	GO:0016020	membrane	LOC101515361	15	uncharacterized LOC101515361
LOC101515467	P	GO:0006810	transport	LOC101515467	1	solute carrier family 25 member 44-like
LOC101515467	P	GO:0009987	cellular process	LOC101515467	1	solute carrier family 25 member 44-like
LOC101515467	C	GO:0016020	membrane	LOC101515467	1	solute carrier family 25 member 44-like
UGT79B21	F	GO:0016740	transferase activity	LOC101515694	9	anthocyanidin 3-O-glucoside 2''-O-glucosyltransferase
LOC113783936	P	GO:0009605	response to external stimulus	LOC113783936	12	putative disease resistance RPP13-like protein 1
LOC113783936	F	GO:0000166	nucleotide binding	LOC113783936	12	putative disease resistance RPP13-like protein 1
LOC113783936	P	GO:0009607	response to biotic stimulus	LOC113783936	12	putative disease resistance RPP13-like protein 1
LOC113783936	P	GO:0006950	response to stress	LOC113783936	12	putative disease resistance RPP13-like protein 1
LOC113785451	P	GO:0048856	anatomical structure development	LOC113785451	2	uncharacterized LOC113785451
LOC113785471	P	GO:0048856	anatomical structure development	LOC113785471	1	uncharacterized LOC113785471
LOC113785471	C	GO:0016020	membrane	LOC113785471	1	uncharacterized LOC113785471
LOC113786996	P	GO:0048856	anatomical structure development	LOC113786996	2	serine/threonine-protein phosphatase 7 long form homolog
LOC113787213	F	GO:0005515	protein binding	LOC113787213	3	putative FBD-associated F-box protein At1g61330

## Sheet: Table S2 Enrichment Analysis
Additional file 5. Table S2 Enrichment analysis of the protein-coding genes with variants in exon or CDS (HHQ-I-C/E variants) compared to the entire chickpea annotated genome using Fisher's exact test (P > 0.05)
GO Term	GO Name	GO Category	Adj. P-value	P-value	Nr Test	Nr Reference	Not Annot Test	Not Annot Ref
GO:0060089	molecular transducer activity	MOLECULAR_FUNCTION	0.661237	0.0147762	6	286	205	30729
GO:0038023	signaling receptor activity	MOLECULAR_FUNCTION	0.661237	0.0147762	6	286	205	30729
GO:0009607	response to biotic stimulus	BIOLOGICAL_PROCESS	0.661237	0.00779962	9	497	202	30518
GO:0009605	response to external stimulus	BIOLOGICAL_PROCESS	0.661237	0.00930054	10	604	201	30411
GO:0006629	lipid metabolic process	BIOLOGICAL_PROCESS	0.840574	0.0234797	15	1237	196	29778
GO:0009790	embryo development	BIOLOGICAL_PROCESS	1	1	0	21	211	30994
GO:0043229	intracellular organelle	CELLULAR_COMPONENT	1	0.575168	79	11741	132	19274
GO:0009791	post-embryonic development	BIOLOGICAL_PROCESS	1	0.707148	2	362	209	30653
GO:0005198	structural molecule activity	MOLECULAR_FUNCTION	1	0.395258	5	605	206	30410
GO:0009314	response to radiation	BIOLOGICAL_PROCESS	1	0.0479581	4	197	207	30818
GO:0036094	small molecule binding	MOLECULAR_FUNCTION	1	0.217477	37	4768	174	26247
GO:0043226	organelle	CELLULAR_COMPONENT	1	0.575168	79	11741	132	19274
GO:0006325	chromatin organization	BIOLOGICAL_PROCESS	1	1	0	66	211	30949
GO:0043228	non-membrane-bounded organelle	CELLULAR_COMPONENT	1	0.302694	13	1608	198	29407
GO:0061458	reproductive system development	BIOLOGICAL_PROCESS	1	1	0	142	211	30873
GO:0043227	membrane-bounded organelle	CELLULAR_COMPONENT	1	0.661927	72	10943	139	20072
GO:0003723	RNA binding	MOLECULAR_FUNCTION	1	0.791201	13	2298	198	28717
GO:0050794	regulation of cellular process	BIOLOGICAL_PROCESS	1	0.644271	11	1744	200	29271
GO:0008219	cell death	BIOLOGICAL_PROCESS	1	1	0	58	211	30957
GO:0048367	shoot system development	BIOLOGICAL_PROCESS	1	1	0	142	211	30873
GO:0043231	intracellular membrane-bounded organelle	CELLULAR_COMPONENT	1	0.661927	72	10943	139	20072
GO:0016772	transferase activity, transferring phosphorus-containing groups	MOLECULAR_FUNCTION	1	0.394784	19	2580	192	28435
GO:0140110	transcription regulator activity	MOLECULAR_FUNCTION	1	0.418527	14	1899	197	29116
GO:0065007	biological regulation	BIOLOGICAL_PROCESS	1	0.836058	12	2231	199	28784
GO:0019748	secondary metabolic process	BIOLOGICAL_PROCESS	1	1	0	138	211	30877
GO:0043233	organelle lumen	CELLULAR_COMPONENT	1	0.590841	6	913	205	30102
GO:0007267	cell-cell signaling	BIOLOGICAL_PROCESS	1	1	0	7	211	31008
GO:0043232	intracellular non-membrane-bounded organelle	CELLULAR_COMPONENT	1	0.302694	13	1608	198	29407
GO:0005488	binding	MOLECULAR_FUNCTION	1	0.983359	107	17917	104	13098
GO:0110165	cellular anatomical entity	CELLULAR_COMPONENT	1	0.235526	156	22154	55	8861
GO:0005886	plasma membrane	CELLULAR_COMPONENT	1	0.348351	23	3074	188	27941
GO:0065009	regulation of molecular function	BIOLOGICAL_PROCESS	1	0.984114	1	604	210	30411
GO:0040007	growth	BIOLOGICAL_PROCESS	1	1	0	98	211	30917
GO:0005764	lysosome	CELLULAR_COMPONENT	1	0.415093	1	78	210	30937
GO:0006725	cellular aromatic compound metabolic process	BIOLOGICAL_PROCESS	1	0.638169	45	6867	166	24148
GO:0005635	nuclear envelope	CELLULAR_COMPONENT	1	1	0	114	211	30901
GO:0005634	nucleus	CELLULAR_COMPONENT	1	0.769355	41	6605	170	24410
GO:0009838	abscission	BIOLOGICAL_PROCESS	1	1	0	6	211	31009
GO:0005515	protein binding	MOLECULAR_FUNCTION	1	0.840365	39	6528	172	24487
GO:0009719	response to endogenous stimulus	BIOLOGICAL_PROCESS	1	0.144246	9	872	202	30143
GO:0023052	signaling	BIOLOGICAL_PROCESS	1	0.598972	11	1685	200	29330
GO:0031981	nuclear lumen	CELLULAR_COMPONENT	1	0.590841	6	913	205	30102
GO:0031982	vesicle	CELLULAR_COMPONENT	1	0.707148	2	362	209	30653
GO:1901360	organic cyclic compound metabolic process	BIOLOGICAL_PROCESS	1	0.638169	45	6867	166	24148
GO:1901363	heterocyclic compound binding	MOLECULAR_FUNCTION	1	0.214388	37	4760	174	26255
GO:0008289	lipid binding	MOLECULAR_FUNCTION	1	0.948349	1	433	210	30582
GO:0005576	extracellular region	CELLULAR_COMPONENT	1	0.914781	3	810	208	30205
GO:0005730	nucleolus	CELLULAR_COMPONENT	1	0.495312	3	389	208	30626
GO:0009416	response to light stimulus	BIOLOGICAL_PROCESS	1	0.0479581	4	197	207	30818
GO:0009536	plastid	CELLULAR_COMPONENT	1	0.437387	9	1206	202	29809
GO:0005215	transporter activity	MOLECULAR_FUNCTION	1	0.759812	11	1917	200	29098
GO:0000166	nucleotide binding	MOLECULAR_FUNCTION	1	0.214388	37	4760	174	26255
GO:0046483	heterocycle metabolic process	BIOLOGICAL_PROCESS	1	0.638169	45	6867	166	24148
GO:0003700	DNA-binding transcription factor activity	MOLECULAR_FUNCTION	1	0.43324	12	1631	199	29384
GO:0003824	catalytic activity	MOLECULAR_FUNCTION	1	0.376277	93	13265	118	17750
GO:0004518	nuclease activity	MOLECULAR_FUNCTION	1	0.592824	3	450	208	30565
GO:0019222	regulation of metabolic process	BIOLOGICAL_PROCESS	1	1	0	66	211	30949
GO:0031974	membrane-enclosed lumen	CELLULAR_COMPONENT	1	0.590841	6	913	205	30102
GO:0030246	carbohydrate binding	MOLECULAR_FUNCTION	1	1	0	294	211	30721
GO:0031975	envelope	CELLULAR_COMPONENT	1	1	0	114	211	30901
GO:0019725	cellular homeostasis	BIOLOGICAL_PROCESS	1	0.685182	1	169	210	30846
GO:0043933	protein-containing complex organization	BIOLOGICAL_PROCESS	1	1	0	66	211	30949
GO:0060255	regulation of macromolecule metabolic process	BIOLOGICAL_PROCESS	1	1	0	66	211	30949
GO:0090567	reproductive shoot system development	BIOLOGICAL_PROCESS	1	1	0	142	211	30873
GO:0003682	chromatin binding	MOLECULAR_FUNCTION	1	0.273729	3	266	208	30749
GO:0043412	macromolecule modification	BIOLOGICAL_PROCESS	1	0.780754	22	3705	189	27310
GO:0000323	lytic vacuole	CELLULAR_COMPONENT	1	0.415093	1	78	210	30937
GO:0005102	signaling receptor binding	MOLECULAR_FUNCTION	1	0.168114	2	107	209	30908
GO:0005622	intracellular anatomical structure	CELLULAR_COMPONENT	1	0.56761	95	14074	116	16941
GO:0006950	response to stress	BIOLOGICAL_PROCESS	1	0.585465	13	1970	198	29045
GO:0040029	epigenetic regulation of gene expression	BIOLOGICAL_PROCESS	1	1	0	66	211	30949
GO:0003676	nucleic acid binding	MOLECULAR_FUNCTION	1	0.970075	32	6201	179	24814
GO:0031967	organelle envelope	CELLULAR_COMPONENT	1	1	0	114	211	30901
GO:0003677	DNA binding	MOLECULAR_FUNCTION	1	0.798709	18	3116	193	27899
GO:0005975	carbohydrate metabolic process	BIOLOGICAL_PROCESS	1	0.967374	5	1427	206	29588
GO:0005856	cytoskeleton	CELLULAR_COMPONENT	1	0.674828	3	509	208	30506
GO:0005737	cytoplasm	CELLULAR_COMPONENT	1	0.614115	55	8296	156	22719
GO:0005739	mitochondrion	CELLULAR_COMPONENT	1	0.289074	9	1050	202	29965
GO:0005618	cell wall	CELLULAR_COMPONENT	1	1	0	149	211	30866
GO:0051716	cellular response to stimulus	BIOLOGICAL_PROCESS	1	0.593428	11	1678	200	29337
GO:0016740	transferase activity	MOLECULAR_FUNCTION	1	0.521877	41	6014	170	25001
GO:0071824	protein-DNA complex organization	BIOLOGICAL_PROCESS	1	1	0	66	211	30949
GO:0071704	organic substance metabolic process	BIOLOGICAL_PROCESS	1	0.558776	96	14197	115	16818
GO:0030234	enzyme regulator activity	MOLECULAR_FUNCTION	1	0.98876	1	654	210	30361
GO:0031326	regulation of cellular biosynthetic process	BIOLOGICAL_PROCESS	1	1	0	66	211	30949
GO:0031323	regulation of cellular metabolic process	BIOLOGICAL_PROCESS	1	1	0	66	211	30949
GO:0071944	cell periphery	CELLULAR_COMPONENT	1	0.439992	23	3227	188	27788
GO:0036211	protein modification process	BIOLOGICAL_PROCESS	1	0.780754	22	3705	189	27310
GO:1901265	nucleoside phosphate binding	MOLECULAR_FUNCTION	1	0.214388	37	4760	174	26255
GO:0005794	Golgi apparatus	CELLULAR_COMPONENT	1	0.639152	6	960	205	30055
GO:0044238	primary metabolic process	BIOLOGICAL_PROCESS	1	0.542447	96	14153	115	16862
GO:0044237	cellular metabolic process	BIOLOGICAL_PROCESS	1	0.56969	53	7892	158	23123
GO:0003774	cytoskeletal motor activity	MOLECULAR_FUNCTION	1	0.680861	1	167	210	30848
GO:0042579	microbody	CELLULAR_COMPONENT	1	0.175317	2	110	209	30905
GO:0044877	protein-containing complex binding	MOLECULAR_FUNCTION	1	0.273729	3	266	208	30749
GO:0003006	developmental process involved in reproduction	BIOLOGICAL_PROCESS	1	1	0	142	211	30873
GO:0009507	chloroplast	CELLULAR_COMPONENT	1	0.461767	8	1087	203	29928
GO:0009628	response to abiotic stimulus	BIOLOGICAL_PROCESS	1	0.342089	4	433	207	30582
GO:0098772	molecular function regulator activity	MOLECULAR_FUNCTION	1	0.98876	1	654	210	30361
GO:0009908	flower development	BIOLOGICAL_PROCESS	1	1	0	142	211	30873
GO:0006518	peptide metabolic process	BIOLOGICAL_PROCESS	1	0.289139	8	917	203	30098
GO:0005829	cytosol	CELLULAR_COMPONENT	1	0.654806	8	1291	203	29724
GO:0090304	nucleic acid metabolic process	BIOLOGICAL_PROCESS	1	0.999694	1	1170	210	29845
GO:0019825	oxygen binding	MOLECULAR_FUNCTION	1	1	0	8	211	31007
GO:0006091	generation of precursor metabolites and energy	BIOLOGICAL_PROCESS	1	0.598783	3	454	208	30561
GO:0048608	reproductive structure development	BIOLOGICAL_PROCESS	1	1	0	142	211	30873
GO:0008152	metabolic process	BIOLOGICAL_PROCESS	1	0.576897	111	16448	100	14567
GO:0042221	response to chemical	BIOLOGICAL_PROCESS	1	0.468182	11	1528	200	29487
GO:0006259	DNA metabolic process	BIOLOGICAL_PROCESS	1	0.999694	1	1170	210	29845
GO:0044249	cellular biosynthetic process	BIOLOGICAL_PROCESS	1	0.355231	8	983	203	30032
GO:0005840	ribosome	CELLULAR_COMPONENT	1	0.123587	6	493	205	30522
GO:0007623	circadian rhythm	BIOLOGICAL_PROCESS	1	1	0	59	211	30956
GO:0006139	nucleobase-containing compound metabolic process	BIOLOGICAL_PROCESS	1	0.638169	45	6867	166	24148
GO:0006810	transport	BIOLOGICAL_PROCESS	1	0.641579	21	3268	190	27747
GO:0009889	regulation of biosynthetic process	BIOLOGICAL_PROCESS	1	1	0	66	211	30949
GO:0006412	translation	BIOLOGICAL_PROCESS	1	0.289139	8	917	203	30098
GO:0045182	translation regulator activity	MOLECULAR_FUNCTION	1	0.721548	1	187	210	30828
GO:0051179	localization	BIOLOGICAL_PROCESS	1	0.641579	21	3268	190	27747
GO:0048731	system development	BIOLOGICAL_PROCESS	1	1	0	142	211	30873
GO:0006807	nitrogen compound metabolic process	BIOLOGICAL_PROCESS	1	0.745213	77	11935	134	19080
GO:0042592	homeostatic process	BIOLOGICAL_PROCESS	1	0.685182	1	169	210	30846
GO:0043043	peptide biosynthetic process	BIOLOGICAL_PROCESS	1	0.289139	8	917	203	30098
GO:0016043	cellular component organization	BIOLOGICAL_PROCESS	1	0.706694	18	2926	193	28089
GO:0010468	regulation of gene expression	BIOLOGICAL_PROCESS	1	1	0	66	211	30949
GO:0010467	gene expression	BIOLOGICAL_PROCESS	1	0.355231	8	983	203	30032
GO:0071840	cellular component organization or biogenesis	BIOLOGICAL_PROCESS	1	0.706694	18	2926	193	28089
GO:0016049	cell growth	BIOLOGICAL_PROCESS	1	1	0	53	211	30962
GO:0043604	amide biosynthetic process	BIOLOGICAL_PROCESS	1	0.289139	8	917	203	30098
GO:0016788	hydrolase activity, acting on ester bonds	MOLECULAR_FUNCTION	1	0.592824	3	450	208	30565
GO:0019538	protein metabolic process	BIOLOGICAL_PROCESS	1	0.672117	37	5748	174	25267
GO:0043603	amide metabolic process	BIOLOGICAL_PROCESS	1	0.289139	8	917	203	30098
GO:0007154	cell communication	BIOLOGICAL_PROCESS	1	0.617883	12	1862	199	29153
GO:0007275	multicellular organism development	BIOLOGICAL_PROCESS	1	0.61192	4	621	207	30394
GO:0009056	catabolic process	BIOLOGICAL_PROCESS	1	0.128504	18	1974	193	29041
GO:0090079	translation regulator activity, nucleic acid binding	MOLECULAR_FUNCTION	1	0.717723	1	185	210	30830
GO:0048856	anatomical structure development	BIOLOGICAL_PROCESS	1	0.461407	9	1231	202	29784
GO:1901564	organonitrogen compound metabolic process	BIOLOGICAL_PROCESS	1	0.672117	37	5748	174	25267
GO:0009059	macromolecule biosynthetic process	BIOLOGICAL_PROCESS	1	0.355231	8	983	203	30032
GO:0009058	biosynthetic process	BIOLOGICAL_PROCESS	1	0.320822	50	6872	161	24143
GO:1901566	organonitrogen compound biosynthetic process	BIOLOGICAL_PROCESS	1	0.289139	8	917	203	30098
GO:0005773	vacuole	CELLULAR_COMPONENT	1	0.648427	12	1904	199	29111
GO:0009856	pollination	BIOLOGICAL_PROCESS	1	0.548309	1	116	210	30899
GO:0005654	nucleoplasm	CELLULAR_COMPONENT	1	0.52944	4	559	207	30456
GO:0009579	thylakoid	CELLULAR_COMPONENT	1	0.799348	1	235	210	30780
GO:0043170	macromolecule metabolic process	BIOLOGICAL_PROCESS	1	0.942474	38	6893	173	24122
GO:0009606	tropism	BIOLOGICAL_PROCESS	1	0.329948	1	58	210	30957
GO:0006338	chromatin remodeling	BIOLOGICAL_PROCESS	1	1	0	66	211	30949
GO:0005768	endosome	CELLULAR_COMPONENT	1	0.707148	2	362	209	30653
GO:0010556	regulation of macromolecule biosynthetic process	BIOLOGICAL_PROCESS	1	1	0	66	211	30949
GO:0031410	cytoplasmic vesicle	CELLULAR_COMPONENT	1	0.707148	2	362	209	30653
GO:0034641	cellular nitrogen compound metabolic process	BIOLOGICAL_PROCESS	1	0.583119	50	7480	161	23535
GO:0032502	developmental process	BIOLOGICAL_PROCESS	1	0.536743	9	1311	202	29704
GO:0050896	response to stimulus	BIOLOGICAL_PROCESS	1	0.651055	26	4043	185	26972
GO:0097708	intracellular vesicle	CELLULAR_COMPONENT	1	0.707148	2	362	209	30653
GO:0032501	multicellular organismal process	BIOLOGICAL_PROCESS	1	0.563461	5	736	206	30279
GO:0044706	multi-multicellular organism process	BIOLOGICAL_PROCESS	1	0.548309	1	116	210	30899
GO:0007165	signal transduction	BIOLOGICAL_PROCESS	1	0.593428	11	1678	200	29337
GO:1901576	organic substance biosynthetic process	BIOLOGICAL_PROCESS	1	0.355231	8	983	203	30032
GO:0022414	reproductive process	BIOLOGICAL_PROCESS	1	0.827358	1	257	210	30758
GO:0005783	endoplasmic reticulum	CELLULAR_COMPONENT	1	0.646416	5	809	206	30206
GO:0008135	translation factor activity, RNA binding	MOLECULAR_FUNCTION	1	0.717723	1	185	210	30830
GO:0009987	cellular process	BIOLOGICAL_PROCESS	1	0.495618	129	18871	82	12144
GO:0048869	cellular developmental process	BIOLOGICAL_PROCESS	1	0.685182	1	169	210	30846
GO:0007049	cell cycle	BIOLOGICAL_PROCESS	1	0.944281	2	673	209	30342
GO:0000003	reproduction	BIOLOGICAL_PROCESS	1	0.756632	3	580	208	30435
GO:0005777	peroxisome	CELLULAR_COMPONENT	1	0.175317	2	110	209	30905
GO:0051234	establishment of localization	BIOLOGICAL_PROCESS	1	0.641579	21	3268	190	27747
GO:0044271	cellular nitrogen compound biosynthetic process	BIOLOGICAL_PROCESS	1	0.289139	8	917	203	30098
GO:0097159	organic cyclic compound binding	MOLECULAR_FUNCTION	1	0.798741	65	10328	146	20687
GO:0048511	rhythmic process	BIOLOGICAL_PROCESS	1	1	0	59	211	30956
GO:0070013	intracellular organelle lumen	CELLULAR_COMPONENT	1	0.590841	6	913	205	30102
GO:0016020	membrane	CELLULAR_COMPONENT	1	0.340757	118	16831	93	14184
GO:0030154	cell differentiation	BIOLOGICAL_PROCESS	1	0.685182	1	169	210	30846
GO:0012505	endomembrane system	CELLULAR_COMPONENT	1	0.682381	12	1953	199	29062
GO:0015979	photosynthesis	BIOLOGICAL_PROCESS	1	0.589367	1	130	210	30885
GO:0030312	external encapsulating structure	CELLULAR_COMPONENT	1	1	0	155	211	30860
GO:0016301	kinase activity	MOLECULAR_FUNCTION	1	0.394784	19	2580	192	28435
GO:0050789	regulation of biological process	BIOLOGICAL_PROCESS	1	0.649465	11	1751	200	29264
GO:0016787	hydrolase activity	MOLECULAR_FUNCTION	1	0.784812	29	4806	182	26209
