# Supplementary material for: Phenotypic and genetic characterization of a near-isogenic line pair: insights into flowering time in chickpea
Source: BMC Plant Biol. 2024 Jul 25;24:709. doi: 10.1186/s12870-024-05411-y (PMC11270784; doi:10.1186/s12870-024-05411-y)
Supplement: Supplementary file 6 — Additional file 6. List of 146 protein-coding genes with GO Slim terms enriched in the 306 genes FLOR-ID Arabidopsis thaliana dataset. [file 12870_2024_5411_MOESM6_ESM.xlsx]

## Sheet: Cand Genes
Additional file 6. List of 146 protein-coding genes with GO Slim terms enriched in the 306 genes FLOR-ID Arabidopsis thaliana dataset.
Gene_Symbol	Number_Slim_GO	Slim_GO_ID	Slim_GO_Name	Gene_ID	Gene_Number_Variants	Gene_Description
LOC101490960	6	P: GO:0042221; P: GO:0009719; P: GO:0009058; P: GO:0007165; F: GO:0003700; F: GO:0003677	P: response to chemical; P: response to endogenous stimulus; P: biosynthetic process; P: signal transduction; F: DNA-binding transcription factor activity; F: DNA binding	LOC101490960	12	pathogenesis-related genes transcriptional activator PTI5-like
LOC101491273	6	P: GO:0042221; P: GO:0009719; P: GO:0009058; P: GO:0007165; F: GO:0003700; F: GO:0003677	P: response to chemical; P: response to endogenous stimulus; P: biosynthetic process; P: signal transduction; F: DNA-binding transcription factor activity; F: DNA binding	LOC101491273	4	ethylene-responsive transcription factor 1B
LOC101501722	6	P: GO:0042221; P: GO:0009791; P: GO:0009719; P: GO:0009416; P: GO:0009058; P: GO:0007165	P: response to chemical; P: post-embryonic development; P: response to endogenous stimulus; P: response to light stimulus; P: biosynthetic process; P: signal transduction	LOC101501722	1	protein PLASTID TRANSCRIPTIONALLY ACTIVE 12, chloroplastic
ARF2	5	P: GO:0042221; P: GO:0009719; P: GO:0009058; P: GO:0007165; F: GO:0003677	P: response to chemical; P: response to endogenous stimulus; P: biosynthetic process; P: signal transduction; F: DNA binding	LOC101513952	14	auxin response factor 2
LOC101494088	5	P: GO:0009058; F: GO:0016787; F: GO:0005515; F: GO:0003682; F: GO:0003677	P: biosynthetic process; F: hydrolase activity; F: protein binding; F: chromatin binding; F: DNA binding	LOC101494088	1	ISWI chromatin-remodeling complex ATPase CHR11
LOC101489220	4	P: GO:0042221; P: GO:0007165; P: GO:0006950; F: GO:0005515	P: response to chemical; P: signal transduction; P: response to stress; F: protein binding	LOC101489220	1	derlin-2.2
LOC101492009	4	P: GO:0042221; P: GO:0009719; P: GO:0007165; P: GO:0006950	P: response to chemical; P: response to endogenous stimulus; P: signal transduction; P: response to stress	LOC101492009	1	protein TIFY 5A
LOC101492463	4	P: GO:0009607; P: GO:0009605; P: GO:0006950; F: GO:0008289	P: response to biotic stimulus; P: response to external stimulus; P: response to stress; F: lipid binding	LOC101492463	15	putative lipid-transfer protein DIR1
LOC101498971	4	P: GO:0009058; F: GO:0005515; F: GO:0003700; F: GO:0003677	P: biosynthetic process; F: protein binding; F: DNA-binding transcription factor activity; F: DNA binding	LOC101498971	19	calmodulin-binding protein 60 C
LOC101503100	4	P: GO:0042221; P: GO:0009719; P: GO:0007165; F: GO:0005215	P: response to chemical; P: response to endogenous stimulus; P: signal transduction; F: transporter activity	LOC101503100	43	lysine histidine transporter-like 8
LOC101508582	4	P: GO:0009058; F: GO:0140110; F: GO:0003682; F: GO:0003677	P: biosynthetic process; F: transcription regulator activity; F: chromatin binding; F: DNA binding	LOC101508582	20	lysine-specific demethylase JMJ25-like
LOC101511156	4	P: GO:0009058; F: GO:0005515; F: GO:0003700; F: GO:0003677	P: biosynthetic process; F: protein binding; F: DNA-binding transcription factor activity; F: DNA binding	LOC101511156	26	transcription factor bHLH162-like
LOC101512440	4	P: GO:0042221; P: GO:0009719; P: GO:0009605; P: GO:0006950	P: response to chemical; P: response to endogenous stimulus; P: response to external stimulus; P: response to stress	LOC101512440	1	cold-regulated 413 plasma membrane protein 1
LOC101513654	4	P: GO:0009058; F: GO:0005515; F: GO:0003700; F: GO:0003677	P: biosynthetic process; F: protein binding; F: DNA-binding transcription factor activity; F: DNA binding	LOC101513654	1	transcription factor BHLH094-like
ELF3A	3	P: GO:0009791; P: GO:0009416; P: GO:0000003	P: post-embryonic development; P: response to light stimulus; P: reproduction	LOC101489432	1	protein EARLY FLOWERING 3a
LOC101489480	3	P: GO:0009607; P: GO:0009605; P: GO:0006950	P: response to biotic stimulus; P: response to external stimulus; P: response to stress	LOC101489480	2	putative disease resistance protein RGA4
LOC101490093	3	P: GO:0009058; F: GO:0003700; F: GO:0003677	P: biosynthetic process; F: DNA-binding transcription factor activity; F: DNA binding	LOC101490093	19	WUSCHEL-related homeobox 9-like
LOC101490442	3	P: GO:0009058; F: GO:0005515; F: GO:0003677	P: biosynthetic process; F: protein binding; F: DNA binding	LOC101490442	3	transcription factor IIIB 60 kDa subunit-like
LOC101491064	3	P: GO:0009058; F: GO:0003700; F: GO:0003677	P: biosynthetic process; F: DNA-binding transcription factor activity; F: DNA binding	LOC101491064	72	dof zinc finger protein DOF4.7-like
LOC101491298	3	P: GO:0009058; P: GO:0006629; F: GO:0005515	P: biosynthetic process; P: lipid metabolic process; F: protein binding	LOC101491298	1	linoleate 9S-lipoxygenase
LOC101493874	3	P: GO:0042221; P: GO:0006950; F: GO:0005515	P: response to chemical; P: response to stress; F: protein binding	LOC101493874	15	E3 ubiquitin-protein ligase RMA1H1-like
LOC101494396	3	P: GO:0009058; P: GO:0007623; P: GO:0000003	P: biosynthetic process; P: circadian rhythm; P: reproduction	LOC101494396	9	callose synthase 11-like
LOC101499101	3	P: GO:0009791; P: GO:0009416; P: GO:0009058	P: post-embryonic development; P: response to light stimulus; P: biosynthetic process	LOC101499101	1	B-box zinc finger protein 24
LOC101499291	3	P: GO:0009058; P: GO:0006629; F: GO:0016301	P: biosynthetic process; P: lipid metabolic process; F: kinase activity	LOC101499291	15	sphingosine kinase 1
LOC101500880	3	P: GO:0009058; F: GO:0003700; F: GO:0003677	P: biosynthetic process; F: DNA-binding transcription factor activity; F: DNA binding	LOC101500880	1	dof zinc finger protein DOF5.3-like
LOC101503428	3	P: GO:0009058; P: GO:0006629; F: GO:0016787	P: biosynthetic process; P: lipid metabolic process; F: hydrolase activity	LOC101503428	66	PAP-specific phosphatase HAL2-like
LOC101504196	3	P: GO:0009058; F: GO:0003700; F: GO:0003677	P: biosynthetic process; F: DNA-binding transcription factor activity; F: DNA binding	LOC101504196	2	ethylene-responsive transcription factor 12
LOC101504401	3	P: GO:0009607; P: GO:0009605; P: GO:0006950	P: response to biotic stimulus; P: response to external stimulus; P: response to stress	LOC101504401	17	putative disease resistance protein At3g14460
LOC101504527	3	P: GO:0009058; F: GO:0003700; F: GO:0003677	P: biosynthetic process; F: DNA-binding transcription factor activity; F: DNA binding	LOC101504527	6	ethylene-responsive transcription factor 4
LOC101504943	3	P: GO:0009607; P: GO:0009605; P: GO:0006950	P: response to biotic stimulus; P: response to external stimulus; P: response to stress	LOC101504943	60	putative disease resistance protein At3g14460
LOC101505696	3	P: GO:0009607; P: GO:0009605; P: GO:0006950	P: response to biotic stimulus; P: response to external stimulus; P: response to stress	LOC101505696	8	putative disease resistance protein At3g14460
LOC101509325	3	P: GO:0042221; P: GO:0009719; P: GO:0007165	P: response to chemical; P: response to endogenous stimulus; P: signal transduction	LOC101509325	2	two-component response regulator ARR17
LOC101510733	3	P: GO:0009791; P: GO:0000003; F: GO:0005515	P: post-embryonic development; P: reproduction; F: protein binding	LOC101510733	29	pentatricopeptide repeat-containing protein At5g46100
LOC101511364	3	P: GO:0009607; P: GO:0009605; P: GO:0006950	P: response to biotic stimulus; P: response to external stimulus; P: response to stress	LOC101511364	14	putative disease resistance protein At3g14460
LOC101511468	3	P: GO:0009058; F: GO:0140110; F: GO:0005515	P: biosynthetic process; F: transcription regulator activity; F: protein binding	LOC101511468	1	transcriptional corepressor LEUNIG-like
LOC101511722	3	P: GO:0042221; P: GO:0009719; F: GO:0003677	P: response to chemical; P: response to endogenous stimulus; F: DNA binding	LOC101511722	1	transcription factor MYB1R1-like
LOC101512754	3	P: GO:0009607; P: GO:0009605; P: GO:0006950	P: response to biotic stimulus; P: response to external stimulus; P: response to stress	LOC101512754	37	putative disease resistance protein At3g14460
LOC101513197	3	P: GO:0009607; P: GO:0009605; P: GO:0006950	P: response to biotic stimulus; P: response to external stimulus; P: response to stress	LOC101513197	13	putative disease resistance protein At3g14460
LOC113783936	3	P: GO:0009607; P: GO:0009605; P: GO:0006950	P: response to biotic stimulus; P: response to external stimulus; P: response to stress	LOC113783936	12	putative disease resistance RPP13-like protein 1
LOC101488340	2	P: GO:0009058; F: GO:0005515	P: biosynthetic process; F: protein binding	LOC101488340	102	proteinaceous RNase P 2
LOC101489119	2	F: GO:0016301; F: GO:0005515	F: kinase activity; F: protein binding	LOC101489119	71	probable leucine-rich repeat receptor-like protein kinase At5g49770
LOC101489772	2	P: GO:0009058; P: GO:0006629	P: biosynthetic process; P: lipid metabolic process	LOC101489772	66	putative anthocyanidin reductase
LOC101489866	2	P: GO:0009058; P: GO:0006629	P: biosynthetic process; P: lipid metabolic process	LOC101489866	18	4-hydroxy-3-methylbut-2-enyl diphosphate reductase, chloroplastic
LOC101491386	2	P: GO:0009058; P: GO:0006629	P: biosynthetic process; P: lipid metabolic process	LOC101491386	80	probable 1-acyl-sn-glycerol-3-phosphate acyltransferase 5
LOC101491907	2	F: GO:0038023; F: GO:0005215	F: signaling receptor activity; F: transporter activity	LOC101491907	35	glutamate receptor 2.7-like
LOC101492454	2	F: GO:0038023; F: GO:0005215	F: signaling receptor activity; F: transporter activity	LOC101492454	4	glutamate receptor 2.7-like
LOC101494512	2	P: GO:0009058; F: GO:0016787	P: biosynthetic process; F: hydrolase activity	LOC101494512	13	magnesium-chelatase subunit ChlI, chloroplastic-like
LOC101494620	2	F: GO:0016787; F: GO:0005515	F: hydrolase activity; F: protein binding	LOC101494620	34	ATP-dependent Clp protease proteolytic subunit 6, chloroplastic
LOC101494734	2	P: GO:0009416; F: GO:0016301	P: response to light stimulus; F: kinase activity	LOC101494734	1	protein PHYTOCHROME KINASE SUBSTRATE 4-like
LOC101496576	2	P: GO:0009058; F: GO:0003677	P: biosynthetic process; F: DNA binding	LOC101496576	29	TATA box-binding protein-associated factor RNA polymerase I subunit B
LOC101496684	2	P: GO:0009058; P: GO:0006629	P: biosynthetic process; P: lipid metabolic process	LOC101496684	48	3-ketoacyl-CoA synthase 15-like
LOC101497321	2	P: GO:0007165; F: GO:0016301	P: signal transduction; F: kinase activity	LOC101497321	28	serine/threonine-protein kinase HT1-like
LOC101497556	2	F: GO:0016787; F: GO:0005515	F: hydrolase activity; F: protein binding	LOC101497556	2	kinesin-like protein KIN-7E
LOC101497888	2	P: GO:0009058; P: GO:0006950	P: biosynthetic process; P: response to stress	LOC101497888	2	arginine decarboxylase
LOC101498197	2	P: GO:0009058; P: GO:0006259	P: biosynthetic process; P: DNA metabolic process	LOC101498197	51	nuclear intron maturase 4, mitochondrial
LOC101498307	2	P: GO:0006629; F: GO:0016787	P: lipid metabolic process; F: hydrolase activity	LOC101498307	40	phospholipase A1-II 1-like
LOC101500879	2	P: GO:0009058; F: GO:0005515	P: biosynthetic process; F: protein binding	LOC101500879	41	pre-mRNA-splicing factor SYF1
LOC101501014	2	F: GO:0016301; F: GO:0005515	F: kinase activity; F: protein binding	LOC101501014	1	probable inactive leucine-rich repeat receptor-like protein kinase At3g03770
LOC101502078	2	P: GO:0006629; F: GO:0016787	P: lipid metabolic process; F: hydrolase activity	LOC101502078	2	type IV inositol polyphosphate 5-phosphatase 3-like
LOC101504099	2	P: GO:0009058; F: GO:0016787	P: biosynthetic process; F: hydrolase activity	LOC101504099	1	ribosome biogenesis protein BMS1 homolog
LOC101506337	2	P: GO:0009058; F: GO:0016787	P: biosynthetic process; F: hydrolase activity	LOC101506337	1	U4/U6.U5 tri-snRNP-associated protein 2-like
LOC101507746	2	P: GO:0009058; P: GO:0006629	P: biosynthetic process; P: lipid metabolic process	LOC101507746	4	3-ketoacyl-CoA synthase 4-like
LOC101508062	2	F: GO:0016301; F: GO:0005515	F: kinase activity; F: protein binding	LOC101508062	19	protein STRUBBELIG-RECEPTOR FAMILY 3-like
LOC101509537	2	P: GO:0009058; F: GO:0005515	P: biosynthetic process; F: protein binding	LOC101509537	10	dnaJ homolog subfamily B member 13-like
LOC101509860	2	P: GO:0009058; F: GO:0005515	P: biosynthetic process; F: protein binding	LOC101509860	2	dnaJ homolog subfamily B member 4-like
LOC101510178	2	P: GO:0009058; F: GO:0003677	P: biosynthetic process; F: DNA binding	LOC101510178	6	homeobox-DDT domain protein RLT1
LOC101510831	2	P: GO:0006950; P: GO:0006259	P: response to stress; P: DNA metabolic process	LOC101510831	3	helicase-like transcription factor CHR28
LOC101511580	2	F: GO:0016301; F: GO:0005515	F: kinase activity; F: protein binding	LOC101511580	1	protein STRUBBELIG-RECEPTOR FAMILY 8
LOC101511692	2	F: GO:0016301; F: GO:0005515	F: kinase activity; F: protein binding	LOC101511692	11	receptor-like protein kinase HSL1
LOC101512762	2	P: GO:0009058; P: GO:0006629	P: biosynthetic process; P: lipid metabolic process	LOC101512762	3	long chain acyl-CoA synthetase 2-like
LOC101512972	2	P: GO:0009058; P: GO:0006629	P: biosynthetic process; P: lipid metabolic process	LOC101512972	11	sphingolipid delta(4)-desaturase DES1-like
LOC101513083	2	P: GO:0009058; F: GO:0003700	P: biosynthetic process; F: DNA-binding transcription factor activity	LOC101513083	10	uncharacterized LOC101513083
LOC101514714	2	F: GO:0016301; F: GO:0005515	F: kinase activity; F: protein binding	LOC101514714	1	probable LRR receptor-like serine/threonine-protein kinase At3g47570
LOC101514969	2	P: GO:0009058; F: GO:0016787	P: biosynthetic process; F: hydrolase activity	LOC101514969	1	presequence protease 1, chloroplastic/mitochondrial-like
LOC101515292	2	P: GO:0009058; P: GO:0006629	P: biosynthetic process; P: lipid metabolic process	LOC101515292	1	O-acyltransferase WSD1-like
LOC101488664	1	F: GO:0016301	F: kinase activity	LOC101488664	46	putative serine/threonine-protein kinase
LOC101488789	1	F: GO:0016301	F: kinase activity	LOC101488789	44	28 kDa heat- and acid-stable phosphoprotein-like
LOC101489120	1	F: GO:0016787	F: hydrolase activity	LOC101489120	1	probable C-terminal domain small phosphatase
LOC101489450	1	F: GO:0005515	F: protein binding	LOC101489450	26	clathrin light chain 1-like
LOC101489774	1	F: GO:0016787	F: hydrolase activity	LOC101489774	13	ras-related protein RABA1f-like
LOC101490502	1	F: GO:0005215	F: transporter activity	LOC101490502	1	cation/H(+) antiporter 4-like
LOC101490514	1	F: GO:0016301	F: kinase activity	LOC101490514	1	receptor-like serine/threonine-protein kinase SD1-8
LOC101490634	1	P: GO:0009058	P: biosynthetic process	LOC101490634	76	1-(5-phosphoribosyl)-5-[(5-phosphoribosylamino)methylideneamino] imidazole-4-carboxamide isomerase, chloroplastic
LOC101490699	1	P: GO:0009058	P: biosynthetic process	LOC101490699	1	amidophosphoribosyltransferase, chloroplastic-like
LOC101491071	1	F: GO:0005515	F: protein binding	LOC101491071	41	phospholipase A-2-activating protein
LOC101491385	1	F: GO:0016787	F: hydrolase activity	LOC101491385	4	non-cyanogenic beta-glucosidase-like
LOC101491595	1	F: GO:0016787	F: hydrolase activity	LOC101491595	89	GDSL esterase/lipase At5g45960-like
LOC101491683	1	P: GO:0000003	P: reproduction	LOC101491683	1	protein MEI2-like 1
LOC101491721	1	F: GO:0005215	F: transporter activity	LOC101491721	1	cation/calcium exchanger 2-like
LOC101492239	1	F: GO:0005515	F: protein binding	LOC101492239	21	pentatricopeptide repeat-containing protein At4g21705, mitochondrial
LOC101492787	1	F: GO:0016787	F: hydrolase activity	LOC101492787	25	probable pre-mRNA-splicing factor ATP-dependent RNA helicase DEAH9
LOC101492907	1	P: GO:0006629	P: lipid metabolic process	LOC101492907	8	enoyl-CoA delta isomerase 2, peroxisomal-like
LOC101493018	1	F: GO:0005515	F: protein binding	LOC101493018	1	probable E3 ubiquitin-protein ligase ARI7
LOC101493117	1	F: GO:0005515	F: protein binding	LOC101493117	4	pentatricopeptide repeat-containing protein At4g13650
LOC101493126	1	P: GO:0009058	P: biosynthetic process	LOC101493126	74	dolichyl-diphosphooligosaccharide--protein glycosyltransferase 48 kDa subunit
LOC101493239	1	F: GO:0005515	F: protein binding	LOC101493239	19	pentatricopeptide repeat-containing protein At2g29760, chloroplastic-like
LOC101493265	1	F: GO:0005215	F: transporter activity	LOC101493265	1	cationic amino acid transporter 2, vacuolar-like
LOC101493447	1	F: GO:0005515	F: protein binding	LOC101493447	52	protein IQ-DOMAIN 1
LOC101493986	1	F: GO:0005215	F: transporter activity	LOC101493986	27	polyol transporter 5
LOC101494205	1	F: GO:0016787	F: hydrolase activity	LOC101494205	19	nudix hydrolase 15, mitochondrial
LOC101494303	1	F: GO:0005215	F: transporter activity	LOC101494303	32	equilibrative nucleotide transporter 3-like
LOC101494927	1	F: GO:0005215	F: transporter activity	LOC101494927	56	equilibrative nucleotide transporter 3-like
LOC101495155	1	F: GO:0016787	F: hydrolase activity	LOC101495155	33	GDSL esterase/lipase At5g45920
LOC101495478	1	F: GO:0016301	F: kinase activity	LOC101495478	4	uncharacterized aarF domain-containing protein kinase 2
LOC101495479	1	P: GO:0009058	P: biosynthetic process	LOC101495479	37	THO complex subunit 7A-like
LOC101495916	1	F: GO:0005515	F: protein binding	LOC101495916	1	SWI/SNF complex subunit SWI3D
LOC101496016	1	F: GO:0005515	F: protein binding	LOC101496016	3	pentatricopeptide repeat-containing protein At1g28690, mitochondrial
LOC101496129	1	F: GO:0016787	F: hydrolase activity	LOC101496129	98	putative PAP-specific phosphatase, mitochondrial
LOC101496568	1	F: GO:0016787	F: hydrolase activity	LOC101496568	1	uncharacterized LOC101496568
LOC101496685	1	P: GO:0009058	P: biosynthetic process	LOC101496685	31	pyruvate decarboxylase 1
LOC101496900	1	F: GO:0016787	F: hydrolase activity	LOC101496900	1	glucan endo-1,3-beta-glucosidase 7
LOC101496997	1	F: GO:0016787	F: hydrolase activity	LOC101496997	138	GDSL esterase/lipase At1g28610-like
LOC101497322	1	F: GO:0016787	F: hydrolase activity	LOC101497322	39	GDSL esterase/lipase At2g27360-like
LOC101497346	1	F: GO:0016787	F: hydrolase activity	LOC101497346	1	probable apyrase 6
LOC101497641	1	F: GO:0005515	F: protein binding	LOC101497641	8	heterogeneous nuclear ribonucleoprotein U-like protein 1
LOC101497643	1	F: GO:0016787	F: hydrolase activity	LOC101497643	53	GDSL esterase/lipase At5g45910-like
LOC101498434	1	P: GO:0007165	P: signal transduction	LOC101498434	1	protein RALF-like 19
LOC101500251	1	F: GO:0003677	F: DNA binding	LOC101500251	35	B3 domain-containing protein Os07g0563300-like
LOC101500253	1	F: GO:0005515	F: protein binding	LOC101500253	48	U-box domain-containing protein 7
LOC101500566	1	F: GO:0005515	F: protein binding	LOC101500566	13	syntaxin-124-like
LOC101501305	1	P: GO:0007165	P: signal transduction	LOC101501305	1	14-3-3-like protein C
LOC101501328	1	F: GO:0016301	F: kinase activity	LOC101501328	2	extensin-like
LOC101502160	1	F: GO:0005215	F: transporter activity	LOC101502160	22	transmembrane protein 184A
LOC101502780	1	P: GO:0006259	P: DNA metabolic process	LOC101502780	16	endonuclease 1
LOC101503767	1	F: GO:0016787	F: hydrolase activity	LOC101503767	1	low-temperature-induced cysteine proteinase-like
LOC101504748	1	P: GO:0009058	P: biosynthetic process	LOC101504748	1	spermidine synthase 1
LOC101505157	1	F: GO:0016301	F: kinase activity	LOC101505157	1	receptor-like cytosolic serine/threonine-protein kinase RBK2
LOC101505912	1	F: GO:0016301	F: kinase activity	LOC101505912	1	protein kinase PINOID-like
LOC101506458	1	P: GO:0009058	P: biosynthetic process	LOC101506458	1	uncharacterized LOC101506458
LOC101507112	1	P: GO:0009058	P: biosynthetic process	LOC101507112	1	SAC3 family protein B
LOC101507433	1	F: GO:0005515	F: protein binding	LOC101507433	48	uncharacterized LOC101507433
LOC101507442	1	F: GO:0003677	F: DNA binding	LOC101507442	1	B3 domain-containing transcription factor VRN1-like
LOC101507740	1	F: GO:0005515	F: protein binding	LOC101507740	29	katanin p80 WD40 repeat-containing subunit B1 homolog
LOC101507871	1	F: GO:0005515	F: protein binding	LOC101507871	1	pentatricopeptide repeat-containing protein At4g20740-like
LOC101507948	1	F: GO:0005215	F: transporter activity	LOC101507948	23	cation/H(+) antiporter 15-like
LOC101511773	1	F: GO:0016787	F: hydrolase activity	LOC101511773	1	ATP-dependent zinc metalloprotease FTSH 4, mitochondrial-like
LOC101512237	1	P: GO:0009058	P: biosynthetic process	LOC101512237	11	tRNA (adenine(58)-N(1))-methyltransferase catalytic subunit TRMT61A-like
LOC101512564	1	F: GO:0016787	F: hydrolase activity	LOC101512564	86	allantoinase
LOC101512565	1	F: GO:0016301	F: kinase activity	LOC101512565	6	serine/threonine-protein kinase-like protein ACR4
LOC101513107	1	F: GO:0016301	F: kinase activity	LOC101513107	1	probable serine/threonine-protein kinase PBL28
LOC101514288	1	P: GO:0009058	P: biosynthetic process	LOC101514288	37	splicing factor U2af large subunit B-like
LOC101514818	1	F: GO:0016787	F: hydrolase activity	LOC101514818	26	stem-specific protein TSJT1-like
LOC101515038	1	P: GO:0006629	P: lipid metabolic process	LOC101515038	32	OPA3-like protein
LOC101515142	1	P: GO:0009058	P: biosynthetic process	LOC101515142	94	mediator of RNA polymerase II transcription subunit 16-like
LOC101515146	1	F: GO:0003682	F: chromatin binding	LOC101515146	1	uncharacterized LOC101515146
LOC113787213	1	F: GO:0005515	F: protein binding	LOC113787213	3	putative FBD-associated F-box protein At1g61330
