# Supplementary material for: Phenotypic and genetic characterization of a near-isogenic line pair: insights into flowering time in chickpea
Source: BMC Plant Biol. 2024 Jul 25;24:709. doi: 10.1186/s12870-024-05411-y (PMC11270784; doi:10.1186/s12870-024-05411-y)
Supplement: Supplementary file 8 — Additional file 8. Conservation of the LOC101515142 haplotypes detected in the NIL pair across 3,171 cultivated Cicer arietinum accessions. [file 12870_2024_5411_MOESM8_ESM.xlsx]

## Sheet: SNPsMED16
Additional file 8. Conservation of the LOC101515142 haplotypes detected in the NIL pair across 3,171 cultivated Cicer arietinum accessions.
snp_id	NF10.82.L	NF10.82.E	CPAM 88	JG 62	Yezin3	WR315	Vishwas	Vaibhav	Slasher	Sadabahar	Rajas	Radhey	RSG 991	RSG 974	RSG 945	RSG 896	RSG 888	RSG 44	RSG 2	RSG 11	RSG 10	RAU 52	Pusa 72	Pusa 547	Pusa 391	Pusa 372	Pusa 362	Pusa 267	Pusa 261	Pusa 256	Pusa 244	Pusa 240	Pusa 209	Pusa 1108	Pusa 1105	Pusa 1103	Pusa 1088	Pistol	Phule G 12	Phule G 0027	Pant G 114	PKV Kabuli 4	PKV Harita	PDG 3	PBG 5	PBG 1	L 551	L 550	KWR 108
Ca1_2286256	A	T	A	T	T	A	T	A	T	A	A	N	A	T	A	A	T	T	A	A	A	A	T	A	A	A	A	A	T	T	T	A	N	T	T	N	A	T	A	A	A	A	A	A	A	A	T	A	T
Ca1_2286460	C	T	C	T	T	C	N	C	C	C	C	C	C	T	C	C	T	T	C	C	C	C	T	C	C	C	N	N	T	T	T	C	C	T	T	C	N	C	C	C	C	C	C	C	N	C	T	C	T
Ca1_2286488	A	G	A	G	G	A	G	A	N	A	A	A	A	G	A	A	G	G	A	A	N	A	G	A	A	A	A	A	G	G	G	A	N	G	G	A	A	G	N	A	A	A	A	A	A	A	G	A	G
Ca1_2287077	G	T	G	N	T	G	T	G	G	G	G	G	G	T	G	G	T	T	N	G	G	G	T	G	G	G	N	G	T	T	T	G	G	N	T	G	G	G	G	G	G	G	G	N	G	G	T	G	T
Ca1_2287684	A	G	A	G	G	A	G	A	N	A	N	N	N	G	A	A	G	G	N	N	N	A	R	A	A	A	N	A	N	G	N	A	A	R	N	A	A	G	A	A	A	A	A	A	A	A	G	A	N
Ca1_2288049	A	G	A	G	N	A	N	A	G	N	N	A	N	G	A	A	N	G	N	A	N	A	R	A	A	A	N	A	G	G	N	A	N	R	N	N	A	G	N	N	N	A	A	A	N	N	G	N	G
Ca1_2288143	C	T	C	T	N	C	N	C	C	C	C	N	N	T	N	C	T	T	N	C	N	C	T	C	N	C	C	C	N	T	N	C	N	T	T	C	N	C	C	C	N	C	C	N	C	N	N	C	T
Ca1_2289010	T	A	T	A	A	T	A	T	T	T	T	T	T	A	N	T	A	N	T	T	T	T	A	T	T	T	T	T	A	A	A	T	T	A	A	T	T	T	T	T	N	T	N	T	N	T	A	T	A
Ca1_2289052	A	C	A	C	C	A	C	A	A	N	A	A	A	C	N	N	C	C	A	A	A	N	C	A	N	A	A	N	C	C	C	A	A	C	C	A	A	A	N	A	A	A	A	A	A	A	C	A	C
Ca1_2289930	C	T	C	T	T	C	T	C	T	C	C	C	C	T	C	C	T	T	C	N	C	N	T	C	C	N	C	C	T	T	N	C	C	T	T	C	C	T	C	C	C	C	C	N	C	C	N	C	T
Ca1_2290039	T	A	T	A	N	T	A	T	A	T	N	T	T	A	T	T	A	A	T	T	T	T	A	T	N	T	N	T	A	A	A	T	T	A	A	T	T	A	T	T	T	T	N	T	N	T	A	T	A
Ca1_2290092	A	G	N	G	G	A	G	A	N	A	A	A	A	G	A	A	G	G	A	A	A	A	G	A	A	A	A	A	G	G	G	A	A	G	G	A	A	A	A	A	A	N	A	A	A	A	G	N	G
Ca1_2290150	C	A	N	A	A	C	A	N	A	C	C	C	C	A	C	C	A	A	N	N	N	C	A	C	C	C	C	C	A	N	N	C	C	A	A	N	C	A	C	C	C	C	N	C	C	C	A	C	N
Ca1_2290452	G	A	N	N	A	G	A	G	G	G	G	G	G	A	G	G	A	A	G	G	G	G	A	G	G	G	G	G	A	A	A	G	N	R	A	N	G	G	G	G	G	N	N	N	G	G	A	G	A
Ca1_2290568	C	T	C	T	T	C	T	C	C	N	C	C	C	T	C	C	N	T	N	C	N	N	T	N	N	N	N	C	T	T	T	C	C	N	T	N	C	C	C	C	N	C	C	C	C	C	N	C	T
Ca1_2290636	C	G	C	G	G	C	G	C	C	C	N	C	C	S	C	C	N	G	C	C	C	N	G	C	C	C	C	C	N	G	G	C	C	G	G	C	C	C	C	C	C	C	C	C	C	C	G	C	G
Ca1_2290932	A	G	A	G	G	A	G	A	A	A	A	A	A	G	A	A	G	G	N	A	A	N	N	N	A	A	A	A	G	G	G	A	A	N	G	A	A	A	A	A	A	A	A	A	N	A	G	A	G
Ca1_2291280	T	G	T	G	G	T	N	T	T	T	T	T	T	G	T	T	G	G	T	T	T	T	G	N	T	T	N	N	G	G	G	T	T	G	G	T	T	T	T	T	T	T	T	T	T	T	N	T	G
Ca1_2291542	G	A	N	A	A	G	A	G	G	G	G	G	G	A	G	G	N	A	G	G	G	G	N	G	G	G	G	G	A	A	R	G	G	A	A	G	G	G	G	G	G	G	G	G	G	G	A	G	A
Ca1_2292486	A	C	A	C	N	A	C	A	A	A	A	A	N	C	A	A	C	C	A	N	A	A	C	A	A	A	N	A	C	C	C	A	N	C	C	N	N	N	A	A	A	A	A	A	A	A	C	A	N
Ca1_2292528	G	A	G	A	A	G	A	G	G	N	N	G	N	N	G	G	A	A	G	N	G	G	A	G	G	G	N	N	A	A	A	G	N	A	A	N	N	G	G	G	N	N	G	N	G	G	A	G	A
Ca1_2292664	G	A	G	A	A	G	A	G	G	G	G	G	G	A	G	G	A	A	N	G	G	G	A	G	G	G	G	G	N	A	N	G	N	A	A	G	G	G	G	G	G	G	N	G	N	N	A	G	A
Ca1_2292904	T	A	T	A	A	T	N	T	T	T	T	T	T	A	T	T	A	A	T	N	T	T	A	T	N	T	T	T	A	A	A	T	N	W	A	T	T	T	N	T	N	N	T	T	T	T	A	T	A
Ca1_2292911	A	G	A	G	G	A	N	A	A	A	A	A	A	G	A	A	N	G	A	N	A	A	G	A	N	A	A	A	G	G	G	A	N	R	G	A	A	A	N	A	A	N	A	A	A	A	G	A	G
Ca1_2293136	T	C	T	C	C	T	C	T	T	T	T	T	T	C	T	T	C	C	T	T	T	T	Y	T	T	N	T	T	C	C	N	N	T	C	C	T	N	T	N	T	N	T	T	T	T	T	C	T	C
Ca1_2293217	A	G	A	G	G	A	G	A	G	A	A	A	A	N	A	A	G	G	N	A	A	A	R	A	A	A	A	A	G	G	G	A	A	G	G	A	N	G	A	A	N	N	A	A	N	N	G	A	G
Ca1_2293643	T	A	T	A	A	T	A	T	N	T	N	T	N	N	N	T	A	A	T	N	T	T	A	T	T	T	N	T	N	A	A	T	T	A	A	T	N	T	T	T	N	N	T	T	N	T	A	T	A
Ca1_2293842	T	C	T	C	C	T	C	T	C	T	T	T	T	N	T	T	C	C	T	N	T	T	C	T	T	T	N	T	C	C	C	T	N	C	C	T	N	N	N	T	T	T	T	T	T	T	C	T	C
Ca1_2294335	A	G	A	G	N	A	G	A	A	A	N	A	A	N	A	A	N	N	N	N	A	N	G	A	N	A	A	A	G	N	G	A	A	G	N	N	A	N	A	A	A	N	A	A	A	A	N	A	G
Ca1_2294622	T	G	T	G	G	T	G	T	T	T	T	T	T	G	T	T	G	G	T	T	T	T	K	T	T	T	N	T	G	G	G	T	N	G	G	T	T	T	T	T	T	T	T	T	T	T	G	N	G
Ca1_2295175	G	A	G	A	R	G	N	G	A	G	N	G	G	A	N	N	A	A	N	N	N	G	A	G	G	N	N	G	A	A	N	N	G	A	A	N	N	A	N	G	G	G	G	G	G	N	A	G	N
Ca1_2295274	C	T	C	T	Y	C	T	C	C	C	C	C	C	T	C	C	T	T	C	C	C	C	T	N	C	C	C	C	T	N	T	C	N	T	T	C	C	C	C	C	C	C	C	C	C	C	T	C	T
Ca1_2295317	A	C	A	C	M	A	C	A	N	A	A	A	A	C	A	A	C	C	A	A	A	A	C	A	A	A	A	A	C	C	C	A	N	C	C	A	A	C	A	A	A	A	A	A	A	C	C	A	C
Ca1_2295326	A	T	A	T	W	A	T	A	N	A	A	A	A	T	A	A	T	T	A	A	A	A	T	A	A	A	A	A	T	T	T	A	A	T	T	A	A	A	A	A	A	A	A	A	A	A	T	A	T
Ca1_2295505	T	C	T	C	Y	T	C	T	T	T	T	T	T	C	T	T	C	C	N	T	T	T	Y	T	T	T	N	T	C	C	C	T	T	C	C	T	T	T	T	T	T	T	T	T	T	T	N	T	C
Ca1_2295954	G	A	G	N	A	G	A	G	G	G	G	G	G	A	G	G	A	R	N	G	G	G	N	G	G	G	N	G	A	A	A	G	G	A	A	G	N	G	G	G	N	G	G	G	G	G	A	G	A
Ca1_2296020	A	G	A	G	G	A	G	A	G	N	N	A	A	N	N	A	N	G	A	A	N	N	G	N	A	A	N	A	G	R	G	A	A	G	G	A	A	G	A	A	N	A	A	N	A	A	G	A	G
Ca1_2296166	A	T	A	T	T	A	N	A	N	A	A	A	A	T	N	A	T	T	A	A	A	A	T	A	A	A	A	A	T	T	T	A	A	T	T	A	N	A	A	N	A	A	A	A	A	A	T	A	T
Ca1_2296470	T	C	T	C	C	T	C	T	T	T	T	T	T	C	T	T	C	C	T	T	N	T	C	T	T	T	N	N	C	Y	C	T	N	Y	C	T	T	T	T	T	T	T	T	T	T	T	C	T	C
Ca1_2296979	A	G	A	G	G	A	G	A	G	N	A	A	N	N	A	A	N	N	A	N	N	A	N	A	N	A	N	N	G	N	N	N	N	N	N	N	N	G	N	A	A	N	N	A	A	A	G	A	G
Ca1_2297356	C	A	C	A	A	C	N	N	C	N	C	C	C	A	C	C	N	A	N	N	N	C	A	N	N	C	C	C	A	A	A	N	N	A	N	C	C	C	N	N	N	C	N	N	N	N	A	C	A
Ca1_2297499	C	T	N	T	N	N	T	C	C	C	C	C	C	T	N	C	N	T	C	N	C	N	T	C	C	C	N	N	T	N	Y	C	C	T	N	C	C	C	C	N	N	N	C	C	N	N	N	C	T
Ca1_2297563	G	A	G	A	A	G	A	G	A	G	G	G	G	A	G	G	A	A	G	N	N	G	A	G	G	G	G	G	A	A	A	N	G	A	N	G	G	A	N	N	N	G	G	G	G	G	A	G	A
Ca1_2297773	T	C	T	C	C	T	C	T	T	T	T	T	N	C	T	T	C	C	T	T	T	T	C	T	T	T	T	T	C	C	C	N	T	N	C	T	T	T	T	T	T	T	T	T	T	T	C	T	C
Ca1_2298010	T	C	T	C	C	T	C	T	T	T	N	T	N	N	N	T	C	C	N	T	T	N	N	T	T	T	T	N	C	C	C	T	T	C	N	T	N	T	T	N	T	T	T	T	T	T	C	T	N
Ca1_2298179	C	T	C	T	T	N	T	C	C	C	C	C	C	T	C	C	T	T	N	C	C	C	T	C	C	C	C	C	T	T	T	C	C	T	T	C	N	C	C	C	C	C	C	C	C	C	N	C	T
Ca1_2298212	A	C	A	C	C	N	C	A	A	A	A	A	A	C	A	A	C	C	A	N	A	A	C	A	A	A	A	N	C	C	C	A	A	C	C	A	A	A	A	A	A	A	A	N	A	A	C	A	C
Ca1_2298352	C	T	C	T	T	C	T	C	C	C	C	C	N	T	C	C	T	T	C	C	C	C	N	N	N	C	C	C	T	T	T	C	N	T	T	C	N	C	C	C	C	C	C	C	C	C	T	C	T
Ca1_2298356	A	G	A	G	G	A	G	A	A	A	A	A	N	G	A	A	G	G	A	A	A	A	N	N	N	A	A	A	G	G	G	A	A	G	G	A	N	A	A	A	A	A	A	A	A	A	G	A	G
Ca1_2298490	G	T	G	T	T	G	N	G	G	G	G	G	N	N	G	G	T	T	N	G	G	N	T	G	G	G	N	G	T	N	T	G	N	N	N	N	G	G	G	G	N	G	N	G	G	N	T	G	N
Ca1_2298634	T	A	T	A	A	T	A	T	A	N	T	T	T	A	T	T	N	A	T	T	T	T	A	T	T	T	N	T	A	A	A	T	T	A	A	N	T	A	T	T	T	T	T	T	T	T	A	T	A
[truncated: 3,124 more columns]
