# Supplementary material for: Phenotypic and genetic characterization of a near-isogenic line pair: insights into flowering time in chickpea
Source: BMC Plant Biol. 2024 Jul 25;24:709. doi: 10.1186/s12870-024-05411-y (PMC11270784; doi:10.1186/s12870-024-05411-y)
Supplement: Supplementary file 9 — Additional file 9. DTF and genotypic data (SNPs present in LOC101515142 haplotype, LOC101499101, and LOC101507442) for 3,171 cultivated chickpea accessions available in the public repository CicerSeq. [file 12870_2024_5411_MOESM9_ESM.xlsx]

## Sheet: DTF Genotypes
Additional file 9. DTF and genotypic data (SNPs present in LOC101515142 haplotype, LOC101499101, and LOC101507442) for 3,171 cultivated chickpea accessions available in the public repository CicerSeq.
Genotype	Market class	Biological status	Geographic region	Haplotype	ICARDA_2014_15	ICARDA_2015_16	ICRISAT_2014_15	ICRISAT_2015_16	IIPR_2015_16	JAU_2014_15	JAU_2015_16	RAKCA_2014_15	RAKCA_2015_16	RARI_2014_15	RARI_2015_16	Ca6_57549449	Ca6_57720344
Annigiri1	Desi	Cultivar	South Asia	H1	NA	NA	NA	NA	NA	NA	NA	NA	NA	NA	NA	T	C
Avorodhi	Desi	Cultivar	South Asia	H2	NA	NA	NA	NA	NA	NA	NA	NA	NA	NA	NA	T	T
BG1003	Kabuli	Cultivar	South Asia	H1	NA	NA	NA	NA	NA	NA	NA	NA	NA	NA	NA	T	T
BG1053	Kabuli	Cultivar	South Asia	H1	NA	NA	NA	NA	NA	NA	NA	NA	NA	NA	NA	T	T
CDC512-51	Desi	Breeding line	Americas	H1	NA	NA	NA	NA	NA	NA	NA	NA	NA	NA	NA	N	N
Chaffa	Desi	Cultivar	South Asia	H1	NA	NA	NA	NA	NA	NA	NA	NA	NA	NA	NA	T	C
CPAM1	Desi	Breeding line	Americas	H1	NA	NA	NA	NA	NA	NA	NA	NA	NA	NA	NA	T	C
CPAM10	Desi	Cultivar	Americas	H1	NA	NA	NA	NA	NA	NA	NA	NA	NA	NA	NA	T	T
CPAM11	Kabuli	Cultivar	Americas	H1	NA	NA	NA	NA	NA	NA	NA	NA	NA	NA	NA	T	C
CPAM12	Kabuli	Cultivar	Americas	H1	NA	NA	NA	NA	NA	NA	NA	NA	NA	NA	NA	A	C
CPAM13	Kabuli	Cultivar	Americas	H1	NA	NA	NA	NA	NA	NA	NA	NA	NA	NA	NA	T	T
CPAM14	Kabuli	Cultivar	Americas	H1	NA	NA	NA	NA	NA	NA	NA	NA	NA	NA	NA	T	C
CPAM15	Kabuli	Breeding line	Americas	H1	NA	NA	NA	NA	NA	NA	NA	NA	NA	NA	NA	T	C
CPAM16	Desi	Breeding line	Americas	H1	NA	NA	NA	NA	NA	NA	NA	NA	NA	NA	NA	T	C
CPAM18	Kabuli	Breeding line	Middle East	H1	NA	NA	NA	NA	NA	NA	NA	NA	NA	NA	NA	T	C
CPAM19	Kabuli	Breeding line	Americas	H1	NA	NA	NA	NA	NA	NA	NA	NA	NA	NA	NA	A	C
CPAM2	Desi	Landrace	Others	H3	NA	NA	NA	NA	NA	NA	NA	NA	NA	NA	NA	T	C
CPAM20	Kabuli	Cultivar	Middle East	H1	NA	NA	NA	NA	NA	NA	NA	NA	NA	NA	NA	T	C
CPAM21	Desi	Cultivar	Americas	H1	NA	NA	NA	NA	NA	NA	NA	NA	NA	NA	NA	T	C
CPAM22	Desi	Cultivar	Americas	H3	NA	NA	NA	NA	NA	NA	NA	NA	NA	NA	NA	T	C
CPAM23	Kabuli	Breeding line	Americas	H1	NA	NA	NA	NA	NA	NA	NA	NA	NA	NA	NA	T	C
CPAM24	Kabuli	Breeding line	South Asia	H1	NA	NA	NA	NA	NA	NA	NA	NA	NA	NA	NA	T	T
CPAM25	Desi	Cultivar	Americas	H1	NA	NA	NA	NA	NA	NA	NA	NA	NA	NA	NA	T	C
CPAM26	Kabuli	Breeding line	Middle East	H1	NA	NA	NA	NA	NA	NA	NA	NA	NA	NA	NA	T	T
CPAM27	Kabuli	Breeding line	Middle East	H1	NA	NA	NA	NA	NA	NA	NA	NA	NA	NA	NA	T	C
CPAM28	Desi	Breeding line	Americas	H1	NA	NA	NA	NA	NA	NA	NA	NA	NA	NA	NA	T	C
CPAM29	Kabuli	Breeding line	Americas	H1	NA	NA	NA	NA	NA	NA	NA	NA	NA	NA	NA	A	N
CPAM3	Desi	Landrace	Others	H4	NA	NA	NA	NA	NA	NA	NA	NA	NA	NA	NA	T	C
CPAM30	Kabuli	Breeding line	Middle East	H1	NA	NA	NA	NA	NA	NA	NA	NA	NA	NA	NA	A	C
CPAM31	Kabuli	Breeding line	Middle East	H1	NA	NA	NA	NA	NA	NA	NA	NA	NA	NA	NA	A	C
CPAM32	Desi	Breeding line	Americas	H1	NA	NA	NA	NA	NA	NA	NA	NA	NA	NA	NA	T	T
CPAM33	Desi	Breeding line	Americas	H1	NA	NA	NA	NA	NA	NA	NA	NA	NA	NA	NA	T	C
CPAM34	Desi	Breeding line	Americas	H1	NA	NA	NA	NA	NA	NA	NA	NA	NA	NA	NA	T	C
CPAM35	Kabuli	Breeding line	Americas	H1	NA	NA	NA	NA	NA	NA	NA	NA	NA	NA	NA	T	N
CPAM36	Kabuli	Breeding line	Americas	H1	NA	NA	NA	NA	NA	NA	NA	NA	NA	NA	NA	A	C
CPAM37	Kabuli	Landrace	Mediterranean	H1	NA	NA	NA	NA	NA	NA	NA	NA	NA	NA	NA	T	C
CPAM38	Kabuli	Breeding line	Middle East	H1	NA	NA	NA	NA	NA	NA	NA	NA	NA	NA	NA	T	C
CPAM39	Kabuli	Cultivar	Americas	H1	NA	NA	NA	NA	NA	NA	NA	NA	NA	NA	NA	T	C
CPAM4	Desi	Cultivar	Americas	H1	NA	NA	NA	NA	NA	NA	NA	NA	NA	NA	NA	T	C
CPAM40	Kabuli	Breeding line	Americas	H1	NA	NA	NA	NA	NA	NA	NA	NA	NA	NA	NA	T	C
CPAM41	Kabuli	Cultivar	Americas	H1	NA	NA	NA	NA	NA	NA	NA	NA	NA	NA	NA	T	T
CPAM42	Kabuli	Breeding line	Americas	H1	NA	NA	NA	NA	NA	NA	NA	NA	NA	NA	NA	T	C
CPAM43	Desi	Breeding line	Americas	H1	NA	NA	NA	NA	NA	NA	NA	NA	NA	NA	NA	T	C
CPAM44	Desi	Breeding line	Americas	H4	NA	NA	NA	NA	NA	NA	NA	NA	NA	NA	NA	T	C
CPAM45	Desi	Breeding line	Americas	H4	NA	NA	NA	NA	NA	NA	NA	NA	NA	NA	NA	T	C
CPAM46	Kabuli	Breeding line	Americas	H1	NA	NA	NA	NA	NA	NA	NA	NA	NA	NA	NA	T	C
CPAM47	Desi	Breeding line	Americas	H1	NA	NA	NA	NA	NA	NA	NA	NA	NA	NA	NA	T	C
CPAM48	Desi	Breeding line	Americas	H1	NA	NA	NA	NA	NA	NA	NA	NA	NA	NA	NA	T	C
CPAM49	Kabuli	Breeding line	Americas	H1	NA	NA	NA	NA	NA	NA	NA	NA	NA	NA	NA	T	C
CPAM5	Desi	Cultivar	Americas	H1	NA	NA	NA	NA	NA	NA	NA	NA	NA	NA	NA	T	C
CPAM50	Kabuli	Breeding line	Americas	H1	NA	NA	NA	NA	NA	NA	NA	NA	NA	NA	NA	T	C
CPAM51	Desi	Cultivar	Americas	H1	NA	NA	NA	NA	NA	NA	NA	NA	NA	NA	NA	T	N
CPAM52	Kabuli	Breeding line	Americas	H1	NA	NA	NA	NA	NA	NA	NA	NA	NA	NA	NA	T	C
CPAM53	Kabuli	Breeding line	Americas	H1	NA	NA	NA	NA	NA	NA	NA	NA	NA	NA	NA	T	C
CPAM54	Kabuli	Breeding line	Americas	H1	NA	NA	NA	NA	NA	NA	NA	NA	NA	NA	NA	T	T
CPAM55	Desi	Breeding line	Americas	H2	NA	NA	NA	NA	NA	NA	NA	NA	NA	NA	NA	T	C
CPAM56	Desi	Breeding line	Americas	H4	NA	NA	NA	NA	NA	NA	NA	NA	NA	NA	NA	T	C
CPAM57	Kabuli	Breeding line	Americas	H1	NA	NA	NA	NA	NA	NA	NA	NA	NA	NA	NA	N	C
CPAM58	Kabuli	Breeding line	Americas	H4	NA	NA	NA	NA	NA	NA	NA	NA	NA	NA	NA	T	N
CPAM59	Kabuli	Breeding line	Americas	H1	NA	NA	NA	NA	NA	NA	NA	NA	NA	NA	NA	T	C
CPAM6	Desi	Cultivar	Americas	H1	NA	NA	NA	NA	NA	NA	NA	NA	NA	NA	NA	T	C
CPAM60	Kabuli	Breeding line	Middle East	H1	NA	NA	NA	NA	NA	NA	NA	NA	NA	NA	NA	T	C
CPAM61	Kabuli	Breeding line	Middle East	H1	NA	NA	NA	NA	NA	NA	NA	NA	NA	NA	NA	T	C
CPAM62	Kabuli	Breeding line	Middle East	H1	NA	NA	NA	NA	NA	NA	NA	NA	NA	NA	NA	N	C
CPAM63	Kabuli	Breeding line	Middle East	H1	NA	NA	NA	NA	NA	NA	NA	NA	NA	NA	NA	T	C
CPAM64	Kabuli	Breeding line	Middle East	H1	NA	NA	NA	NA	NA	NA	NA	NA	NA	NA	NA	T	C
CPAM65	Kabuli	Breeding line	Middle East	H1	NA	NA	NA	NA	NA	NA	NA	NA	NA	NA	NA	T	C
CPAM66	Kabuli	Breeding line	Middle East	H1	NA	NA	NA	NA	NA	NA	NA	NA	NA	NA	NA	T	C
CPAM67	Kabuli	Breeding line	Middle East	H1	NA	NA	NA	NA	NA	NA	NA	NA	NA	NA	NA	A	N
CPAM68	Kabuli	Breeding line	Middle East	H1	NA	NA	NA	NA	NA	NA	NA	NA	NA	NA	NA	A	C
CPAM69	Kabuli	Breeding line	Middle East	H1	NA	NA	NA	NA	NA	NA	NA	NA	NA	NA	NA	A	C
CPAM7	Kabuli	Cultivar	Americas	H1	NA	NA	NA	NA	NA	NA	NA	NA	NA	NA	NA	T	C
CPAM70	Kabuli	Breeding line	Middle East	H1	NA	NA	NA	NA	NA	NA	NA	NA	NA	NA	NA	T	C
CPAM71	Kabuli	Breeding line	Middle East	H1	NA	NA	NA	NA	NA	NA	NA	NA	NA	NA	NA	T	C
CPAM72	Kabuli	Breeding line	Middle East	H1	NA	NA	NA	NA	NA	NA	NA	NA	NA	NA	NA	A	C
CPAM73	Kabuli	Breeding line	Middle East	H1	NA	NA	NA	NA	NA	NA	NA	NA	NA	NA	NA	A	C
CPAM74	Kabuli	Breeding line	Middle East	H1	NA	NA	NA	NA	NA	NA	NA	NA	NA	NA	NA	T	C
CPAM75	Kabuli	Breeding line	Middle East	H1	NA	NA	NA	NA	NA	NA	NA	NA	NA	NA	NA	T	C
CPAM76	Kabuli	Breeding line	Middle East	H1	NA	NA	NA	NA	NA	NA	NA	NA	NA	NA	NA	T	C
CPAM77	Kabuli	Breeding line	Middle East	H1	NA	NA	NA	NA	NA	NA	NA	NA	NA	NA	NA	T	C
CPAM78	Kabuli	Breeding line	Middle East	H1	NA	NA	NA	NA	NA	NA	NA	NA	NA	NA	NA	T	C
CPAM79	Kabuli	Breeding line	Middle East	H1	NA	NA	NA	NA	NA	NA	NA	NA	NA	NA	NA	T	T
CPAM8	Kabuli	Cultivar	Americas	H1	NA	NA	NA	NA	NA	NA	NA	NA	NA	NA	NA	N	C
CPAM80	Kabuli	Breeding line	Middle East	H1	NA	NA	NA	NA	NA	NA	NA	NA	NA	NA	NA	T	C
CPAM81	Kabuli	Breeding line	Middle East	H1	NA	NA	NA	NA	NA	NA	NA	NA	NA	NA	NA	N	C
CPAM82	Kabuli	Breeding line	Middle East	H1	NA	NA	NA	NA	NA	NA	NA	NA	NA	NA	NA	T	C
CPAM83	Kabuli	Breeding line	Middle East	H1	NA	NA	NA	NA	NA	NA	NA	NA	NA	NA	NA	T	C
CPAM84	Kabuli	Breeding line	Middle East	H1	NA	NA	NA	NA	NA	NA	NA	NA	NA	NA	NA	T	C
CPAM85	Kabuli	Breeding line	Middle East	H1	NA	NA	NA	NA	NA	NA	NA	NA	NA	NA	NA	T	T
CPAM86	Kabuli	Breeding line	Middle East	H1	NA	NA	NA	NA	NA	NA	NA	NA	NA	NA	NA	T	C
CPAM87	Kabuli	Landrace	Others	H1	NA	NA	NA	NA	NA	NA	NA	NA	NA	NA	NA	T	N
CPAM88	Kabuli	Landrace	Black Sea	H1	NA	NA	NA	NA	NA	NA	NA	NA	NA	NA	NA	T	C
CPAM89	Kabuli	Landrace	Black Sea	H1	NA	NA	NA	NA	NA	NA	NA	NA	NA	NA	NA	T	N
CPAM9	Desi	Cultivar	Americas	H1	NA	NA	NA	NA	NA	NA	NA	NA	NA	NA	NA	T	C
CPAM90	Kabuli	Landrace	Others	H1	NA	NA	NA	NA	NA	NA	NA	NA	NA	NA	NA	T	C
CPAM91	Kabuli	Landrace	Others	H2	NA	NA	NA	NA	NA	NA	NA	NA	NA	NA	NA	A	C
CPAM92	Kabuli	Landrace	Black Sea	H1	NA	NA	NA	NA	NA	NA	NA	NA	NA	NA	NA	T	N
CPAM93	Kabuli	Cultivar	Middle East	H4	NA	NA	NA	NA	NA	NA	NA	NA	NA	NA	NA	T	C
CPAM94	Kabuli	Landrace	Others	H1	NA	NA	NA	NA	NA	NA	NA	NA	NA	NA	NA	T	C
CPRT11	Kabuli	Breeding line	Americas	H1	NA	NA	NA	NA	NA	NA	NA	NA	NA	NA	NA	T	C
CPRT12	Desi	Breeding line	Americas	H4	NA	NA	NA	NA	NA	NA	NA	NA	NA	NA	NA	T	C
CPRT13	Desi	Breeding line	Americas	H1	NA	NA	NA	NA	NA	NA	NA	NA	NA	NA	NA	T	N
CPRT14	Kabuli	Breeding line	Americas	H1	NA	NA	NA	NA	NA	NA	NA	NA	NA	NA	NA	A	C
CPRT15	Kabuli	Breeding line	Americas	H1	NA	NA	NA	NA	NA	NA	NA	NA	NA	NA	NA	T	C
CPRT16	Kabuli	Breeding line	Americas	H4	NA	NA	NA	NA	NA	NA	NA	NA	NA	NA	NA	T	C
CPRT17	Kabuli	Breeding line	Americas	H1	NA	NA	NA	NA	NA	NA	NA	NA	NA	NA	NA	T	C
CPRT18	Kabuli	Breeding line	Americas	H1	NA	NA	NA	NA	NA	NA	NA	NA	NA	NA	NA	N	C
CPRT19	Kabuli	Breeding line	Americas	H1	NA	NA	NA	NA	NA	NA	NA	NA	NA	NA	NA	T	T
CPRT20	Kabuli	Breeding line	Americas	H1	NA	NA	NA	NA	NA	NA	NA	NA	NA	NA	NA	T	C
CPRT21	Kabuli	Breeding line	Americas	H1	NA	NA	NA	NA	NA	NA	NA	NA	NA	NA	NA	T	C
CPRT22	Kabuli	Breeding line	Americas	H1	NA	NA	NA	NA	NA	NA	NA	NA	NA	NA	NA	T	C
CPRT23	Kabuli	Breeding line	Americas	H1	NA	NA	NA	NA	NA	NA	NA	NA	NA	NA	NA	T	C
CPRT24	Desi	Breeding line	Americas	H1	NA	NA	NA	NA	NA	NA	NA	NA	NA	NA	NA	T	C
CSG8962	Desi	Cultivar	South Asia	H1	NA	NA	NA	NA	NA	NA	NA	NA	NA	NA	NA	T	C
DCP92-3	Desi	Cultivar	South Asia	H1	NA	NA	NA	NA	NA	NA	NA	NA	NA	NA	NA	T	N
DigVijay	Desi	Cultivar	South Asia	H1	NA	NA	NA	NA	NA	NA	NA	NA	NA	NA	NA	T	C
DohadYellow	Desi	Cultivar	South Asia	H1	NA	NA	NA	NA	NA	NA	NA	NA	NA	NA	NA	N	C
GCP105	Desi	Cultivar	South Asia	H2	NA	NA	NA	NA	NA	NA	NA	NA	NA	NA	NA	T	C
Genesis090	Kabuli	Breeding line	Middle East	H1	NA	NA	NA	NA	NA	NA	NA	NA	NA	NA	NA	N	N
GG2	Desi	Cultivar	South Asia	H1	79	58	41	21.8467	59	52.4977	53.8451	77.1024	66.4358	73.9199	87.1863	T	N
GL769	Desi	Cultivar	South Asia	H3	NA	NA	NA	NA	NA	NA	NA	NA	NA	NA	NA	N	N
GNG1292	Desi	Cultivar	South Asia	H1	NA	NA	NA	NA	NA	NA	NA	NA	NA	NA	NA	T	T
GNG146	Desi	Cultivar	South Asia	H1	NA	NA	NA	NA	NA	NA	NA	NA	NA	NA	NA	T	C
GNG1499	Desi	Cultivar	South Asia	H1	NA	NA	NA	NA	NA	NA	NA	NA	NA	NA	NA	A	C
GNG1581	Desi	Cultivar	South Asia	H1	NA	NA	NA	NA	NA	NA	NA	NA	NA	NA	NA	T	C
GNG469	Desi	Cultivar	South Asia	H1	NA	NA	NA	NA	NA	NA	NA	NA	NA	NA	NA	T	C
HatTrick	Desi	Breeding line	Others	H1	NA	NA	NA	NA	NA	NA	NA	NA	NA	NA	NA	T	C
HC1	Desi	Cultivar	South Asia	H1	NA	NA	NA	NA	NA	NA	NA	NA	NA	NA	NA	T	C
HC5	Desi	Cultivar	South Asia	H1	NA	NA	NA	NA	NA	NA	NA	NA	NA	NA	NA	T	T
HimChana1	Desi	Cultivar	South Asia	H1	NA	NA	64	91.8537	76	70.171	75.9564	89.9716	77.6225	NA	85.2904	T	C
HK1	Kabuli	Cultivar	South Asia	H2	NA	NA	NA	NA	NA	NA	NA	NA	NA	NA	NA	T	T
HK2	Kabuli	Cultivar	South Asia	H1	NA	NA	NA	NA	NA	NA	NA	NA	NA	NA	NA	T	N
HK4	Kabuli	Cultivar	South Asia	H2	NA	NA	NA	NA	NA	NA	NA	NA	NA	NA	NA	T	T
ICC1000	Desi	Landrace	Americas	H1	87	58	54	60.4467	76	69.316	71.2024	82.944	72.3797	88.2451	90.248	A	C
ICC10013	Kabuli	Landrace	South Asia	H1	83	64	49	49.2816	69	48.9849	57.5464	72.7063	65.2408	NA	85.3777	T	C
ICC10018	Desi	Landrace	South Asia	H1	93	67	52	63.4345	69	56.5113	63.8787	74.0504	65.2047	NA	97.0799	N	C
ICC10026	Desi	Landrace	South Asia	H1	83.0001	NA	57	61.8085	64.898	48.4925	56.976	75.0708	67.4574	NA	86.0125	T	C
ICC10035	Kabuli	Breeding line	South Asia	H1	NA	67	49	49.0174	NA	36.8113	57.3732	71.7752	64.893	NA	85.5454	T	T
ICC10039	Desi	Landrace	South Asia	H1	86.9999	64	68	95.3948	68	81.7047	75.5687	82.9675	79.2922	NA	86.4201	N	C
ICC10042	Desi	Landrace	South Asia	H1	90.0002	82	66	96.5171	76	75.2213	79.3534	78.0535	80.8137	NA	85.7659	T	C
ICC10047	Desi	Landrace	South Asia	H1	93	NA	63	80.1054	67	67.0081	73.0916	74.9164	68.0247	NA	86.0375	T	C
ICC10052	Kabuli	Landrace	South Asia	H1	94.9997	76	71	97.6132	NA	63.8717	77.7572	73.0503	70.3292	NA	95.9753	T	C
ICC10063	Intermediate	Landrace	South Asia	H1	95	79	62	76.3144	70	60.181	66.7635	80.3853	70.3796	92.0951	78.0093	T	C
ICC10088	Desi	Landrace	Central Asia	H1	84	63	46	51.4583	63	49.0165	54.5663	78.2388	73.0945	NA	87.8309	T	C
ICC1009	Desi	Landrace	Mediterranean	H1	78	62	53	70.5586	74	69.802	75.5868	75.3548	69.0041	NA	89.8803	T	C
ICC10107	Desi	Landrace	South Asia	H1	86	55	44	62.8874	74	49.056	62.1086	73.7283	71.8488	NA	85.8287	T	C
ICC10114	Desi	Landrace	South Asia	H1	83.0001	62	54	63.6306	77	70.0724	63.1272	79.5774	70.4848	NA	74.615	T	C
ICC10129	Desi	Landrace	South Asia	H2	98	60	66	82.8672	NA	77.2364	67.1483	81.5637	71.8115	NA	79.1031	T	C
ICC1013	Desi	Landrace	Mediterranean	H1	97	58	58	70.3858	NA	67.2599	65.7348	74.9059	65.5602	NA	70.2642	T	C
ICC10130	Desi	Landrace	South Asia	H1	97	63	52	52.8929	63	55.8816	45.1024	76.1815	63.2484	NA	92.0248	T	C
ICC1014	Intermediate	Landrace	Mediterranean	H1	91.6569	60.9	NA	92.2657	73	74.3475	67.6113	82.0574	69.7915	NA	88.523	T	C
ICC10155	Desi	Landrace	South Asia	H1	90.0569	70.3	66	89.2321	74	68.0706	73.4698	76.9736	63.7274	85.2368	94.4342	T	C
ICC10160	Desi	Landrace	South Asia	H1	90	78	71	82.0013	81	73.2364	66.2315	84.4791	74.098	81.5712	79.0053	T	N
ICC10162	Desi	Landrace	South Asia	H1	98	72	54	69.4367	74	65.3286	63.5527	75.1713	68.912	NA	86.1261	T	C
ICC1018	Desi	Landrace	Black Sea	H1	85.9607	70.5	48	34.0884	60	57.7595	50.8826	80.6087	77.0743	NA	81.9931	T	C
ICC10197	Desi	Landrace	South Asia	H1	94.9999	74	71	78.212	84	73.9911	78.3165	91.2882	68.4746	96.6559	77.5736	T	C
ICC10199	Desi	Landrace	South Asia	H2	94	NA	64	80.214	76	51.0048	55.2422	89.9741	75.931	NA	83.8595	T	C
ICC10217	Desi	Landrace	South Asia	H1	87	62	59	70.5628	68	54.4053	65.0473	76.8173	74.1088	NA	84.9139	T	C
ICC10230	Desi	Landrace	South Asia	H1	87.0013	66	56	68.5601	76	63.7326	69.1904	80.065	69.819	NA	81.0971	T	C
ICC10232	Desi	Landrace	South Asia	H1	92	57	43	35.5793	71	56.8509	54.1705	77.2013	67.1171	NA	92.2296	T	C
ICC10242	Desi	Landrace	South Asia	H1	92	75	66	83.9553	76	73.0131	76.0472	80.3061	69.227	80.7377	87.4314	N	T
ICC10244	Desi	Landrace	South Asia	H1	87	73	67	87.0573	81	75.0104	55.4897	81.8128	87.4109	NA	76.8444	T	T
ICC10245	Desi	Landrace	South Asia	H1	88	NA	59	68.5117	79	68.9885	64.2834	82.5423	76.533	74.4696	86.678	T	C
ICC10250	Desi	Landrace	South Asia	H2	96	69	58	64.766	70	60.0078	64.0778	81.8859	75.796	93.4629	80.0425	T	C
ICC10258	Desi	Landrace	South Asia	H1	84	72	61	76.342	76	72.0784	64.216	78.7736	66.772	NA	NA	T	C
ICC1026	Desi	Landrace	Middle East	H1	81	NA	78	98.6446	76	86.0566	77.2514	84.5188	78.2427	99.7794	87.9674	T	C
ICC10260	Desi	Landrace	South Asia	H1	95	62	56	66.4646	77	64.6509	64.4188	78.4304	70.5864	NA	81.3411	T	C
ICC10274	Desi	Landrace	South Asia	H1	87	61	72	68.9068	83	69.0567	80.1857	87.5718	86.7306	99.0244	92.6855	N	C
ICC1030	Desi	Landrace	Central Asia	H1	79	58	54	67.5747	68	62.0622	64.5214	77.7569	67.5174	NA	86.3634	N	C
ICC10301	Desi	Landrace	Americas	H1	99	47	40	54.7005	69	48.4963	54.7092	71.6193	66.0844	NA	82.1958	T	N
ICC10302	Kabuli	Landrace	Americas	H1	94	81	62	75.8124	73	78.0653	72.8817	NA	75.3275	88.0294	81.7654	A	C
ICC10314	Kabuli	Landrace	Middle East	H1	88.0001	62	NA	64.7815	65	56.7884	56.7781	NA	73.8267	NA	84.7369	T	C
ICC10318	Kabuli	Landrace	Middle East	H2	87	62	NA	83.7042	76	69.7279	NA	NA	73.1151	96.6114	NA	N	C
ICC1032	Kabuli	Landrace	South Asia	H2	95.2569	61.3	NA	90.5035	72	72.005	68.4897	80.6804	78.9747	86.9673	85.3289	T	C
ICC10326	Kabuli	Landrace	Middle East	H3	93.999	58	NA	74.2572	74	66.4654	71.8763	83.6574	75.0868	86.9211	NA	T	C
ICC10332	Kabuli	Landrace	Middle East	H2	87	NA	NA	54.0359	65	68.2318	74.1461	77.2482	NA	NA	87.8942	A	C
ICC10340	Kabuli	Landrace	Middle East	H1	98	69	NA	65.5558	70	63.254	61.6698	80.601	76.8812	NA	78.9537	T	C
ICC10341	Kabuli	Landrace	Middle East	H2	98.1057	62.1	NA	77.8005	NA	62.8213	66.1368	74.286	65.4704	NA	80.7253	A	N
ICC10344	Intermediate	Landrace	Middle East	H3	92	62	NA	95.8855	72	79.3349	71.0888	85.1011	73.4274	NA	79.8927	T	C
ICC10353	Kabuli	Landrace	Middle East	H1	81	71	NA	66.2778	76	70.4121	64.1178	82.6289	70.5054	NA	78.0441	T	C
ICC10363	Kabuli	Landrace	Middle East	H2	91	67	NA	83.8925	81	70.0078	80.749	79.4804	74.8109	77.0673	81.9436	A	C
ICC10365	Desi	Landrace	Middle East	H2	95	71	NA	72.6836	83	64.2041	68.0833	77.2197	71.3339	82.3734	84.8424	T	C
ICC10386	Desi	Landrace	South Asia	H1	99.0004	62	NA	40.8818	59.9952	58.2539	65.3481	78.2767	66.7084	NA	78.9135	T	C
ICC10387	Desi	Landrace	South Asia	H1	84	55	NA	40.048	67	57.1028	48.515	76.1537	63.6538	NA	80.2555	T	C
ICC10393	Desi	Landrace	South Asia	H1	85.9998	63	NA	41.0544	65	50.038	47.6746	78.5025	66.2914	66.1639	76.8656	N	C
ICC10399	Desi	Landrace	South Asia	H1	98	65	NA	59.4321	76	58.0276	60.7696	80.1472	68.2755	NA	87.9542	N	C
ICC10405	Desi	Landrace	South Asia	H1	86	56	NA	57.9028	70	61.4576	59.6038	74.1663	72.7263	NA	82.2549	T	C
ICC1043	Desi	Landrace	South Asia	H2	80.0036	56	NA	61.1278	65	49.8805	49.6088	79.4822	64.155	84.2543	80.9294	T	N
ICC10434	Desi	Landrace	South Asia	H1	86	69	NA	31.7283	NA	51.8308	52.946	74.2244	63.9592	NA	75.5306	T	C
ICC10440	Desi	Landrace	South Asia	H1	94	56	NA	40.1617	62	49.3714	55.1552	77.0936	73.7913	NA	81.1404	T	C
ICC10457	Desi	Landrace	South Asia	H1	87	49	NA	49.6615	68	51.0174	58.4074	74.0191	64.1172	NA	88.2898	T	C
ICC10461	Desi	Landrace	South Asia	H2	91	56	NA	24.5995	63	49.766	49.2394	80.3789	NA	86.2393	80.9623	T	C
ICC10466	Kabuli	Landrace	South Asia	H2	90.9457	62.7	NA	74.1077	NA	60.3772	72.5015	76.671	67.5303	NA	78.5503	T	C
ICC10479	Desi	Landrace	South Asia	H1	96	64	NA	67.2699	69	59.764	67.3607	74.3894	69.2189	NA	83.3545	T	C
ICC10485	Desi	Landrace	South Asia	H1	94.0001	71	NA	69.0445	70	65.4529	71.7031	77.9488	79.2259	NA	74.7523	T	C
ICC1049	Desi	Landrace	South Asia	H1	92	NA	NA	90.3849	78	77.728	85.0888	96.6738	70.2337	NA	NA	T	T
ICC10495	Desi	Landrace	South Asia	H1	91.0013	65	NA	73.1038	75	74.0036	46.8836	NA	82.2517	NA	94.9315	T	T
ICC10502	Desi	Landrace	South Asia	H1	87	62	NA	97.7544	NA	68.8816	74.9258	77.2885	69.553	NA	95.7253	T	T
ICC10504	Desi	Landrace	South Asia	H1	98.9966	64	NA	80.5032	69	69.6067	75.5804	79.5898	75.3152	80.9263	NA	T	C
ICC10516	Desi	Landrace	South Asia	H1	90	63	NA	52.3113	70	65.0715	58.7905	77.698	64.3123	NA	96.1585	T	C
ICC10517	Desi	Landrace	South Asia	H1	90	55	NA	53.012	70	67.9912	74.7746	73.8468	64.0671	NA	80.4676	T	C
ICC1052	Desi	Landrace	South Asia	H1	92	58	NA	61.9764	70.9972	59.6509	69.7477	85.3083	75.3269	79.9673	86.0363	T	C
ICC10536	Desi	Landrace	South Asia	H1	92	51	NA	50.1591	71	56.8218	57.9942	80.9673	66.5707	NA	85.5283	T	C
ICC10539	Desi	Landrace	South Asia	H2	94	71	NA	65.797	68	55.2601	61.2794	80.4517	72.0632	NA	96.3839	T	C
ICC10546	Desi	Landrace	South Asia	H1	94.9999	67	NA	42.1418	74	52.8695	62.2522	80.6781	72.1549	80.3145	83.5464	T	C
ICC10567	Desi	Landrace	South Asia	H1	91	67	NA	88.2089	NA	63.5087	77.7795	76.4467	71.6266	NA	76.7197	T	C
ICC1059	Desi	Landrace	Central Asia	H1	95.9936	58	NA	68.687	84	62.1615	71.496	81.3195	79.3567	NA	71.2711	T	C
ICC10595	Desi	Landrace	South Asia	H1	86	70	NA	62.2974	74	66.9188	69.2952	82.231	69.3893	85.1048	76.3052	T	T
ICC10600	Desi	Landrace	South Asia	H1	94	71	NA	94.0841	78	75.9579	85.5096	80.042	74.116	82.8723	83.2598	T	Y
ICC10629	Desi	Landrace	South Asia	H1	91	55	NA	26.6028	68	63.5626	47.4571	78.0537	66.2864	NA	86.6799	T	C
ICC10637	Desi	Landrace	South Asia	H1	97.9956	63	NA	29.7276	59	48.9975	49.86	75.0598	68.8767	NA	NA	T	C
ICC10648	Desi	Landrace	Black Sea	H1	81	49	NA	40.6573	69	50.2915	58.0211	77.4371	68.9406	75.4238	86.9113	T	C
ICC10651	Desi	Landrace	Black Sea	H1	96	65	NA	47.2145	72	54.9846	57.0732	74.3289	61.1536	NA	87.7685	T	N
ICC10657	Desi	Landrace	South Asia	H2	80	62	NA	56.6016	72	52.2962	56.2968	74.0628	68.589	NA	NA	T	C
ICC1066	Desi	Landrace	South Asia	H1	96	61	NA	60.418	65	63.9579	66.083	80.981	68.8026	NA	NA	T	Y
ICC10667	Desi	Landrace	South Asia	H2	96	69	NA	32.8219	NA	66.1023	53.5021	77.4104	67.2765	NA	86.0328	T	C
ICC10673	Desi	Landrace	Middle East	H4	96	56	NA	74.5552	80	56.0228	68.3601	75.9836	69.0773	NA	78.9601	T	C
ICC10681	Desi	Landrace	Middle East	H1	97	71	NA	77.6764	76	66.7195	72.0271	89.2753	67.9954	87.8741	65.6389	T	C
ICC10685	Desi	Landrace	Middle East	H4	75	58	NA	46.4519	NA	66.006	54.553	81.4365	71.6693	92.2614	87.7583	T	C
ICC1069	Desi	Landrace	Black Sea	H1	99	62	NA	93.9577	66	71.5833	79.9526	86.2823	74.8817	NA	91.5488	T	N
ICC1070	Desi	Landrace	Black Sea	H2	93.05	52.5	NA	64.7615	NA	58.4918	60.0017	75.1927	68.4695	NA	82.1801	T	C
ICC10711	Kabuli	Landrace	Middle East	H1	NA	56	NA	53.8681	76	66.8213	65.4235	NA	77.7895	95.5712	82.9908	T	C
ICC10728	Kabuli	Landrace	Middle East	H2	NA	56	NA	59.9962	NA	60.7223	52.4731	76.5546	70.7194	81.9925	81.4652	T	C
ICC10740	Kabuli	Landrace	Middle East	H1	99	62	NA	68.5881	74	55.1927	74.0578	83.7121	75.5842	NA	89.2208	T	C
ICC10747	Kabuli	Landrace	Middle East	H2	96	55	NA	70.1797	78	59.4064	64.7658	86.2879	84.2981	NA	80.2892	A	C
ICC10749	Kabuli	Landrace	Middle East	H2	79	58	NA	68.9916	65	60.0078	59.3821	81.7641	70.8567	91.9964	80.8605	T	C
ICC10755	Kabuli	Landrace	Middle East	H2	NA	69	NA	60.5675	68	60.3166	69.1737	79.3024	66.9872	NA	84.0025	T	C
ICC10767	Kabuli	Landrace	Middle East	H2	94	55	NA	62.0383	NA	62.8399	67.0632	74.2597	68.2556	NA	86.9153	T	C
ICC10777	Kabuli	Landrace	Middle East	H2	92	64	NA	69.7953	74	50.6509	68.559	80.2227	NA	NA	88.0752	T	C
ICC10778	Kabuli	Landrace	Middle East	H2	97	56	NA	65.2121	78	67.1165	69.9181	86.4844	79.2201	NA	86.9657	T	C
ICC10780	Kabuli	Landrace	Middle East	H3	91	78	NA	49.8361	70	61.85	70.9446	81.1475	67.8417	97.8397	69.3942	T	C
ICC10783	Kabuli	Landrace	Middle East	H2	98	57	NA	58.8615	69	58.048	70.1798	80.2291	71.9385	75.1827	82.0654	T	C
ICC10805	Desi	Breeding line	South Asia	H1	90	66	NA	91.1799	75.9993	62.376	71.8028	80.0841	74.218	NA	85.4533	T	C
ICC10819	Desi	Landrace	South Asia	H1	86	48	NA	40.2189	NA	50.2622	55.4738	73.1811	69.2346	89.1892	82.5034	T	C
ICC10822	Desi	Landrace	South Asia	H2	96	55	NA	41.1622	60	64.0144	48.1244	73.98	61.8904	NA	80.8374	T	T
ICC10825	Desi	Landrace	South Asia	H1	90	62	NA	47.3236	NA	55.8613	56.2887	78.1466	72.8029	NA	82.9132	T	C
ICC10829	Desi	Landrace	South Asia	H1	96	74	NA	77.2985	81	68.8171	74.8089	79.0189	68.334	NA	90.4433	T	C
ICC1083	Desi	Landrace	Central Asia	H2	78	NA	NA	58.8053	65	54.2263	53.8583	75.7236	65.6888	NA	76.0338	N	N
ICC1084	Desi	Landrace	Central Asia	H1	92	66	NA	68.2291	68	62.3412	61.1972	79.4001	68.0406	88.6411	80.7949	T	C
ICC10847	Kabuli	Landrace	Central Asia	H1	95	71	NA	79.3712	NA	68.0845	63.049	83.2506	69.5416	93.8211	82.9145	T	C
ICC10864	Intermediate	Landrace	Central Asia	H1	95	NA	NA	44.8681	NA	50.9753	73.994	79.5545	NA	NA	80.6981	T	C
ICC10880	Desi	Landrace	Central Asia	H4	88	53	NA	81.8428	NA	58.2817	73.1723	81.0438	74.3522	NA	75.289	A	C
ICC10883	Desi	Landrace	East Africa	H1	74.0002	59	NA	35.5746	73	45.8445	57.6252	68.3659	68.1634	NA	70.7779	T	C
ICC10884	Kabuli	Landrace	East Africa	H2	NA	75	NA	64.4348	74	75.1709	81.0508	79.3711	73.7497	90.0728	89.4118	A	C
ICC10885	Kabuli	Landrace	East Africa	H2	NA	72	NA	53.0522	69	62.0078	NA	79.885	71.8223	91.9673	72.8545	T	C
ICC10886	Desi	Landrace	East Africa	H1	80.0008	58	NA	50.1829	63	47.2551	51.2412	73.9942	66.0282	NA	88.5313	T	C
ICC10893	Desi	Breeding line	East Africa	H1	92	48	NA	48.3106	NA	56.5452	49.9268	76.0863	67.3442	78.8402	87.2341	T	C
ICC10898	Desi	Breeding line	South Asia	H1	94.9965	56.9	NA	49.3181	68	54.9442	60.014	76.77	66.4213	NA	87.8446	T	C
ICC10900	Desi	Breeding line	Americas	H1	78	57	NA	45.8728	63	49.115	64.017	77.2183	66.4407	NA	92.8732	T	C
ICC10902	Desi	Breeding line	Middle East	H1	93.9956	58	NA	67.7198	65	67.219	58.3345	77.5534	66.5536	80.088	86.8806	T	C
ICC10919	Desi	Breeding line	South Asia	H1	96	80	NA	66.9722	81	78.6686	82.6995	88.1472	75.3581	71.251	81.2541	T	C
ICC1092	Desi	Landrace	Central Asia	H1	91	82	NA	71.4884	63	65.5463	71.0251	85.4477	75.1312	104.232	90.2691	T	C
ICC10920	Desi	Landrace	South Asia	H2	97.1657	62.4	NA	45.2779	68	50.3858	61.9131	79.4869	60.9867	NA	91.9498	T	N
ICC10924	Desi	Landrace	South Asia	H2	86	54	NA	31.5409	63	48.4925	67.0101	78.9829	69.4652	82.1935	81.0511	T	C
ICC10925	Desi	Landrace	South Asia	H2	94	71	NA	41.0213	NA	54.0035	55.5652	78.0247	71.7945	NA	77.5355	T	C
ICC10926	Desi	Landrace	South Asia	H2	82.1569	59.1	NA	57.4483	71	49.4359	77.9446	76.7953	65.1847	NA	88.422	T	C
ICC1093	Desi	Landrace	Central Asia	H1	87	63	NA	61.7076	63	62.9876	69.9971	77.99	69.6171	75.1796	81.6055	T	C
ICC10939	Desi	Landrace	South Asia	H2	98	64	NA	49.9878	68	67.7012	73.2138	75.9837	74.914	88.86	82.1	T	C
ICC10942	Desi	Landrace	South Asia	H2	94.0124	66	NA	39.5821	63	72.7043	54.0855	76.9128	64.3453	NA	81.8782	T	C
ICC10943	Desi	Landrace	South Asia	H1	95	61	NA	52.6059	63	53.7231	54.339	78.5068	63.8597	78.0234	82.4509	T	C
ICC10945	Desi	Landrace	South Asia	H2	95	57	NA	48.3834	65	51.0063	58.7965	76.0093	65.9821	NA	81.3163	T	N
ICC10947	Desi	Landrace	South Asia	H1	93.9998	64	NA	53.264	65	56.7326	67.1731	83.8112	73.7865	NA	80.8795	T	N
ICC10950	Desi	Landrace	South Asia	H1	79	60	NA	46.7715	86	55.9904	45.9902	79.7343	63.7783	NA	77.5998	T	C
ICC10951	Desi	Landrace	South Asia	H1	95	58	NA	52.2086	60	56.762	57.514	81.2507	NA	NA	89.0879	T	C
ICC10953	Desi	Landrace	South Asia	H1	90	56	NA	61.1503	81	76.5369	71.9925	80.8319	68.521	NA	86.135	T	C
ICC10961	Desi	Landrace	South Asia	H2	85.9966	65.1	NA	50.2424	57	55.0738	58.3245	80.5197	69.0773	83.188	74.2536	T	C
ICC10963	Desi	Landrace	South Asia	H2	80.0007	51	45	57.093	65	48.8218	57.6971	77.0763	65.6021	NA	89.3049	T	C
ICC1097	Desi	Landrace	Central Asia	H1	96	71	45	50.9048	57	55.2669	48.112	69.7721	60.1357	NA	79.0529	N	C
ICC10976	Desi	Landrace	South Asia	H2	84	56	45	54.3692	NA	49.9536	52.4759	68.7785	57.1842	NA	87.7388	T	C
ICC1098	Desi	Landrace	Central Asia	H1	95.9996	69	51	63.7813	68	66.9922	68.7828	76.3975	68.1925	NA	89.0285	N	C
ICC10981	Desi	Landrace	South Asia	H2	91	54	48	38.8972	79	55.528	50.4048	73.9556	67.6212	NA	80.1755	T	C
ICC10983	Desi	Landrace	South Asia	H2	73.9995	61	43	42.617	60	46.2231	49.4422	78.0341	64.2424	NA	75.7134	T	C
ICC10994	Desi	Landrace	South Asia	H1	86	70	56	67.8252	71	67.0285	66.6483	76.4486	68.6452	NA	84.7935	T	C
ICC10996	Desi	Landrace	South Asia	H2	84	55	45	36.1107	60	49.0459	48.0181	78.1131	67.6413	NA	NA	T	C
ICC11007	Desi	Landrace	South Asia	H1	98.0066	NA	58	69.6689	72	66.1358	59.6202	78.1262	NA	NA	81.3722	T	C
ICC11009	Desi	Landrace	South Asia	H1	83	56	54	59.8349	63	61.0276	60.1079	73.8194	63.1588	83.7604	80.8575	T	C
ICC1102	Desi	Landrace	Central Asia	H1	87.9569	51.7	63	92.4291	74	60.8816	53.364	78.0213	65.0496	NA	85.7594	T	C
ICC11021	Desi	Landrace	South Asia	H2	99	55	45	42.9026	60	61.7107	55.4056	78.3093	64.9932	72.2838	87.4269	T	C
ICC11039	Desi	Landrace	South Asia	H2	91.0635	61	45	39.5611	65	54.4603	54.9541	78.9456	68.6617	NA	91.2454	N	C
ICC11040	Desi	Landrace	South Asia	H2	80.0011	64	48	45.3835	64	46.9808	66.3456	78.692	76.797	NA	81.2893	T	C
ICC11046	Desi	Landrace	South Asia	H2	86	55	49	40.9736	71	44.8018	51.5798	75.3907	67.35	NA	78.257	T	C
ICC11048	Desi	Landrace	South Asia	H2	75	51	46	42.8085	74	56.0276	56.1513	78.1654	70.5466	NA	81.9526	T	T
ICC11051	Desi	Landrace	South Asia	H2	96	55	47	35.5675	72.9925	60.5314	57.5591	76.7852	71.9475	NA	81.7414	T	T
ICC11059	Desi	Landrace	South Asia	H1	76	64	47	37.5508	NA	48.129	56.4842	74.6648	70.0326	NA	91.5012	T	C
ICC11079	Desi	Landrace	South Asia	H2	96	68	57	60.3215	78	65.3501	66.436	77.0082	67.297	NA	84.7825	T	C
ICC11088	Desi	Landrace	South Asia	H1	87	62	55	68.8944	69	60.764	71.4225	77.0905	62.4569	NA	81.0418	T	C
ICC11091	Desi	Landrace	South Asia	H1	95	80	60	87.7046	67.8636	62.7223	67.2573	82.2288	77.5893	77.4367	81.7845	T	C
ICC111	Desi	Landrace	South Asia	H1	84.9657	62.1	51	51.8341	78	64.9208	59.7402	78.1601	68.5162	NA	76.0652	T	C
ICC11109	Desi	Landrace	South Asia	H2	95	71	58	77.3175	65	62.4576	72.5982	84.4552	74.597	NA	80.3743	T	C
ICC11121	Desi	Landrace	South Asia	H1	NA	67	56	67.1549	66.4692	62.7043	66.6963	79.1595	65.337	NA	90.5203	T	N
ICC11142	Intermediate	Landrace	South Asia	H1	96.0166	59.9	60	62.2005	63	61.8176	73.0328	71.4762	63.2549	NA	86.8097	T	C
ICC11152	Desi	Landrace	South Asia	H1	83	50	41	37.8781	63	49.8613	49.0927	73.9601	65.3096	NA	88.9423	T	C
ICC11160	Desi	Landrace	South Asia	H2	75	51	44	38.2202	63	52.0724	56.2076	76.5934	58.6422	NA	NA	T	C
ICC11161	Desi	Landrace	South Asia	H1	88.9557	52	48	40.7705	60	51.9902	48.3633	76.7359	72.9028	NA	72.1747	T	C
ICC11168	Desi	Landrace	South Asia	H1	75.0126	57	41	47.1914	68.9999	58.9795	46.6998	73.9609	63.9915	NA	68.7827	T	C
ICC1118	Desi	Landrace	Central Asia	H1	98.6569	60.9	45	55.6597	65	59.2386	60.048	81.4089	84.1032	90.9063	89.4469	T	C
ICC11180	Desi	Landrace	South Asia	H2	99	67	43	37.3445	65	49.2254	52.833	69.7999	61.6277	80.1364	74.9912	T	C
ICC11198	Desi	Landrace	South Asia	H1	91.9936	71.1	57	79.8464	80	58.7522	71.7078	80.7937	76.7804	NA	77.944	T	C
ICC11201	Desi	Landrace	South Asia	H1	83.0006	62	46	42.6294	71	54.8399	67.9378	81.404	74.2311	NA	96.9693	T	C
ICC1122	Desi	Landrace	Mediterranean	H1	91	67	53	75.6092	76	67.4121	60.8284	77.8119	75.8552	NA	96.335	T	C
ICC11223	Desi	Landrace	South Asia	H1	94	69	52	54.9243	77	59.9938	61.9712	77.6246	64.8285	92.4442	74.7215	T	C
ICC11224	Desi	Landrace	South Asia	H1	88.6569	65.3	54	55.0921	84	65.0999	78.4748	80.085	69.9563	84.8342	NA	T	C
ICC11233	Kabuli	Landrace	Central Asia	H1	86	NA	63	73.6537	75	66.8774	71.7831	88.9057	NA	83.8751	80.5032	T	C
ICC1124	Desi	Landrace	Middle East	H1	86.5569	66.9	54	64.8217	74	70.0285	67.9863	81.3791	70.8818	NA	87.9567	T	N
ICC11242	Desi	Landrace	Central Asia	H1	91.0006	57	52	62.4086	NA	49.0207	40.0002	87.9152	74.4046	NA	80.1017	T	C
ICC11244	Desi	Landrace	Central Asia	H1	91.0006	69.1	61	75.3913	71	68.356	80.4512	76.9804	73.2961	78.4689	78.1185	T	C
ICC11245	Kabuli	Landrace	Central Asia	H1	90	61	51	58.9341	NA	67.0784	59.5002	NA	66.2037	NA	82.2711	T	C
ICC11251	Desi	Landrace	Central Asia	H1	76	58	58	57.4161	68	61.0175	69.3352	75.545	68.129	66.1365	80.1971	T	C
ICC11255	Kabuli	Landrace	South Asia	H1	99	70	64	74.033	74	71.008	83.3791	77.4998	75.0945	NA	85.1172	T	C
ICC11258	Desi	Landrace	South Asia	H1	95	NA	62	88.7461	70	66.9396	71.8328	79.5369	69.982	71.9636	86.7501	T	C
ICC11263	Kabuli	Landrace	Black Sea	H3	96	64	60	85.7771	NA	72.1246	65.7421	75.5958	69.5109	NA	91.6442	T	C
ICC11265	Intermediate	Landrace	Black Sea	H1	NA	81	78	99.0061	71	78.4092	78.9584	78.812	73.5428	NA	88.9908	T	C
ICC11266	Kabuli	Landrace	Black Sea	H3	85.9976	62	64	85.7599	75	69.0139	69.7919	82.822	73.8224	98.1414	82.8021	T	C
ICC11267	Kabuli	Landrace	Black Sea	H2	84	NA	76	71.8274	82	75.1028	73.2327	77.9071	69.6603	NA	87.9732	A	C
ICC1127	Desi	Landrace	South Asia	H1	87.1657	62.4	65	101.048	78	72.6091	71.445	90.2224	83.9362	NA	NA	T	C
ICC11270	Kabuli	Landrace	Black Sea	H2	89.9997	62	75	85.0384	69	72.0343	79.7234	82.9915	75.7435	103.027	86.2282	A	C
ICC11272	Desi	Landrace	South Asia	H2	73.995	58.1	43	50.0717	64	52.081	47.7481	74.6442	63.9192	NA	76.9849	T	C
ICC11277	Desi	Landrace	South Asia	H1	84	NA	NA	97.0665	76	NA	77.514	85.5315	77.4423	93.7403	86.0346	T	C
ICC11279	Desi	Landrace	South Asia	H1	NA	81.8	75	95.0723	76	84.0139	78.4992	87.1105	78.6657	NA	81.1241	T	C
ICC1128	Desi	Landrace	South Asia	H1	82	82	55	72.2846	NA	73.7043	67.1553	80.0753	69.2585	NA	73.9305	T	C
ICC11282	Kabuli	Landrace	Black Sea	H2	NA	NA	64	83.1703	NA	74.2569	70.6255	76.4828	70.5067	84.3562	86.6344	T	C
ICC11284	Desi	Landrace	Black Sea	H2	92	NA	58	68.5953	63	60.8397	69.5331	79.8265	76.9626	NA	69.9112	T	C
ICC11290	Kabuli	Landrace	Americas	H1	93	62	49	65.3011	NA	60.5626	57.4654	78.306	72.2142	NA	75.8019	T	C
ICC11300	Desi	Landrace	Americas	H1	90	82	67	96.8434	71	61.0809	78.6516	81.125	77.0587	NA	76.7212	T	C
ICC11301	Kabuli	Landrace	Americas	H1	NA	85	65	65.3324	68	71.083	77.2368	NA	65.9553	62.6462	85.6238	T	C
ICC11302	Kabuli	Landrace	Americas	H1	85	51	43	76.6093	NA	58.9938	58.3499	80.1392	70.8808	NA	83.417	A	C
ICC11303	Kabuli	Landrace	Americas	H1	88	78	57	75.3304	NA	69.4121	71.5986	80.5354	73.6612	NA	84.0472	A	N
ICC11307	Kabuli	Landrace	Americas	H2	93.9657	NA	61	69.4198	68	69.9957	65.4884	NA	66.2254	NA	NA	T	C
ICC11310	Kabuli	Landrace	Americas	H2	95	68	65	77.9607	74	70.9911	58.1824	NA	NA	NA	81.4668	A	C
ICC11312	Desi	Breeding line	South Asia	H1	85	65	52	46.693	63	62.6067	72.038	77.4599	65.2511	NA	88.6429	T	C
ICC11315	Desi	Breeding line	South Asia	H2	91	NA	59	65.9635	82	69.3816	71.8109	81.7216	73.3932	NA	80.7307	T	C
ICC11316	Desi	Breeding line	South Asia	H1	95.0001	65	51	57.3072	65	53.0174	69.854	76.6882	66.8637	NA	93.0887	T	C
ICC11318	Desi	Breeding line	South Asia	H1	94	63	57	67.8469	65	61.8613	67.9896	76.2331	67.5984	94.9527	85.4324	T	C
ICC11321	Desi	Breeding line	South Asia	H2	90.0857	48	50	49.8919	65	60.0809	60.2321	81.1028	78.7815	NA	75.8284	N	C
ICC11322	Desi	Breeding line	South Asia	H1	88	55	43	42.2206	60	67.4963	77.4442	80.1634	64.9985	NA	76.0771	T	C
ICC11324	Desi	Breeding line	South Asia	H1	86	84	53	68.6448	72	56.2949	67.0661	78.0849	65.8572	NA	79.2149	T	C
ICC11325	Desi	Landrace	South Asia	H1	96	64	57	74.5609	70	60.0285	77.2617	74.9463	68.3357	79.4851	81.1744	T	C
ICC11326	Desi	Landrace	South Asia	H1	80.0106	61	52	56.1421	63	57.693	60.0284	73.308	67.6778	NA	86.9869	T	C
ICC11330	Desi	Landrace	South Asia	H1	96	69	50	54.1024	78	65.5087	57.807	84.9283	72.8659	NA	78.8922	T	C
ICC1136	Desi	Landrace	South Asia	H1	90	72	59	65.2981	70	68.8308	65.0963	79.5354	74.1494	92.5598	93.4539	N	T
ICC1137	Desi	Landrace	South Asia	H1	95	64	52	67.341	NA	67.759	66.514	82.3142	66.9969	NA	85.9521	T	C
ICC11371	Desi	Landrace	South Asia	H1	77.1569	65.5	53	64.8973	66	53.7231	68.9351	75.1603	65.8598	NA	82.2857	T	C
ICC11372	Desi	Landrace	South Asia	H1	92	62	53	59.579	72	62.728	70.9541	83.4003	63.2723	79.3663	79.3255	T	C
ICC11378	Desi	Landrace	South Asia	H1	81.2569	61.9	56	69.0575	63	61.0081	72.2917	78.3603	71.9	78.4838	NA	T	C
ICC11390	Desi	Landrace	South Asia	H1	99	58	55	74.7691	63	68.8726	74.4276	81.6346	76.2028	77.9455	93.1235	T	C
ICC11393	Desi	Landrace	South Asia	H1	87.0569	73.9	66	81.9083	80	61.9841	76.4102	85.2052	76.072	NA	81.2083	T	C
ICC11405	Intermediate	Landrace	South Asia	H2	92	81	63	84.5583	NA	72.8418	74.6444	NA	77.7157	94.5049	65.9567	A	T
ICC11407	Desi	Landrace	South Asia	H1	93	58	62	82.4742	71	64.5156	72.9574	81.3353	78.55	95.8282	77.5844	T	C
ICC11415	Desi	Landrace	South Asia	H1	84	68	66	90.1031	79	75.4603	82.0028	76.3314	69.972	NA	80.5117	T	C
ICC11424	Desi	Landrace	South Asia	H1	95	64	57	57.499	78	55.9452	48.505	82.747	73.3703	NA	79.1805	T	T
ICC11429	Desi	Landrace	South Asia	H2	97	52	49	39.0195	65	53.9081	53.5997	82.4295	71.9411	NA	75.0569	T	C
ICC11432	Desi	Landrace	South Asia	H1	94	76	71	84.9725	79	67.9451	60.4193	77.9161	70.7365	78.9261	85.5923	T	C
ICC11448	Desi	Landrace	South Asia	H1	91	NA	63	66.3136	76	65.4579	75.8526	73.7258	68.2336	NA	80.2671	T	C
ICC1145	Desi	Landrace	South Asia	H3	87	64	59	74.0008	76	79.2375	75.0609	87.7768	80.3357	NA	85.3515	T	C
ICC11465	Desi	Landrace	South Asia	H1	95	NA	63	76.782	68	67.2811	58.7542	74.1562	80.3664	94.1967	77.6938	T	C
ICC11471	Desi	Landrace	South Asia	H1	96.9956	52.9	57	61.8676	74	62.7918	77.415	80.5118	72.7538	NA	86.4836	T	C
ICC11478	Desi	Landrace	South Asia	H1	87	NA	65	74.7274	69	58.0302	79.6266	79.405	72.0331	NA	82.4226	T	C
ICC1148	Desi	Landrace	South Asia	H1	84	57	57	96.2344	86	76.9976	77.5154	84.3498	73.4032	NA	80.1227	T	C
ICC11498	Desi	Breeding line	South Asia	H1	95	61	55	58.139	84	60.3772	58.2463	81.0207	71.4214	91.812	82.9252	T	C
ICC11502	Desi	Breeding line	South Asia	H1	98	82	55	57.9701	72	63.7992	69.5295	82.3358	72.6801	94.7806	79.9447	T	T
ICC11504	Desi	Breeding line	South Asia	H1	94	58	60	76.5749	83	67.9493	73.3986	80.7117	72.0028	NA	87.5462	T	T
ICC11507	Desi	Breeding line	South Asia	H1	85	58	62	75.3705	79	70.448	61.4424	87.7455	73.3457	NA	97.0195	T	T
ICC11510	Desi	Breeding line	South Asia	H1	97	79	64	73.2082	82	48.228	50.6657	83.1423	78.75	NA	86.0572	T	T
ICC11518	Desi	Breeding line	South Asia	H1	86	NA	66	100.38	78	67.3772	79.4507	88.8609	76.7061	98.8594	80.914	T	C
ICC11524	Desi	Breeding line	South Asia	H1	85.9976	58	54	62.6784	67	65.0497	63.6701	76.2349	67.3117	78.3168	89.9047	T	C
ICC11525	Desi	Breeding line	South Asia	H1	98.9996	67	62	61.985	86	69.3391	78.9778	78.387	75.5635	NA	90.1958	T	N
ICC11535	Desi	Breeding line	South Asia	H1	90	62	46	63.3316	65	56.4359	62.3308	69.0248	66.3981	78.3863	87.9822	T	C
ICC11536	Desi	Breeding line	South Asia	H2	94	63	59	66.7602	74	57.0618	74.8381	73.979	64.9593	NA	77.2494	T	T
ICC11543	Desi	Breeding line	South Asia	H1	98.0002	74	48	65.9392	NA	59.2586	70.4656	75.6474	65.589	76.9437	83.0203	T	C
ICC11545	Desi	Breeding line	South Asia	H1	81	NA	63	86.0823	NA	72.0622	69.8659	69.8501	81.5449	99.6505	76.4602	T	N
ICC11550	Desi	Landrace	South Asia	H1	99.0076	73	55	60.3397	63	65.7231	68.8945	80.747	68.427	89.4038	84.1151	T	C
ICC11554	Desi	Landrace	South Asia	H2	94	74	47	36.8923	64	52.896	62.1164	86.4829	77.3012	NA	84.3646	T	C
ICC11560	Desi	Landrace	South Asia	H1	89.2569	76.5	63	76.8128	78	68.4398	78.7206	79.1859	69.1376	NA	80.3456	T	C
ICC11583	Desi	Landrace	South Asia	H1	84.9957	57.9	65	71.8748	74	75.4529	77.2568	79.0432	77.5386	NA	79.1505	T	C
ICC11584	Desi	Landrace	South Asia	H1	90	74	61	99.8165	83	68.0078	74.0194	82.4204	70.7886	NA	75.0021	T	C
ICC11599	Desi	Landrace	South Asia	H1	94	NA	61	58.6101	78	69.0874	65.7272	75.3446	71.1004	NA	88.2914	T	C
ICC11601	Desi	Landrace	South Asia	H1	94	77	55	63.8077	63	68.646	79.4351	74.1143	67.7659	74.8856	81.573	T	C
ICC1161	Desi	Landrace	South Asia	H1	90	71	65	88.8983	84	74.707	73.5375	87.092	87.4091	NA	83.4232	T	C
ICC11620	Desi	Landrace	South Asia	H1	NA	69	58	72.3542	67	73.3842	73.5665	84.8886	NA	NA	82.1638	T	C
ICC11627	Desi	Landrace	South Asia	H1	86	72	60	85.5424	79	71.0082	75.829	77.4859	71.5904	NA	83.9169	N	N
ICC1163	Desi	Landrace	East Africa	H1	96	62	50	70.5646	65	60.0685	68.4256	76.1023	77.1338	NA	87.9106	T	C
ICC1164	Desi	Landrace	East Africa	H1	93	63	55	55.8945	84	58.943	67.303	82.9167	76.1016	NA	79.4689	T	C
ICC11642	Desi	Landrace	South Asia	H1	93.0057	62.6	55	74.3362	82	68.0228	75.3827	76.1384	69.3525	NA	85.9043	T	C
ICC11647	Desi	Landrace	South Asia	H1	83.9999	74	67	91.2813	71	79.9027	77.5777	91.7649	79.9944	NA	83.8206	T	C
ICC11655	Desi	Landrace	South Asia	H1	97	70	61	74.0284	68	66.0505	66.5035	88.9041	75.0168	85.2614	87.6749	T	C
ICC11664	Desi	Landrace	South Asia	H1	96	NA	61	93.2647	76	69.9266	63.8109	75.1208	64.7429	NA	82.5544	T	C
ICC11667	Desi	Landrace	South Asia	H1	80.0017	63	54	64.4978	67	67.5823	68.634	78.2476	75.6754	NA	76.9454	T	C
ICC11669	Desi	Landrace	South Asia	H1	96	83	63	63.5625	72	52.2569	75.4001	80.5388	87.1594	NA	78.1117	T	C
ICC11685	Desi	Landrace	South Asia	H1	83.0457	NA	56	62.8052	77	66.9972	75.5099	78.8211	70.2805	NA	76.9578	T	C
ICC11695	Desi	Landrace	South Asia	H1	86.1657	71.2	58	94.8965	78	71.9653	78.5135	78.3508	73.1874	NA	79.9608	T	C
ICC11705	Desi	Landrace	South Asia	H1	90	62	54	65.745	65	59.0091	68.861	75.7719	76.3632	NA	77.2854	T	C
ICC11707	Desi	Landrace	South Asia	H1	89	67	56	64.4779	79	63.966	65.8487	74.5546	68.164	81.9862	78.8733	T	C
ICC1172	Kabuli	Landrace	South Asia	H1	95	63	42	36.6105	NA	52.0078	66.4941	72.8781	64.7291	NA	NA	T	C
ICC11720	Kabuli	Landrace	South Asia	H2	87	77	72	92.1518	76	74.7316	65.5744	79.3008	78.6621	98.492	87.3369	T	C
ICC11733	Kabuli	Landrace	Americas	H2	96	76	63	86.6977	78	71.2064	76.3985	77.2929	69.0141	NA	86.0247	A	C
ICC11738	Kabuli	Landrace	Americas	H2	87	63	61	81.5958	78	56.3573	57.9781	81.4347	69.344	105.614	81.1428	T	C
ICC11741	Kabuli	Landrace	Americas	H2	86	57	63	101.126	81	69.3851	79.0457	79.7359	74.4546	NA	82.2626	A	C
ICC11742	Kabuli	Landrace	Americas	H1	86	62	57	80.7596	NA	58.2948	72.477	81.9089	76.4533	92.1274	NA	T	C
ICC11749	Kabuli	Landrace	Americas	H2	NA	NA	62	74.6726	79	69.7086	67.6793	77.3277	71.6003	NA	84.9804	A	C
ICC11764	Kabuli	Landrace	Americas	H2	95.9996	82	61	78.0363	74	69.7596	79.9936	NA	64.3385	NA	84.5494	A	C
ICC11766	Kabuli	Landrace	Americas	H2	NA	NA	63	77.547	NA	79.0831	74.9214	82.3441	74.8349	NA	80.095	T	C
ICC11781	Kabuli	Landrace	Americas	H2	NA	NA	62	73.3551	69	69.9957	63.5526	80.7487	63.5513	91.5351	81.8459	A	C
ICC11794	Kabuli	Landrace	Americas	H2	99	65	65	92.9697	NA	64.7086	71.0637	73.8661	65.2292	91.9672	78.9589	A	C
ICC1180	Desi	Landrace	South Asia	H1	86	73	60	63.5411	72	71.0604	46.5031	88.5261	81.3134	NA	79.725	T	C
ICC1181	Desi	Landrace	South Asia	H2	91	57	41	41.7464	70	48.7995	51.2767	72.2958	60.631	NA	87.4416	N	C
ICC11817	Kabuli	Breeding line	Americas	H2	94	71	61	86.1657	NA	55.8774	73.1914	82.5306	80.5609	97.6249	90.0347	A	C
ICC11819	Kabuli	Breeding line	Americas	H2	NA	NA	64	92.0467	75	68.2928	82.2703	77.4754	89.8634	NA	84.8087	A	C
ICC11823	Kabuli	Breeding line	Americas	H2	89	78	52	94.3538	77.9524	74.1246	61.434	76.3463	74.7172	90.161	90.0477	A	C
ICC11832	Kabuli	Landrace	Americas	H2	NA	79.3	65	87.2369	81	74.4092	75.2736	74.0873	78.4775	NA	97.7436	A	C
ICC11836	Kabuli	Landrace	Americas	H1	NA	67	63	78.8314	71	73.3949	85.6815	80.5302	61.7691	75.9851	89.3509	A	C
ICC11847	Kabuli	Landrace	Americas	NA	NA	67	63	88.0043	81	68.2962	75.9982	77.2362	80.9378	NA	88.0832	A	C
ICC11854	Kabuli	Landrace	Americas	H2	85	75	64	61.2715	76	72.6839	78.9916	80.2935	68.8231	90.2179	87.7053	A	C
ICC11857	Desi	Landrace	Others	H1	95	78	55	60.1867	65	57.9885	75.928	80.1398	71.5441	NA	79.4485	T	T
ICC11858	Desi	Landrace	Others	H1	94	71	55	65.0944	65	61.4611	69.4951	78.1361	66.8584	NA	82.5601	T	C
ICC11867	Desi	Landrace	Central Asia	H1	91.0001	76	60	62.1453	66	68.9911	74.7786	78.8234	69.6637	83.227	79.5208	T	C
ICC11879	Kabuli	Cultivar	Middle East	H1	75	57	55	63.4578	67.9992	61.6265	67.905	77.8398	69.4296	NA	75.7135	T	C
ICC11880	Kabuli	Landrace	Middle East	H1	87	58	74	79.1657	79	75.2941	75.5728	NA	NA	NA	69.2256	W	C
ICC11881	Kabuli	Landrace	Middle East	H1	94	58	54	60.4515	67	64.0285	55.348	NA	82.8939	NA	70.1076	T	T
ICC11899	Desi	Landrace	Central Asia	H1	94	58	46	47.239	NA	52.083	49.4834	75.5972	70.4085	NA	79.5291	T	T
ICC11903	Desi	Landrace	Mediterranean	H2	98	78	61	81.4521	72	65.8816	62.8393	83.6911	74.3064	91.2589	70.0364	T	C
ICC11904	Kabuli	Cultivar	Mediterranean	H1	86	63	58	82.5927	NA	64.7802	67.9369	80.8032	77.7959	NA	73.6422	T	T
ICC11905	Kabuli	Landrace	Middle East	H3	77.9926	60	60	61.3932	67	67.9885	60.8826	74.5788	63.1553	NA	NA	T	C
ICC11929	Desi	Landrace	East Africa	H2	90	69	60	55.1528	76	61.4624	57.9065	80.2789	NA	NA	77.4692	A	C
ICC1193	Desi	Landrace	South Asia	H1	87	58	51	58.0206	64	58.5719	64.9619	77.4392	64.1298	NA	95.8851	T	C
ICC11938	Kabuli	Landrace	East Africa	H1	99	68	65	87.9909	NA	68.4334	75.4498	87.3328	74.9134	88.7191	56.93	T	C
ICC1194	Desi	Landrace	South Asia	H2	81	57	51	54.3639	74	58.3391	62.0013	74.0229	67.7885	79.844	89.5308	N	C
ICC11944	Desi	Landrace	South Asia	H1	86	72	55	58.2866	72	66.0314	70.9719	78.5818	68.2492	79.1006	70.4241	N	N
ICC11947	Desi	Landrace	South Asia	H1	90	52	58	52.899	72	50.3851	56.716	79.7996	68.6084	NA	85.0095	T	C
ICC11950	Desi	Landrace	South Asia	H1	85.6569	60.9	60	79.7242	80	70.0566	73.7797	79.7823	71.5843	NA	79.5397	T	C
ICC11956	Desi	Landrace	Others	H1	96	68	71	100.857	NA	69.0999	76.9793	80.4662	72.7295	NA	78.3569	T	C
ICC11957	Desi	Landrace	Others	H1	90	85	67	86.6622	73	73.4206	67.9581	NA	76.8318	97.719	86.8187	T	C
ICC1196	Desi	Landrace	South Asia	H1	92	58	49	51.926	67	53.8816	65.5651	NA	64.4418	NA	86.565	T	C
ICC11965	Desi	Landrace	Others	H1	98	69	56	56.3491	68	56.4056	66.0635	80.4137	71.3461	NA	89.2103	T	C
ICC11993	Desi	Landrace	Others	H1	90.9557	51.4	59	57.3364	65.9946	74.3817	61.0339	62.8508	52.3533	73.5452	82.0242	T	C
ICC12002	Desi	Landrace	Others	H4	94	57	61	70.1307	73	63.9807	67.835	78.1597	77.4198	65.313	70.9181	T	C
ICC12009	Desi	Landrace	Others	H1	91	59	61	70.0615	69	66.5823	60.2395	79.9433	65.7385	92.6406	90.7619	N	C
ICC1201	Desi	Landrace	South Asia	H1	95	75	51	58.2309	74	58.7316	76.6374	77.2954	70.6098	NA	71.5685	T	C
ICC12010	Desi	Landrace	Others	H1	97	63	62	69.8332	65	66.0622	65.0629	77.6088	67.7239	NA	86.1179	T	C
ICC12017	Desi	Landrace	Others	H1	82	NA	54	38.5167	64	43.1918	77.3336	73.6568	68.5338	NA	NA	T	T
ICC12021	Desi	Landrace	Middle East	H2	97.0006	81	77	77.9361	62	78.7012	80.4435	86.4566	NA	NA	81.1764	T	C
ICC12023	Desi	Landrace	Others	H1	92	82	65	86.736	78	71.9266	77.1575	86.1768	81.7726	NA	81.6699	T	C
ICC12028	Desi	Landrace	Americas	H2	87	55	55	61.6552	71	66.9807	74.4977	77.5987	70.4523	NA	72.9937	T	C
ICC12031	Kabuli	Landrace	Americas	H1	93.9886	69	63	79.1289	63	74.0387	46.6903	80.1037	66.068	NA	85.9445	T	C
ICC12034	Kabuli	Cultivar	Americas	H1	96.4569	NA	40	54.0586	63	60.9946	78.486	72.2347	69.6818	NA	84.4451	A	C
ICC12037	Kabuli	Landrace	Americas	H2	98	72	62	66.0092	68	66.5728	66.1903	80.1533	73.5155	NA	84.9657	T	C
ICC1204	Desi	Landrace	South Asia	H1	79	57	49	64.9865	70	50.9795	69.0324	87.9106	69.5351	NA	88.1525	T	C
ICC12048	Desi	Landrace	Americas	H2	91	64	59	80.1957	65	67.5626	73.4441	74.9698	83.9474	88.9775	69.703	T	C
ICC1205	Desi	Landrace	South Asia	H1	95	56	51	59.9148	72	64.0054	65.7547	81.9004	71.3528	83.08	68.2352	N	N
ICC12064	Desi	Landrace	Americas	H2	87	69	65	91.8667	NA	77.9963	77.8921	78.6432	75.2301	NA	84.4271	T	C
ICC12075	Desi	Landrace	Americas	H2	99	76	64	73.9362	NA	65.8425	77.7855	86.5695	77.0054	NA	77.6798	T	C
ICC12087	Kabuli	Landrace	Americas	H2	92	63	62	74.2097	71	68.6454	73.4831	78.7393	68.776	NA	82.994	T	C
ICC12099	Desi	Landrace	Americas	H1	94.9924	68	63	84.0061	75	70.0131	65.706	81.649	70.4988	NA	85.8864	T	C
ICC12103	Desi	Landrace	Americas	H2	94.0057	78	60	73.1417	71	69.7113	64.7804	82.3635	72.3082	79.8812	NA	T	C
ICC12108	Desi	Landrace	Americas	H2	99	64	72	89.0152	69	60.8465	75.0458	85.7499	NA	79.6472	73.6577	T	C
ICC12113	Kabuli	Landrace	Americas	H2	96.9057	69	62	59.1053	69	53.1659	75.9746	86.8337	71.5298	94.4717	79.6916	T	C
ICC12118	Intermediate	Landrace	Americas	H2	96	72	59	91.5953	77	59.8115	78.0232	74.1176	71.9547	NA	80.488	T	C
ICC12121	Kabuli	Landrace	East Africa	H1	NA	65	63	63.7343	72	65.9164	70.0338	77.3215	66.9112	81.1503	78.9632	T	C
ICC12125	Desi	Landrace	South Asia	H1	85	53	46	61.0577	66.9998	52.1238	62.8053	78.6905	66.3247	NA	NA	N	C
ICC12133	Desi	Landrace	South Asia	H1	93	63	54	69.5723	73	67.4061	67.6657	80.3279	65.7158	76.8387	82.013	T	C
ICC12134	Desi	Landrace	South Asia	H1	88.0017	56	57	50.9446	76	60.7792	73.8029	78.5404	63.6763	NA	83.589	T	C
ICC12136	Desi	Landrace	South Asia	H1	NA	64	53	54.2493	70	68.1235	61.9626	79.7366	67.7076	NA	86.0943	T	C
ICC12141	Desi	Landrace	South Asia	H1	78	NA	54	53.4842	63	71.0738	58.9752	77.4119	67.4903	NA	85.4127	T	C
ICC12143	Desi	Landrace	South Asia	H1	NA	61	54	56.2222	68	55.2469	61.7561	75.9444	68.3823	NA	90.6669	T	C
ICC12151	Desi	Landrace	South Asia	H1	87	62	53	60.2623	65	60.1113	77.4134	78.427	64.9443	NA	88.7029	T	C
ICC12155	Desi	Landrace	South Asia	H1	80.0017	64	57	54.1144	76	55.0685	61.4493	78.6705	67.5906	NA	84.9127	T	C
ICC12158	Desi	Landrace	South Asia	H1	93	67	56	60.6754	71	63.4496	68.4653	76.376	66.8117	NA	86.8664	T	N
ICC12159	Desi	Landrace	South Asia	H1	95	53	43	54.8675	55	50.9795	61.1173	78.4567	69.1428	NA	82.9437	T	C
ICC12162	Kabuli	Landrace	South Asia	H1	96.9946	NA	67	74.4482	75.9996	77.3259	55.6914	77.8851	76.1091	NA	86.856	T	C
ICC12164	Desi	Landrace	South Asia	H1	99	68	59	59.6136	68	64.831	64.1077	75.3485	67.4591	93.7657	91.9403	T	C
ICC12172	Desi	Landrace	South Asia	H1	94.4569	65.5	53	52.4082	68	67.3794	76.002	75.6387	68.2614	NA	93.1121	T	C
ICC12176	Desi	Landrace	South Asia	H1	90	70	61	54.9014	82	65.9963	63.9188	74.508	64.3604	NA	75.2958	T	C
ICC12179	Desi	Landrace	South Asia	H1	99	61	61	76.9025	68	49.9879	65.0223	81.4575	69.6957	NA	89.8314	T	C
ICC12184	Desi	Landrace	South Asia	H1	89.6537	69.1	62	92.2823	NA	67.0497	73.2513	80.5574	75.665	NA	81.3641	T	C
ICC12188	Desi	Landrace	South Asia	H1	98	58	61	50.4119	63	66.4918	68.4943	82.6049	63.132	NA	80.2392	T	C
ICC12197	Desi	Breeding line	South Asia	H1	75.9569	63.7	41	36.4296	NA	57.0174	50.847	78.4747	68.8212	87.7545	90.2241	T	C
ICC1220	Desi	Landrace	South Asia	H1	90.7702	66.7	51	74.0239	69	58.0063	64.0276	81.4245	67.0506	NA	NA	T	C
ICC12228	Desi	Breeding line	South Asia	H1	95	65	65	69.2424	74	64.8661	69.0369	82.7898	74.3722	NA	79.5244	T	T
ICC12233	Desi	Breeding line	South Asia	H1	92	64	49	57.902	68	68.9966	64.493	74.4619	65.293	NA	70.432	T	C
ICC12235	Desi	Breeding line	South Asia	H1	81	58	53	49.439	64	50.7393	59.3411	77.4831	65.5719	NA	89.8598	T	C
ICC12237	Desi	Breeding line	South Asia	H1	NA	58	43	54.5449	65	52.2817	50.269	73.2829	66.1928	77.6918	82.391	T	C
ICC12242	Desi	Breeding line	South Asia	H1	92	63	52	63.6166	71	70.7956	70.1157	76.3506	74.0404	NA	NA	T	C
ICC12246	Desi	Breeding line	South Asia	H1	99	65	52	57.597	62.9992	61.9871	55.5326	83.578	66.7643	NA	81.033	T	C
ICC12248	Desi	Breeding line	South Asia	H1	80	64	52	75.6627	65	66.0131	79.8051	80.123	67.7251	NA	87.9227	T	C
ICC12251	Desi	Breeding line	South Asia	H1	94	51	52	65.7359	65	60.4313	59.13	79.9942	65.5205	NA	80.6876	T	C
ICC12253	Desi	Breeding line	South Asia	H1	96.0032	NA	45	44.1124	63	65.4053	61.8123	77.5997	63.2681	73.5156	78.0845	T	C
ICC12258	Desi	Breeding line	South Asia	H1	85.9957	57.7	50	47.7766	63	57.254	66.0061	79.0261	66.2927	NA	84.7262	T	C
ICC12259	Desi	Breeding line	South Asia	H1	91	68	49	65.6015	69	45.5434	57.0859	75.9415	66.1425	79.6629	88.0168	T	C
ICC12265	Desi	Landrace	South Asia	H2	92	55	43	46.3509	64	52.0459	48.0568	73.6861	65.7204	NA	86.9631	T	C
ICC12267	Desi	Breeding line	South Asia	H1	96	62	50	49.5735	70	63.6734	68.9449	77.2924	74.4145	NA	79.0533	T	N
ICC12268	Desi	Breeding line	South Asia	H1	80	57	52	59.7654	81	68.4092	65.2753	77.4881	62.0103	NA	84.9552	T	C
ICC12269	Desi	Breeding line	South Asia	H2	90	55	47	32.4037	74	49.0122	62.386	76.2763	66.9705	NA	92.4132	T	C
ICC12270	Desi	Breeding line	South Asia	H1	89.0569	62.5	52	57.6604	70	67.064	67.9731	75.9198	67.4138	NA	82.1315	T	C
ICC12273	Desi	Breeding line	South Asia	H2	99	61	43	40.7085	62	47.9188	49.6367	73.6493	68.0803	NA	81.6411	T	C
ICC12274	Desi	Breeding line	South Asia	H1	99	67	49	57.652	67	65.5989	56.3747	85.2852	78.2675	NA	91.1206	T	C
ICC12275	Desi	Breeding line	South Asia	H1	87	NA	67	87.4616	76	50.1759	43.997	81.8108	65.4249	NA	84.7301	T	C
ICC1228	Desi	Landrace	South Asia	H1	87	67	54	68.4536	81	70.0724	76.582	86.1757	75.8255	83.3097	NA	T	C
ICC12283	Desi	Landrace	South Asia	H1	86	68	65	96.6612	64.9999	72.113	77.3346	78.5148	74.6343	NA	92.6002	T	T
ICC12287	Kabuli	Landrace	South Asia	H1	90	NA	73	91.1797	NA	81.4529	NA	84.8437	82.174	NA	77.7348	T	C
ICC12288	Desi	Landrace	South Asia	H1	94	70	62	76.6798	71	77.0078	76.4058	82.6701	74.3992	91.6982	81.6061	T	C
ICC12289	Desi	Landrace	South Asia	H1	83.9996	55	55	53.9332	74	61.8712	72.0401	78.0495	77.7572	NA	81.948	T	C
ICC1229	Desi	Landrace	South Asia	H1	81	61	47	56.3013	60	56.0084	54.5838	79.5439	77.9385	NA	87.7741	T	C
ICC12291	Desi	Landrace	South Asia	H2	96.0057	66.1	61	73.6369	63	68.3221	56.8084	73.5531	73.7323	96.6874	81.8695	T	C
ICC12296	Desi	Landrace	South Asia	H1	81	64	64	64.7857	69	66.9579	64.7966	82.4724	62.6265	NA	84.8221	T	C
ICC12297	Intermediate	Landrace	South Asia	H1	96.0003	68	74	88.4283	74	75.0845	81.4579	82.9301	65.3732	NA	74.6785	T	C
ICC12299	Desi	Landrace	South Asia	H2	96	63	61	89.1826	82	70.8213	70.28	80.2762	73.1694	95.6232	94.5221	T	N
ICC1230	Desi	Landrace	South Asia	H1	96	58	49	48.3996	71	59.0497	57.9239	78.8198	65.9471	NA	82.4671	N	N
ICC12307	Desi	Landrace	South Asia	H1	94.0001	66	61	62.4718	74	60.7279	62.0564	79.957	68.361	NA	91.7362	T	C
ICC1231	Desi	Landrace	South Asia	H1	95.3569	NA	52	73.7173	71	61.3615	75.8421	76.1583	69.8702	NA	78.4812	T	C
ICC12310	Desi	Landrace	South Asia	H2	86.0064	81	46	45.1543	70	66.1084	48.1458	76.1814	63.3081	77.188	78.9729	T	C
ICC12311	Desi	Landrace	South Asia	H1	80.0057	69.7	51	67.8098	70	66.842	61.7876	82.7115	64.5646	NA	76.729	T	N
ICC1232	Desi	Landrace	South Asia	H2	95.1569	61.1	51	55.5428	NA	55.9738	67.4743	81.2309	67.04	NA	NA	T	C
ICC12321	Desi	Landrace	Others	H1	94	80	62	64.0796	77	59.2069	73.6453	NA	74.0955	NA	81.1027	T	C
ICC12323	Desi	Landrace	Others	H1	92	72	65	100.985	NA	78.9254	77.4291	82.5132	77.322	78.143	78.0285	N	C
ICC12324	Kabuli	Landrace	Others	H2	87	78	62	60.1369	74	68.7434	73.3641	76.5137	NA	NA	NA	T	C
ICC12326	Kabuli	Landrace	Others	H1	88	65	63	85.6114	72	73.3448	67.952	82.7627	NA	NA	95.7053	T	C
ICC12328	Kabuli	Landrace	Middle East	H1	NA	67	62	68.5384	81	71.4053	78.8804	80.1128	73.1743	93.7162	80.701	N	N
ICC12337	Desi	Breeding line	South Asia	H1	91.9057	66.4	52	58.3968	69	54.7231	68.3542	77.8385	71.2818	NA	86.0381	T	C
ICC12348	Desi	Breeding line	South Asia	H1	84	58	58	84.3479	70	67.7316	64.9837	76.4728	69.8217	NA	NA	T	C
ICC12361	Desi	Breeding line	South Asia	H1	94.9569	56.3	49	48.58	74	65.0758	78.0819	76.8835	68.2283	NA	79.8707	T	C
ICC12368	Desi	Breeding line	South Asia	H1	92	58	52	39.5441	74	51.2962	59.6551	78.1145	66.312	NA	77.6288	T	T
ICC1237	Desi	Landrace	South Asia	H1	98	80	65	91.7597	76	76.9554	50.5194	81.645	81.5934	77.559	74.3825	T	C
ICC12379	Desi	Landrace	Central Asia	H4	95	75	65	96.9752	74	70.9949	72.1149	86.4715	NA	92.8422	77.1204	N	C
ICC1240	Desi	Landrace	South Asia	H2	92	74	65	78.2031	71	62.4995	73.7882	88.4006	79.1125	NA	77.8058	A	C
ICC12401	Desi	Landrace	South Asia	H1	89.3569	75.7	63	95.3328	84	67.9664	85.9103	78.6872	75.9397	NA	90.8201	T	C
ICC12406	Desi	Landrace	South Asia	H1	99	65	66	80.6961	85	68.4704	73.8803	84.5864	73.1486	79.6116	79.9471	T	C
ICC12419	Desi	Landrace	South Asia	H1	92.9976	78.1	59	60.7458	NA	67.1207	73.9827	77.75	70.3528	77.6879	90.1506	T	C
ICC12421	Desi	Landrace	South Asia	H1	90.9999	57	73	100.914	81	78.1653	75.283	84.1551	77.4974	NA	81.479	T	C
ICC12422	Desi	Breeding line	South Asia	H2	98	82	52	61.0005	NA	54.5626	65.9566	NA	64.0229	NA	75.6427	T	T
ICC12424	Desi	Breeding line	South Asia	H1	95	52	41	32.1709	56.7606	42.8376	55.4729	68.2831	51.0569	73.1682	80.4087	T	C
ICC12426	Desi	Breeding line	South Asia	H1	80	56	44	43.6684	62	49.1854	49.9849	64.5095	67.2721	NA	80.5849	T	C
ICC12428	Kabuli	Breeding line	South Asia	H1	87	64	61	67.3431	70	67.5728	69.9329	89.1574	72.245	90.0198	72.099	T	C
ICC12430	Kabuli	Breeding line	South Asia	H1	99	69	66	87.8922	76	75.0809	73.4959	79.7708	NA	99.7348	88.6525	T	C
ICC12431	Intermediate	Breeding line	South Asia	H1	84	66	57	58.131	65	59.7223	72.657	78.1083	63.988	94.0091	80.8889	T	C
ICC12433	Kabuli	Breeding line	South Asia	H1	85.9896	45	44	47.0925	63	53.6422	53.0704	77.9579	71.6628	NA	86.0587	T	C
ICC12434	Kabuli	Breeding line	South Asia	H1	85.9057	54.6	41	45.8564	63	54.0654	54.2709	79.7146	67.1392	NA	80.05	T	C
ICC12435	Kabuli	Breeding line	South Asia	H1	NA	71	59	49.2539	63	60.0381	59.036	75.6673	62.8869	NA	84.6111	T	C
ICC12437	Desi	Breeding line	South Asia	H2	79	62	41	52.6767	60	53.0119	45.0559	73.2967	67.8023	NA	78.8832	T	C
ICC12440	Desi	Breeding line	South Asia	H1	89	55	50	56.1389	NA	62.2811	51.161	74.8596	65.281	NA	81.2204	T	C
ICC12444	Desi	Breeding line	South Asia	H2	96.0007	NA	76	89.7285	82	74.5113	81.2334	84.501	76.061	NA	78.1367	T	C
ICC12450	Intermediate	Breeding line	South Asia	H1	82	NA	51	71.7525	74	58.8805	61.3148	83.5047	73.0184	NA	71.965	T	C
ICC12452	Desi	Breeding line	South Asia	H1	92	64	52	74.0276	60	65.5626	68.2474	76.0879	67.8269	67.5875	73.3647	T	C
ICC12454	Desi	Breeding line	South Asia	H1	83	61	52	47.4209	NA	51.9066	58.2339	71.8081	60.1093	80.3564	82.5847	T	N
ICC12458	Desi	Breeding line	South Asia	H1	85	57	51	49.8988	68	57.9807	61.1571	81.7845	70.5895	NA	74.8714	T	C
ICC1246	Desi	Landrace	South Asia	H1	84	NA	52	55.3817	71	55.7393	51.065	79.4858	65.0279	NA	72.7354	T	C
ICC12460	Desi	Breeding line	South Asia	H1	90.8569	NA	51	54.9874	69	52.9254	62.6046	79.0725	69.6976	NA	NA	T	C
ICC12461	Kabuli	Breeding line	South Asia	H1	80	57	49	65.6204	76	67.4742	60.1922	84.2868	76.8451	NA	87.2997	T	C
ICC12463	Desi	Breeding line	South Asia	H1	93	83	67	88.8502	86	66.048	67.4998	80.1772	79.3144	NA	77.4944	T	T
ICC12464	Desi	Breeding line	South Asia	H1	90.9886	75	69	102.055	84	77.1349	79.5409	95.197	70.8203	NA	86.3739	T	C
ICC12470	Desi	Breeding line	South Asia	H2	86.0001	NA	53	57.3957	NA	50.9217	69.9173	74.4003	71.3956	NA	85.0613	T	C
ICC12471	Desi	Breeding line	South Asia	H1	89	71	54	56.167	65	66.497	50.7407	75.719	70.2115	NA	77.661	T	C
ICC12472	Desi	Breeding line	South Asia	H1	96.0016	64	57	63.7495	72	62.0828	65.0904	76.258	62.9733	88.5943	78.9461	T	C
ICC12475	Desi	Breeding line	South Asia	H2	83.9999	72	49	41.7658	NA	48.7279	51.5274	78.5449	65.5259	NA	79.4708	T	C
ICC12476	Desi	Breeding line	South Asia	H1	91.9999	74	54	61.1546	74	66.9906	69.0712	76.5584	67.4504	NA	82.2782	T	C
ICC12477	Desi	Breeding line	South Asia	H2	82	53	59	50.1719	60	62.2041	77.4382	NA	66.3733	NA	85.2239	T	C
ICC12478	Desi	Breeding line	South Asia	H2	86.0569	68.1	48	39.1702	NA	67.1358	49.9363	79.6366	69.5977	NA	83.6327	T	C
ICC12479	Desi	Breeding line	South Asia	H2	85	57	55	55.7801	55	58.7633	47.6617	77.0834	73.0774	NA	80.8003	N	C
ICC12480	Desi	Breeding line	South Asia	H2	97	67	51	42.242	63	60.0809	64.6397	79.5671	74.8568	NA	79.0676	T	C
ICC12482	Desi	Breeding line	South Asia	H1	91.6569	74.9	48	45.931	NA	49.8744	56.427	77.0748	65.0368	NA	86.8864	T	Y
ICC12486	Desi	Breeding line	South Asia	H1	86	54	47	51.1378	63	52.8447	46.8504	77.8456	66.8864	76.2993	78.6659	T	C
ICC12487	Desi	Breeding line	South Asia	H1	97	50	55	73.528	72	67.6722	67.6196	77.347	65.3682	87.7555	84.0222	T	C
ICC12488	Desi	Breeding line	South Asia	H1	97.0001	80	68	73.2981	69.829	75.0174	74.5869	80.5066	88.1322	NA	NA	T	C
ICC12489	Desi	Breeding line	South Asia	H1	97	NA	63	84.5739	82	66.4991	81.4692	80.1391	74.4935	NA	77.4625	T	C
ICC12490	Desi	Breeding line	South Asia	H2	90	70	55	86.0553	74	54.1071	70.7168	80.3211	68.2672	NA	87.8521	T	T
ICC12491	Kabuli	Breeding line	South Asia	H1	97.0001	55	50	67.9429	NA	55.84	60.1204	79.7476	63.5318	NA	91.0524	T	C
ICC12492	Kabuli	Breeding line	South Asia	H2	95.9999	69	63	67.017	64	61.1676	61.5458	77.46	67.8541	93.9673	80.0525	A	C
ICC12493	Kabuli	Breeding line	South Asia	H2	87.0036	72	63	73.4062	76	66.8816	70.6285	80.3267	76.0167	100.735	84.0049	A	C
ICC12494	Kabuli	Breeding line	South Asia	H1	NA	69	68	89.7482	NA	63.1032	65.7618	NA	76.1898	NA	81.197	N	C
ICC12495	Kabuli	Breeding line	South Asia	H2	95	71	61	60.2838	78	54.8682	75.7274	77.594	71.5883	NA	86.9547	A	N
ICC12496	Kabuli	Breeding line	South Asia	H1	91	55	52	45.4742	69	55.017	56.1377	77.5341	62.2151	80.2926	84.1349	T	C
ICC12497	Kabuli	Landrace	Middle East	H1	87	63	54	61.7979	60	76.7359	61.7859	82.8461	75.2786	NA	87.9277	T	C
ICC12498	Kabuli	Landrace	Middle East	H1	91	68	58	76.4345	74	71.707	69.9894	81.9395	70.9669	NA	82.2403	T	C
ICC12512	Desi	Breeding line	South Asia	H1	94.9997	NA	79	99.3139	74	60.9929	62.6531	93.7141	76.9164	NA	85.1791	T	C
ICC12527	Desi	Landrace	East Africa	H1	95	58	53	72.1876	74	47.7918	56.8737	76.0786	67.9582	84.1428	86.9274	T	C
ICC12537	Desi	Landrace	East Africa	H1	85	58	53	61.2553	NA	57.0622	57.1068	73.9338	69.0866	75.8588	89.9117	T	C
ICC12583	Desi	Landrace	East Africa	H1	86	57	46	49.2594	65	52.3166	50.2228	65.0527	56.5325	76.9643	85.3058	T	C
ICC12600	Desi	Landrace	East Africa	H1	85.9999	51	51	51.0359	63	68.2962	55.5807	80.2508	71.8274	74.8714	80.0964	T	C
ICC12617	Desi	Landrace	East Africa	H1	82	58	49	44.6345	74.9032	56.2599	65.4812	73.0893	69.6014	NA	86.5718	T	C
ICC12623	Desi	Landrace	East Africa	H1	90	64	43	43.282	74	48.8218	51.5348	69.9465	68.545	78.898	85.9731	T	C
ICC12627	Desi	Landrace	East Africa	H1	75	55	41	48.0866	69	51.0622	69.6964	80.544	69.1507	78.686	76.8749	T	C
ICC12629	Desi	Landrace	East Africa	H1	80.0106	57	46	51.7125	74	49.3772	62.7411	77.4056	72.2195	NA	NA	T	C
ICC12638	Desi	Landrace	East Africa	H2	92.0016	63	47	64.5861	72	57.1324	47.772	75.7011	65.0892	NA	87.2837	T	C
ICC12649	Desi	Landrace	East Africa	H1	78.0001	57	49	59.6526	63	50.7312	57.8452	75.2357	71.0777	NA	73.8551	T	C
ICC1265	Desi	Landrace	South Asia	H2	83.9988	56	46	54.1166	69	60.9567	61.1165	77.0135	69.3581	86.91	87.8875	T	C
ICC12650	Desi	Landrace	East Africa	H1	87.6569	50.5	53	55.0947	61	61.7359	70.9645	77.9195	68.7568	NA	80.5014	T	C
ICC12654	Desi	Landrace	East Africa	H1	91	55	41	52.8601	73	50.1769	44.5799	78.8219	84.5062	NA	90.9601	N	C
ICC12656	Desi	Landrace	East Africa	H1	87.3569	57.9	49	45.7279	65	50.2694	56.7173	75.3905	65.7917	84.2424	68.5171	N	C
ICC12669	Desi	Landrace	East Africa	H1	98	58	48	48.29	76	53.2669	53.3975	77.4118	70.0326	98.439	81.8518	T	C
ICC12674	Desi	Landrace	East Africa	H1	86	NA	48	66.1015	67	55.8604	47.6962	83.6214	67.9609	100.476	88.1582	T	C
ICC12676	Desi	Landrace	East Africa	H1	86	56	45	53.5421	70	53.4053	49.7356	74.7709	64.6125	69.2859	86.3807	T	C
ICC12680	Desi	Landrace	East Africa	H1	95.977	62.5	48	45.3857	63	44.1941	50.3011	77.5676	75.6071	NA	78.95	T	C
ICC12691	Desi	Landrace	East Africa	H1	86.0006	65	46	40.752	71	56.7325	55.7977	78.9131	68.942	NA	NA	T	C
ICC12696	Desi	Landrace	East Africa	H1	82.0006	53	50	66.267	76	55.017	58.0906	NA	67.1222	NA	86.5157	T	C
ICC12711	Desi	Landrace	East Africa	H1	96	60	53	65.2661	NA	55.9783	55.6143	83.3758	84.8506	NA	95.8857	T	C
ICC12715	Desi	Landrace	East Africa	H1	86	NA	48	46.914	72	49.0845	58.8682	73.1349	65.6923	NA	91.2977	T	C
ICC12718	Desi	Landrace	East Africa	H1	96	NA	51	55.7398	65	54.0784	58.3703	76.4834	81.5489	83.6679	89.9181	T	C
ICC1272	Desi	Landrace	South Asia	H1	83.0557	58.1	54	53.9017	76	67.505	68.0215	77.8918	72.9353	86.1168	77.9274	T	T
ICC12726	Desi	Landrace	East Africa	H1	99	NA	52	60.6107	72	53.7446	68.124	87.3418	64.1019	NA	81.3914	T	C
ICC12760	Desi	Landrace	East Africa	H1	90.8569	77.9	55	59.2749	NA	60.9567	64.7586	77.205	68.9227	62.9553	93.5312	T	C
ICC12768	Desi	Landrace	East Africa	H1	83	51	53	55.2317	76	69.3505	69.7593	79.622	75.5697	NA	86.6249	T	C
ICC12779	Desi	Landrace	East Africa	H1	86	65	50	54.8353	65	55.2962	62.604	NA	83.7052	NA	81.6722	T	C
ICC12791	Desi	Landrace	East Africa	H1	75.0057	60.8	46	61.8683	NA	50.0243	54.9671	69.2188	54.5429	NA	80.0236	T	C
ICC12797	Desi	Landrace	East Africa	H1	81	NA	46	41.1909	NA	63.0459	53.2734	73.2002	67.6084	NA	83.0204	T	C
ICC12799	Desi	Landrace	East Africa	H1	87	72	45	50.1246	65	48.8604	50.1317	73.0797	68.9982	72.6169	82.9949	T	C
ICC128	Desi	Landrace	South Asia	H1	96	54	52	71.0652	81	62.2201	64.9616	78.4975	63.9851	NA	81.7338	N	C
ICC12805	Desi	Landrace	East Africa	H1	78	52	50	47.9366	73	53.6801	52.4829	73.975	69.8664	70.0641	78.7543	T	C
ICC12824	Desi	Landrace	East Africa	H2	92.0124	50	53	61.6422	74	44.8692	52.8713	77.8038	67.7882	NA	NA	N	C
ICC12834	Desi	Landrace	East Africa	H2	86	71	43	42.025	65	45.8532	50.4994	NA	75.4555	NA	79.5815	T	C
ICC12847	Desi	Landrace	East Africa	H1	87	58	48	56.0282	60	50.8689	57.8656	75.4554	73.7538	NA	86.75	T	C
ICC1285	Desi	Landrace	South Asia	H2	80	57	46	56.086	71	59.224	60.6413	76.9368	63.5142	NA	76.8955	T	N
ICC12851	Desi	Landrace	East Africa	H1	87	NA	49	51.9515	74	67.9081	49.253	75.3631	71.2705	87.187	82.3886	T	C
ICC12853	Desi	Landrace	East Africa	H1	81	NA	50	54.8821	72	63.7877	57.6609	80.513	70.3557	NA	81.8116	T	C
ICC12856	Intermediate	Landrace	East Africa	H1	96	48	44	42.0864	60	49.1941	48.8247	78.2884	72.87	76.6834	77.2331	T	C
ICC12857	Desi	Landrace	East Africa	H1	95	55	52	65.8157	76	60.0946	49.5202	79.6465	63.4613	88.1422	67.9011	T	C
ICC12866	Desi	Landrace	East Africa	H2	95	77	41	43.0839	74	53.9452	48.6452	75.5696	67.5462	NA	83.8401	T	C
ICC12875	Kabuli	Landrace	East Africa	H1	88	53	43	30.6425	68	60.2512	50.5781	79.3619	71.7238	NA	82.2212	T	C
ICC12878	Desi	Landrace	East Africa	H1	99	66	54	63.1838	68	58.9122	56.8093	80.1979	69.992	NA	82.3238	T	C
ICC12879	Desi	Landrace	East Africa	H1	96	NA	49	60.2755	NA	52.646	74.6141	67.1786	58.5202	74.1166	NA	T	C
ICC12888	Desi	Landrace	East Africa	H1	91	52	52	60.5899	70	54.1603	58.7504	73.8981	68.4064	NA	89.6126	T	C
ICC1291	Desi	Landrace	South Asia	H1	90	48	42	29.7728	72	59.4313	59.4801	77.3043	67.9831	NA	93.1954	T	C
ICC12916	Desi	Landrace	South Asia	H1	93.4569	61.9	62	74.3847	74	67.6509	79.4387	74.3551	70.5221	NA	75.0001	T	C
ICC12928	Desi	Landrace	South Asia	H1	98	81	73	82.9512	76	79.259	79.7988	78.5432	70.3272	91.4456	81.9824	T	C
ICC12934	Desi	Landrace	South Asia	H1	90.9999	80	68	80.1272	83	68.4533	81.8748	81.5817	88.7114	77.6882	89.729	T	C
ICC12947	Desi	Landrace	South Asia	H1	96	63	59	48.1844	62	69.4092	61.2273	78.0872	72.9826	68.591	84.913	T	C
ICC1295	Desi	Landrace	South Asia	H1	84	66	42	36.7829	68	59.8774	51.5731	74.83	69.3161	82.6679	83.0575	T	C
ICC12951	Desi	Breeding line	South Asia	H2	87	NA	59	68.907	73	64.5703	58.2338	87.4161	75.0621	NA	89.0403	T	C
ICC12952	Desi	Breeding line	South Asia	H2	NA	NA	64	74.9685	72	68.1432	57.9137	77.4824	75.8395	NA	86.911	T	C
ICC12955	Intermediate	Landrace	Black Sea	H1	87	60	66	90.8151	68	68.5864	81.962	86.5454	73.6887	81.5238	66.2541	T	C
ICC12959	Desi	Landrace	Others	H2	87.0001	83	68	73.123	78	62.224	71.9228	79.9365	71.1313	80.486	84.5488	T	C
ICC1296	Desi	Landrace	South Asia	H2	95.9998	58	42	44.2957	63	55.7171	59.8314	79.4063	71.5	NA	82.7109	T	C
ICC12961	Kabuli	Landrace	Mediterranean	H1	86	53	53	52.8045	71	67.3135	60.0771	78.4552	72.8429	NA	79.4585	T	C
ICC12965	Intermediate	Landrace	Black Sea	H1	NA	72	64	71.3297	NA	70.008	80.3743	83.8725	80.7902	94.7184	85.1809	T	C
ICC1297	Desi	Landrace	South Asia	H1	99	61	49	57.2118	76	61.2123	68.5164	70.6311	80.873	NA	84.4508	T	C
ICC12972	Kabuli	Breeding line	South Asia	H1	83	NA	47	46.7955	81	49.9824	50.5817	81.7364	69.8266	NA	81.6144	T	T
ICC12986	Desi	Breeding line	South Asia	H1	99	68	52	55.5794	74	69.4899	67.3896	79.4598	74.8059	NA	82.7798	T	C
ICC12993	Desi	Landrace	South Asia	H2	87	66	59	61.7669	74	60.4584	69.8604	78.2526	69.1262	NA	97.1423	T	C
ICC13010	Desi	Landrace	South Asia	H1	98	NA	53	60.8979	78	69.6454	61.5012	74.8516	66.7986	NA	77.4304	T	N
ICC13041	Desi	Landrace	South Asia	H2	99.0039	67	63	70.4597	74	75.3515	50.9014	75.7845	75.8163	NA	NA	T	C
ICC13042	Desi	Landrace	South Asia	H1	90	83	63	79.0459	74	64.2231	65.7836	83.4598	74.1197	NA	79.7056	T	T
ICC13050	Kabuli	Landrace	South Asia	H2	97	NA	67	82.169	80	72.085	68.4077	67.5499	63.7445	105.969	80.3646	T	C
ICC13077	Kabuli	Landrace	South Asia	H2	95	62	67	81.0531	NA	69.4313	77.5485	78.5093	NA	NA	77.6436	T	C
ICC13085	Kabuli	Landrace	South Asia	H2	94	65	51	53.2993	81	77.7359	63.2126	73.7409	69.2815	NA	86.1308	A	C
ICC13086	Desi	Landrace	South Asia	H1	91.6569	78.7	69	90.8704	80	72.9963	72.0214	77.8039	80.5539	NA	73.0657	T	C
ICC13093	Desi	Landrace	South Asia	H2	94.9999	70	63	63.555	63	70.2534	66.9001	81.1247	71.198	NA	85.4736	T	C
ICC13095	Desi	Landrace	South Asia	H1	NA	64	46	43.3382	NA	57.0622	62.95	78.3989	66.5164	NA	NA	T	C
ICC13097	Desi	Landrace	South Asia	H2	92.9998	62	61	61.7186	74	75.7359	71.8603	87.0853	81.2373	NA	85.4796	T	C
ICC13107	Desi	Landrace	South Asia	H1	83	62	61	61.0819	65	54.0131	69.5271	76.5143	70.2876	NA	79.989	T	T
ICC13124	Desi	Landrace	South Asia	H1	97	56	50	63.0409	63	52.2669	67.2044	73.7443	68.184	NA	67.5369	T	C
ICC13129	Desi	Landrace	Others	H1	86.0569	57.5	55	69.9727	68	69.2197	69.4674	77.5127	69.315	NA	85.0753	T	C
ICC1315	Desi	Landrace	South Asia	H1	97	69	52	56.6973	72	58.5422	55.9778	78.6156	71.3356	80.8768	81.3383	T	C
ICC13153	Desi	Landrace	Central Asia	H1	97	81	69	83.8368	NA	70.4168	78.8546	79.6414	68.9527	76.5454	77.534	T	C
ICC13170	Kabuli	Landrace	Central Asia	H1	99	NA	55	64.6355	70	61.4019	61.8302	82.5399	70.2254	NA	80.8744	T	C
ICC13178	Kabuli	Landrace	Central Asia	H2	85	69	61	72.6674	69	68.3782	61.0837	79.8431	75.7057	83.9812	92.438	T	C
ICC13185	Desi	Landrace	Central Asia	H1	92	72	55	61.9399	NA	66.9567	67.9291	77.4508	73.7557	80.9449	78.9839	T	T
ICC13187	Kabuli	Landrace	Central Asia	H2	97	61	64	74.8608	78	60.6663	61.1359	74.7038	66.4381	NA	87.9955	T	C
ICC13189	Kabuli	Landrace	Central Asia	H1	98.9999	51	53	57.6334	65	47.1941	65.9213	80.9828	NA	NA	73.5085	T	C
ICC13197	Desi	Landrace	Central Asia	H1	85	52	51	56.8418	62	59.161	56.9782	77.0161	65.7887	NA	86.8795	T	C
ICC13200	Desi	Landrace	Central Asia	H1	77	NA	43	32.3925	71	60.6355	48.1198	68.6285	63.5966	NA	77.7467	T	C
ICC13219	Desi	Landrace	Central Asia	H1	82	54	41	39.1005	71	50.0081	58.6846	77.93	68.41	NA	77.7945	T	C
ICC13244	Desi	Landrace	Central Asia	H1	93	71	52	66.6146	71	60.9738	70.8036	78.1547	68.8227	NA	87.1942	T	C
ICC13245	Kabuli	Landrace	Central Asia	H2	84.001	56	61	72.4715	NA	72.8321	65.0624	81.9891	68.3952	82.3989	80.1586	T	C
ICC13249	Kabuli	Landrace	Central Asia	H2	92	NA	63	82.2151	84	67.6882	73.2913	79.765	78.7254	90.585	81.808	T	C
ICC13283	Kabuli	Landrace	Central Asia	H1	87	52	60	74.57	70	69.1802	71.3894	73.0805	76.1274	90.9397	80.5328	T	C
ICC13285	Desi	Landrace	Central Asia	H2	86	71	60	71.7553	71	68.707	75.3358	77.5468	87.2635	NA	83.3504	T	C
ICC13292	Desi	Landrace	Central Asia	H4	88.0569	61.9	68	77.8357	76	69.0891	60.333	84.1985	72.8421	97.2368	85.9765	T	C
ICC13293	Kabuli	Landrace	Central Asia	H1	93.5569	NA	67	69.9879	NA	79.1045	83.3779	NA	75.7299	NA	87.9141	T	C
ICC13302	Kabuli	Landrace	Central Asia	H2	86	NA	70	91.6494	70	79.0738	79.3027	84.2881	77.8838	NA	83.6718	T	C
ICC13307	Desi	Landrace	Central Asia	H2	94.9999	75	57	60.1678	76	65.0459	71.0478	80.483	72.803	NA	82.8249	T	C
ICC13308	Kabuli	Landrace	Central Asia	H1	90	74	74	105.371	83	81.7343	77.0359	NA	NA	85.5438	71.0589	T	C
ICC13340	Kabuli	Landrace	Central Asia	H1	97	69	73	99.6118	78	76.9452	76.5474	NA	80.4668	78.9261	84.1211	T	C
ICC13341	Desi	Landrace	Central Asia	H1	85	NA	59	68.3364	74	63.4092	68.7797	81.4869	72.8627	78.7605	85.2511	N	C
ICC13357	Kabuli	Landrace	Central Asia	H2	89.9357	65.9	62	69.8344	72	68.4092	63.6201	78.4848	64.9862	84.3196	89.1996	T	N
ICC1337	Desi	Landrace	South Asia	H2	NA	82	49	57.9463	68	59.9081	57.2004	79.1341	80.6018	78.896	83.0176	T	C
ICC13378	Desi	Landrace	Central Asia	H2	92	62	59	74.6187	74	67.9495	61.8761	82.2839	74.1204	80.4306	81.2957	T	C
ICC1338	Desi	Landrace	South Asia	H2	98	59	49	59.0888	78	44.1911	64.3219	74.3736	69.275	NA	79.2551	T	C
ICC13380	Kabuli	Landrace	Central Asia	H3	91	58	63	70.5629	NA	61.1615	60.2102	76.4002	70.694	NA	82.5863	T	C
ICC13383	Kabuli	Landrace	Central Asia	H1	97	57	46	55.4078	NA	60.9945	44.4771	75.5939	71.0756	NA	87.0872	T	C
ICC13388	Desi	Landrace	Central Asia	H2	87	71	61	62.9012	81	60.9184	60.5923	80.4417	71.401	NA	89.4666	T	C
ICC13422	Kabuli	Landrace	Middle East	H1	89.9988	71	62	77.7627	81	79.6839	79.0984	78.3812	68.526	96.4907	77.0131	T	C
ICC13426	Kabuli	Landrace	Middle East	H1	86.9999	63	61	77.5076	NA	80.5515	64.9829	NA	NA	NA	79.6133	T	C
ICC13427	Kabuli	Landrace	Middle East	H2	91.9969	NA	60	63.6492	79	73.3465	77.3947	80.3757	67.8457	87.3118	75.552	T	C
ICC13428	Desi	Landrace	Middle East	H1	97	51	53	50.8302	63	50.9885	58.1837	77.5763	69.5196	NA	NA	T	C
ICC13441	Kabuli	Landrace	Central Asia	H2	93.0569	69.1	68	82.1433	68	68.224	72.492	79.7838	76.2541	NA	55.395	T	C
ICC13449	Kabuli	Landrace	Central Asia	H2	82.0066	72	68	66.5641	70	72.5286	79.933	77.8065	83.9174	NA	82.6771	T	C
ICC13450	Kabuli	Landrace	Central Asia	H1	NA	64	60	60.3167	71	74.8356	70.7347	77.9958	74.3068	NA	84.6906	N	C
ICC13453	Kabuli	Landrace	Central Asia	H1	86.9057	71.9	61	82.7034	NA	65.521	75.9451	NA	89.8126	NA	82.6877	T	C
ICC13454	Desi	Landrace	Central Asia	H2	96.0003	64	59	56.5316	74	60.2468	70.5933	81.1976	77.8907	NA	80.43	A	C
ICC13457	Kabuli	Landrace	Central Asia	H2	96.0015	64	59	75.0112	NA	67.9904	66.6743	77.1316	67.4665	103.743	91.4417	A	C
ICC13461	Kabuli	Landrace	Central Asia	H1	97.0001	50	60	71.3388	76	56.5739	56.7742	76.2277	64.9369	NA	94.0063	N	N
ICC13478	Kabuli	Landrace	Central Asia	H1	98	73	63	66.62	NA	76.7047	55.1452	80.027	72.5349	NA	79.623	T	C
ICC13484	Kabuli	Landrace	Central Asia	H2	86	51	62	66.8975	72	68.2962	58.4313	79.4803	76.5874	81.357	86.0378	T	C
ICC13501	Kabuli	Landrace	Central Asia	H1	94.9569	80.3	56	68.7856	NA	77.8197	68.7403	75.1335	69.6565	NA	75.4923	T	C
ICC13523	Kabuli	Landrace	Central Asia	H2	86	66	56	65.7566	78	67.9885	72.4968	NA	89.1488	NA	86.9661	T	C
ICC13524	Desi	Landrace	Central Asia	H1	85.0757	57.1	66	62.6699	68	67.0285	64.0708	77.4926	72.2473	NA	90.2882	T	N
ICC13528	Desi	Landrace	Central Asia	H4	92	NA	66	53.1312	NA	60.2586	68.6256	87.9632	79.1399	NA	NA	T	C
ICC13536	Desi	Landrace	Central Asia	H1	79	NA	62	61.0899	81	47.2599	68.857	79.9826	71.2469	NA	92.7464	T	C
ICC13544	Desi	Landrace	Central Asia	H4	90.001	65	52	63.3381	NA	61.7393	60.098	76.0653	80.4709	76.7534	87.3349	T	C
ICC1356	Desi	Landrace	South Asia	H1	92	64	46	49.856	NA	55.7478	64.052	74.8946	68.3895	NA	NA	T	N
ICC13562	Desi	Landrace	South Asia	H1	82	69	51	64.4867	63	56.5156	63.7446	79.5372	69.2424	NA	85.17	T	C
ICC13579	Desi	Landrace	South Asia	H1	90	82	64	76.8074	76	72.8689	79.1251	86.44	83.764	71.1883	78.0999	T	C
ICC13581	Desi	Landrace	South Asia	H1	86	70	49	66.9966	78.9816	70.0784	58.7519	78.2266	65.4749	78.9263	81.5585	T	C
ICC13584	Desi	Landrace	South Asia	H1	NA	62	57	60.9074	66.9995	71.7047	55.755	79.8726	68.1571	NA	81.8966	T	C
ICC13590	Kabuli	Landrace	South Asia	H1	93.9993	70	63	75.1826	NA	71.0622	72.939	84.0583	73.821	NA	83.6641	T	C
ICC13593	Desi	Landrace	South Asia	H1	79	68	49	67.2477	72	52.1032	54.919	75.9395	72.3752	NA	94.0646	T	C
ICC13595	Desi	Landrace	Central Asia	H2	80	70	54	71.0063	NA	62.181	53.9616	78.2738	74.441	NA	95.9342	T	C
ICC13597	Desi	Landrace	Central Asia	H1	90	62	53	73.8782	68	59.8862	68.535	77.7046	70.9554	NA	79.2055	T	C
ICC13599	Desi	Landrace	Central Asia	H2	87.1257	53.4	63	59.6285	68	75.7037	74.1284	86.9423	80.5834	89.406	78.0042	T	C
ICC136	Desi	Landrace	South Asia	H1	92	76	54	75.5754	78	79.452	68.4484	82.068	69.704	NA	88.8801	N	N
ICC1360	Desi	Landrace	South Asia	H1	96	60	49	56.3385	69	68.0566	47.5429	77.1159	69.8623	NA	86.5743	N	C
ICC13628	Kabuli	Landrace	Others	H1	99.0019	80	62	60.2176	NA	66.9742	69.6265	72.4046	86.2759	81.8765	72.9615	T	C
ICC13637	Desi	Landrace	Central Asia	H1	89.999	74	68	86.6912	74	74.9894	74.6422	84.2466	70.6862	NA	97.6854	T	T
ICC13644	Kabuli	Landrace	Central Asia	H1	99	74	68	82.9901	NA	64.1366	73.3548	81.7327	71.2196	NA	88.7337	T	C
ICC13649	Kabuli	Landrace	Central Asia	H3	NA	66	73	92.0841	76	72.4398	84.0568	85.0626	76.9445	NA	80.0324	T	N
ICC13658	Kabuli	Landrace	Central Asia	H1	NA	82.9	67	90.091	76	70.9807	65.6899	NA	77.6296	85.1868	80.4401	T	C
ICC13677	Desi	Landrace	Central Asia	H3	98	67	66	77.9889	68	NA	63.7589	83.9322	73.7211	NA	72.8605	T	C
ICC13684	Kabuli	Landrace	Central Asia	H3	82	76	67	77.5181	77	71.646	73.2776	79.2205	77.9922	94.146	78.0023	T	C
ICC13690	Kabuli	Landrace	Central Asia	H2	88.9569	80.1	61	78.1765	65	63.1084	68.9116	88.1472	80.3581	NA	85.7636	T	C
ICC13692	Kabuli	Landrace	Central Asia	H1	90	53	75	68.9429	72	70.8368	76.4409	84.637	81.5764	97.7737	87.3466	T	C
ICC13694	Desi	Landrace	Central Asia	H1	82	63	65	65.0882	74	60.988	75.8532	80.3728	67.9179	95.0675	76.0179	T	C
ICC13696	Desi	Landrace	Central Asia	H1	99	55	63	69.2252	68	65.0459	69.44	82.5244	80.6543	80.4598	81.0165	T	C
ICC13707	Kabuli	Landrace	Central Asia	H1	92	68	74	91.9031	89	71.498	60.8718	89.1871	88.9795	97.8536	NA	T	C
ICC13712	Kabuli	Landrace	Central Asia	H2	95	66	64	84.571	86	71.4995	69.776	81.7177	78.6319	NA	86.8848	T	C
ICC13719	Kabuli	Landrace	Central Asia	H1	NA	80	68	100.094	77.9037	72.1028	73.6419	84.4472	79.4287	88.2019	82.749	T	C
ICC13726	Desi	Landrace	Central Asia	H4	96	60	62	62.9085	77	75.219	70.9592	80.2409	68.6899	NA	81.8532	T	C
ICC13764	Kabuli	Landrace	Central Asia	H1	95	NA	51	47.7419	NA	67.7205	63.0199	85.9301	72.2419	93.1816	72.1201	T	C
ICC13787	Kabuli	Landrace	Mediterranean	H1	NA	NA	60	64.8918	76	65.0886	76.7559	79.897	79.0032	71.8998	NA	T	C
ICC13793	Kabuli	Landrace	Mediterranean	H2	94.9569	83.5	60	61.3193	88	70.4991	74.6811	81.7177	74.9311	NA	90.5168	T	C
ICC13807	Kabuli	Landrace	Mediterranean	H1	94	62	61	81.9169	65	66.279	63.5408	76.9581	69.46	NA	84.8908	T	C
ICC13808	Desi	Landrace	Mediterranean	H2	91	55	54	58.7386	73	68.4904	72.7809	78.3783	72.3483	69.633	79.1327	T	C
ICC13812	Desi	Breeding line	South Asia	H1	80	62	51	64.0438	72	69.2375	62.0119	78.276	66.6912	78.0296	82.4538	T	C
ICC13814	Kabuli	Landrace	Central Asia	H1	95.0031	67	68	71.6412	NA	77.5365	51.0252	84.9886	NA	NA	75.1026	T	C
ICC13816	Kabuli	Cultivar	Black Sea	H1	99	55	60	87.6118	76	67.992	76.2098	88.3394	85.7258	NA	70.5872	T	Y
ICC13821	Kabuli	Landrace	East Africa	H1	92	52	39	52.6043	55	49.2949	70.5982	64.8338	58.63	NA	69.2715	A	C
ICC13837	Desi	Landrace	East Africa	H1	86	53	49	59.3021	65	56.7393	63.8835	79.2457	70.8977	NA	87.284	T	C
ICC13851	Intermediate	Landrace	East Africa	H1	90.0008	55	45	43.4957	65	52.9567	70.905	72.5445	64.385	NA	88.6209	T	C
ICC13863	Desi	Landrace	East Africa	H1	87.0001	58	49	56.4683	65	59.8805	65.5074	79.1887	63.5139	77.4607	87.3784	T	N
ICC1387	Desi	Landrace	South Asia	H2	85	55	49	49.722	NA	49.131	60.175	79.2807	68.0852	82.6504	89.7901	T	C
ICC13874	Desi	Landrace	East Africa	H1	97.4569	56.3	50	49.1759	81	62.8161	53.4963	77.4777	65.3465	NA	95.585	T	C
ICC13879	Desi	Landrace	East Africa	H1	89	58	61	54.5848	63	59.9164	65.6878	80.5781	79.1304	NA	80.4522	T	C
ICC13890	Desi	Landrace	East Africa	H1	86	63	46	67	71	60.7113	80.6163	69.2084	67.6265	NA	98.7645	T	C
ICC13892	Desi	Landrace	East Africa	H1	87	57	51	56.1523	70	54.9438	65.2241	68.9859	61.0176	NA	96.9904	T	C
ICC13894	Desi	Landrace	East Africa	H1	83	62	46	39.3881	72	49.216	47.2891	65.2235	61.7593	NA	78.2948	T	C
ICC13895	Desi	Landrace	East Africa	H2	86	58	46	60.4085	60	64.3135	62.4527	81.6872	69.5855	NA	78.2366	T	C
ICC13897	Desi	Landrace	East Africa	H1	90	52	46	57.5862	73	53.9885	61.4708	NA	76.7173	95.5168	78.99	T	C
ICC1390	Desi	Landrace	South Asia	H1	94	68	51	57.2163	67	58.4312	66.0225	76.9012	75.6069	NA	88.8833	T	C
ICC13912	Desi	Landrace	East Africa	H2	86	53	47	52.0328	74	52.9254	58.3993	70.4271	64.5917	NA	NA	T	C
ICC1392	Desi	Landrace	South Asia	H2	78	59	51	58.2248	63	51.2125	66.8878	76.374	64.0851	NA	80.9993	T	N
ICC13946	Desi	Landrace	East Africa	H1	86	53	48	52.5967	NA	49.8766	57.4712	80.7029	66.3059	NA	76.109	T	C
ICC13950	Desi	Landrace	East Africa	H2	76	58	36	38.1876	60	56.9956	47.5217	73.9873	73.6098	NA	96.6487	T	C
ICC13958	Desi	Landrace	East Africa	H1	86.0013	54	46	59.8429	NA	50.0809	52.6905	65.2355	59.5662	NA	78.8847	T	C
ICC13960	Kabuli	Landrace	East Africa	H1	86	61	46	46.801	68	54.1659	67.8492	80.4148	69.0463	NA	NA	T	C
ICC13963	Desi	Landrace	East Africa	H1	86	55	45	45.8701	60	54.967	59.5321	65.5754	64.3265	NA	76.9565	T	C
ICC13964	Desi	Landrace	East Africa	H1	86	76	46	55.9174	78	60.017	69.5828	80.2441	74.7534	NA	88.0198	T	C
ICC1397	Desi	Landrace	South Asia	H1	90	58	53	65.7377	69	61.0659	66.8975	77.4622	71.5177	NA	85.8037	N	N
ICC13972	Desi	Landrace	East Africa	H1	87	51	45	48.2396	NA	53.6881	54.4146	74.1922	66.0787	85.5871	75.132	T	C
ICC1398	Desi	Landrace	South Asia	H1	75	57	47	40.8873	65	57.008	84.6391	78.6722	66.942	NA	88.1723	T	C
ICC13997	Desi	Landrace	East Africa	H1	86	54	48	51.7181	NA	52.056	55.1674	70.4421	86.077	NA	79.1669	T	C
ICC14002	Desi	Landrace	East Africa	H2	96	64	46	48.782	63	54.9911	80.0903	74.2794	68.2648	81.6982	89.2478	T	C
ICC14003	Desi	Landrace	East Africa	H1	80	84	46	38.7164	60	52.8356	58.0127	73.7942	70.1197	NA	79.4293	T	C
ICC14005	Desi	Landrace	East Africa	H1	97.9999	73	45	60.5318	67	48.2941	58.1596	79.5157	64.2666	NA	84.3129	T	C
ICC14014	Desi	Landrace	East Africa	H1	78	57	46	48.9236	57	50.9837	57.0487	72.8919	71.3131	NA	82.8967	T	C
ICC1402	Desi	Landrace	South Asia	H1	86	66	50	54.872	76	60.0257	65.8763	79.6416	73.7946	NA	73.7806	T	C
ICC14029	Desi	Landrace	East Africa	H1	93	51	46	60.6516	76	60.8613	65.7247	70.7075	67.2477	NA	NA	T	C
ICC14038	Desi	Landrace	East Africa	H1	87	57	46	54.1739	67	65.1071	68.3114	79.5376	69.363	NA	74.1332	T	C
ICC1405	Desi	Landrace	South Asia	H1	96.9654	67.4	53	55.2064	65	67.9266	66.7891	77.0436	65.2475	82.7628	NA	T	C
ICC14050	Desi	Landrace	East Africa	H1	91.9999	NA	50	63.5078	63	51.3259	73.9021	73.1083	69.5456	NA	68.7134	T	C
ICC14051	Desi	Landrace	East Africa	H1	98	50	47	52.4315	NA	54.0809	53.9986	78.3547	68.2883	79.0294	80.915	T	C
ICC14059	Desi	Landrace	East Africa	H1	96.0096	61.9	52	63.518	70	64.9911	67.866	82.2814	62.0578	NA	77.8597	T	C
ICC14061	Desi	Landrace	East Africa	H1	74	55	41	48.8207	56.4093	52.0228	56.7002	77.307	66.9367	85.3562	NA	T	N
ICC14077	Desi	Landrace	East Africa	H1	80	62	46	61.6143	65	49.8218	63.9424	67.5364	60.7511	NA	NA	T	N
ICC14083	Desi	Landrace	East Africa	H1	83.9569	54.3	46	66.2204	64	48.1028	49.1422	74.2445	62.2943	79.8579	85.3731	T	C
ICC14096	Desi	Landrace	East Africa	H1	80	57	43	26.1535	64	54.1738	57.6338	77.705	68.9402	NA	84.4519	T	C
ICC14098	Desi	Landrace	East Africa	H1	80	58	41	43.8131	71	51.1246	60.1873	78.196	70.6009	NA	79.1474	N	N
ICC14113	Desi	Landrace	East Africa	H1	88	55	44	39.9613	NA	65.8213	58.6231	75.645	NA	NA	84.3842	T	C
ICC14119	Desi	Landrace	East Africa	H2	86.0057	54.9	45	34.3472	53.4469	67.3859	60.0026	76.2914	68.2063	NA	85.7035	T	C
ICC14129	Desi	Landrace	East Africa	H1	78	56	49	47.019	71	56.3521	66.0411	69.909	55.7022	NA	84.7843	T	C
ICC14137	Desi	Landrace	East Africa	H2	93	50	46	46.5264	65	50.8308	50.7779	81.2064	69.8856	97.1509	83.0305	T	C
ICC14141	Desi	Landrace	East Africa	H1	88.7569	65.3	49	43.6371	71	48.9911	74.3396	75.0078	68.9918	NA	87.5916	T	C
ICC14160	Desi	Landrace	East Africa	H1	95	55	49	53.525	NA	53.9081	75.0015	72.9949	64.5939	NA	82.2044	T	C
ICC14163	Desi	Landrace	East Africa	H1	98	55	49	43.4958	NA	48.9579	58.4361	77.6712	68.0031	NA	91.5955	T	C
ICC14171	Desi	Landrace	East Africa	H1	78	55	46	37.4301	64	45.1928	46.4013	74.9207	62.7198	74.5777	67.9715	T	C
ICC14176	Desi	Landrace	East Africa	H1	87.0016	67	49	63.2077	65	68.3496	61.6936	77.5189	65.4664	81.6475	88.1607	T	C
ICC14177	Desi	Landrace	Mediterranean	H1	86.0003	56	48	50.675	55	59.9882	57.9844	77.4171	68.7549	NA	93.5862	T	C
ICC14184	Desi	Landrace	Mediterranean	H2	90.9946	69	64	88.2852	81	70.3515	84.2893	88.2367	76.0035	NA	82.9877	T	C
ICC1419	Desi	Landrace	South Asia	H1	86	58	51	63.53	74	59.6663	70.1131	81.923	73.2267	NA	68.8859	T	N
ICC14190	Kabuli	Landrace	South Asia	H1	87	56	54	73.1264	68	65.9208	59.9406	77.8805	68.6826	100.428	87.8247	T	C
ICC14194	Kabuli	Landrace	Americas	H1	94.8569	NA	37	44.6305	NA	46.9919	60.9474	73.0434	69.5218	NA	84.0147	A	C
ICC14199	Kabuli	Breeding line	Americas	H1	95	83	52	72.464	62	60.889	61.9601	83.1961	67.546	90.3856	66.9782	T	C
ICC14203	Kabuli	Landrace	Americas	H1	98	61	41	49.2012	63	65.2816	65.5009	78.2095	69.0544	NA	88.8963	A	C
ICC14204	Kabuli	Landrace	Americas	H1	82.1057	58.1	60	63.615	68	70.9911	74.1254	79.7539	NA	NA	75.7234	A	C
ICC14205	Kabuli	Landrace	Americas	H1	NA	NA	40	30.2334	64	50.7995	63.0647	63.3689	52.2838	NA	70.4889	A	C
ICC14216	Kabuli	Breeding line	Americas	H1	NA	NA	53	69.3384	73	56.9567	70.4624	87.9637	87.2647	NA	82.7883	A	C
ICC1422	Desi	Landrace	South Asia	H2	NA	64.3	42	42.041	60	48.5509	59.2166	74.5775	62.355	NA	75.4971	T	C
ICC14220	Kabuli	Landrace	East Africa	H1	96	49	43	50.7998	55	51.4158	54.5829	76.3102	68.3244	NA	75.0242	T	C
ICC14225	Desi	Landrace	Americas	H2	97	60	47	60.6803	NA	47.7615	56.9669	76.6037	77.0896	NA	71.2176	T	C
ICC14226	Desi	Landrace	Americas	H1	87	61	52	52.0629	NA	62.427	58.4026	79.3834	74.6427	NA	90.143	T	C
ICC14230	Desi	Landrace	South Asia	H1	99	57	43	41.9275	NA	48.8895	46.7015	71.6467	69.3666	74.972	88.4389	T	C
ICC1424	Desi	Landrace	South Asia	H1	85.9996	66	49	45.9499	71	62.9749	74.4004	82.9742	70.7714	75.9299	89.1136	T	C
ICC14282	Desi	Landrace	South Asia	H1	94	59	60	55.7235	70	68.3496	71.8151	75.5734	67.2205	NA	77.6256	T	C
ICC14292	Desi	Landrace	South Asia	H1	97	NA	46	40.2104	NA	55.1084	56.1252	78.7506	64.4603	77.0641	81.0864	T	C
ICC143	Desi	Landrace	South Asia	H1	90	65	49	49.3199	71	53.9946	69.5239	78.5418	67.7086	NA	81.058	T	C
ICC14302	Desi	Cultivar	South Asia	H2	98	58	47	60.3539	71	57.2266	51.4224	78.6995	66.3612	NA	96.6263	T	T
ICC14304	Desi	Breeding line	South Asia	H1	NA	54	49	61.2575	73	50.5823	61.9583	78.6562	69.2442	NA	83.979	T	C
ICC1431	Desi	Landrace	South Asia	H2	83	65	54	60.9788	73	70.3697	67.7422	77.4166	70.0224	84.4876	91.7268	T	C
ICC14315	Desi	Breeding line	South Asia	H2	86	55	43	31.6503	63	49.0131	50.7147	74.2324	67.0192	NA	81.9369	T	N
ICC14316	Desi	Breeding line	South Asia	H1	82	58	43	44.8909	74	61.9081	56.6345	78.2912	65.6564	75.39	73.5946	T	T
ICC14321	Desi	Breeding line	South Asia	H1	91	62	46	27.405	71	43.4583	46.4243	78.6986	71.9255	NA	83.7182	T	C
ICC14327	Desi	Breeding line	South Asia	H2	94	53	46	44.9745	64.8656	57.0754	62.7098	80.6724	66.8661	85.3635	78.1369	T	C
ICC14331	Desi	Breeding line	South Asia	H1	93.9969	58	50	45.7142	63	66.2041	69.8962	78.1835	73.7654	NA	77.6664	T	C
ICC14333	Desi	Breeding line	South Asia	H1	97	66	48	46.6408	60	59.7792	48.9353	79.6808	70.2762	NA	77.1162	T	C
ICC14334	Desi	Breeding line	South Asia	H2	81.0166	58.9	41	34.4169	67	53.2364	80.3464	81.6255	70.1252	77.6382	75.8772	T	C
ICC14335	Desi	Breeding line	South Asia	H1	94.5	64.5	49	43.5414	78	49.8243	49.4635	79.4055	67.6369	NA	88.739	T	C
ICC14340	Desi	Breeding line	South Asia	H1	92	NA	56	71.6481	78	66.279	65.1922	77.0473	72.3131	NA	87.2472	T	C
ICC14344	Desi	Breeding line	South Asia	H2	90	57	56	66.8948	74	62.9938	68.7987	68.6562	66.0756	NA	79.6833	T	C
ICC14354	Desi	Breeding line	South Asia	H1	85	61	54	65.978	71	49.9807	71.3157	76.3832	72.4356	78.4005	55.0423	T	C
ICC14356	Desi	Breeding line	South Asia	H2	97.1569	57.1	45	43.8647	78	59.0046	53.5054	78.9646	74.0621	NA	84.3711	T	C
ICC14358	Desi	Breeding line	South Asia	H1	91	NA	55	62.3973	81	66.224	62.5549	79.8365	71.9771	NA	74.6563	T	C
ICC14364	Desi	Breeding line	South Asia	H1	87	62	54	50.5435	71	57.6955	61.7378	77.7044	64.347	68.8981	91.4139	T	C
ICC14366	Desi	Breeding line	South Asia	H1	94	67	56	50.1435	71	66.671	61.4847	65.9665	62.4125	NA	74.4774	T	C
ICC14368	Desi	Breeding line	South Asia	H2	80	59	45	36.9584	71	54.9795	45.4928	68.1998	77.1703	NA	89.3201	T	C
ICC14369	Desi	Breeding line	South Asia	H1	99.0016	68.9	49	54.6525	65	67.9807	59.9566	78.8621	62.7118	NA	86.8622	T	C
ICC14371	Desi	Breeding line	South Asia	H1	87.1157	61	59	63.8158	76	66.7792	60.7501	78.4575	63.25	NA	84.2616	T	C
ICC14374	Desi	Breeding line	South Asia	H1	84	62	51	45.2646	73	65.0497	75.3327	77.8187	70.8195	NA	77.2555	T	C
ICC14385	Desi	Breeding line	South Asia	H1	98	62	49	39.7561	63	49.728	57.9175	77.4074	77.1609	79.8751	91.0011	T	C
ICC14390	Desi	Breeding line	South Asia	H1	81.9057	67.8	46	46.8242	69	50.4583	54.0018	73.9644	66.8741	78.1882	86.472	T	C
ICC14391	Desi	Breeding line	South Asia	H1	95	58	53	50.6403	65	50.1928	58.1115	77.7384	64.3015	NA	84.5122	T	C
ICC14393	Desi	Breeding line	South Asia	H2	83.9906	66	43	39.2646	71	49.9738	49.1611	76.3161	62.3546	NA	92.8336	T	C
ICC14394	Desi	Breeding line	South Asia	H1	90	66	59	55.9072	76	65.3716	69.5397	80.3876	60.3995	75.0453	84.6992	N	C
ICC14396	Desi	Breeding line	South Asia	H2	99	56	43	45.3807	65	66.4022	57.831	79.0236	69.9303	77.3828	NA	T	C
ICC14402	Desi	Breeding line	South Asia	H1	96	57	45	50.8588	68	50.9882	61.0939	77.7603	65.4161	83.7546	80.9346	T	C
ICC14411	Desi	Breeding line	South Asia	H1	97.0003	55	57	58.4151	65	63.1614	58.8391	76.9311	65.2268	NA	80.41	T	C
ICC14423	Desi	Breeding line	South Asia	H1	86	68	53	53.9643	63	49.5265	60.5387	68.4619	60.255	NA	86.2895	T	C
ICC14425	Desi	Breeding line	South Asia	H1	97	69	54	61.9562	76	73.7047	62.1633	72.1433	67.0892	NA	81.4777	T	C
ICC14426	Desi	Breeding line	South Asia	H1	99	64	56	57.6362	60	62.4176	56.6733	74.0082	68.1062	78.7672	77.9426	T	C
ICC1443	Desi	Landrace	South Asia	H2	82	NA	60	78.0086	70	68.7205	74.0602	81.6016	77.1937	NA	80.4073	T	C
ICC14432	Desi	Breeding line	South Asia	H1	88	66	55	69.208	65	68.1987	69.7398	76.2978	61.7791	78.6841	89.5415	T	C
ICC14436	Desi	Breeding line	South Asia	H2	86.0857	57.9	56	62.4018	79	68.9807	67.4715	79.4718	75.4968	NA	77.9055	T	C
ICC14440	Desi	Landrace	Mediterranean	H1	99	60	48	51.5655	65	62.8465	56.3975	76.9283	63.7265	NA	74.8066	T	C
ICC14442	Kabuli	Landrace	Mediterranean	H2	NA	NA	69	81.9787	80.7903	85.0659	80.4716	76.6693	72.0181	NA	77.632	A	C
ICC14443	Kabuli	Landrace	Mediterranean	H1	NA	80	67	86.8269	81	69.3391	69.0419	79.3184	78.4464	NA	92.706	A	C
ICC14444	Kabuli	Landrace	Mediterranean	H4	90.9569	60.9	70	89.6123	71	77.1614	67.2548	86.6208	66.4848	NA	80.7328	A	C
ICC14446	Kabuli	Landrace	Mediterranean	H2	96	81	70	96.4869	NA	70.0849	69.514	88.4927	80.7694	101.469	81.0497	A	C
ICC14447	Kabuli	Landrace	Mediterranean	H1	NA	NA	76	91.6332	73	69.1006	79.4568	84.6954	NA	NA	NA	A	C
ICC14449	Desi	Landrace	Americas	H1	97	62	48	46.7892	60	59.9301	64.4399	73.5815	69.4325	80.274	83.6212	T	C
ICC1445	Desi	Landrace	South Asia	H1	91	62	52	65.7901	76	66.3793	66.9212	77.358	62.013	101.598	89.155	T	N
ICC14450	Desi	Landrace	South Asia	H1	80.0126	61.9	57	67.2476	74	66.2197	72.4084	74.684	65.1754	NA	89.3467	T	C
ICC14451	Desi	Landrace	Central Asia	H1	97.8569	69.9	62	83.3943	74	69.4314	74.4127	82.8232	74.8905	88.6933	78.6805	T	N
ICC14452	Desi	Landrace	Central Asia	H1	92.0003	58	59	60.8526	65	68.0131	65.6878	70.5224	78.6188	NA	80.6621	T	C
ICC14455	Desi	Landrace	Americas	H2	95	NA	75	81.4264	NA	77.3135	79.9445	79.9026	75.5748	NA	NA	A	C
ICC14458	Kabuli	Landrace	Mediterranean	H2	95	71	68	87.4998	76	68.2745	73.9562	85.4488	67.8159	NA	85.3891	T	C
ICC14462	Kabuli	Landrace	Americas	H1	NA	65	61	74.8736	70	60.8126	68.8612	81.6897	79.349	NA	74.9431	T	C
ICC14469	Desi	Landrace	South Asia	H1	91	67	45	46.5685	60	57.3851	54.9368	82.7528	71.4694	NA	NA	T	C
ICC14472	Desi	Landrace	South Asia	H1	84	57	56	62.5093	69	62.4611	67.9188	71.7822	70.0982	NA	71.1649	T	C
ICC14484	Desi	Landrace	South Asia	H1	98	59	53	58.2274	72	68.7008	59.9341	78.5896	72.8446	NA	84.606	T	C
ICC14489	Desi	Landrace	South Asia	H1	80	77	55	49.7716	38.8903	58.7802	61.3432	78.7387	66.0072	NA	83.7236	T	C
ICC14490	Desi	Landrace	South Asia	H1	86	69	47	55.2929	65	68.43	57.2968	75.3872	67.1039	NA	84.6301	T	C
ICC14495	Desi	Landrace	South Asia	H1	83	64	53	47.5023	70	68.1437	48.6075	76.1442	64.3827	NA	81.1013	T	C
ICC14507	Desi	Landrace	South Asia	H1	85.0457	66.9	54	66.5906	65	54.5169	64.5327	65.2621	63.6658	80.0909	81.1505	T	C
ICC14510	Desi	Landrace	South Asia	H1	91	58	52	60.0212	65	53.1765	65.7581	74.9897	68.0124	NA	93.2301	T	C
ICC14515	Desi	Landrace	South Asia	H1	86	55	47	50.0528	63	67.9748	57.2524	79.8101	67.3646	NA	69.4627	T	N
ICC14519	Desi	Landrace	South Asia	H1	85	55	47	40.1746	63	68.3505	62.271	77.137	66.199	86.2833	75.0911	T	C
ICC14528	Desi	Landrace	South Asia	H1	83	NA	46	47.1647	69	53.0497	72.4144	74.9549	66.3621	NA	82.007	T	C
ICC14539	Desi	Landrace	South Asia	H1	93	57	50	59.3746	70	56.9807	62.3179	76.4597	70.9102	NA	79.1734	T	C
ICC14550	Desi	Landrace	South Asia	H2	87	57	52	45.8812	62.6935	51.181	51.5607	76.0147	63.2071	NA	88.0242	T	T
ICC14559	Desi	Landrace	South Asia	H1	93.3569	55.5	52	73.029	69	71.3156	60.0145	79.96	66.7571	NA	85.8865	N	N
ICC14564	Desi	Landrace	South Asia	H1	86	59	57	60.5992	65	48.5654	59.9417	73.1067	72.8464	92.0733	89.6002	T	C
ICC14566	Desi	Landrace	South Asia	H1	99.0002	53	61	60.8463	72	67.4918	79.5773	80.0356	70.0363	NA	90.4996	T	C
ICC14569	Desi	Landrace	South Asia	H1	97.0002	64	56	68.3948	63	57.6391	60.9902	77.1152	67.325	NA	69.4984	N	N
ICC14577	Desi	Landrace	South Asia	H1	86	62	60	75.9578	70	58.7595	73.6254	80.48	68.7076	NA	86.0508	T	N
ICC14583	Desi	Landrace	South Asia	H1	79	NA	54	49.3617	74	70.3154	63.8694	79.6747	69.2402	84.4849	83.3686	N	C
ICC14585	Desi	Landrace	South Asia	H1	98	65	60	47.5609	69	59.0104	73.41	81.568	74.4382	85.7156	70.4362	T	C
ICC14589	Desi	Landrace	South Asia	H1	92	67	55	61.8965	63	71.9579	69.7411	78.0755	76.7201	NA	73.1532	T	N
ICC14595	Desi	Landrace	South Asia	H1	94.0012	60	41	37.3298	65	49.0387	58.6695	75.7601	65.6265	NA	81.9693	T	N
ICC14602	Desi	Landrace	South Asia	H1	80	58	50	54.8676	74	60.4419	79.3506	NA	57.677	NA	78.4718	T	C
ICC14604	Intermediate	Landrace	South Asia	H1	85	60	56	54.5954	NA	59.3515	62.2189	78.0466	61.9051	NA	69.6393	T	C
ICC14614	Desi	Landrace	South Asia	H2	82	50	46	49.0021	60	52.0037	52.0229	74.4783	67.5283	NA	87.3179	T	T
ICC14648	Desi	Landrace	South Asia	H1	85	56	45	32.7877	74	67.8418	49.0255	71.3981	70.0211	NA	89.2026	T	C
ICC14669	Desi	Landrace	South Asia	H2	82	48	43	42.8846	NA	51.5127	52.5738	77.4046	69.4772	NA	89.308	T	N
ICC1470	Desi	Landrace	South Asia	H1	96	54	53	68.3246	NA	56.7053	58.1042	80.6825	69.7675	NA	83.8646	N	C
ICC14703	Desi	Landrace	South Asia	H2	87	53	45	53.143	71	59.7595	53.5256	73.4093	63.624	NA	74.6458	N	C
ICC14710	Desi	Landrace	South Asia	H2	98	55	43	38.4946	70	48.0505	52.3349	77.7866	67.1824	NA	90.1592	T	N
ICC14712	Desi	Landrace	South Asia	H2	76	58	42	48.7274	68	53.7043	51.1629	73.142	67.1377	74.1401	84.6778	T	C
ICC14718	Desi	Landrace	South Asia	H2	92	NA	52	56.9879	69	66.2524	67.1846	75.8866	65.2381	NA	83.3649	T	C
ICC14735	Desi	Landrace	South Asia	H1	97	NA	48	54.7639	79	51.0371	NA	73.467	73.0162	NA	78.5911	T	N
ICC14738	Desi	Landrace	South Asia	H1	97	56	52	42.2895	72	54.9902	59.8817	79.9563	75.587	76.2212	92.8926	T	C
ICC14739	Intermediate	Landrace	South Asia	H2	97.0001	65	49	36.3224	63	53.9581	66.6341	73.0322	69.651	87.3088	84.6051	T	C
ICC14753	Desi	Landrace	South Asia	H1	86	57	52	70.1712	69	66.9188	65.294	76.4779	65.7092	NA	86.1102	T	C
ICC14766	Desi	Landrace	South Asia	H2	80	56	43	47.6333	71	48.9911	50.9423	75.6606	65.2044	NA	80.0784	T	C
ICC14778	Desi	Landrace	South Asia	H1	92.0026	61	61	68.8296	69.9958	75.7059	69.7149	75.1222	62.29	89.9913	86.8489	T	C
ICC14787	Desi	Landrace	South Asia	H1	79	60	58	66.4553	74	67.8915	72.0229	80.2013	71.3497	89.0292	90.6676	T	C
ICC14799	Desi	Landrace	South Asia	H1	95	69	59	64.0166	73	65.6686	71.2159	80.7861	69.9736	NA	93.7711	T	C
ICC14815	Desi	Landrace	South Asia	H1	80	63	58	72.4391	69	62.2811	62.5918	76.852	73.6376	NA	83.9519	T	Y
ICC14824	Desi	Landrace	South Asia	H1	91	58	59	59.047	72	65.0294	70.3064	81.8428	77.2333	NA	90.6358	T	C
ICC14831	Desi	Landrace	South Asia	H1	99	NA	54	66.3481	70	68.0063	68.3644	74.2899	64.4635	NA	79.0304	N	C
ICC14835	Desi	Landrace	South Asia	H1	79	57	50	63.7839	63	65.4918	57.3251	80.5778	66.3071	NA	78.7403	T	C
ICC14836	Desi	Landrace	South Asia	H1	94	67	52	62.1185	78	62.2183	65.8921	80.3166	75.745	92.5753	77.2383	T	C
ICC14851	Desi	Landrace	South Asia	H1	95	65	50	62.5272	72	49.7729	61.2398	78.1443	69.6815	NA	81.0292	T	C
ICC14852	Desi	Landrace	South Asia	H1	87	62	58	60.4557	67	50.0104	65.8064	77.6811	63.606	73.7513	89.9076	T	C
ICC14864	Desi	Landrace	South Asia	H1	84	64	58	60.9683	NA	51.224	66.5459	79.6767	66.4682	81.0936	NA	T	C
ICC14871	Desi	Breeding line	South Asia	NA	99	78	65	90.1604	82	68.9904	69.314	88.181	69.8661	NA	81.8867	T	C
ICC14872	Desi	Breeding line	South Asia	H1	87.0001	68	56	68.7732	79	64.8098	63.7325	84.2878	64.9204	NA	92.7286	T	C
ICC14881	Desi	Landrace	Black Sea	H1	83	64	51	57.6304	81	44.0069	50.983	78.2601	66.9492	NA	80.1632	T	C
ICC14889	Kabuli	Landrace	Central Asia	H1	98.9157	58.2	68	83.142	NA	74.9188	44.5446	NA	57.253	NA	88.6832	T	T
ICC14911	Intermediate	Landrace	Black Sea	H2	96	73	76	98.6594	52	NA	61.2401	83.5945	69.7761	NA	84.0223	T	C
ICC14912	Kabuli	Landrace	Black Sea	H1	99	82	68	99.5238	78	77.0184	78.4852	78.5472	73.912	NA	81.2142	T	C
ICC14913	Kabuli	Landrace	East Africa	H1	86	53	49	56.8975	83	53.7326	45.368	78.7079	66.4338	94.9571	80.4083	T	C
ICC14915	Kabuli	Landrace	Black Sea	H1	NA	NA	79	99.3536	85	79.5224	80.7713	82.5638	77.334	95.4837	NA	T	C
ICC14916	Kabuli	Landrace	Black Sea	H1	NA	79	76	88.7818	79	62.9664	74.0247	NA	NA	NA	85.5304	T	C
ICC14917	Kabuli	Landrace	Others	H1	NA	62	78	NA	79	75.883	79.1013	NA	79.9756	NA	79.4711	T	C
ICC14919	Desi	Landrace	South Asia	H2	79	70	45	36.786	NA	57.1611	58.7794	80.0245	NA	NA	88.8182	T	C
ICC14926	Kabuli	Landrace	Mediterranean	H1	94	65	60	62.2738	72	66.9882	64.2428	79.8223	74.7554	68.6688	86.6278	A	C
ICC14933	Desi	Landrace	Mediterranean	H2	98	78	60	76.1811	84	67.0242	72.8429	75.359	64.7585	NA	80.6955	T	C
ICC14938	Desi	Landrace	South Asia	H1	92	76	64	78.2152	71	72.815	68.5082	79.7706	69.0123	NA	84.0575	T	T
ICC14956	Desi	Landrace	South Asia	H1	95	58	58	71.2152	79	62.6653	55.3927	76.4941	67.4143	NA	79.9074	T	T
ICC14963	Desi	Landrace	South Asia	H1	98.6071	74.3	63	75.7796	82	71.6882	70.1241	77.5194	68.3881	87.5528	91.6101	T	C
ICC14964	Intermediate	Landrace	South Asia	H1	NA	67	62	60.1225	73	66.9787	71.297	78.5346	64.4417	79.522	81.2353	T	C
ICC14970	Desi	Landrace	South Asia	H1	88	74	58	61.9401	78	67.1422	69.1818	77.5331	68.7968	89.5836	79.5666	T	T
ICC14976	Desi	Landrace	South Asia	H1	94	63	59	62.6667	72	64.1437	84.5578	74.665	68.5428	86.6652	70.2012	T	C
ICC1498	Desi	Landrace	South Asia	H1	98.0002	NA	60	67.1335	72	61.7633	77.6265	76.3635	70.9843	NA	82.3866	N	C
ICC1499	Desi	Landrace	South Asia	H2	94	64	49	43.5345	81	68.0131	70.2251	65.6128	62.0551	NA	94.6826	T	C
ICC14994	Desi	Landrace	South Asia	H1	96	78	58	62.9658	73	66.4468	67.3796	76.4636	66.9239	NA	98.7072	T	T
ICC15	Desi	Landrace	South Asia	H1	94	65	41	51.5153	69	59.0036	59.6624	78.8332	70.9012	NA	84.0485	N	C
ICC15011	Desi	Landrace	South Asia	H1	91.6569	75.5	63	72.8903	71	68.425	79.9121	80.2378	74.8934	NA	79.8439	T	N
ICC15014	Desi	Landrace	South Asia	H1	82	70	54	59.0862	76	56.0284	64.0234	79.9596	74.2937	NA	82.0432	T	C
ICC15022	Desi	Landrace	South Asia	H1	98	78	63	78.7443	79	68.0119	78.0279	84.6862	71.9771	87.1686	81.9742	T	C
ICC15042	Desi	Landrace	South Asia	H2	92	61	43	51.0791	72	51.2064	61.0804	78.4233	66.6725	NA	80.6654	T	C
ICC1505	Desi	Landrace	South Asia	H1	81	65	53	63.1417	73	59.3818	61.9491	76.5104	65.248	NA	89.1049	T	N
ICC15058	Desi	Landrace	Others	H1	95	62	57	59.0816	65	61.3746	67.9858	75.958	72.8049	NA	78.2282	T	C
ICC15060	Kabuli	Landrace	South Asia	H1	80	56	54	56.9175	63	53.728	60.9964	73.8667	65.4315	NA	81.4269	T	T
ICC15061	Desi	Landrace	South Asia	H2	96	64	51	70.0234	82	65.0336	58.2	76.8433	73.7739	87.1844	83.0358	T	C
ICC15065	Desi	Landrace	South Asia	H1	95	51	41	34.811	68	47.8745	51.89	65.649	65.808	79.5049	77.93	T	C
ICC1507	Desi	Landrace	South Asia	H1	90	61	53	69.9404	70	60.0387	75.0778	77.9874	69.0781	77.0081	82.187	T	C
ICC15072	Desi	Landrace	South Asia	H2	86	NA	44	35.4673	71	53.9882	53.0123	73.144	61.4519	74.2461	84.1603	T	C
ICC15080	Desi	Landrace	South Asia	H2	98	56	45	53.7037	65	58.9961	57.5574	79.5835	69.0473	90.1253	85.0191	T	C
ICC15081	Desi	Landrace	South Asia	H2	93.9896	61	43	46.5942	63	49.4676	57.8428	74.351	64.3245	NA	96.1554	T	C
ICC15084	Desi	Landrace	South Asia	H2	87	53	46	63.6715	NA	52.2569	43.4924	73.0149	65.9798	NA	NA	N	T
ICC1510	Desi	Landrace	South Asia	H1	85	64	56	71.1301	66	67.9664	70.7472	75.917	70.7963	NA	82.7633	N	C
ICC15101	Desi	Landrace	South Asia	H1	87.0006	54	51	56.3728	65	67.9957	60.9938	75.6344	67.8383	NA	89.4945	T	C
ICC15103	Desi	Landrace	South Asia	H1	80	56	52	54.8481	76	66.9115	62.2266	81.1894	76.9716	94.4655	NA	T	C
ICC15113	Desi	Landrace	South Asia	H1	82.7569	57.5	53	67.812	65	59.085	69.6529	81.7889	63.79	NA	74.8616	T	C
ICC15123	Kabuli	Landrace	South Asia	H1	95	NA	59	65.234	74	58.5892	55.4031	79.1037	66.1465	84.353	57.2102	T	T
ICC15183	Desi	Landrace	South Asia	H2	96.0016	58	44	39.0486	64	54.9959	57.9358	74.507	61.7511	NA	81.7831	T	C
ICC15184	Desi	Landrace	South Asia	H1	84	55	43	55.5128	63	59.2497	62.6192	77.8969	65.6303	NA	87.7965	T	C
ICC15186	Desi	Landrace	South Asia	H2	95	71	65	78.4618	51	66.7231	77.7025	90.1948	79.1345	NA	80.0413	T	C
ICC15197	Desi	Landrace	South Asia	H1	90	55	53	52.7419	NA	69.5046	60.3622	75.7377	69.5818	74.7767	80.0781	T	C
ICC1520	Desi	Landrace	South Asia	H1	74	58	54	64.1647	71	63.8699	60.8128	79.9219	72.0255	NA	83.7242	T	C
ICC15213	Desi	Landrace	South Asia	H2	94.0116	71	66	94.4739	75	70.6133	64.8936	78.7931	73.2081	96.7815	81.0593	T	C
ICC15217	Desi	Landrace	South Asia	H1	86	55	55	56.8236	70	66.9807	78.4664	71.3428	66.6101	NA	89.5107	T	C
ICC15218	Desi	Landrace	South Asia	H1	91	60	53	66.6682	65	72.0738	72.6304	77.0576	67.9205	NA	92.4262	T	C
ICC15221	Desi	Landrace	South Asia	H1	88.0157	66	55	71.5447	72	64.2432	54.9796	84.3545	68.9258	77.8043	89.4437	T	C
ICC15227	Desi	Landrace	South Asia	H2	98.9993	63	67	75.603	76	78.7326	75.4436	80.6693	79.7521	98.4772	82.0173	T	C
ICC15234	Intermediate	Landrace	South Asia	H1	92	73	52	53.7018	74	69.006	67.4762	81.6258	74.1131	NA	83.0332	T	C
ICC15248	Desi	Landrace	Central Asia	H2	96	NA	58	61.4485	65	60.9452	65.5718	79.6126	77.013	NA	84.7619	T	C
ICC15251	Desi	Landrace	Central Asia	H1	NA	75	55	61.2721	77.9915	57.3259	68.2587	81.908	78.9507	NA	85.8174	T	C
ICC15261	Desi	Landrace	Central Asia	H2	92	62	53	66.5031	75	68.3617	69.0361	75.8533	64.2063	87.9296	81.1002	T	C
ICC15264	Kabuli	Landrace	Central Asia	H1	96	53	50	64.1862	63	53.8988	56.0735	81.8891	71.3256	73.437	78.0418	T	C
ICC15270	Desi	Landrace	Central Asia	H2	91	66	52	54.2826	68	61.9122	68.047	80.7404	71.2229	86.2087	91.8764	T	C
ICC15272	Kabuli	Landrace	Central Asia	H1	NA	69	60	84.8562	NA	61.4611	72.7193	82.8221	NA	NA	91.1679	T	C
ICC15294	Desi	Landrace	Central Asia	H2	92	67	57	58.0877	69	70.2636	69.6189	81.3927	72.4724	94.7489	87.5004	T	C
ICC153	Desi	Landrace	South Asia	H2	87	58	49	39.7407	70.8866	55.0401	75.3725	88.4228	72.8348	73.3136	NA	N	C
ICC15306	Intermediate	Landrace	Central Asia	H2	84	61	59	75.0548	74	69.0099	68.1857	83.3052	75.6883	NA	92.9347	T	C
ICC15328	Kabuli	Landrace	Central Asia	H1	NA	64	61	67.8211	76	62.2653	72.6063	78.1053	76.0536	NA	NA	T	C
ICC1533	Desi	Landrace	South Asia	H1	96	80	65	95.7974	72	66.1842	77.9578	NA	75.7459	NA	95.4528	T	C
ICC15331	Kabuli	Landrace	Central Asia	H1	NA	70	64	76.2088	64.3723	70.0706	56.3817	78.3773	79.8683	NA	85.8722	T	C
ICC15333	Kabuli	Landrace	Central Asia	H2	96	69	60	73.4437	70	66.7876	61.5563	87.5075	74.1954	NA	79.1625	T	C
ICC15345	Desi	Landrace	Central Asia	H4	91	69	59	75.8951	NA	60.9359	64.2488	77.8939	67.4634	81.1368	78.0808	T	C
ICC15347	Desi	Landrace	Central Asia	H4	96	56	57	50.7216	NA	72.1071	68.336	80.3428	70.7338	81.4335	77.8046	T	C
ICC15376	Desi	Landrace	Mediterranean	H2	96	72	53	69.4851	74	59.5369	71.6554	78.0796	66.5534	99.353	85.0173	T	C
ICC15401	Kabuli	Landrace	Mediterranean	H2	87	NA	60	80.2838	76	61.2231	73.7676	87.693	NA	97.4218	83.3425	T	C
ICC15406	Kabuli	Landrace	Mediterranean	H1	95	64	53	63.9943	68	68.4332	60.0477	81.2278	72.1143	81.7387	79.9781	T	N
ICC15412	Kabuli	Landrace	Mediterranean	H2	95	69	56	80.3139	NA	59.2979	65.9003	78.0865	72.877	90.6816	80.1148	T	C
ICC15427	Desi	Landrace	Mediterranean	H2	96.9457	75.8	60	66.4173	76	70.4529	63.0379	85.9624	77.6738	NA	80.4802	T	C
ICC15435	Kabuli	Landrace	Mediterranean	H1	95.8957	80.3	53	63.9431	63	68.5515	68.0775	80.091	69.9836	NA	NA	T	C
ICC15445	Desi	Landrace	Mediterranean	H3	93	68	56	69.9586	74	64.4103	75.3732	79.2087	76.5846	NA	82.7439	T	C
ICC15446	Kabuli	Landrace	Mediterranean	H2	86	55	41	63.2539	NA	67.9579	68.3286	79.9449	73.3651	96.8844	70.8715	T	C
ICC15452	Desi	Landrace	Mediterranean	H2	92.8957	65.2	60	68.1491	74	54.9919	51.5448	78.7024	68.8403	62.3197	83.3424	T	C
ICC15454	Kabuli	Landrace	Mediterranean	H4	92.0009	58	52	66.4216	75	69.0364	NA	78.9463	68.0444	NA	NA	A	C
ICC15455	Desi	Landrace	Mediterranean	H2	94	74	50	67.773	78	58.2941	58.5021	78.996	74.647	NA	87.3098	T	C
ICC15466	Desi	Landrace	Mediterranean	H3	84.0002	62	56	77.6983	72	62.8368	75.1294	79.5054	69.266	NA	83.9074	T	C
ICC15489	Kabuli	Landrace	Mediterranean	H2	86	66	53	64.5453	63	70.9164	66.2065	78.136	74.824	98.1606	79.8417	T	C
ICC15500	Kabuli	Landrace	Mediterranean	H1	85	58	59	75.5122	NA	64.4603	65.3742	73.0794	81.2396	96.2404	82.7725	T	C
ICC15504	Desi	Landrace	Mediterranean	H3	91.8857	73	62	75.1581	82	73.1961	63.6588	81.5502	NA	100.388	82.6681	T	C
ICC15510	Desi	Landrace	Mediterranean	H1	97	81	57	74.6129	84	60.8787	75.054	82.2232	73.0714	82.6777	61.9675	T	N
ICC15512	Kabuli	Landrace	Mediterranean	H2	91	63	51	60.2184	74	65.2949	65.9587	76.8357	66.6083	89.8834	78.2724	T	C
ICC15518	Kabuli	Landrace	Mediterranean	H1	89	54	45	55.5995	73	50.9188	61.4582	75.7419	66.1934	74.7622	80.895	N	C
ICC15522	Intermediate	Landrace	Mediterranean	H1	96	52	41	38.1466	60	49.3165	54.7926	75.3199	61.8093	NA	80.933	T	C
ICC15540	Desi	Landrace	Mediterranean	H3	95.9999	83	59	87.9683	62	62.9947	74.4448	81.616	73.6387	80.3843	86.4067	T	C
ICC15545	Kabuli	Landrace	Mediterranean	H2	92.9999	78	61	79.9505	63	60.6307	68.2352	85.391	75.2964	NA	79.18	T	N
ICC15547	Kabuli	Landrace	Mediterranean	H1	NA	NA	61	61.4396	NA	69.1214	56.365	86.4911	72.1783	NA	76.9634	A	N
ICC15551	Kabuli	Landrace	Others	H2	NA	68	50	73.3391	69	54.8623	59.5446	74.8759	69.9087	97.984	81.0027	A	N
ICC15553	Desi	Cultivar	Others	H1	91	58	53	53.2319	69	59.5113	69.0045	76.7558	71.7681	NA	86.0594	T	C
ICC15554	Desi	Landrace	Mediterranean	H1	95.0957	63.3	60	90.0057	72	54.9946	72.4163	82.1089	75.3983	NA	79.8544	A	C
ICC15555	Kabuli	Landrace	Central Asia	H2	87	NA	64	82.8218	84	67.1941	77.1203	80.2527	NA	79.3115	84.0241	T	C
ICC15559	Desi	Landrace	South Asia	H1	94.0006	55	43	54.713	71	50.4092	59.7825	NA	68.6884	NA	82.4633	T	T
ICC15562	Desi	Landrace	South Asia	H2	94	50	41	39.7939	63	50.6663	57.4628	67.7373	60.3233	NA	78.8136	T	C
ICC15567	Desi	Breeding line	South Asia	H1	NA	78	47	36.2999	76	60.5483	63.7138	76.2326	68.3798	NA	80.6847	T	C
ICC15574	Desi	Breeding line	South Asia	H2	92	60	48	55.28	69	66.0048	59.0387	76.893	69.3296	NA	79.3791	T	C
ICC15577	Desi	Breeding line	South Asia	H1	87	55	49	74.6962	68	46.8692	55.0247	76.2356	72.9339	NA	89.5251	T	N
ICC15583	Kabuli	Landrace	Central Asia	H1	91	57	50	68.8787	76	55.5761	62.397	77.6156	65.4433	NA	87.1679	T	T
ICC15585	Desi	Landrace	East Africa	H1	86.0024	62	46	40.0101	78	49.9748	60.197	78.5931	65.5707	78.5165	89.3659	T	C
ICC15591	Desi	Landrace	East Africa	H1	86	55	45	46.9155	65	49.1708	60.1597	68.3427	79.5648	NA	78.0106	T	C
ICC15595	Desi	Landrace	South Asia	H2	85	57	43	58.9349	68	54.0724	57.6329	65.7197	62.8519	NA	78.7697	T	C
ICC1560	Desi	Landrace	South Asia	H2	84	63	48	56.1883	65	57.0725	49.2899	76.7375	73.0275	NA	77.8367	T	C
ICC15606	Desi	Landrace	South Asia	H1	92	79	60	60.9954	75	55.9428	78.9496	74.3194	65.9237	77.1547	89.2279	T	C
ICC15610	Desi	Landrace	South Asia	H2	97	71	62	101.943	76	58.2941	78.0715	84.817	68.1232	88.1352	84.2522	T	C
ICC15612	Desi	Landrace	East Africa	H1	85.9999	66	47	60.0246	76	61.0459	57.3078	76.5575	70.9376	NA	85.7372	T	T
ICC15614	Desi	Landrace	East Africa	H2	92	51	49	37.9575	63	55.9164	63.2192	71.0957	59.8203	76.2401	87.964	T	C
ICC15618	Desi	Landrace	South Asia	H1	98.0569	60.5	45	45.0794	72	49.7231	64.178	74.1563	64.8621	NA	86.2485	T	C
ICC15635	Desi	Landrace	South Asia	H2	74	64	45	47.1904	NA	54.7631	78.8858	80.5732	67.7879	75.0573	77.3369	T	C
ICC1565	Intermediate	Landrace	South Asia	H2	99.0257	63.9	49	59.4319	62.9998	66.0053	58.0132	78.9288	70.3414	NA	83.9924	T	C
ICC15657	Desi	Landrace	South Asia	H2	80.0001	58	44	46.5936	60	50.9882	63.5141	76.1017	70.2244	NA	85.217	T	C
ICC15664	Desi	Landrace	South Asia	H2	82	55	45	40.1145	72	40.839	NA	68.0247	60.3114	NA	78.798	T	C
ICC15670	Desi	Landrace	South Asia	H2	85	53	45	30.0504	NA	49.5876	48.3258	75.758	65.21	NA	87.8674	T	T
ICC15685	Desi	Landrace	Middle East	H2	84	55	53	70.1774	69	55.006	71.2557	78.097	72.3753	NA	79.4308	T	C
ICC15688	Kabuli	Landrace	Middle East	H1	95.9876	58	60	67.8725	NA	61.756	69.8238	87.5161	77.5068	89.3875	85.3828	T	C
ICC15689	Kabuli	Landrace	Middle East	H3	96.9946	60	54	69.0014	63	58.048	60.03	78.0022	69.4878	NA	80.5934	T	C
ICC1569	Desi	Landrace	South Asia	H1	93	65	54	66.7471	78	65.0104	70.7746	80.4554	66.7995	NA	88.982	T	C
ICC15697	Kabuli	Landrace	Middle East	H1	NA	73.7	61	68.1845	74	69.7702	75.5157	77.9294	68.0867	NA	88.8787	T	C
ICC15714	Kabuli	Landrace	Middle East	H3	87	63	61	83.773	71	70.008	67.8416	76.373	78.4891	NA	76.6481	T	C
ICC15717	Kabuli	Landrace	Middle East	H1	99	70	57	35.7256	68	59.9795	80.2517	78.9926	86.6174	NA	75.7172	T	C
ICC15725	Kabuli	Landrace	Middle East	H1	95	57	60	72.1674	NA	55.0935	66.7962	NA	NA	NA	87.2459	T	C
ICC15757	Kabuli	Landrace	Middle East	H3	91	58	60	62.4373	81	68.7012	63.9379	83.0611	76.279	NA	84.577	T	C
ICC15762	Desi	Landrace	Middle East	H2	80	59	61	51.3213	76	65.2962	70.4002	81.9536	70.4634	NA	79.4631	N	N
ICC15763	Kabuli	Landrace	Middle East	H3	95	51	59	58.0259	64	68.8321	70.3559	79.1303	69.0201	NA	87.9726	T	C
ICC15765	Kabuli	Landrace	Middle East	H3	94	78	59	51.425	68	64.7231	68.0387	78.0934	67.2999	84.6069	NA	T	C
ICC15785	Desi	Landrace	Middle East	H3	94	74	62	78.1239	71	68.3851	68.5286	82.4846	76.6713	98.9956	79.1998	T	C
ICC1579	Desi	Landrace	South Asia	H1	83.0001	62	51	56.2215	72	50.968	58.8655	78.3783	69.4685	NA	88.7895	T	C
ICC15802	Kabuli	Landrace	Middle East	H3	84	65	60	69.9871	65	67.1477	67.581	76.7776	64.2609	NA	81.5828	N	N
ICC15812	Kabuli	Landrace	Middle East	H2	97	60	59	58.9758	68	69.2524	66.8654	75.656	65.8472	106.464	82.1951	T	C
ICC15823	Kabuli	Landrace	Middle East	H1	98	68	62	72.5289	77	71.2663	62.7525	83.3931	67.608	86.8132	55.706	T	C
ICC15825	Kabuli	Landrace	Middle East	H2	95	84	61	73.1508	NA	70.2141	74.2049	77.9624	71.567	101.313	85.1506	T	C
ICC15834	Kabuli	Landrace	Middle East	H3	85.8957	69.9	54	56.4816	84	68.5515	83.4773	79.2098	72.2675	NA	67.7582	T	C
ICC15836	Desi	Landrace	Middle East	H2	86	58	43	53.3952	65	60.7359	58.6835	77.6635	65.6002	NA	83.0568	T	C
ICC15844	Kabuli	Landrace	Middle East	H1	NA	76	62	54.2975	NA	62.395	69.1139	83.0204	75.34	NA	78.7713	T	C
ICC15851	Desi	Landrace	South Asia	H2	82	58	46	56.0738	63	58.9946	62.0032	72.0804	75.8592	78.4928	68.4766	T	C
ICC15858	Desi	Landrace	South Asia	H1	93	75	54	56.8522	72	68.0072	70.3613	NA	72.4566	NA	NA	N	C
ICC15865	Desi	Landrace	South Asia	H1	86	62	59	85.2715	76	67.5864	76.6271	78.782	64.0148	88.4439	81.2318	T	N
ICC15868	Desi	Landrace	South Asia	H1	92	75	49	60.645	60	61.3501	48.0409	74.1614	61.137	NA	89.9459	T	C
ICC15871	Desi	Landrace	South Asia	H1	90.9999	66	49	51.8666	70	68.8802	42.88	76.3922	70.237	80.2724	89.0526	T	C
ICC15888	Intermediate	Landrace	South Asia	H1	88	61	50	58.8559	76	56.129	65.3721	77.4921	65.1865	NA	75.315	N	C
ICC15890	Desi	Landrace	South Asia	H2	86	57	46	37.7709	68	48.5842	50.4476	73.0341	67.1605	75.5712	81.0181	T	C
ICC15905	Desi	Landrace	South Asia	H1	88	57	51	51.6411	NA	53.1674	67.7473	69.7505	63.6231	NA	87.9468	T	C
ICC15909	Desi	Landrace	South Asia	H1	79	59	47	34.8474	60	55.6509	58.2933	65.869	62.8529	NA	78.931	T	C
ICC15911	Desi	Landrace	South Asia	H1	84.0006	58	49	71.1175	67	49.4313	55.0181	81.1607	72.1227	77.107	81.5847	T	C
ICC15924	Desi	Landrace	South Asia	H1	91	63	51	57.672	65	51.2911	68.6563	79.8857	68.0065	NA	83.5945	T	C
ICC15939	Desi	Cultivar	South Asia	H2	NA	NA	NA	NA	NA	NA	NA	NA	NA	NA	NA	T	T
ICC1594	Desi	Landrace	South Asia	H1	86	50	53	57.6588	74	64.064	68.9492	75.8778	72.5114	NA	81.3159	T	C
ICC15944	Kabuli	Cultivar	Americas	H1	90	NA	53	51.2887	68	57.7219	71.4658	80.1738	64.5819	NA	89.2431	T	C
ICC15954	Desi	Landrace	South Asia	H2	86	58	46	31.5369	71	62.9899	47.1078	77.4956	66.8273	NA	87.3448	T	N
ICC15959	Desi	Landrace	South Asia	H1	97	67	53	54.7503	72	69.1073	64.5367	76.321	66.1866	81.6151	81.0258	T	C
ICC15966	Desi	Breeding line	South Asia	H1	96.9999	70	47	48.7948	63	51.5088	65.0437	76.9086	66.4851	NA	NA	T	T
ICC15973	Kabuli	Landrace	Black Sea	H1	90.0136	70	61	71.147	77.9992	66.1918	67.7451	72.6169	70.9373	NA	82.1072	T	C
ICC15975	Kabuli	Landrace	Black Sea	H1	NA	80	76	79.7266	NA	63.2524	61.6589	91.395	79.206	96.0347	89.8947	T	C
ICC15976	Kabuli	Landrace	Black Sea	H1	97	NA	70	105.349	84	81.9173	82.3475	78.6268	76.1498	79.2842	81.0884	T	C
ICC15978	Kabuli	Landrace	Black Sea	H1	NA	NA	78	96.872	NA	71.6604	79.4027	77.5953	78.4145	NA	80.5623	T	C
ICC15989	Kabuli	Breeding line	Middle East	H1	92	NA	62	94.6048	68	67.006	57.6372	NA	NA	NA	NA	T	C
ICC15994	Kabuli	Landrace	Mediterranean	H1	NA	NA	58	67.5356	64	69.0598	69.0142	NA	NA	NA	79.4074	T	C
ICC1600	Desi	Landrace	South Asia	H1	81	58	53	65.4848	76	54.083	67.2647	77.2063	71.2559	NA	80.1497	T	C
ICC16012	Desi	Landrace	South Asia	H1	92	60	45	53.6847	63	53.2553	61.9838	73.6708	64.2435	NA	86.5985	N	C
ICC16016	Desi	Landrace	South Asia	H2	85.9993	52	46	32.5052	65	68.3073	48.6996	65.0511	54.9114	102.034	NA	T	N
ICC16018	Desi	Landrace	South Asia	H1	96	56	44	52.0973	NA	68.006	54.7363	77.7002	61.6869	NA	96.97	N	C
ICC16021	Desi	Landrace	South Asia	H1	87	56	44	52.94	64	56.4445	69.0531	79.6889	68.3159	NA	88.4738	T	C
ICC16032	Desi	Landrace	South Asia	H1	79	58	49	54.4675	68	51.8197	56.0473	75.9624	72.0979	NA	80.8424	T	C
ICC16039	Desi	Landrace	South Asia	H1	90	57	46	44.823	63	63.8431	57.2205	76.6027	65.9763	NA	84.7564	T	C
ICC16069	Desi	Landrace	South Asia	H2	95.9999	NA	41	48.0068	64	53.3032	54.5901	76.574	67.2146	NA	79.9969	T	C
ICC16071	Desi	Landrace	South Asia	H2	85	61	43	43.0902	72	59.1802	46.0213	78.42	61.5859	NA	84.8637	T	C
ICC16076	Desi	Landrace	South Asia	H1	91	51	46	49.6971	62.9996	50.8475	49.971	77.2741	66.2829	69.7789	80.0453	T	C
ICC16079	Desi	Landrace	South Asia	H2	84	61	43	40.1999	NA	50.9975	51.1145	70.3398	67.9761	65.4042	86.8281	T	N
ICC1609	Desi	Landrace	South Asia	H1	98.0008	60	59	85.5687	79	70.1495	68.9751	86.9688	NA	NA	84.9517	T	C
ICC161	Desi	Landrace	South Asia	H1	97	65	53	74.1393	NA	63.7341	65.7507	75.8034	68.5035	NA	83.0193	T	C
ICC16101	Desi	Landrace	South Asia	H2	86	63	45	40.0274	65	46.7877	47.1898	76.8496	69.7721	NA	83.5394	T	C
ICC1611	Desi	Landrace	South Asia	H1	85.9995	69	49	67.7715	75	55.2573	63.0901	78.3036	67.4018	NA	81.7624	T	C
ICC16130	Desi	Landrace	South Asia	H1	83	55	49	61.8792	63	45.7883	59.2293	82.9481	70.5943	NA	88.369	T	C
ICC16145	Desi	Landrace	South Asia	H1	95	54	50	40.0819	70	46.3108	54.8371	78.1292	74.1344	74.0396	79.1844	T	C
ICC16147	Desi	Landrace	South Asia	H1	80.0007	60	47	46.3978	60	50.4248	63.9879	77.7553	64.2138	NA	NA	T	C
ICC1616	Desi	Landrace	South Asia	H1	89	NA	51	56.5645	70	59.2968	68.2263	73.7044	70.5363	NA	78.0711	T	C
ICC16166	Desi	Landrace	South Asia	H1	80	66	53	59.2912	65	54.9027	61.8263	77.4435	63.6065	NA	82.9433	T	C
ICC16171	Desi	Landrace	South Asia	H1	96	74	60	72.2207	68	59.8368	50.6023	81.0892	75.6836	79.91	80.7534	T	C
ICC16175	Desi	Landrace	South Asia	H1	85	65	47	54.3968	65	46.0879	47.3173	73.2527	72.9412	78.7191	80.7441	T	C
ICC16178	Desi	Landrace	South Asia	NA	97	63	49	53.2565	NA	50.6133	51.0664	91.0474	67.6813	86.5535	78.4607	T	C
ICC16186	Desi	Landrace	South Asia	H1	90	58	60	52.6515	60	61.4576	61.0777	80.7371	64.1858	84.6069	88.1388	T	T
ICC16187	Kabuli	Landrace	South Asia	H1	93	77	50	63.1945	72	62.2524	61.1302	77.877	63.3088	87.0355	82.1339	T	C
ICC16194	Desi	Landrace	South Asia	H2	98	57	43	43.9226	71	52.0811	41.3995	76.8544	65.9157	NA	84.9948	T	N
ICC16201	Desi	Landrace	South Asia	H2	94	57	45	47.1465	71	54.1495	52.3958	77.505	66.3323	78.0375	73.0144	N	C
ICC16206	Kabuli	Landrace	South Asia	H2	85.9757	59.9	53	73.1386	72	67.6391	59.6212	82.5675	69.8995	NA	81.9029	A	C
ICC16207	Desi	Landrace	South Asia	H1	92	72	62	88.8351	82	70.1659	66.4838	80.3006	75.744	NA	75.0565	T	C
ICC16215	Desi	Landrace	South Asia	H1	88	58	58	53.2602	70	53.0104	61.914	68.7499	64.0806	NA	73.5889	T	C
ICC16220	Kabuli	Landrace	South Asia	H1	95	NA	53	52.2526	72	59.9558	75.6029	76.3523	68.8785	79.2677	72.0921	T	C
ICC16230	Desi	Landrace	South Asia	H1	90	58	46	39.4425	64.7504	54.6946	56.1981	73.8679	72.5222	NA	84.7148	T	T
ICC16233	Desi	Landrace	South Asia	H1	83	64	43	44.1849	68	66.219	50.5125	70.6981	76.5132	NA	92.3105	T	C
ICC16234	Desi	Landrace	South Asia	H1	93	74	49	52.8239	63	48.4103	58.0209	73.0975	64.8401	86.798	89.1975	T	C
ICC16241	Desi	Landrace	East Africa	H1	95.9057	66	49	49.6766	63	57.4019	61.4042	86.8308	72.3267	NA	74.6453	T	C
ICC16244	Desi	Landrace	East Africa	H1	94	52	49	61.8202	65	59.4918	58.0222	84.5323	69.5159	NA	87.5165	T	T
ICC16245	Desi	Landrace	East Africa	H1	92.0024	63	53	57.2363	76	60.923	64.049	79.3145	66.7681	79.131	82.4011	T	C
ICC16261	Desi	Landrace	East Africa	H2	86.9906	67	60	64.55	86	71.3407	75.106	83.915	71.2733	80.1089	84.7677	A	C
ICC16269	Desi	Landrace	East Africa	H1	83	74	54	57.1825	69	67.6604	68.2193	73.3167	67.1298	NA	84.0478	T	T
ICC16275	Desi	Landrace	East Africa	H1	94	72	60	72.0825	66	59.48	78.1985	77.0679	69.1401	NA	89.5384	T	C
ICC16277	Desi	Landrace	East Africa	H2	85	59	53	47.661	73	58.9865	69.7156	86.8391	64.2759	87.2404	88.8442	T	C
ICC16279	Desi	Landrace	East Africa	H1	97	79	57	83.4209	60	61.031	63.5592	72.8811	62.1814	72.1838	93.5137	T	C
ICC1629	Desi	Landrace	South Asia	H1	83	65	50	53.715	68	64.3515	66.1676	76.1146	73.0885	NA	79.3704	T	N
ICC16291	Desi	Landrace	East Africa	H2	97	67	59	77.5109	68	65.5626	68.3364	75.9219	73.0041	81.3658	82.1146	N	C
ICC16295	Desi	Landrace	East Africa	H1	91	64	56	68.1682	63	68.1117	62.4942	80.4043	66.9761	NA	77.0613	T	C
ICC16297	Desi	Landrace	East Africa	H1	82.9906	74.1	60	84.3209	74	65.8213	69.5115	79.4575	75.0122	87.9194	89.9787	A	C
ICC16299	Desi	Landrace	East Africa	H1	81	60	53	59.9479	71	67.9122	70.7698	81.3227	71.3751	81.1232	83.8084	T	C
ICC16300	Desi	Landrace	East Africa	H2	90	62	53	55.7366	75.985	51.228	78.0549	80.2376	66.838	NA	90.852	A	C
ICC16301	Desi	Landrace	East Africa	H1	NA	62	54	67.2807	71	63.9451	68.9636	79.4951	65.3396	NA	85.1299	T	C
ICC16315	Desi	Landrace	South Asia	H1	92	73	63	74.281	72	71.2577	79.3313	79.54	76.7388	84.855	79.0607	N	T
ICC16320	Desi	Landrace	South Asia	H1	90	65	65	77.5523	79	71.2911	76.5748	82.7837	90.1264	92.5454	86.7577	T	C
ICC16321	Desi	Landrace	South Asia	H1	96.9999	75	76	102.455	68	NA	83.2402	72.5479	71.2398	NA	71.3393	N	C
ICC16325	Desi	Landrace	South Asia	H1	95.9995	74	63	83.2256	79	69.017	76.0928	81.7818	76.079	NA	80.1575	T	T
ICC16328	Desi	Landrace	South Asia	H1	92.9057	58.1	59	79.7442	69	60.9885	81.6542	80.5202	70.0371	NA	74.3295	T	T
ICC1634	Desi	Landrace	South Asia	H1	90	64	54	71.4164	69	62.277	70.9952	78.4385	69.2935	NA	82.4557	T	C
ICC16341	Desi	Breeding line	South Asia	H1	92	55	42	NA	55	57.017	49.2917	60.5712	50.8991	NA	93.8923	T	C
ICC16345	Intermediate	Breeding line	South Asia	H1	NA	NA	62	77.2618	NA	NA	NA	NA	NA	NA	NA	A	C
ICC16359	Desi	Breeding line	South Asia	H1	84	78	65	90.1253	74	81.9782	78.3115	86.4434	NA	94.7809	76.0853	T	C
ICC16363	Desi	Breeding line	South Asia	H1	86	60	47	44.0315	NA	54.9742	49.2573	75.3454	63.6349	86.492	84.9253	T	C
ICC16369	Desi	Breeding line	East Africa	NA	94	66	58	83.051	NA	62.1615	67.8352	80.8564	73.8113	NA	85.2851	T	C
ICC16374	Desi	Breeding line	East Africa	H1	91.5569	59.9	37	27.4741	65	67.2962	52.4907	76.9624	64.2963	NA	80.7453	T	C
ICC16399	Desi	Landrace	South Asia	H2	94.0015	78	63	96.8605	78	72.0228	80.5339	85.5329	77.3085	NA	81.6632	T	N
ICC16400	Desi	Landrace	South Asia	H1	85	78	62	77.5751	74	80.2467	55.2303	79.0453	70.1213	94.4287	85.6699	N	T
ICC16405	Desi	Landrace	South Asia	H1	93	82	66	84.3837	88	51.9208	80.2015	75.6712	66.2797	77.0038	81.1891	T	T
ICC16409	Kabuli	Landrace	South Asia	H2	NA	83	56	67.2072	79	61.9795	69.4654	75.2964	63.2852	NA	79.1801	T	C
ICC16416	Kabuli	Landrace	South Asia	H1	84	73	62	70.123	76	66.7918	78.6516	79.613	76.9529	NA	77.8759	N	N
ICC16418	Kabuli	Landrace	South Asia	H2	75	NA	63	71.5022	72	67.7955	74.33	83.3048	NA	80.2481	78.1693	N	N
ICC16436	Desi	Landrace	South Asia	H1	90.7569	66.7	56	77.8685	84	62.0037	80.5367	80.4404	65.7932	NA	62.404	T	N
ICC16440	Desi	Landrace	South Asia	H1	95	62	59	69.5466	71	75.7956	NA	70.056	62.0057	NA	87.2497	T	T
ICC16453	Kabuli	Landrace	South Asia	H2	81	60	56	78.5729	63	63.0228	61.9638	78.6259	64.1592	80.7156	57.1152	W	C
ICC16454	Desi	Landrace	South Asia	H4	85	NA	61	70.3599	NA	72.9807	81.2197	82.4499	84.4331	NA	84.7409	T	C
ICC16485	Desi	Landrace	South Asia	H1	93	69	55	59.7305	NA	64.9188	68.9005	NA	68.6226	NA	88.052	T	C
ICC16487	Desi	Landrace	South Asia	H1	92.0635	57	64	96.1631	84	72.9188	85.0285	80.6773	72.8945	NA	55.0054	T	N
ICC16505	Kabuli	Landrace	South Asia	H2	99	65	56	84.9813	72	70.505	82.3355	84.2318	75.4945	NA	73.2827	T	T
ICC16524	Desi	Landrace	South Asia	H1	97.9876	64.1	50	64.6902	65	59.9452	64.5587	79.9541	66.1971	NA	79.8002	T	C
ICC1653	Desi	Landrace	South Asia	H1	82	58	53	60.9199	65	57.2123	67.8744	85.0233	73.3373	94.0933	81.5947	T	T
ICC16544	Kabuli	Landrace	South Asia	H1	98.0002	NA	68	93.1089	79	67.224	83.7476	78.0091	75.3109	90.983	84.6359	T	C
ICC16550	Desi	Landrace	South Asia	H1	NA	74	64	91.7871	76	77.5407	78.3007	85.9701	77.986	NA	88.9167	T	C
ICC16569	Desi	Landrace	South Asia	H1	90	74	55	64.9132	71	64.6611	65.6922	76.2109	86.1982	NA	80.348	T	C
ICC16572	Desi	Landrace	South Asia	H1	99.0006	73	67	92.7227	73	84.2386	79.3394	84.3492	73.3816	NA	75.2883	T	C
ICC16578	Desi	Landrace	South Asia	H1	93.9886	62	56	67.5827	71	69.3776	73.0615	79.1725	70.7039	94.5992	85.6884	T	C
ICC16579	Kabuli	Landrace	South Asia	H2	93.0001	NA	58	58.2547	72	63.8481	69.7451	82.1217	66.9194	NA	87.4661	T	C
ICC166	Desi	Landrace	South Asia	H1	90.0001	58	53	67.8968	71	71.0545	76.7385	78.1553	69.1167	NA	NA	T	C
ICC16602	Desi	Landrace	South Asia	H1	79	NA	56	77.2915	69	59.4103	69.3381	80.3944	67.2894	79.6325	92.5753	T	C
ICC16607	Desi	Landrace	South Asia	H2	75	63	55	68.2832	NA	66.0131	66.2431	80.0241	68.8389	69.0661	77.6898	T	N
ICC16618	Kabuli	Landrace	South Asia	H1	NA	NA	59	72.9236	NA	63.1324	63.964	77.0602	70.592	NA	73.8028	T	C
ICC16621	Desi	Landrace	South Asia	H1	98.9936	71	68	89.7977	69	79.0199	57.6682	86.8358	84.0246	NA	94.8871	T	C
ICC16624	Kabuli	Landrace	South Asia	H3	NA	64	63	95.2806	74	69.8787	65.0616	76.6759	68.2079	97.4951	NA	T	C
ICC16629	Kabuli	Landrace	South Asia	H1	NA	NA	64	81.1171	68	83.7595	80.2245	80.3978	74.3733	NA	90.0738	T	C
ICC16633	Kabuli	Landrace	South Asia	H1	90	59	63	91.8277	79	78.4385	73.2584	85.5412	75.3758	NA	78.6526	T	N
ICC16635	Desi	Landrace	South Asia	H1	97	70	58	71.2933	76	70.9438	49.2795	86.4751	70.6656	NA	73.207	T	C
ICC16637	Kabuli	Landrace	South Asia	H1	96	59	59	54.0498	76	59.362	60.3021	78.1113	76.6202	NA	86.1235	T	C
ICC16641	Kabuli	Landrace	South Asia	H2	72	NA	NA	29.4395	NA	71.5369	49.8833	80.9677	66.8052	NA	88.2125	A	C
ICC16644	Kabuli	Landrace	South Asia	H2	72	55	NA	23.321	57	50.0285	61.0655	60.1248	53.3242	74.7391	80.1659	A	C
ICC16647	Kabuli	Landrace	Others	H3	NA	71	68	79.6365	84	73.0849	71.4794	84.0223	75.1232	NA	84.9733	T	C
ICC16648	Kabuli	Landrace	Others	H1	85	58	68	95.651	83	76.5379	76.962	83.0848	70.4889	NA	82.8772	T	C
ICC1665	Desi	Landrace	South Asia	H2	91.8757	63.5	58	72.4965	71	74.3817	42.3684	81.6404	72.0609	85.8844	83.9982	T	C
ICC16653	Kabuli	Landrace	Others	H1	87	73	66	78.5708	82	78.0065	75.1338	82.6599	67.4423	90.1271	NA	T	C
ICC16654	Kabuli	Landrace	Others	H1	97	55	55	69.9273	62	53.9826	66.3746	78.4267	74.0181	NA	86.6435	T	C
ICC16659	Kabuli	Landrace	Others	H1	83	78	60	65.1287	80.9955	70.646	62.2439	80.1569	69.8058	89.6635	79.5062	T	C
ICC16663	Kabuli	Landrace	Others	H1	97	79	66	85.6293	71	67.9438	74.0581	73.3046	91.0803	NA	NA	T	C
ICC16665	Kabuli	Landrace	Others	H1	NA	67	69	90.4533	78	74.4202	73.0616	NA	NA	96.6277	NA	T	N
ICC16670	Kabuli	Landrace	Americas	H2	97	53	45	NA	66	57.0588	49.0028	NA	68.9273	75.1529	86.0253	T	T
ICC16674	Kabuli	Breeding line	Americas	H2	99	57	49	NA	70	58.9027	50.303	78.5533	73.8811	73.9745	85.844	T	C
ICC16682	Desi	Breeding line	South Asia	H1	86	64	47	55.2014	74	54.8218	53.6638	78.2671	65.06	79.1686	85.9334	T	C
ICC16692	Desi	Landrace	South Asia	H2	86	62	47	61.5195	71	48.0999	59.0297	78.0044	73.1165	NA	96.8919	T	C
ICC16706	Desi	Landrace	South Asia	H1	85	58	44	45.547	63	65.8816	75.1017	76.5924	67.191	NA	87.9945	T	C
ICC16733	Desi	Landrace	South Asia	H1	91	65	57	40.1489	63	56.1545	68.8216	94.6513	80.4912	NA	77.8195	T	C
ICC16734	Desi	Landrace	South Asia	H1	85	58	46	43.4003	63	52.9795	59.767	77.5479	69.8662	87.4293	79.4969	T	C
ICC16744	Kabuli	Landrace	Mediterranean	H1	NA	62	60	74.6512	NA	68.0371	72.6946	85.9796	81.06	NA	88.1543	T	C
ICC16746	Kabuli	Landrace	Mediterranean	H1	94.9996	NA	75	100.723	NA	72.9579	71.1282	83.0808	76.5657	NA	NA	A	C
ICC16756	Kabuli	Landrace	Mediterranean	H1	NA	52	61	96.6223	78	74.2386	58.1255	NA	NA	98.7047	87.3437	A	C
ICC1678	Desi	Landrace	South Asia	H1	91.9961	63.9	51	63.9035	74	50.8399	68.8402	78.8315	67.1337	NA	79.7354	T	C
ICC16785	Kabuli	Landrace	Mediterranean	H2	83.1257	50.2	59	84.8758	74	70.9173	67.5659	76.4858	64.7053	100.77	82.212	A	N
ICC16796	Kabuli	Landrace	Mediterranean	H2	NA	75	60	62.0667	NA	71.4611	77.4983	81.6307	77.8763	NA	81.5811	A	C
ICC168	Desi	Landrace	South Asia	H2	96	63	60	63.2989	71	66.0005	70.1055	80.1144	68.3446	NA	84.4425	T	N
ICC16808	Kabuli	Landrace	Mediterranean	H1	NA	NA	67	80.9184	78	77.1425	80.4598	83.128	NA	NA	76.1517	T	C
ICC16811	Kabuli	Landrace	Mediterranean	H1	93.0569	NA	53	98.8409	79	72.0048	81.9432	83.7686	69.4335	NA	90.2441	T	C
ICC16814	Kabuli	Landrace	Mediterranean	H1	NA	59.1	60	69.2384	67	45.7883	70.8572	76.8671	72.5131	96.7367	88.3079	T	C
ICC16815	Kabuli	Landrace	Mediterranean	H2	75	69	63	67.5873	74	78.9947	70.7565	80.7248	70.9212	NA	84.6191	A	C
ICC16822	Kabuli	Landrace	Mediterranean	H1	95	60	62	90.2674	72	70.967	69.8449	82.5135	NA	93.9698	86.6966	T	C
ICC16825	Desi	Landrace	Black Sea	H1	90	82	68	87.8453	78	70.9807	61.3605	76.7264	71.2839	NA	93.0111	T	C
ICC16833	Desi	Landrace	East Africa	H2	93	69	49	58.884	67	54.0314	58.709	80.4771	66.6034	NA	NA	T	N
ICC16835	Desi	Landrace	Mediterranean	H2	98	58	49	54.6392	69	66.8988	58.856	77.7289	72.2082	NA	75.9107	T	N
ICC16841	Desi	Landrace	South Asia	H1	95	55	46	48.1442	74	67.6945	49.1919	77.1907	65.8435	NA	82.7216	T	N
ICC16850	Desi	Landrace	South Asia	H2	99	64	47	56.9754	43	62.7231	60.0448	78.0026	67.7104	86.969	69.8436	T	C
ICC16853	Desi	Landrace	South Asia	H1	98.0005	57	38	37.7239	65	62.9846	48.8124	NA	65.8	NA	79.5341	T	C
ICC16857	Desi	Landrace	South Asia	H1	93	65	49	42.8504	72	56.7441	55.4601	77.5328	67.323	74.5096	79.9203	T	C
ICC16862	Desi	Landrace	South Asia	H1	85.9999	53	41	48.4899	65	55.2962	59.1389	NA	69.2084	NA	79.4325	T	C
ICC16881	Desi	Landrace	South Asia	H1	86	62	47	48.6963	62.4581	49.0302	48.17	84.2593	65.6884	75.7672	88.6653	T	C
ICC16887	Desi	Landrace	South Asia	H2	80	57	42	36.7347	64	57.6391	54.778	74.2537	63.3656	76.8643	88.3419	N	C
ICC169	Desi	Landrace	South Asia	H1	86	58	57	66.8075	75	51.8805	69.3105	74.632	69.4117	NA	79.0753	N	N
ICC16903	Desi	Landrace	South Asia	H2	95	55	45	46.4338	62	52.8774	60.3502	72.9807	74.4663	NA	82.8746	T	C
ICC1691	Desi	Landrace	South Asia	H1	97	57	64	85.9489	72	58.113	81.9877	80.0545	83.6361	NA	82.3124	T	C
ICC16912	Desi	Landrace	South Asia	H2	83	60	49	75.6634	65	54.0285	54.5363	77.0042	68.0019	NA	87.8493	T	N
ICC16915	Desi	Landrace	South Asia	H2	86	58	47	62.5046	65	54.7967	58.7881	79.5135	66.9865	88.3402	85.3013	N	C
ICC1692	Desi	Landrace	South Asia	H1	88	53	49	58.2931	65	63.7205	69.0729	75.9024	66.8751	83.1883	78.1885	N	C
ICC16921	Desi	Landrace	South Asia	H1	96.9994	57	NA	34.347	76	37.0809	46.8307	59.7686	53.5378	NA	NA	T	T
ICC16934	Desi	Landrace	South Asia	H1	90	58	42	34.4413	55	54.4053	46.4947	73.8185	68.8703	NA	NA	T	C
ICC16947	Desi	Breeding line	South Asia	H1	97	NA	45	39.6948	66	47.5483	43.7105	75.7504	66.5	78.0689	NA	T	C
ICC16949	Kabuli	Breeding line	South Asia	H1	94	59	46	43.9077	NA	61.3468	58.772	68.4693	67.2619	78.9532	93.2442	T	T
ICC1696	Desi	Landrace	South Asia	H1	87	67	62	74.8786	76	71.7341	62.4824	79.5921	77.9448	79.2034	83.477	T	C
ICC1699	Desi	Landrace	South Asia	H2	84.9999	66	52	49.4871	72	69.2817	66.8346	83.2198	77.0634	81.5634	71.1136	T	C
ICC17000	Kabuli	Breeding line	South Asia	H1	NA	NA	NA	NA	NA	NA	NA	NA	NA	NA	NA	T	C
ICC1710	Desi	Landrace	South Asia	H1	NA	64	59	67.8731	75	65.5626	67.9757	79.2499	74.0454	NA	79.6896	T	C
ICC17109	Kabuli	Breeding line	Americas	H1	81.2569	50.1	37	31.4958	60	52.2288	58.5352	72.2674	NA	99.1931	81.0535	T	C
ICC1715	Desi	Landrace	South Asia	H1	87	64	55	70.7274	68	66.5184	72.9918	84.0965	73.8878	NA	84.654	T	T
ICC176	Desi	Landrace	South Asia	H1	85	64	50	71.0873	71	60.9749	56.9238	71.4683	74.307	75.1264	62.2921	T	C
ICC1770	Desi	Landrace	South Asia	H1	96.0057	69.1	54	73.3729	76	64.7918	66.9306	76.828	74.1373	82.3163	85.6379	T	C
ICC1790	Desi	Landrace	South Asia	H2	NA	66	59	88.126	76	64.4977	74.171	83.468	75.4658	NA	81.2455	T	C
ICC1793	Desi	Landrace	South Asia	H1	97	69	55	78.5655	78	60.988	69.8511	83.1255	74.0801	92.1209	85.9185	T	N
ICC1812	Desi	Landrace	South Asia	H2	94.9999	NA	55	66.333	65	63.1938	70.6936	81.0624	75.1444	76.374	80.9762	T	C
ICC1813	Desi	Landrace	South Asia	H1	94	NA	57	64.5502	72	63.3524	68.8058	75.4815	68.7302	78.7147	82.9691	T	C
ICC1817	Desi	Landrace	South Asia	H1	91	74	61	80.422	78	68.0434	75.4865	87.347	70.8444	NA	96.958	T	C
ICC1822	Desi	Landrace	South Asia	H2	97.9988	66	51	53.8453	65	47.1011	51.0494	75.3685	66.5706	66.6411	86.6021	T	C
ICC1836	Desi	Landrace	South Asia	H2	79.9997	NA	61	82.2621	77	69.0459	71.4191	78.597	75.4499	NA	76.7188	T	N
ICC1837	Desi	Landrace	South Asia	H2	87	NA	55	76.8245	82	70.3851	76.3964	78.0736	70.4719	86.8404	79.5583	T	C
ICC184	Desi	Landrace	South Asia	H1	98.7569	44.3	54	58.6812	65	71.0738	56.4289	76.0261	65.5885	83.4129	77.3586	T	C
ICC1852	Desi	Landrace	South Asia	H1	96	NA	49	63.004	72	49.3978	70.7496	76.7981	66.2967	NA	81.1414	T	C
ICC1866	Desi	Landrace	South Asia	H1	99	59	50	57.2227	65	57.2266	69.6508	82.8374	68.7794	90.5597	80.1056	N	C
ICC1867	Desi	Landrace	South Asia	H1	93	84	61	91.9728	82	74.1709	78.5442	87.4989	78.0981	NA	87.1302	T	C
ICC18679	Kabuli	Landrace	South Asia	H2	NA	NA	NA	NA	NA	NA	NA	NA	NA	NA	NA	T	C
ICC18699	Kabuli	Landrace	Middle East	H3	NA	NA	NA	NA	NA	NA	NA	NA	NA	NA	NA	N	C
ICC18720	Kabuli	Landrace	Middle East	H1	NA	NA	NA	NA	NA	NA	NA	NA	NA	NA	NA	T	C
ICC18724	Kabuli	Landrace	Mediterranean	H1	NA	NA	NA	NA	NA	NA	NA	NA	NA	NA	NA	N	C
ICC1875	Desi	Landrace	South Asia	H1	95.0257	68.9	55	78.6111	76	68.9742	61.9788	82.577	68.559	NA	89.1994	T	C
ICC1876	Desi	Landrace	South Asia	H1	85	74	61	91.7543	NA	63.008	80.7318	78.1018	77.77	NA	81.2983	N	T
ICC1882	Desi	Landrace	South Asia	H1	92	58	45	63.0687	63	67.9963	69.7495	75.4481	67.4263	NA	84.1983	N	C
ICC18828	Kabuli	Landrace	Middle East	H3	NA	NA	NA	NA	NA	NA	NA	NA	NA	NA	NA	T	C
ICC18836	Kabuli	Unknown	Middle East	H1	NA	NA	NA	NA	NA	NA	NA	NA	NA	NA	NA	T	C
ICC18839	Kabuli	Unknown	Middle East	H2	NA	NA	NA	NA	NA	NA	NA	NA	NA	NA	NA	T	C
ICC1884	Desi	Landrace	South Asia	H1	92.0657	53.2	57	72.6551	69	85.005	78.745	79.7493	70.7867	NA	82.2369	T	C
ICC18847	Kabuli	Unknown	Middle East	H1	NA	NA	NA	NA	NA	NA	NA	NA	NA	NA	NA	T	N
ICC18858	Kabuli	Unknown	Middle East	H1	NA	NA	NA	NA	NA	NA	NA	NA	NA	NA	NA	T	C
ICC18884	Kabuli	Unknown	Middle East	H1	NA	NA	NA	NA	NA	NA	NA	NA	NA	NA	NA	T	T
ICC1891	Desi	Landrace	South Asia	H1	89	78	54	60.7232	76	61.3949	59.5919	75.2782	70.3271	82.4937	86.9531	T	C
ICC18912	Kabuli	Landrace	Middle East	H1	NA	NA	NA	NA	NA	NA	NA	NA	NA	NA	NA	T	C
ICC1896	Desi	Landrace	South Asia	H2	86	61	50	62.3082	81	51.326	63.672	74.4187	74.5017	92.4476	81.1471	T	N
ICC1897	Desi	Landrace	South Asia	H1	95	71	62	76.4203	84	62.9947	80.2204	79.997	63.8266	NA	66.0304	T	C
ICC18983	Kabuli	Landrace	Middle East	H1	NA	NA	NA	NA	NA	NA	NA	NA	NA	NA	NA	A	C
ICC190	Desi	Landrace	South Asia	H2	93.3569	64.3	63	75.6382	74	86.1246	69.6542	88.1311	68.6247	NA	82.3004	N	N
ICC19011	Kabuli	Unknown	Mediterranean	H2	NA	NA	NA	NA	NA	NA	NA	NA	NA	NA	NA	N	T
ICC1903	Desi	Landrace	Mediterranean	H1	95	73	62	63.5993	71	68.1437	60.6174	82.074	69.6293	NA	76.8424	A	C
ICC19034	Kabuli	Landrace	Middle East	H2	NA	NA	NA	NA	NA	NA	NA	NA	NA	NA	NA	A	N
ICC19095	Kabuli	Landrace	Central Asia	H3	NA	NA	NA	NA	NA	NA	NA	NA	NA	NA	NA	T	C
ICC19100	Kabuli	Landrace	Middle East	H3	NA	NA	NA	NA	NA	NA	NA	NA	NA	NA	NA	T	C
ICC1911	Desi	Landrace	South Asia	H1	95.95	63.5	55	70.1077	NA	62.4095	NA	84.8437	69.716	NA	90.2637	T	C
ICC19122	Kabuli	Unknown	Middle East	H3	NA	NA	NA	NA	NA	NA	NA	NA	NA	NA	NA	T	N
ICC1913	Desi	Landrace	South Asia	H2	94	66	41	45.3198	69	50.7207	52.6846	78.1674	66.8801	98.8821	87.133	T	C
ICC19147	Kabuli	Unknown	Mediterranean	H1	NA	NA	NA	NA	NA	NA	NA	NA	NA	NA	NA	N	N
ICC1915	Desi	Landrace	South Asia	H1	93	82	68	81.6175	82	71.3515	84.75	79.9057	74.4457	NA	85.0854	T	C
ICC19164	Intermediate	Landrace	South Asia	H1	NA	NA	NA	NA	NA	NA	NA	NA	NA	NA	NA	T	C
ICC19165	Kabuli	Unknown	Black Sea	H1	NA	NA	NA	NA	NA	NA	NA	NA	NA	NA	NA	A	N
ICC19181	Desi	Breeding line	South Asia	H2	NA	NA	NA	NA	NA	NA	NA	NA	NA	NA	NA	T	N
ICC19226	Intermediate	Landrace	Mediterranean	H2	NA	NA	NA	NA	NA	NA	NA	NA	NA	NA	NA	N	T
ICC1923	Desi	Landrace	South Asia	H1	94	85	64	90.349	73	64.8717	79.4887	81.2312	77.1561	NA	78.1971	T	T
ICC1929	Desi	Landrace	South Asia	H1	80	62	62	65.3784	65	48.2541	67.3853	81.3264	65.2876	81.2858	79.6384	T	C
ICC1932	Desi	Landrace	South Asia	H1	85.9991	69	45	46.5271	55	66.6704	54.8871	82.6929	67.3997	NA	85.0607	T	C
ICC1950	Desi	Landrace	South Asia	H1	84	64	49	63.3882	65	53.9906	70.9683	76.312	67.6276	90.6367	81.0115	T	C
ICC1964	Desi	Landrace	South Asia	H1	88	68	51	51.3049	65	61.259	65.1056	78.3115	68.0562	NA	85.2973	T	N
ICC19665	Kabuli	Breeding line	Mediterranean	H1	NA	NA	NA	NA	NA	NA	NA	NA	NA	NA	NA	T	C
ICC1970	Desi	Landrace	South Asia	H1	91.4569	62.5	55	62.4683	72	67.1694	70.0808	77.531	65.061	NA	71.3958	T	C
ICC1990	Desi	Landrace	South Asia	H1	87	50	58	61.6277	74	63.8731	70.144	76.3047	66.3201	NA	68.9844	T	C
ICC1996	Desi	Landrace	South Asia	H1	94	63	55	75.4056	69	52.728	45.7125	77.9185	73.1046	NA	85.0726	T	C
ICC2	Desi	Landrace	South Asia	H1	95.9996	78	53	74.4115	82	70.006	69.7121	74.657	75.9939	NA	79.7445	T	C
ICC2013	Desi	Landrace	South Asia	H1	91.9992	78	66	80.4811	NA	78.2403	82.5712	81.2864	68.7853	NA	80.3206	T	T
ICC2014	Desi	Landrace	South Asia	H1	95	82	65	83.0794	84	74.4773	79.7117	81.6523	81.9856	NA	84.1385	T	T
ICC2023	Desi	Landrace	South Asia	H2	86	55	45	31.4976	55	48.6307	50.7418	77.8413	77.0556	NA	79.5685	T	C
ICC20259	Kabuli	Landrace	Middle East	H3	NA	NA	NA	NA	NA	NA	NA	NA	NA	NA	NA	N	C
ICC20260	Kabuli	Landrace	Central Asia	H3	NA	NA	NA	NA	NA	NA	NA	NA	NA	NA	NA	T	C
ICC20261	Kabuli	Landrace	Central Asia	H1	NA	NA	NA	NA	NA	NA	NA	NA	NA	NA	NA	T	C
ICC20262	Kabuli	Landrace	Middle East	H3	NA	NA	NA	NA	NA	NA	NA	NA	NA	NA	NA	T	N
ICC20263	Kabuli	Landrace	East Africa	H3	NA	NA	NA	NA	NA	NA	NA	NA	NA	NA	NA	T	C
ICC20264	Kabuli	Landrace	Central Asia	H2	NA	NA	NA	NA	NA	NA	NA	NA	NA	NA	NA	T	C
ICC20265	Kabuli	Landrace	Americas	H1	NA	NA	NA	NA	NA	NA	NA	NA	NA	NA	NA	T	C
ICC20266	Kabuli	Unknown	Central Asia	H1	NA	NA	NA	NA	NA	NA	NA	NA	NA	NA	NA	A	C
ICC20267	Kabuli	Breeding line	Others	H1	NA	NA	NA	NA	NA	NA	NA	NA	NA	NA	NA	T	C
ICC2030	Desi	Landrace	South Asia	H1	87	63	56	74.0684	67	66.2296	72.3807	89.9179	76.0289	93.031	82.2812	T	C
ICC2065	Desi	Landrace	South Asia	H1	89	72	59	66.1969	76	66.9959	67.7019	83.2279	70.8046	NA	86.4461	T	C
ICC2066	Desi	Landrace	South Asia	H1	95	NA	66	68.821	72	68.9975	NA	79.6361	74.3006	NA	92.8376	T	C
ICC2072	Desi	Landrace	South Asia	H1	83	63	50	48.6321	69.9492	70.5205	64.9334	77.1954	68.8595	NA	82.2392	T	C
ICC2080	Desi	Landrace	Americas	H1	95	80	67	80.777	69	67.48	63.3479	78.1927	82.1133	90.7918	77.5626	T	T
ICC2083	Desi	Landrace	Americas	H1	85.4569	58.5	53	61.3893	69	58.3851	59.685	77.0349	72.1887	75.9883	81.0114	T	C
ICC2086	Desi	Landrace	Americas	H1	83	84	54	54.4019	74	59.8321	49.2253	76.6869	64.1044	74.9308	84.2496	N	C
ICC2096	Desi	Landrace	Americas	H1	91	60	60	70.0936	73	65.7279	78.6911	79.0182	66.4501	NA	96.8328	T	C
ICC2100	Desi	Landrace	Americas	H2	91	65	59	60.1304	67	69.0542	56.8272	77.9698	68.013	95.5084	79.0018	A	C
ICC2104	Desi	Landrace	Americas	H1	98.1457	NA	50	66.2915	70	62.0904	59.9835	70.3338	63.2029	74.747	81.5388	T	C
ICC2113	Desi	Landrace	Americas	H1	85.4569	55.9	59	52.8842	74	48.9554	53.8964	77.6074	67.5064	NA	87.9259	N	C
ICC2114	Desi	Landrace	Americas	H2	82	NA	60	37.9991	66.0511	65.707	70.252	76.7685	66.5464	76.1778	89.8527	N	C
ICC2122	Desi	Landrace	Americas	H2	98.0001	58	52	40.1962	72	59.4912	47.0064	76.1332	72.1816	NA	84.1317	T	C
ICC2126	Desi	Landrace	Americas	H1	96	61	53	61.0948	68	68.9266	64.0301	80.2756	69.7402	NA	82.4271	T	C
ICC2127	Desi	Landrace	Americas	H1	86	65	51	67.5685	71	49.4586	57.5364	78.1792	68.0543	NA	77.2658	T	C
ICC2135	Desi	Landrace	Americas	H1	99	69	63	75.8059	78	75.8805	75.4553	79.0329	73.4497	NA	85.5182	N	C
ICC2142	Desi	Landrace	Americas	H1	92	NA	60	75.2904	65	68.5833	50.0259	76.7712	68.7704	NA	94.9695	N	C
ICC2166	Desi	Landrace	Americas	H1	85.0057	NA	63	75.8064	81	73.7059	82.4007	79.7269	72.6784	NA	87.9517	T	T
ICC2171	Desi	Landrace	Americas	H1	94	58	49	43.2815	65	60.9481	49.5205	82.3312	71.8914	NA	92.6603	T	C
ICC2177	Desi	Landrace	Americas	H2	90	61	64	73.885	71	67.7316	75.7704	77.0073	76.0115	NA	88.229	T	C
ICC2183	Desi	Landrace	South Asia	H1	95	78	65	80.5728	NA	73.1989	81.2295	81.1464	74.5472	94.5454	85.7	T	T
ICC2184	Desi	Landrace	South Asia	H2	92	58	49	49.6457	76	57.7059	67.1986	NA	70.4846	NA	84.4112	T	C
ICC219	Desi	Landrace	South Asia	H1	96	73	52	65.1732	70	59.8015	68.7244	81.9791	80.184	79.9728	84.991	T	C
ICC2195	Desi	Landrace	South Asia	H1	91	67	63	76.154	84	68.8433	75.5922	76.6308	75.7085	NA	83.5953	T	T
ICC2198	Intermediate	Landrace	South Asia	H1	96	80	65	69.9841	65	69.7802	65.1348	79.4758	73.2643	NA	75.4815	T	T
ICC2202	Desi	Landrace	South Asia	H2	91	58	64	69.9576	74	70.5626	75.1441	80.3291	75.7447	96.795	85.1197	T	C
ICC2204	Desi	Landrace	South Asia	H1	98	64	55	67.4518	80	68.9919	64.2017	81.5544	71.6161	NA	71.4463	T	Y
ICC2206	Desi	Landrace	South Asia	H1	96	81	66	96.6348	79	75.3487	78.3052	84.9172	79.6328	NA	77.3218	T	T
ICC2210	Desi	Landrace	Mediterranean	H1	90.0004	NA	67	75.7705	78	76.2811	75.4158	89.6438	78.9345	102.424	90.5457	T	C
ICC2211	Desi	Landrace	South Asia	H1	83	NA	62	73.4749	65	67.8745	71.5428	NA	92.6181	82.3449	83.6236	W	C
ICC2216	Desi	Landrace	Middle East	H1	NA	80.9	66	94.0107	79	75.7113	80.2895	78.3425	74.9582	103.22	89.8538	T	T
ICC2220	Desi	Landrace	Americas	H1	86	60	51	57.3783	76	53.0037	67.9333	82.1322	69.5592	85.376	86.342	T	C
ICC2223	Desi	Landrace	South Asia	H1	97.0002	62	54	62.0418	75	54.7615	68.2648	80.8975	62.2121	86.7077	88.5596	T	C
ICC2233	Desi	Landrace	Middle East	H1	84.0016	NA	67	74.3492	82	76.1197	82.2253	79.6338	88.086	NA	NA	T	T
ICC2240	Desi	Landrace	Central Asia	H1	89	69	61	79.3886	83	70.6516	74.2013	77.9582	72.4844	87.026	84.7566	T	C
ICC2242	Desi	Landrace	South Asia	H1	94	83	67	77.6199	75	74.832	65.7352	85.5583	77.6065	NA	89.4628	T	T
ICC2263	Desi	Landrace	Central Asia	H1	97	62	58	61.1705	76	58.552	66.9436	80.4149	69.68	NA	81.4898	T	C
ICC2270	Desi	Landrace	Central Asia	H4	87	60	67	68.5255	77	76.5626	80.9395	86.1083	71.0427	94.766	83.9786	T	C
ICC2277	Kabuli	Landrace	Central Asia	H2	86	62	65	77.7352	NA	60.3949	64.4888	75.2685	77.241	NA	73.3398	T	C
ICC228	Desi	Landrace	South Asia	H1	91	66	59	66.4688	70	67.379	64.397	83.7688	63.59	NA	78.3218	T	C
ICC229	Desi	Landrace	South Asia	H1	90	61	52	67.863	65	56.728	59.4634	77.9866	61.8285	NA	80.3155	T	C
ICC2300	Kabuli	Landrace	Mediterranean	H2	86.0007	76	65	78.9494	78	70.6661	77.1914	77.5278	NA	NA	76.0961	A	C
ICC2338	Kabuli	Landrace	Central Asia	H2	87.6569	56.1	64	95.9704	76	74.646	74.8677	80.6989	77.7565	NA	84.1929	T	C
ICC2342	Desi	Landrace	Central Asia	H4	NA	77	66	65.9177	72	78.7015	85.9206	84.5289	78.4546	95.6308	84.2214	T	C
ICC2349	Desi	Landrace	Central Asia	H1	96.0004	82	61	92.4264	76	67.0104	72.0931	83.9719	68.616	NA	80.331	T	C
ICC2355	Desi	Landrace	Central Asia	H1	83.0657	57.1	41	49.3609	71	55.0809	60.7894	71.3145	65.682	NA	81.8655	T	C
ICC2356	Desi	Landrace	Central Asia	H2	99	66	53	51.7358	74	64.7138	56.626	77.005	70.0919	84.9294	80.6527	T	N
ICC2357	Desi	Landrace	Central Asia	H2	97	65	60	69.0979	65	66.9081	66.1082	78.2306	69.4178	98.6017	87.2327	A	C
ICC2358	Desi	Landrace	Central Asia	H2	96.9946	70	59	74.3458	NA	70.4202	67.3322	80.334	76.6748	71.6375	80.9182	N	C
ICC237	Desi	Landrace	South Asia	H1	96.8757	70.5	54	43.2541	63	63.9683	59.906	77.2894	70.2521	69.5462	NA	T	N
ICC2370	Desi	Landrace	Central Asia	H1	99.0019	72	62	97.1582	76	65.7053	79.759	82.3374	77.3444	NA	74.7602	T	C
ICC2397	Desi	Landrace	Central Asia	H2	94	76	48	64.0725	67	57.6091	61.4238	78.595	65.7063	NA	76.8252	T	C
ICC2411	Kabuli	Landrace	Central Asia	H1	87	57	50	56.7883	65	52.0048	56.9542	77.3129	65.6186	NA	88.7132	T	C
ICC2432	Kabuli	Landrace	Central Asia	H1	87	57	60	69.459	NA	68.064	58.3088	NA	NA	NA	82.302	T	C
ICC2436	Kabuli	Landrace	Central Asia	H1	94	62	50	54.2756	NA	55.6718	61.9426	78.6289	64.1625	NA	NA	T	C
ICC2473	Kabuli	Landrace	Central Asia	H1	97	51	62	68.422	82	61.7031	67.2421	80.2247	81.6486	99.7387	78.0275	T	C
ICC2474	Kabuli	Landrace	Central Asia	H2	88	NA	68	80.2742	79	74.9027	61.0758	82.9141	NA	NA	NA	T	N
ICC2482	Kabuli	Landrace	Central Asia	H1	93	51	50	58.4546	NA	70.0738	73.6446	79.7923	69.5566	NA	90.4131	T	C
ICC2488	Kabuli	Landrace	Central Asia	H1	90	70	51	47.0822	NA	61.7193	58.8303	81.4174	NA	NA	81.3024	T	C
ICC2489	Kabuli	Landrace	Central Asia	H1	82	63	50	48.5697	78	65.968	67.0007	81.5578	72.7724	NA	90.607	T	C
ICC2490	Desi	Landrace	Central Asia	H1	86	63	54	56.042	63	56.8805	65.7627	76.1802	77.8601	NA	83.6459	N	N
ICC2493	Kabuli	Landrace	Central Asia	H1	90	55	51	65.3624	NA	67.9617	64.9756	NA	69.1741	NA	79.0532	T	C
ICC2496	Kabuli	Landrace	Central Asia	H2	99	55	63	101.39	68	72.8709	76.7092	73.6876	84.2279	98.2087	90.8893	A	C
ICC2500	Desi	Landrace	Central Asia	H1	87	61	54	53.5716	74	63.9	64.8099	84.5103	66.6456	NA	84.7471	T	C
ICC2503	Kabuli	Landrace	Central Asia	H2	93	78	63	94.9484	84	77.8746	72.3303	80.5295	74.2389	NA	78.8946	T	C
ICC2507	Desi	Landrace	Central Asia	H1	87	58	55	52.9763	72	60.9527	64.5552	74.4196	64.6311	77.3635	84.9671	T	N
ICC2514	Kabuli	Landrace	Central Asia	H1	94	64	49	46.8683	70.9981	62.0285	62.5735	76.2582	70.7478	NA	89.8235	T	C
ICC2516	Desi	Landrace	Central Asia	H1	91	79	55	73.8667	79	62.2364	70.7421	77.7873	71.203	NA	73.6377	N	C
ICC2520	Desi	Landrace	Central Asia	H1	85	50	54	68.1081	65	55.8442	69.9349	74.2228	69.7413	NA	78.1852	T	C
ICC2544	Kabuli	Landrace	Central Asia	H1	90	69	62	93.2827	65	76.0001	72.6234	83.2138	75.1324	92.1075	82.2894	T	C
ICC2546	Desi	Landrace	Central Asia	H1	91	81	67	85.7843	72	71.006	69.4231	92.9477	83.9502	NA	81.808	T	C
ICC255	Desi	Landrace	South Asia	H1	91	64	48	44.1938	70	54.6351	66.3181	73.4337	65.0649	97.6559	77.1388	T	C
ICC2561	Kabuli	Landrace	Central Asia	H1	97	55	65	72.949	NA	84.4443	69.2071	83.7579	77.8718	73.2515	NA	T	C
ICC2565	Kabuli	Landrace	Central Asia	H1	76	NA	64	61.229	78	69.9408	71.9209	NA	88.1294	NA	81.8643	T	C
ICC2567	Kabuli	Landrace	Central Asia	H1	91	58	62	69.9009	NA	71.6839	72.8428	NA	72.4715	NA	78.8418	T	C
ICC2568	Kabuli	Landrace	Central Asia	H1	87	74	63	60.373	71	68.4148	73.686	85.6958	73.0724	NA	84.2036	T	C
ICC257	Desi	Landrace	South Asia	H1	94.7569	63.1	48	59.8067	78	63.3491	60.3683	75.6437	67.6031	79.752	69.1842	T	C
ICC2570	Kabuli	Landrace	Central Asia	H1	98.8764	61.2	56	64.8267	63	61.017	60.5485	82.4035	67.8334	88.2012	80.3827	T	C
ICC2577	Kabuli	Landrace	Central Asia	H1	91	55	48	54.4987	NA	61.2231	47.1094	75.2254	65.3217	81.8126	87.982	T	C
ICC2580	Desi	Landrace	Central Asia	H1	87	58	49	52.6938	65	57.6951	56.0558	80.5083	69.8884	76.4329	84.9694	T	C
ICC2593	Kabuli	Landrace	Central Asia	H1	95.9956	62	56	62.0295	NA	58.3968	69.428	76.8284	66.3308	NA	95.7345	N	C
ICC2595	Desi	Landrace	Central Asia	H1	97	64	50	60.9067	63	65.311	60.5102	78.1532	62.4116	NA	86.1615	T	C
ICC26	Desi	Landrace	South Asia	H1	83.9997	85	51	65.3426	72	54.8287	64.492	76.3401	71.8416	NA	83.8139	N	C
ICC2600	Kabuli	Landrace	Central Asia	H1	NA	66	61	73.8179	73	68.8613	60.553	86.1051	64.4366	100.635	83.611	T	N
ICC2608	Kabuli	Landrace	Central Asia	H1	NA	67	61	77.0187	NA	63.0048	72.2147	76.5741	68.6389	NA	88.8191	T	C
ICC2613	Kabuli	Landrace	Central Asia	H1	96	76	54	55.6707	NA	67.6882	58.9263	NA	70.5306	NA	88.7536	T	C
ICC2628	Desi	Landrace	Central Asia	H1	91	69	65	62.95	80	69.5173	75.7354	83.6881	89.6569	NA	NA	T	C
ICC2629	Desi	Landrace	Central Asia	H1	84	64	57	98.5971	71.9975	67.9947	71.5949	91.615	74.1588	80.1757	79.0421	N	C
ICC2634	Kabuli	Landrace	Central Asia	H1	94	52	52	65.2369	NA	65.7124	68.4567	73.6101	71.3476	85.5685	80.0116	T	C
ICC2664	Desi	Landrace	Central Asia	H1	82	65	44	47.2016	69	61.6879	50.2095	78.6434	75.4526	NA	77.9437	T	C
ICC2675	Desi	Landrace	Central Asia	H4	90	58	67	76.2184	NA	66.3092	76.6843	78.9643	75.524	NA	79.3404	A	C
ICC2679	Desi	Landrace	Central Asia	H1	94	63	60	56.7608	73	66.979	79.4638	76.3212	70.181	97.0255	76.8532	T	N
ICC2695	Desi	Landrace	Central Asia	H1	91	50	61	70.0215	71	61.8837	69.8941	79.1642	73.2442	97.8882	87.0807	T	C
ICC2698	Desi	Landrace	Central Asia	H2	96.0002	69	60	76.5846	73	60.988	75.9114	80.46	71.8558	NA	79.739	T	C
ICC2709	Desi	Landrace	Central Asia	H2	91	NA	62	76.835	76	68.5823	68.8844	86.5352	NA	NA	80.4758	T	C
ICC2714	Kabuli	Landrace	Central Asia	H1	95.9992	69	63	59.478	76	74.646	68.0948	76.102	68.4475	92.2866	77.226	N	C
ICC2720	Desi	Landrace	Central Asia	H1	94	73	65	75.915	76	73.0715	79.4346	85.7675	84.9483	NA	78.5084	T	T
ICC273	Desi	Landrace	South Asia	H1	79.9994	64	49	59.2386	78	58.4603	63.9333	78.4207	69.5301	94.747	67.2302	T	C
ICC2737	Desi	Landrace	Central Asia	H4	91	70	64	80.5037	72	79.9929	68.8509	79.1346	71.9851	90.4387	93.0795	A	C
ICC2748	Desi	Landrace	Central Asia	H2	94.9999	78	61	75.7261	84	65.0019	76.4318	89.454	68.2836	91.3321	84.8065	N	C
ICC2765	Kabuli	Landrace	Central Asia	H2	99	67	62	71.9109	NA	67.008	72.4085	75.4421	66.3706	109.96	80.1591	T	C
ICC2766	Desi	Landrace	Central Asia	H2	95	57	60	70.1981	78	63.9753	59.2247	77.1065	72.9087	NA	81.9864	T	N
ICC2773	Desi	Landrace	Central Asia	H2	98	65	54	69.0551	79	58.1437	62.4642	73.2001	74.5778	NA	85.2898	T	C
ICC2782	Kabuli	Landrace	Central Asia	H2	98	66	65	94.7569	76	49.7783	66.9248	75.2262	65.0844	NA	NA	T	C
ICC2796	Desi	Landrace	Central Asia	H1	96	70	65	82.5804	NA	68.7219	78.3722	85.9068	80.0751	NA	69.1335	T	C
ICC2799	Desi	Landrace	Central Asia	H2	86	68	65	85.3362	76	69.5728	79.0583	88.6341	76.2508	NA	75.0113	T	C
ICC2819	Kabuli	Landrace	Central Asia	H2	NA	61.5	68	92.3341	78	79.017	84.0956	77.9668	71.7263	NA	NA	W	N
ICC2828	Desi	Landrace	Central Asia	H2	91	69	65	75.1068	69	68.1632	73.2815	80.8265	66.1254	98.0253	76.9997	T	C
ICC2829	Desi	Landrace	Central Asia	H1	74.0064	74	60	82.3197	NA	58.0036	72.0092	76.5747	64.7371	81.9671	84.9646	T	C
ICC283	Desi	Landrace	South Asia	H1	89.6569	75.5	53	56.513	63	66.9826	61.4574	74.6858	73.3215	NA	81.8145	T	C
ICC2832	Desi	Landrace	Central Asia	H2	94	58	59	68.534	71	47.2231	77.8313	79.8093	72.8674	NA	83.346	N	C
ICC2836	Desi	Landrace	Central Asia	H2	86	NA	45	55.1058	63	52.2267	59.706	80.9333	68.7687	89.9993	89.0014	T	T
ICC2859	Desi	Landrace	Central Asia	H1	86	64	46	41.4918	68	52.2685	47.1888	78.6115	65.7198	NA	76.7214	T	C
ICC2878	Desi	Landrace	Central Asia	H2	97	52	54	67.671	65	60.273	64.4801	78.701	66.1065	95.0345	78.9984	T	C
ICC2884	Desi	Landrace	Central Asia	H1	87	63	52	61.503	80	67.4092	61.1716	76.7113	63.6269	92.5292	84.255	T	C
ICC2887	Kabuli	Landrace	Central Asia	H1	95	58	63	83.2218	78	69.7341	64.5824	81.1571	76.2155	81.1749	NA	T	C
ICC2893	Desi	Landrace	Central Asia	H2	82	NA	61	59.8917	71	59.84	71.6248	82.8264	66.2758	79.295	81.8774	T	C
ICC2906	Desi	Landrace	Central Asia	H2	90	71	61	57.4981	68	66.707	68.0423	77.263	67.7436	NA	78.9086	T	C
ICC2919	Desi	Landrace	Central Asia	H1	93	67	56	64.3509	63	61.728	67.9829	86.0848	71.7044	NA	87.0646	T	C
ICC2927	Desi	Landrace	Central Asia	H2	90	72	54	53.5808	74	68.2266	71.3567	77.7529	66.3621	NA	75.8803	T	C
ICC2933	Desi	Landrace	Central Asia	H2	95.0057	68.8	62	58.8268	71	66.9115	50.4997	79.5818	70.7085	NA	78.4149	T	C
ICC2938	Desi	Landrace	Central Asia	H1	93.9997	74	49	48.2951	74	62.3261	50.5308	70.1993	78.8187	NA	79.9085	T	C
ICC2948	Intermediate	Landrace	Central Asia	NA	95	74	61	83.9023	84	52.8122	61.5699	NA	NA	90.4201	72.0923	T	C
ICC2969	Desi	Landrace	Central Asia	H2	99	59	49	56.4515	65	60.8613	63.6379	77.8487	70.1418	NA	84.9227	T	C
ICC2986	Desi	Landrace	Central Asia	H2	94	64	60	58.1629	74	68.4963	72.2746	79.6191	67.4778	NA	NA	T	C
ICC2987	Kabuli	Landrace	Central Asia	H2	90	78	65	69.0536	NA	69.0144	76.9986	80.0921	78.7883	NA	85.8457	T	C
ICC299	Desi	Landrace	South Asia	H1	86.0001	70	46	65.8729	65	46.7918	61.7946	77.9541	68.6894	NA	82.4481	T	C
ICC2990	Desi	Landrace	Central Asia	H2	98	77	62	73.7038	74	64.2941	82.8851	83.3058	77.8381	NA	91.004	T	C
ICC3002	Desi	Landrace	Central Asia	H1	97.1657	58.2	59	53.985	NA	61.8019	74.2398	81.339	75.9769	NA	90.5316	T	N
ICC3012	Desi	Landrace	Central Asia	H2	74	71	59	75.2679	75	59.9027	71.1965	81.7662	68.7521	90.6916	83.8612	T	C
ICC3014	Desi	Landrace	Central Asia	H2	94.9997	57	61	75.0239	76	67.093	68.6839	82.3399	66.6532	NA	85.3117	T	C
ICC3024	Desi	Landrace	Central Asia	H1	97	82	66	87.8456	75	71.9617	63.1453	84.438	73.8743	NA	85.8264	T	T
ICC3025	Desi	Landrace	Central Asia	H1	92.0001	82	74	100.46	71	80.9846	83.249	87.3831	77.7092	NA	86.0074	T	C
ICC3029	Desi	Landrace	Central Asia	H2	99	70	60	66.7012	NA	64.9196	68.6788	79.8997	65.6129	91.1119	83.0742	T	C
ICC3038	Desi	Landrace	Central Asia	H2	90	51	49	43.9694	60	57.0036	51.1714	79.7283	72.2612	78.8402	83.7539	T	N
ICC3048	Desi	Landrace	Central Asia	H1	97.9999	64	55	54.3641	66	70.8361	63.3572	77.7774	63.088	78.4109	81.946	T	C
ICC3056	Desi	Landrace	Central Asia	H1	96.9999	47	54	57.1784	65	59.4313	47.8276	70.6253	65.8012	NA	79.3962	T	C
ICC3059	Kabuli	Landrace	Central Asia	H1	90	62	67	67.0122	NA	66.1709	71.5975	NA	75.2918	79.182	92.3908	T	C
ICC3089	Desi	Landrace	Central Asia	H1	86.0001	75	53	52.8101	75	61.8321	56.9143	75.7586	73.6645	NA	94.5674	T	C
ICC3093	Desi	Landrace	Central Asia	H1	85	72	65	79.4106	72	56.0066	60.8611	78.9882	75.7593	81.9786	77.0513	N	C
ICC311	Desi	Landrace	South Asia	H1	98	77	58	57.816	67	67.0516	55.5023	79.1192	75.3127	87.456	86.6475	T	N
ICC3111	Desi	Landrace	Central Asia	H1	92	62	61	60.3445	71	61.8386	74.2252	76.7572	73.7476	NA	89.5788	T	C
ICC3126	Desi	Landrace	Central Asia	H1	90.9999	67	63	83.83	84	69.5265	71.5023	81.2331	72.4619	NA	81.138	T	C
ICC3132	Desi	Landrace	Central Asia	H1	97	75	61	71.8615	82.9013	69.026	67.8257	74.3082	69.5049	93.3722	86.2505	T	C
ICC3142	Desi	Landrace	Central Asia	H1	99	69	53	58.7792	68	68.7387	67.5124	75.3432	67.5009	80.7162	88.6838	N	C
ICC315	Desi	Landrace	South Asia	H1	87	53	53	58.8927	74	59.8171	69.6815	75.3202	64.2537	NA	81.5233	T	C
ICC3154	Desi	Landrace	Central Asia	H2	91.5569	67.9	64	77.5561	80	70.2468	71.9937	78.4491	66.0318	NA	87.551	T	C
ICC3162	Desi	Landrace	Central Asia	H2	91	68	62	65.3072	75	65.7918	72.9639	80.0661	75.296	NA	86.26	N	C
ICC3164	Desi	Landrace	Central Asia	H2	92.9998	72	62	68.1487	78	66.1071	69.5158	82.2588	74.4833	NA	75.4171	T	C
ICC317	Desi	Landrace	South Asia	H1	91	NA	49	55.7818	71	60.0036	69.4889	76.4429	62.2985	NA	88.9021	T	C
ICC3174	Desi	Landrace	Central Asia	H2	86	64	63	71.0032	78	59.8782	76.9348	82.1603	75.3821	100.74	82.878	T	C
ICC3205	Desi	Landrace	Central Asia	H2	96	80	62	53.641	87	68.6905	65.2173	79.0666	73.9062	NA	78.9476	T	C
ICC3207	Desi	Landrace	Central Asia	H1	91.2569	NA	54	71.5669	76	49.026	64.978	76.2187	60.7505	NA	79.2672	T	C
ICC3216	Desi	Landrace	Central Asia	H2	86	66	58	63.493	70	57.0963	65.0471	77.375	73.456	NA	NA	T	C
ICC3217	Desi	Landrace	Central Asia	H1	95	70	70	81.8489	75	70.4392	66.2632	83.9524	NA	80.3063	86.1048	T	N
ICC3218	Desi	Landrace	Central Asia	H3	87.7569	71.5	71	87.7846	82.9999	72.0242	64.8796	80.7866	76.3638	92.9276	NA	T	C
ICC3230	Desi	Landrace	Central Asia	H1	91.9988	80	65	78.665	74	79.1246	80.4725	82.8	70.3883	81.3137	81.2354	T	T
ICC3232	Desi	Landrace	Central Asia	H2	90.0006	79.1	65	78.3482	84	63.8132	71.1209	78.0932	78.2263	NA	80.3742	N	C
ICC3239	Desi	Landrace	Central Asia	H2	97	48	63	70.9083	NA	57.8805	73.4759	74.0792	67.6956	NA	77.7884	T	C
ICC324	Desi	Landrace	South Asia	H1	87	NA	50	58.5217	81	63.254	67.3532	80.4412	67.4266	NA	80.9749	T	C
ICC3245	Desi	Landrace	Central Asia	H1	85	74	64	69.8232	NA	61.9749	69.4947	78.7261	73.4918	83.3067	81.4029	T	C
ICC3246	Kabuli	Landrace	Central Asia	H1	94	66	62	53.1294	NA	54.4313	71.8989	79.1047	73.1334	92.0453	90.6139	T	C
ICC3266	Kabuli	Landrace	Central Asia	H1	87	67	69	69.6942	72	70.0217	72.7152	NA	78.3744	NA	83.6997	N	N
ICC3267	Kabuli	Landrace	Central Asia	H1	88.0357	58.2	61	56.5331	NA	67.0702	72.4392	82.0011	71.7784	NA	NA	N	C
ICC3274	Desi	Landrace	Central Asia	H1	96.0026	67	59	74.5143	74	68.1992	66.4959	79.6245	78.2192	84.1305	78.2626	T	C
ICC3277	Desi	Landrace	Central Asia	H1	86	64	47	53.9359	69	55.923	68.6493	73.9813	64.0988	81.182	83.1425	T	C
ICC3284	Desi	Landrace	Central Asia	H2	84	70	63	69.9775	72	70.2893	65.0165	85.384	69.5971	NA	86.0513	A	C
ICC3285	Kabuli	Landrace	Central Asia	H1	94.9966	55.1	63	67.2322	65	56.2213	73.8102	85.3644	NA	NA	79.3508	T	C
ICC3305	Desi	Landrace	Central Asia	H1	99	65	44	44.2239	65	48.9621	64.031	76.5739	62.8021	61.1021	88.0794	T	N
ICC3320	Desi	Landrace	Central Asia	H1	87	57	60	67.7509	74	60.8399	75.1776	80.028	70.8614	NA	NA	N	C
ICC3325	Desi	Landrace	Middle East	H1	96	NA	51	56.4018	68	59.3135	60.1407	81.8943	69.6921	NA	89.7854	T	N
ICC3330	Desi	Landrace	Middle East	H1	90	56	46	41.347	71	63.219	57.2317	82.9169	75.5736	75.2325	85.9764	T	C
ICC3331	Desi	Landrace	Middle East	H1	81	57	42	42.2667	64	70.8361	64.5171	70.187	67.2514	NA	76.5518	N	C
ICC3362	Desi	Landrace	Central Asia	H1	90	60	49	56.7674	79	62.0046	60.3127	77.7031	74.6729	NA	NA	T	C
ICC3366	Desi	Landrace	Central Asia	H1	91	73	55	88.8328	82	70.081	58.0795	80.0374	68.9075	86.7575	89.6912	T	C
ICC337	Desi	Landrace	South Asia	H1	84	68	49	56.1205	72	64.9964	67.6915	80.2981	70.6248	87.8795	81.515	T	C
ICC3378	Kabuli	Landrace	Central Asia	H1	97	59	48	56.7796	68	58.3891	54.025	81.4849	68.1939	NA	86.8958	T	C
ICC338	Desi	Landrace	South Asia	H1	86.0006	54	50	45.5781	73	56.7615	52.0894	77.896	66.091	74.4181	77.9877	N	C
ICC3391	Desi	Landrace	Central Asia	H1	91	63	50	50.1886	70	61.8974	61.7037	79.125	67.6756	79.9887	69.7145	T	C
ICC3404	Desi	Landrace	South Asia	H1	87	66	62	67.5696	65	69.923	73.1056	80.2976	71.7724	NA	78.5413	T	C
ICC3406	Desi	Landrace	South Asia	H1	80.0002	58	49	55.6722	62	67.8802	67.0198	77.7285	69.5761	NA	80.149	T	C
ICC3410	Kabuli	Landrace	Central Asia	H1	98.3569	75.3	50	61.155	76	67.9452	59.493	NA	72.4453	NA	73.534	T	C
ICC3411	Desi	Landrace	Mediterranean	H1	92	56	53	63.7409	NA	57.9857	69.8125	80.8908	63.0004	78.9596	83.9966	T	C
ICC3414	Desi	Landrace	Mediterranean	H1	91	71	62	77.9639	68	71.257	71.0009	76.0948	73.852	NA	73.9825	T	C
ICC3415	Desi	Landrace	Middle East	H1	79	60	53	57.6635	80	58.7386	63.8167	81.1404	69.8351	NA	85.6106	T	C
ICC342	Desi	Landrace	South Asia	H1	92	62	52	54.2749	63	66.8689	60.2771	76.3959	53.4521	NA	92.5758	T	C
ICC3421	Kabuli	Landrace	Middle East	H1	96	78	63	61.3214	NA	65.9963	67.8004	76.3277	68.0297	NA	69.7714	T	C
ICC3425	Desi	Landrace	Middle East	H1	NA	67	50	52.9842	69	51.1084	56.8556	77.3452	73.9703	NA	80.8592	T	C
ICC3426	Desi	Landrace	Middle East	H1	99	NA	66	83.0069	76	77.2386	74.0396	81.1433	78.7441	NA	86.2637	T	C
ICC343	Desi	Landrace	South Asia	H1	96	62	59	72.7094	75	66.3391	69.4561	75.7821	62.0035	NA	90.6651	T	C
ICC3432	Desi	Landrace	Central Asia	H1	84	69	61	75.5898	82	51.0497	68.6194	81.2875	74.3075	95.0056	72.8511	T	C
ICC344	Desi	Landrace	South Asia	H1	97	56	49	46.1541	69	56.9027	52.4171	77.7416	82.3448	NA	84.9303	N	C
ICC3440	Desi	Landrace	Central Asia	H1	87	67	54	53.7419	64.9449	53.4121	59.4509	75.4138	66.4681	78.3875	80.2356	T	C
ICC3453	Desi	Landrace	Central Asia	H1	89.9926	66.1	60	56.1207	76	67.1676	66.2113	86.8141	73.1544	NA	NA	T	C
ICC3458	Desi	Landrace	Central Asia	H1	81	64	61	65.3959	65	67.4995	62.2836	81.5811	62.9663	80.5712	89.4406	T	C
ICC3485	Desi	Landrace	Middle East	H2	85.0569	50.5	45	46.36	NA	69.0078	61.4503	76.4737	73.4806	NA	82.2031	T	C
ICC3491	Desi	Landrace	Middle East	H1	79.8957	74	61	63.3852	63	61.7995	68.8238	79.0161	74.0041	84.2001	85.4806	T	C
ICC3497	Desi	Landrace	Central Asia	H2	91	55	44	59.3345	70	52.5626	44.5103	77.9992	NA	76.8668	92.0577	T	T
ICC350	Desi	Landrace	South Asia	H1	87	56	51	54.9843	74	55.2962	59.0622	79.9823	70.5259	75.9464	88.1049	T	C
ICC3512	Desi	Landrace	Central Asia	H2	87.6569	61.5	55	69.0176	65	66.1933	72.5682	79.2021	68.5469	NA	86.907	T	C
ICC3521	Desi	Landrace	Central Asia	H1	97	69	62	90	81	75.9081	78.0578	86.3745	82.5903	NA	96.9815	T	Y
ICC353	Desi	Landrace	South Asia	H1	92	58	55	73.0404	69	63.0257	61.8014	77.646	73.5269	NA	79.6016	T	C
ICC3532	Intermediate	Landrace	Central Asia	H1	74.0004	51	59	75.0464	71	56.0054	58.9612	76.0536	66.4247	NA	82.0111	T	C
ICC3539	Desi	Landrace	South Asia	H2	86	61	43	36.8299	65	45.0252	54.5212	84.3797	71.431	NA	86.3783	T	C
ICC3540	Desi	Landrace	South Asia	H1	NA	65	53	60.3123	70	65.2468	58.2465	75.9825	68.1633	NA	93.3882	T	C
ICC3542	Desi	Landrace	South Asia	H4	82	50	61	64.5499	NA	57.1925	70.9152	76.2066	67.0037	NA	85.0047	T	C
ICC3556	Desi	Landrace	South Asia	H1	80.0569	56.9	65	91.8309	84	71.4019	NA	80.4105	68.0292	NA	85.0289	T	C
ICC3558	Desi	Landrace	Central Asia	H1	97	53	61	65.5504	74	57.4963	60.1423	78.4374	67.273	NA	81.1568	T	N
ICC3567	Desi	Landrace	Central Asia	H1	98.9994	70	57	73.906	71	66.9783	68.5112	80.3792	67.109	NA	82.9099	T	C
ICC3568	Desi	Landrace	South Asia	H1	95.9993	64	60	65.8456	68	59.7995	53.9208	76.8704	73.7259	NA	72.0271	T	C
ICC3571	Desi	Landrace	South Asia	H1	95	69	64	87.1094	81	75.0178	56.5533	79.9374	NA	NA	70.2865	T	C
ICC3575	Kabuli	Landrace	South Asia	H1	92	69	61	45.6004	NA	67.564	60.2656	81.3897	69.9576	NA	69.8842	T	C
ICC3580	Desi	Landrace	Central Asia	H2	NA	65	61	64.6485	74	59.9428	65.385	74.6384	66.3666	NA	85.8901	T	C
ICC3581	Desi	Landrace	Central Asia	H2	90.9157	63.7	66	70.3693	77.4521	75.0285	64.5259	84.3458	77.1584	NA	86.9651	T	C
ICC3582	Desi	Landrace	Central Asia	H2	93	65	62	66.8196	76	70.4168	76.0456	76.9619	76.6202	NA	78.7135	T	C
ICC3593	Desi	Landrace	Central Asia	H1	96	80	55	71.6731	78	63.8086	58.0527	81.564	62.9177	75.9275	72.084	T	C
ICC3594	Desi	Landrace	Central Asia	H1	98.4569	50.5	51	57.9512	74	58.0099	60.2372	78.1784	63.1088	NA	75.3659	T	C
ICC3607	Desi	Landrace	Central Asia	H1	91	76	66	94.8116	77	82.7047	56.1081	89.1472	78.5234	NA	70.1107	T	C
ICC3613	Desi	Landrace	Central Asia	H1	85.9998	60	61	56.4731	71	69.6938	71.0796	78.1355	73.8217	72.4152	85.9509	T	C
ICC3617	Desi	Landrace	Central Asia	H4	87	57	49	NA	63	57.2125	60.0251	77.6643	68.3636	NA	64.9099	T	C
ICC3631	Desi	Landrace	Central Asia	H1	80	51	53	54.457	70	58.7328	64.9185	80.0284	72.1994	NA	87.8383	N	C
ICC3651	Desi	Landrace	Central Asia	H1	87	53	54	58.7811	81	NA	48.2946	79.1288	75.5254	NA	89.4528	T	C
ICC3658	Desi	Landrace	Central Asia	H1	87	62	52	58.3626	71	60.4297	63.4715	76.9608	77.3185	NA	88.0049	T	C
ICC3684	Desi	Landrace	Central Asia	H1	93	63	53	58.3863	63	67.119	72.3438	77.0453	67.3337	NA	NA	T	C
ICC3689	Desi	Landrace	Central Asia	H4	74	55	50	52.3366	NA	49.224	65.7019	74.4058	67.8921	NA	79.5312	T	C
ICC3696	Desi	Landrace	Central Asia	H3	93	74	54	75.5176	76	61.9889	65.2706	77.3728	64.3614	NA	79.0661	T	C
ICC3705	Desi	Landrace	Central Asia	H2	80	80	47	51.8604	NA	67.5484	49.5388	68.3633	67.1789	NA	NA	T	C
ICC3718	Desi	Landrace	Central Asia	H1	95.9996	53	59	69.0092	64.9996	66.6625	73.4314	86.2388	74.1417	NA	84.605	T	C
ICC3721	Desi	Landrace	Central Asia	H1	86	70	57	72.8767	74	50.9768	71.2138	81.4245	70.6271	NA	79.2104	T	C
ICC3734	Desi	Landrace	Central Asia	H1	97	68	61	60.2365	NA	60.0371	67.1742	78.8136	70.4419	92.7233	NA	T	C
ICC3744	Desi	Landrace	Central Asia	H1	83	NA	57	56.7546	65	65.9975	76.4926	84.9086	75.0965	NA	68.8197	T	C
ICC3745	Desi	Landrace	Central Asia	H2	96.9557	NA	54	68.5559	NA	68.9579	61.3871	76.5944	61.8958	74.6226	77.3379	T	C
ICC3761	Desi	Landrace	Central Asia	H1	92.9876	67	51	67.6106	70	53.4053	66.5014	79.8947	65.2942	NA	89.1419	T	C
ICC3766	Desi	Landrace	Central Asia	H1	94	69	64	78.3241	72	61.8368	66.7963	76.7949	66.1106	90.7115	89.2765	T	C
ICC3769	Intermediate	Landrace	Central Asia	H1	96	71	53	58.2287	63	53.617	77.7908	NA	82.1275	NA	NA	T	C
ICC3776	Desi	Landrace	Central Asia	H1	80	59	63	64.033	78	68.3073	66.3659	76.7254	67.0699	93.666	85.0048	T	C
ICC3803	Desi	Landrace	Central Asia	H1	98	63	58	58.6701	77	67.9837	70.4886	79.518	68.2946	NA	78.9437	A	C
ICC383	Desi	Landrace	South Asia	H1	93	58	54	57.0223	74	60.4176	47.0506	77.0468	66.1238	NA	78.6171	T	C
ICC3831	Desi	Landrace	Central Asia	H1	78.9569	58.9	49	52.7199	73	68.8217	61.8189	73.7843	77.0201	NA	90.0253	T	C
ICC3832	Desi	Landrace	Central Asia	H1	91	53	58	80.7388	76	66.646	66.0238	75.3766	73.6421	NA	NA	T	C
ICC3834	Desi	Landrace	Central Asia	H3	81	55	50	62.1985	NA	66.7595	60.2373	77.3705	65.5072	103.422	89.0105	T	C
ICC3850	Desi	Landrace	Central Asia	H1	89.7569	57.3	55	74.7599	63	62.6955	64.8926	80.6287	70.7325	82.9066	89.7471	T	C
ICC3864	Desi	Landrace	Central Asia	H1	90	55	61	65.0894	68	64.9929	60.8829	78.1867	68.3466	80.7725	80.8039	N	C
ICC3873	Desi	Landrace	Central Asia	H1	84.9957	69.9	58	70.2597	72	59.5407	67.5252	83.5468	71.7397	NA	74.1153	T	C
ICC3874	Desi	Landrace	Central Asia	H1	86	68	53	65.5227	70	50.3978	57.9375	80.6509	63.3142	80.0891	84.7972	T	C
ICC3888	Desi	Landrace	Central Asia	H1	99.0001	68	60	60.9424	65	53.1928	64.9108	71.2002	77.1421	74.9821	79.038	T	C
ICC3890	Desi	Landrace	Central Asia	H1	80	53	62	63.6628	71	66.6391	65.8115	80.0578	73.8148	87.4758	68.3167	T	C
ICC3892	Desi	Landrace	Central Asia	H4	98	55	46	53.4489	70	60.0055	66.432	76.6768	76.9337	NA	91.7981	N	C
ICC3907	Desi	Landrace	Central Asia	H1	95.0001	64	46	67.1368	NA	53.2004	59.501	76.8287	66.4042	NA	80.4764	T	C
ICC3914	Desi	Landrace	Central Asia	H1	91.9924	69	55	63.21	65	55.2942	61.1042	78.3134	81.088	NA	82.1944	T	C
ICC3921	Desi	Landrace	Central Asia	NA	94.0557	68.7	63	59.3397	NA	70.4611	78.8043	85.1296	75.1215	NA	75.0314	T	C
ICC3934	Desi	Landrace	Central Asia	H4	98	53	62	59.9104	71	60.0075	58.4812	78.2026	67.3752	NA	92.8493	A	C
ICC3937	Desi	Landrace	Central Asia	H1	92	64	60	69.7445	65	73.005	74.7852	81.771	66.8976	94.2448	83.0387	T	C
ICC3946	Desi	Landrace	Central Asia	H1	97	58	64	78.069	65	70.7359	77.2548	78.1404	70.1169	101.015	82.0969	T	C
ICC3953	Desi	Landrace	Central Asia	H1	90	66	52	51.825	NA	63.9438	66.813	84.0858	73.5905	NA	96.1786	T	C
ICC3961	Desi	Landrace	Central Asia	H1	98	63	49	64.0072	71.9913	59.4174	59.1726	76.9859	62.7812	NA	77.8427	T	C
ICC3973	Desi	Landrace	Central Asia	H4	80	61	62	72.6682	65	60.2811	67.9462	84.6403	73.449	NA	92.4758	A	C
ICC398	Desi	Landrace	South Asia	H1	95	64	60	93.4226	65	66.4529	66.3784	75.6383	76.263	NA	79.8678	N	C
ICC3986	Desi	Landrace	Central Asia	H1	85	62	54	63.6521	76	58.9127	55.3112	74.8218	69.6847	NA	89.1537	T	C
ICC3988	Desi	Landrace	Central Asia	H1	93	66	62	61.2999	68	56.8399	63.7541	74.9132	68.4454	NA	88.6415	T	C
ICC3996	Desi	Landrace	Central Asia	H4	NA	51	52	61.8156	63	60.0371	72.294	NA	89.6825	NA	94.3271	T	C
ICC4014	Desi	Landrace	Central Asia	H1	88.0012	67	54	62.6543	70	62.6454	64.1093	86.3142	72.4903	NA	96.2524	T	C
ICC4015	Desi	Landrace	Central Asia	H1	88	62	62	69.3075	60	56.0144	64.032	84.0281	71.7738	NA	79.8699	T	C
ICC4018	Desi	Landrace	Central Asia	H1	95	67	53	56.9392	65	57.9027	60.1591	76.3347	66.1788	NA	86.9261	T	C
ICC4024	Desi	Landrace	Central Asia	H1	91	66	52	65.2688	78	58.907	59.2691	77.1391	65.1268	85.1834	88.8936	T	C
ICC4028	Desi	Landrace	Central Asia	H2	80	70	55	80.8	76	66.4168	69.0624	80.8949	68.6575	NA	76.6438	T	C
ICC403	Desi	Landrace	South Asia	H1	95	65	55	66.2928	71	52.1765	49.8587	78.2539	68.6792	88.5944	85.6529	T	C
ICC4036	Desi	Landrace	Central Asia	H1	92	57	61	63.087	66	62.0019	70.5264	84.8936	73.5755	77.7749	86.278	N	C
ICC4042	Desi	Landrace	Central Asia	H1	86	58	42	40.6343	76	53.0459	53.9822	70.1455	69.5747	NA	78.6554	T	C
ICC4046	Desi	Landrace	Central Asia	H1	92	73	62	83.8494	76	74.1207	77.1134	77.0816	67.7618	90.3321	83.7967	T	C
ICC4055	Desi	Landrace	Central Asia	H4	85	55	59	68.6579	NA	56.038	61.5492	79.5167	69.6691	79.1517	77.0774	A	C
ICC4060	Desi	Landrace	Central Asia	H4	75.0026	57.9	61	71.6924	70	51.7495	72.0977	NA	NA	NA	NA	T	C
ICC4063	Desi	Landrace	Central Asia	H4	87	NA	59	67.5134	NA	77.7346	69.5171	76.9328	71.4492	NA	75.4437	T	C
ICC4065	Desi	Landrace	Central Asia	H4	97	71	62	60.9412	70	75.5728	79.2336	77.8482	80.8287	NA	85.6617	T	C
ICC4073	Desi	Landrace	Central Asia	H1	92	62	59	69.88	68	66.7568	61.7546	81.1808	71.9777	NA	82.9629	T	C
ICC4074	Desi	Landrace	Central Asia	H4	95	58	55	53.963	74	67.0497	68.815	80.2469	69.0565	90.9654	83.0855	T	C
ICC4075	Desi	Landrace	Central Asia	H4	92.0096	66	60	54.6746	NA	58.9906	71.8173	83.0507	64.4082	78.3293	89.5541	T	C
ICC4078	Desi	Landrace	Central Asia	H1	86	NA	52	50.5405	NA	53.4168	69.5229	71.7245	70.8937	NA	83.7681	T	C
ICC4093	Desi	Landrace	Central Asia	H4	83.9457	60.1	50	54.0341	63	60.0794	63.9961	NA	NA	NA	84.5518	N	N
ICC4097	Desi	Landrace	Central Asia	H1	98	64	61	56.9892	71	61.397	63.9419	77.8728	70.9622	NA	87.1409	T	C
ICC4128	Desi	Landrace	Central Asia	H1	87	56	60	66.62	78	61.9554	62.6227	77.0348	73.0127	86.979	86.155	N	C
ICC4135	Desi	Landrace	Central Asia	H4	85	50	52	58.2041	67	46.9243	49.8364	78.3591	68.7526	NA	72.5025	A	C
ICC4168	Desi	Landrace	Central Asia	H1	90	53	55	72.0102	78	60.8752	63.5927	78.9385	66.0165	101.642	85.66	T	C
ICC4182	Desi	Landrace	Central Asia	H1	92	58	62	65.3734	72	66.9963	66.6709	NA	68.5654	NA	76.3446	T	C
ICC4198	Desi	Landrace	Central Asia	H1	98.5569	52.5	62	58.2025	83	64.9301	64.5214	76.9139	65.7022	97.5038	71.0642	T	C
ICC42	Desi	Landrace	South Asia	H1	83	58	51	72.6234	70	59.4168	64.1584	72.0827	65.3635	NA	75.8897	T	C
ICC4233	Desi	Landrace	Central Asia	H1	99.2569	61.7	54	70.9389	69	53.224	69.5802	77.5935	69.3332	NA	77.8465	T	C
ICC4234	Desi	Landrace	Central Asia	H1	84	75	62	81.0848	60	70.4121	80.1335	81.7657	80.7228	NA	84.0193	T	C
ICC4242	Desi	Landrace	Central Asia	H1	87	NA	54	59.6427	62	67.017	59.4773	77.3637	68.0086	95.9568	80.0123	T	C
ICC4243	Desi	Landrace	Central Asia	H1	95	69	55	53.514	68	56.0622	69.4016	78.7933	68.9702	78.3472	85.0152	T	C
ICC4250	Desi	Landrace	Central Asia	H1	87	61	50	63.8233	69	50.2123	57.0739	70.6485	67.2037	NA	85.2959	T	N
ICC4253	Desi	Landrace	Central Asia	H1	82.0011	56	54	49.5804	65.9911	61.4053	61.5962	77.8914	63.4882	NA	NA	T	C
ICC4254	Desi	Landrace	Central Asia	H4	83	62	62	70.1418	66	73.7995	62.4495	79.6184	70.5808	100.184	NA	T	C
ICC4260	Desi	Landrace	Central Asia	H1	91	62	61	59.3738	NA	60.9969	60.2416	76.5161	74.6916	NA	79.8483	T	C
ICC4279	Desi	Landrace	Central Asia	H2	NA	57	49	50.591	76	58.7495	NA	NA	67.7845	NA	81.3834	T	C
ICC4282	Desi	Landrace	Central Asia	H4	86	58	63	58.3808	61	66.9188	73.9177	NA	81.4901	78.9097	77.7379	T	C
ICC4283	Desi	Landrace	Central Asia	H1	86	62	62	56.2814	74	68.0459	63.7955	80.2367	65.2127	NA	NA	T	C
ICC4284	Desi	Landrace	Central Asia	H1	92	67	61	60.238	69	68.1358	59.5304	79.2473	63.8266	NA	80.2924	T	C
ICC4287	Desi	Landrace	Central Asia	H4	95	56	64	70.5767	76	69.0459	68.9574	79.8697	79.0467	94.7744	86.1856	T	C
ICC4289	Desi	Landrace	Central Asia	H1	91	NA	56	72.5072	76	67.5833	71.804	74.3417	70.7507	NA	83.9599	T	C
ICC4302	Desi	Landrace	Central Asia	H1	99	58	55	58.6297	79	59.1437	70.2849	74.1896	66.6709	NA	81.2941	T	C
ICC4308	Desi	Landrace	Central Asia	H1	88	69	58	52.2796	82	67.4733	62.0242	75.0655	71.9844	NA	84.3871	T	C
ICC4309	Desi	Landrace	Central Asia	H4	95	80	64	62.5039	NA	67.6391	66.7543	79.2301	76.4545	NA	83.6277	A	C
ICC4310	Desi	Landrace	Central Asia	H4	99	52	62	69.324	NA	61.707	64.5117	77.3036	67.7086	87.5944	86.8021	A	C
ICC4313	Desi	Landrace	Central Asia	H1	84.9996	76	64	58.5238	69	64.8919	63.5664	79.8995	65.3613	NA	87.0133	T	C
ICC4328	Desi	Landrace	Central Asia	H1	84	54	61	64.5088	68	52.1246	62.522	80.2882	74.5836	NA	84.9854	T	C
ICC4333	Desi	Landrace	Central Asia	H1	86.0001	65	60	53.2539	74	68.883	67.7994	60.9932	NA	78.1622	71.0387	T	C
ICC4351	Desi	Landrace	Central Asia	H4	86.0066	53	46	59.0455	70	76.085	45.7889	77.5606	63.278	NA	80.1344	T	C
ICC4359	Desi	Landrace	Central Asia	H1	76.0017	56	60	67.5081	72	59.9235	68.3159	79.2939	69.2879	81.2845	81.0081	T	C
ICC4363	Desi	Landrace	Central Asia	H4	85	62	49	38.5495	66	42.6265	52.428	78.7526	65.4709	NA	94.186	T	N
ICC4366	Desi	Landrace	Central Asia	H2	96	68	59	61.7037	66	62.4061	70.5446	77.4691	77.0802	89.491	79.968	T	C
ICC437	Desi	Landrace	South Asia	H1	84.0005	62	51	62.2227	78	69.6596	61.4606	76.8648	73.3756	NA	76.2753	T	C
ICC4371	Desi	Landrace	Central Asia	H4	80	62	49	48.4549	NA	57.2386	64.9686	79.0989	65.0981	81.0264	82.8554	T	C
ICC4380	Desi	Landrace	Central Asia	H1	87	64	53	60.9308	69	59.0139	65.7606	79.0007	67.2732	81.3924	80.7656	T	C
ICC4384	Desi	Landrace	Central Asia	H1	94	51	53	41.489	65	65.0497	68.8081	76.2829	66.4408	NA	77.4426	T	C
ICC4393	Desi	Landrace	Central Asia	H2	NA	69	54	75.4332	81	71.4963	69.5577	77.2797	62.7636	NA	83.9442	A	C
ICC4394	Desi	Landrace	Central Asia	H1	90	82	66	91.325	74	78.3829	75.3708	81.8638	78.1873	75.8561	NA	T	C
ICC440	Desi	Landrace	South Asia	H1	92	62	55	83.4142	82	61.2254	62.7766	76.2814	64.7582	NA	NA	T	C
ICC4402	Desi	Landrace	Central Asia	H1	92.0157	65	61	72.708	75.9987	59.9947	66.934	78.6533	64.4305	NA	93.6351	T	C
ICC4411	Desi	Landrace	Central Asia	H1	96	72	53	53.0647	67	51.3859	63.0387	76.5474	64.7952	NA	82.4589	T	C
ICC4417	Desi	Landrace	Central Asia	H4	74	58	65	62.4402	68	70.379	56.6661	64.5668	70.8887	NA	77.3298	A	C
ICC4418	Desi	Landrace	Central Asia	H1	90	60	62	66.3644	65	63.1765	69.2754	82.3723	71.8564	NA	79.211	T	C
ICC442	Desi	Landrace	South Asia	H1	99.0657	66.9	54	53.5774	64	58.5728	68.4849	79.7515	67.2547	NA	77.3912	T	C
ICC4429	Desi	Landrace	Central Asia	H1	92	68	61	77.7019	74	62.4676	72.8999	81.6766	73.8135	NA	81.5366	T	C
ICC4441	Desi	Landrace	Central Asia	H1	92	69	61	71.5011	78	80.7047	74.4377	79.6819	70.704	NA	81.9559	T	C
ICC4444	Desi	Landrace	Central Asia	H4	98	70	53	48.2437	NA	69.0131	67.8045	78.6525	69.4507	73.0384	82.1767	A	C
ICC4459	Desi	Landrace	Central Asia	H1	95.0166	64	63	72.7328	78	64.1906	62.0293	81.6176	64.7723	NA	88.9365	T	C
ICC4462	Desi	Landrace	Central Asia	H1	98	66	61	57.2905	78	67.4061	71.4731	79.5339	66.7538	88.849	84.4993	T	C
ICC4463	Desi	Landrace	Central Asia	H1	96	NA	60	62.4708	68	63.9208	71.4948	90.3559	71.6243	NA	87.9729	T	C
ICC4478	Desi	Landrace	Middle East	H1	82	62	46	37.4116	63	45.2613	50.8675	77.1517	67.2224	NA	76.5581	T	C
ICC448	Desi	Landrace	South Asia	H1	93	NA	49	54.208	74	59.8368	63.145	79.3876	74.5204	NA	71.541	T	T
ICC4491	Desi	Landrace	Middle East	H1	87	62	60	62.8639	NA	65.9579	59.7872	82.943	67.1247	NA	75.4581	T	C
ICC4492	Desi	Landrace	Middle East	H1	97	59	54	63.1528	74	56.7595	56.9879	70.2575	78.2403	99.5957	81.7017	T	C
ICC4495	Desi	Landrace	Middle East	H1	98	71	51	51.3702	NA	58.9749	67.5731	77.225	68.7189	NA	79.7697	N	C
ICC45	Desi	Landrace	South Asia	H1	86	63	46	63.2263	70	56.2914	60.6023	77.7922	71.774	NA	88.8818	T	N
ICC4500	Desi	Landrace	Middle East	H2	99	85	57	57.0278	71	67.7393	69.4651	78.7107	69.8039	94.7862	79.7344	T	C
ICC4505	Desi	Landrace	South Asia	H1	99	69	46	49.0908	NA	48.3968	59.5402	77.4804	62.9113	92.5792	71.9566	T	C
ICC4508	Desi	Landrace	South Asia	H1	97	63	45	57.364	72	55.1759	59.2245	78.1901	69.3262	NA	85.0005	N	C
ICC4510	Desi	Landrace	South Asia	H1	98	66	55	56.7964	79	65.5386	67.8601	79.7596	68.3845	96.6945	76.102	T	C
ICC4524	Desi	Landrace	South Asia	H1	90.9357	75.7	62	75.7159	79	67.9424	67.4802	76.6863	69.2092	90.9297	83.5521	T	C
ICC4526	Desi	Landrace	South Asia	H1	87	62	61	75.5305	76	64.2602	72.7024	79.4337	73.249	NA	88.2476	T	C
ICC4533	Desi	Landrace	South Asia	H1	86.3569	54.9	44	47.1112	59	45.3837	69.4245	74.6711	69.2289	75.6716	70.5569	T	C
ICC4544	Desi	Landrace	South Asia	H2	95.9969	NA	46	34.8454	68	68.328	47.4022	77.4414	70.0301	NA	82.0891	T	C
ICC4547	Desi	Landrace	South Asia	H1	90.0001	76	63	67.8667	74	74.9664	78.0192	86.9016	74.2434	99.2284	78.4203	T	C
ICC455	Desi	Landrace	South Asia	H1	94.0046	60	52	53.6	69	64.0302	65.193	75.5444	66.5726	79.3978	89.2723	T	T
ICC4552	Desi	Landrace	South Asia	H2	85.9999	61	53	65.6519	NA	64.8613	66.6708	82.5657	67.237	NA	93.8572	T	C
ICC4557	Desi	Landrace	South Asia	H1	95	63	61	67.1887	NA	61.8602	76.7709	78.1261	83.5004	78.4477	83.9889	T	C
ICC456	Desi	Landrace	South Asia	H1	91	67	53	66.5014	63	62.1052	69.5102	77.8597	76.1793	79.7566	81.0446	T	C
ICC4564	Desi	Landrace	South Asia	H1	83	64	62	76.3781	NA	76.9664	71.9918	80.3	82.7902	NA	85.2484	T	C
ICC4567	Desi	Landrace	South Asia	H2	86	60	53	63.2058	65	59.1377	81.2102	79.767	64.6424	79.2646	86.0319	T	C
ICC4573	Desi	Landrace	South Asia	H1	95	62	64	79.9755	82	61.1967	75.5333	81.569	63.5103	NA	71.4774	T	C
ICC4593	Desi	Landrace	South Asia	H1	90	79	61	58.9172	68	60.083	73.4738	77.986	71.1349	79.0815	76.0339	T	C
ICC4604	Desi	Landrace	South Asia	H1	82	54	60	69.307	71	51.3772	76.2745	80.9387	71.3717	NA	85.1149	T	C
ICC4606	Desi	Landrace	South Asia	H1	85	55	65	77.0898	72	71.5401	67.3328	78.161	64.5601	NA	85.9436	T	C
ICC4607	Desi	Landrace	South Asia	H1	87	73	65	82.6365	63	70.9945	80.5245	74.9187	71.8998	71.4529	90.3614	T	C
ICC4623	Desi	Landrace	South Asia	H1	93	75	60	71.447	76	74.9959	43.5207	80.3203	80.0742	NA	80.7259	T	C
ICC4638	Desi	Landrace	South Asia	H1	98.0357	75.7	55	69.4816	78	68.4061	62.5248	85.8203	72.4234	NA	88.846	T	C
ICC4639	Desi	Landrace	South Asia	H2	92.9946	71	61	67.5972	63	70.2123	71.9996	77.9263	69.5415	90.1691	87.124	N	C
ICC4642	Desi	Landrace	South Asia	H1	86	62	49	55.3362	79	54.8816	60.081	71.8461	90.413	86.4749	84.3035	T	C
ICC4649	Desi	Landrace	South Asia	H2	87	58	49	53.8394	64	49.6022	57.0177	74.6205	66.2861	NA	83.1404	T	T
ICC4657	Desi	Landrace	South Asia	H1	96	61	62	65.3588	84	66.4603	51.8184	76.7142	62.905	93.3564	74.1266	N	C
ICC4680	Desi	Landrace	South Asia	H1	76.0157	58.1	53	61.9659	72	59.4456	60.4398	88.1097	73.4583	NA	81.5605	T	C
ICC4684	Desi	Landrace	South Asia	H1	99	NA	65	76.594	50	68.115	77.0073	80.9147	68.0547	NA	89.9523	T	C
ICC4699	Desi	Landrace	South Asia	H1	83	58	44	56.1162	71	48.8604	66.3543	78.1149	63.7143	NA	82.3197	T	C
ICC4706	Desi	Landrace	South Asia	H1	87	58	59	69.8278	77	71.4121	62.4906	77.3224	69.9526	NA	83.5978	T	C
ICC4707	Intermediate	Landrace	South Asia	H2	85	80	72	82.8765	78	86.0549	80.4562	91.5642	80.6014	NA	NA	T	C
ICC4709	Desi	Landrace	South Asia	H1	87	74	58	67.964	68	67.0037	70.5845	77.1885	66.8055	NA	87.8381	T	C
ICC4716	Desi	Landrace	South Asia	H1	95	58	60	72.3342	NA	60.9066	67.7043	80.5276	69.1472	93.9296	90.2735	T	C
ICC4717	Desi	Landrace	South Asia	H1	86	69	55	56.2976	68	70.8816	61.255	77.8182	66.1259	NA	81.3023	T	C
ICC4719	Desi	Landrace	South Asia	H1	88	71	60	68.8833	76	68.0078	70.1143	79.8106	69.7531	84.3215	92.3838	T	C
ICC4733	Desi	Landrace	Central Asia	H1	90.9569	59.5	54	70.5212	79	59.0035	65.0066	74.7966	68.6849	NA	81.7711	T	C
ICC4740	Kabuli	Landrace	Central Asia	H1	NA	71	63	52.9622	70	55.5463	66.944	73.9215	63.2222	86.2009	84.0488	T	C
ICC4766	Kabuli	Landrace	Central Asia	H1	94	62	50	64.3372	68	57.3782	56.6559	79.7057	72.2595	90.7433	55.5136	T	C
ICC477	Desi	Landrace	South Asia	H1	86	66	48	44.1771	71	63.7967	71.073	80.0701	67.7144	NA	84.6217	T	T
ICC4793	Desi	Landrace	Central Asia	H1	90.0002	69	62	79.4213	64	69.0473	73.1102	87.7526	70.7542	NA	77.2049	T	C
ICC4807	Desi	Landrace	Central Asia	H1	87	75	65	74.9313	NA	67.4053	78.5036	76.692	68.7016	NA	84.8096	T	C
ICC4808	Desi	Landrace	Central Asia	H1	97	NA	62	52.1113	72	61.84	60.3224	75.9552	65.2461	82.3408	80.1174	T	C
ICC4814	Desi	Landrace	Central Asia	H1	83	61	61	61.0865	63	56.8787	66.2964	79.8304	65.7142	NA	81.5629	N	C
ICC482	Desi	Landrace	South Asia	NA	97	61	46	43.3337	NA	68.5765	68.2786	77.3453	74.803	NA	71.0802	T	T
ICC4835	Kabuli	Landrace	Middle East	H1	83	67	60	59.7556	71	71.254	65.4656	77.1474	65.7414	NA	NA	T	C
ICC4841	Kabuli	Landrace	Mediterranean	H1	81	64	62	52.8523	64	68.6052	72.9078	76.7514	79.9609	NA	77.1348	T	T
ICC4843	Desi	Landrace	Mediterranean	H1	98	57	52	68.4922	62	58.4092	77.1555	73.8692	68.1672	80.8088	NA	T	C
ICC4844	Desi	Landrace	Middle East	H1	91.9998	80	62	83.0444	66	76.2602	74.8968	82.041	76.5213	97.4474	80.7937	T	C
ICC4849	Desi	Landrace	Others	H1	82	NA	65	86.58	77	69.9824	82.2128	87.9896	74.7163	NA	NA	T	T
ICC4853	Intermediate	Landrace	Others	H1	96	81	49	44.3042	65	50.0359	54.1757	62.8971	55.0471	NA	82.0097	N	C
ICC4858	Kabuli	Landrace	Americas	H1	85.0001	61	64	90.7797	76	62.8453	69.8962	77.0578	74.5731	NA	NA	T	C
ICC4871	Desi	Landrace	South Asia	H1	86	82	45	42.4429	NA	53.2602	49.1887	76.5696	68.1396	NA	82.9462	T	C
ICC4872	Intermediate	Landrace	South Asia	H1	94	62	41	45.4351	65	51.5542	48.8377	59.2116	51.209	NA	NA	T	C
ICC4878	Intermediate	Landrace	South Asia	H1	78	51	44	56.7577	71	60.2364	48.1511	79.1144	75.8998	NA	80.1447	T	C
ICC4880	Desi	Landrace	South Asia	H1	96	NA	62	62.211	78	77.0622	77.3875	92.4109	75.8212	NA	84.9726	T	T
ICC4885	Kabuli	Landrace	Mediterranean	H1	95	58	60	67.231	81	66.8218	66.2322	78.6618	71.1959	82.0726	86.1191	A	C
ICC4889	Desi	Landrace	Middle East	H1	96.0569	73.9	60	57.7588	68	58.7495	63.7772	82.0858	69.9819	NA	92.2934	T	C
ICC4893	Kabuli	Landrace	Middle East	H2	84	55	52	64.2007	60	51.9975	57.8076	78.974	69.157	NA	88.9741	T	C
ICC4899	Kabuli	Landrace	Middle East	H1	97.0157	60.9	61	57.8074	69	64.0828	66.8374	81.6069	73.1129	NA	81.8836	T	C
ICC4917	Desi	Landrace	South Asia	H1	81.1657	59.7	63	71.0895	NA	75.5184	74.4536	81.0715	68.3298	102.496	79.8763	T	T
ICC4918	Desi	Cultivar	South Asia	H1	97	50	51	42.6482	NA	59.0042	48.9674	78.5297	66.5162	72.3787	82.7463	N	C
ICC4918N	Desi	Breeding line	South Asia	H1	NA	73	49	50.0131	64	50.0081	73.7863	83.3885	67.8983	NA	85.1617	T	Y
ICC4918NN	Desi	Breeding line	South Asia	H1	86	58	47	46.2386	72	65.6454	52.1234	76.6938	71.3364	NA	74.5128	T	N
ICC4923	Desi	Cultivar	South Asia	H1	95	58	61	73.979	76	62.1752	63.4316	83.2515	68.0244	NA	88.5646	T	C
ICC4928	Kabuli	Cultivar	South Asia	H1	87	75	62	76.8047	80	69.4391	78.1693	87.418	71.0588	NA	85.0162	T	T
ICC4933	Desi	Landrace	South Asia	H1	90	83	65	71.8212	76	74.2252	79.6484	87.321	89.3867	NA	81.4366	T	C
ICC4934	Desi	Cultivar	South Asia	H1	85	54	47	33.0186	NA	61.8379	72.7422	77.4484	63.5254	NA	89.2176	T	C
ICC4935	Desi	Cultivar	South Asia	H1	NA	NA	NA	NA	NA	NA	NA	NA	NA	NA	NA	N	C
ICC4938	Desi	Breeding line	South Asia	H1	99.0064	78	63	76.5165	71	70.1028	74.7756	87.062	75.1413	NA	69.8356	T	C
ICC494	Desi	Landrace	South Asia	H1	94.9977	62.1	46	54.5646	65	65.5113	59.3786	75.2774	62.425	87.0644	81.9643	T	C
ICC4946	Desi	Breeding line	South Asia	H1	91.9876	74	64	79.0257	75	72.4603	75.7799	82.6962	76.5724	NA	96.9386	T	C
ICC4947	Desi	Breeding line	South Asia	H1	96	79	63	82.2512	78	63.1765	68.0619	79.9678	75.7564	NA	77.6458	T	C
ICC4948HN	Desi	Breeding line	South Asia	H1	92	74	55	77.9848	70	69.0228	70.391	77.2982	73.0023	91.7876	86.577	T	C
ICC4948LN	Desi	Breeding line	South Asia	H1	98.9657	83.5	60	57.0308	72	68.7995	74.5725	82.0362	73.0397	NA	76.3051	T	C
ICC4949	Desi	Cultivar	South Asia	H1	87.0569	NA	62	80.4294	79	61.7478	64.6063	75.8848	62.333	83.5993	87.5182	T	C
ICC4951	Desi	Breeding line	South Asia	H2	95	66	45	52.3794	NA	47.8766	60.357	77.9787	72.9008	84.4702	NA	T	T
ICC4954	Desi	Cultivar	South Asia	H1	80	66	53	66.2013	65	62.8321	65.0968	82.7059	61.3234	79.7439	86.4452	T	T
ICC4957N	Desi	Breeding line	South Asia	H1	95.0001	78	52	45.9813	75.9999	66.8015	61.9851	73.4964	66.91	65.6681	83.6156	T	T
ICC4958	Desi	Cultivar	South Asia	H1	NA	53	45	27.2267	71	51.0104	56.3475	66.4682	59.8799	98.1462	80.8377	T	N
ICC4969	Desi	Cultivar	South Asia	H1	92	82	67	88.7014	80	63.2978	75.3012	80.2829	71.3581	NA	84.4354	T	N
ICC4973	Kabuli	Cultivar	South Asia	H1	87	NA	62	70.0059	69	62.6509	64.4294	82.0467	74.395	70.9776	74.0256	T	T
ICC4976	Intermediate	Landrace	South Asia	H1	98.2569	82.7	58	73.0012	84	77.4956	75.6556	88.8908	76.7494	NA	86.9452	T	C
ICC4979	Desi	Landrace	South Asia	H1	92.9857	NA	73	71.8423	69.9731	73.0179	57.8417	81.7362	82.6485	88.295	89.7752	T	C
ICC4984	Desi	Landrace	South Asia	H1	75	55	50	56.4424	63	49.048	52.4933	76.6295	66.0749	71.2925	70.1206	T	C
ICC4988	Desi	Breeding line	South Asia	H1	84	NA	55	70.8612	82.9999	45.8399	71.6232	73.5552	64.4165	78.1698	81.9344	T	C
ICC4991	Desi	Cultivar	South Asia	H1	93	70	58	60.7453	65	63.7633	69.1542	80.342	72.3927	85.1479	NA	N	C
ICC4992	Desi	Cultivar	South Asia	H1	92	68	62	71.4951	82	65.671	75.876	81.9762	73.1985	NA	81.0608	T	N
ICC4993NN	Kabuli	Breeding line	South Asia	H1	NA	82	55	70.5942	74	61.2745	64.4711	78.308	73.7023	NA	81.777	T	T
ICC4998	Desi	Cultivar	South Asia	H2	NA	NA	65	66.6489	84	NA	52.5747	76.3906	63.5069	NA	71.9585	T	C
ICC5002	Desi	Breeding line	South Asia	H1	NA	61	43	37.0054	71	NA	59.958	77.533	70.0922	NA	86.981	T	C
ICC5003	Desi	Cultivar	South Asia	H2	90.9926	64.1	53	56.8147	67	63.7918	64.0067	73.6039	72.8452	NA	97.766	T	C
ICC5003HN	Desi	Breeding line	South Asia	H2	93.9557	52.4	52	53.0936	65	66.5728	60.8289	89.0636	83.9813	NA	87.1034	T	C
ICC5003LN	Desi	Breeding line	South Asia	H2	80	60	48	63.7027	69	55.8098	63.1313	77.7579	68.1931	91.4741	80.5704	T	C
ICC5009	Desi	Landrace	Mediterranean	H1	96.0006	81.1	63	90.7054	75.988	75.6016	83.6493	78.1974	78.7096	NA	76.9078	T	T
ICC5020	Desi	Breeding line	South Asia	H1	94.9956	64	54	68.0655	66	54.2101	60.9344	80.1017	71.4963	NA	90.1524	N	N
ICC5021	Desi	Landrace	Middle East	H1	87	69	65	89.7457	76	67.2197	73.4943	80.7532	75.2521	NA	77.9041	T	T
ICC5022	Desi	Landrace	South Asia	H1	84	64	47	46.7585	NA	48.3148	58.2422	81.178	58.2438	87.5785	83.107	T	C
ICC5033	Desi	Landrace	South Asia	H3	92	NA	77	NA	71	67.9899	74.968	79.9235	70.6793	72.8582	NA	T	C
ICC5036	Desi	Breeding line	South Asia	H1	84.1257	73.9	65	81.3129	84	67.3912	74.9234	84.9918	70.1373	91.7922	85.2298	T	C
ICC5038	Kabuli	Breeding line	South Asia	H1	91	71	67	86.2378	84	52.7992	48.7335	82.8024	78.7692	93.4439	83.1778	T	T
ICC504	Desi	Landrace	South Asia	H1	95.1457	78.3	49	89.2919	84	47.2604	62.1944	80.7532	73.92	NA	80.8416	T	T
ICC5047	Desi	Breeding line	South Asia	H1	95.8757	70.5	64	62.1634	NA	76.8113	77.7375	90.633	77.7027	89.7398	NA	T	C
ICC5048	Desi	Breeding line	South Asia	H1	96	NA	66	73.1863	74	73.3371	78.929	84.6047	79.356	80.8142	80.8956	T	T
ICC5055	Kabuli	Breeding line	South Asia	H1	99	64	64	80.1774	84	63.968	74.4721	86.6721	75.9136	88.3635	82.2253	T	T
ICC506	Desi	Landrace	South Asia	H2	94	58	46	37.8923	NA	54.4359	48.9925	75.6803	63.8046	NA	75.1214	T	C
ICC5061	Desi	Landrace	South Asia	H2	99	74	67	89.222	84	74.0874	80.7573	86.1559	73.1019	NA	78.9302	T	C
ICC5067	Desi	Landrace	South Asia	H1	97	64	49	58.4783	65	56.9959	65.1363	78.2437	69.2379	80.9297	88.6245	N	C
ICC5081	Desi	Landrace	South Asia	H2	99	66	53	73.5132	80	59.6379	67.8747	79.9829	64.3154	NA	88.177	T	C
ICC5086	Desi	Landrace	South Asia	H1	85	NA	61	87.7527	78	67.8689	77.1252	75.8704	70.1635	NA	84.098	T	C
ICC5087	Desi	Landrace	South Asia	H2	76	59	41	32.9723	NA	51.9784	47.5842	77.4709	65.3877	NA	NA	T	C
ICC5092	Intermediate	Landrace	Middle East	H1	92	82	74	92.5997	84	78.1358	83.3249	95.2527	74.8718	NA	80.3532	A	C
ICC5109	Kabuli	Landrace	South Asia	H1	NA	62	60	67.6486	NA	48.5483	67.559	82.4474	70.6036	NA	84.9498	W	C
ICC5117	Desi	Landrace	Middle East	H1	98	68	68	98.7594	82	62.4115	49.748	84.4454	NA	90.0832	88.9501	T	C
ICC5119	Kabuli	Landrace	Middle East	H2	83	66	61	73.9746	NA	67.4359	63.0058	83.0217	71.4632	NA	76.1889	T	C
ICC512	Desi	Landrace	South Asia	H1	97.0076	61.9	60	71.0195	76	69.2252	70.466	80.0533	75.7976	NA	97.1677	T	C
ICC5122	Kabuli	Landrace	Middle East	H2	90	53	57	68.1584	71	67.0174	63.3937	76.6891	72.8563	86.7936	91.4254	T	C
ICC5123	Kabuli	Landrace	Middle East	H1	NA	66	53	72.9103	72	70.9536	69.2521	80.0066	63.621	NA	98.1486	T	C
ICC513	Desi	Landrace	South Asia	H1	98	61	60	60.08	74	67.0066	70.3084	77.3699	66.484	NA	75.5039	T	C
ICC5135	Desi	Breeding line	South Asia	H1	94	71	57	71.1564	82	68.0371	69.0031	77.1492	71.1995	NA	77.0001	T	T
ICC5137	Desi	Breeding line	South Asia	H1	87	NA	66	85.4328	81	87.6853	71.5272	80.2281	78.6651	NA	79.5613	T	T
ICC5146	Desi	Breeding line	South Asia	H1	96.3569	80.5	67	80.5509	78	80.3496	76.893	78.5804	78.8158	NA	92.4287	T	T
ICC5147	Desi	Breeding line	South Asia	H1	84.0056	NA	64	75.7567	79	71.3414	69.514	84.6638	72.5149	85.0062	80.0145	T	T
ICC515	Desi	Landrace	South Asia	H2	87	56	48	43.1965	68	59.9882	66.2935	72.4085	81.2499	83.3528	91.7706	T	C
ICC5151	Desi	Breeding line	South Asia	H1	86	67	64	80.896	76	66.992	70.0284	82.7433	80.5921	84.9452	84.8567	T	C
ICC5152	Desi	Breeding line	South Asia	H1	90.9999	69	47	65.5136	63	68.5265	55.2255	83.7663	63.3231	NA	75.93	T	C
ICC5163	Desi	Landrace	South Asia	H1	88	58	71	82.5282	74	70.9642	80.2351	83.3918	66.7213	101.285	82.3086	T	T
ICC5169	Desi	Breeding line	South Asia	H1	98.9057	65.7	63	71.3679	70	71.0036	64.8026	74.7331	66.6122	NA	88.631	T	C
ICC5172	Desi	Breeding line	South Asia	H1	90	66	55	77.8467	75	52.1842	60.5957	86.2156	76.282	88.3777	86.5472	T	C
ICC5174	Desi	Breeding line	South Asia	H1	96.0015	NA	65	91.4406	84	74.1842	80.0261	80.9891	68.0221	NA	79.2797	T	C
ICC5178	Desi	Breeding line	South Asia	H1	95	63	66	91.0353	79	70.7821	63.8394	86.9594	78.1493	NA	83.0432	T	T
ICC5182	Desi	Landrace	South Asia	H1	97	82	52	70.7269	67.9667	74.3465	69.6513	75.9556	68.1626	NA	83.9045	A	C
ICC5199	Desi	Landrace	South Asia	H1	90.0857	72	65	99.4476	84	80.3505	78.413	80.988	72.7529	96.4717	87.8544	T	T
ICC5201	Desi	Landrace	South Asia	H1	91	78	58	72.0464	82	67.1732	79.8403	81.0349	70.791	86.5137	71.9329	T	C
ICC5205	Desi	Landrace	South Asia	H1	80	60	49	56.2634	71	65.1071	64.3046	79.4939	69.25	84.4802	86.3341	T	C
ICC5221	Desi	Breeding line	South Asia	H1	83	61	52	62.5432	71	64.4603	59.1294	81.7271	70.9025	NA	80.6942	T	C
ICC5233	Desi	Breeding line	South Asia	H1	96	68	61	68.3637	69	65.9027	71.9646	76.402	69.3006	98.0635	78.589	T	T
ICC5239	Desi	Breeding line	South Asia	H1	96.9896	66	53	77.2361	65	62.6889	68.779	79.3379	67.0435	NA	82.4636	T	T
ICC531	Desi	Landrace	South Asia	H1	95	67	53	71.9576	82	62.0118	57.169	88.9622	74.5067	NA	86.1283	T	C
ICC5316	Intermediate	Landrace	South Asia	H1	NA	NA	66	94.2526	NA	61.9266	59.8218	92.5575	NA	NA	80.2744	T	T
ICC5318	Desi	Landrace	South Asia	H2	85	64	53	53.7895	76	62.9081	67.4116	77.9147	66.5084	85.3083	80.0459	T	T
ICC5319	Desi	Breeding line	South Asia	H2	90	69	68	69.0105	64.9976	60.4121	76.0203	78.6717	NA	NA	80.9231	N	T
ICC5320	Intermediate	Breeding line	South Asia	H2	92	70	57	68.1242	68	60.4351	72.2664	91.9589	75.9118	89.8428	80.7716	N	C
ICC5325	Desi	Landrace	South Asia	H1	94.9357	61.1	63	70.5876	68	61.8218	62.0617	76.6055	82.0474	NA	80.2753	T	C
ICC5328	Desi	Landrace	South Asia	H1	86	69	60	73.0197	76	72.4529	71.2275	81.9316	77.6042	92.7566	84.3148	T	C
ICC5337	Kabuli	Landrace	South Asia	H2	88.0001	64	67	89.5638	65	77.0781	68.4402	88.0785	70.2294	94.7224	84.0957	A	N
ICC5352	Desi	Landrace	South Asia	H1	81	67	62	76.0205	NA	66.9946	83.0135	86.1433	75.1243	NA	78.6907	T	C
ICC5383	Desi	Landrace	South Asia	H1	79	64	44	66.6131	65	48.6506	63.0363	77.5073	NA	87.7086	87.3836	N	N
ICC5384	Desi	Landrace	South Asia	H1	94	78	65	86.0613	72	72.2883	73.1022	82.847	81.1267	NA	74.4816	T	T
ICC5389	Desi	Landrace	South Asia	H1	90.9999	67	62	93.051	71	60.181	55.0468	72.918	70.6937	NA	91.3603	T	C
ICC5390	Desi	Landrace	South Asia	H2	98	65	65	74.7802	76	69.2896	79.2906	77.1727	69.8034	NA	88.2135	T	N
ICC5391	Desi	Landrace	South Asia	H1	99.0757	60.7	62	62.1818	71	71.1976	67.9991	84.0929	63.7339	NA	86.8763	N	C
ICC5409	Desi	Breeding line	South Asia	H1	83	52	46	55.1793	60	55.006	57.2119	77.983	66.5529	79.4936	79.2923	T	N
ICC5419	Desi	Breeding line	South Asia	H1	86	84	72	98.6567	NA	71.0063	57.6211	82.9759	78.2066	NA	88.7807	T	C
ICC542	Desi	Landrace	South Asia	H1	82	82	70	87.3737	79	81.7047	NA	88.2719	78.2859	98.0741	84.9262	T	C
ICC5430	Desi	Breeding line	South Asia	H1	82.9991	NA	65	93.2888	78	66.8376	76.819	79.1596	76.5138	NA	76.2121	T	C
ICC5431	Desi	Landrace	South Asia	H1	NA	67	54	40.992	79	52.0809	57.2538	79.6096	64.9996	NA	91.0643	T	T
ICC5434	Desi	Landrace	South Asia	H1	96	74	48	54.3928	68	60.8315	57.8226	78.4242	67.986	71.2423	78.135	N	C
ICC5449	Desi	Landrace	South Asia	H1	99	58	50	57.0396	84	51.9438	64.4657	73.8785	61.2785	87.0244	88.0623	T	C
ICC5455	Desi	Breeding line	Central Asia	H1	99.0001	56	61	63.0553	76	59.1178	56.9132	71.9135	68.1026	95.8856	82.4739	T	T
ICC5458	Desi	Breeding line	Americas	H1	90	55	61	71.885	67.9999	67.7877	68.544	87.4883	77.0938	NA	83.592	A	C
ICC5468	Desi	Landrace	Americas	H2	95.1157	NA	63	87.7266	78	67.3261	63.1078	80.4434	66.8774	NA	81.4075	T	C
ICC5472	Desi	Landrace	Americas	H2	87	62	61	69.9139	65	61.7956	72.0093	79.2191	67.1746	NA	81.0137	T	C
ICC5474	Desi	Landrace	Americas	H2	96.9999	69	62	61.312	68	61.219	71.3586	NA	72.7776	101.911	87.1933	T	C
ICC5475	Desi	Landrace	Americas	H2	91	81	66	94.0475	71	68.4334	76.8157	NA	76.8096	NA	84.2896	T	N
ICC5479	Desi	Landrace	Americas	H1	98	62	49	55.0683	NA	69.7995	70.4447	80.2251	66.7155	NA	82.6229	N	N
ICC5489	Desi	Landrace	Americas	H2	NA	84	65	83.429	78	63.224	74.1341	81.288	79.3757	NA	81.4227	N	C
ICC549	Desi	Landrace	South Asia	H1	95.2569	67.5	49	85.5021	69	71.0102	76.6795	79.3411	79.4831	80.5785	81.0306	T	C
ICC5491	Desi	Landrace	Americas	H2	96	58	62	61.7426	77	64.1977	72.8563	78.5689	80.9789	NA	80.0653	A	C
ICC5504	Desi	Landrace	Americas	H2	95	73	50	69.9728	NA	58.5991	61.2485	77.432	63.7325	NA	83.2115	T	N
ICC552	Desi	Landrace	South Asia	H2	93	62	46	46.0082	68.261	59.8213	47.4552	86.9642	67.6177	NA	80.0108	T	T
ICC553	Desi	Landrace	South Asia	H2	95	66	48	71.596	72	61.4202	54.5234	77.8979	66.0787	NA	79.1424	T	C
ICC5531	Desi	Landrace	Americas	H1	98	60	49	44.4755	NA	55.9579	61.596	80.1546	67.7702	NA	NA	T	C
ICC5535	Desi	Landrace	Americas	H1	82	64	55	67.1842	63	72.3778	69.1863	77.8696	67.6474	78.8673	81.3894	T	C
ICC5541	Desi	Landrace	Americas	H2	81	65	60	72.149	73	69.3505	76.871	83.667	67.6999	NA	79.0279	A	C
ICC5551	Desi	Landrace	Americas	H1	86	66	63	83.667	72	70.2469	64.5288	81.5609	63.539	NA	82.3012	A	C
ICC5577	Desi	Landrace	Americas	H1	95	61	61	69.5486	75	66.9579	45.0374	79.5677	NA	NA	81.5474	A	C
ICC5579	Desi	Landrace	Americas	H2	95.7569	71.7	63	57.6781	67	66.219	75.4725	NA	72.4228	NA	91.0007	T	C
ICC5581	Desi	Landrace	Americas	H1	98.9694	NA	53	59.1377	72	61.4313	67.9879	78.797	68.6738	83.9579	79.3302	T	C
ICC5592	Desi	Breeding line	South Asia	H2	92	64	42	56.1425	60	58.0262	50.4728	83.2001	84.9436	NA	NA	T	T
ICC5593	Desi	Breeding line	South Asia	H1	82.4569	61.3	42	45.3268	71	68.2524	61.4915	74.107	70.7281	NA	71.6418	T	C
ICC5596	Desi	Landrace	South Asia	H1	93	64	61	75.0113	73	69.1166	77.0417	79.86	86.6145	94.3701	80.0008	T	N
ICC5597	Desi	Landrace	Black Sea	H2	83.7569	45.9	47	55.3777	NA	34.0505	51.8865	80.7125	63.5918	NA	72.4955	T	C
ICC5602	Desi	Landrace	South Asia	H1	91	80	62	85.386	77	71.2669	74.0524	84.4572	84.4289	NA	89.1125	T	N
ICC5613	Desi	Landrace	South Asia	H1	90.0006	57	48	50.5495	65	59.9975	59.1552	80.3889	64.7338	86.6406	79.3041	N	C
ICC5616	Intermediate	Landrace	South Asia	H1	98.9916	69.1	57	62.3645	63	61.9087	67.8719	76.369	66.0099	NA	77.5349	T	N
ICC562	Desi	Landrace	South Asia	H1	95	66	55	82.2219	71	68.7605	76.829	78.628	69.1895	81.0722	88.9704	T	C
ICC5623	Desi	Landrace	Middle East	H3	85	80	65	94.3614	NA	77.7999	73.5859	79.7007	74.9777	100.429	83.612	A	C
ICC5639	Desi	Landrace	South Asia	H1	91	82	55	75.1968	78	53.4191	61.92	78.6485	64.9864	NA	88.4512	T	C
ICC5644	Kabuli	Landrace	South Asia	H1	84.0016	57.9	51	73.2701	68.999	67.8613	65.7469	73.7874	68.8977	86.8228	79.4454	T	T
ICC5645	Desi	Landrace	South Asia	H1	90.0013	NA	60	76.2329	84	69.0811	76.9474	84.8632	73.1082	NA	85.3503	T	C
ICC5649	Desi	Landrace	South Asia	H1	98	70	53	57.811	68	74.7043	65.9219	81.5095	68.5513	NA	90.8971	T	C
ICC5680	Desi	Landrace	South Asia	H1	89	57	49	44.6135	NA	53.115	51.4975	78.5992	64.7366	81.455	80.5682	T	C
ICC5686	Desi	Landrace	South Asia	H1	97.1569	58.7	48	39.012	78	53.2586	55.3248	82.9891	67.6749	80.486	86.2102	T	C
ICC5687	Desi	Landrace	South Asia	H1	96	64	48	63.5261	65	63.7307	52.8904	78.4564	67.6339	NA	90.1722	T	C
ICC5697	Desi	Landrace	South Asia	H1	91.2569	56.5	43	49.7068	60	48.9749	54.7261	76.0993	68.4615	NA	73.8626	T	C
ICC571	Desi	Landrace	South Asia	H1	87	58	46	42.6699	63	55.0647	57.3705	80.1898	67.885	NA	71.0575	T	C
ICC5710	Desi	Breeding line	South Asia	H1	79	58	44	50.8629	64	61.006	79.7367	73.5158	65.1097	78.899	82.7678	T	C
ICC5722	Desi	Breeding line	South Asia	H1	90.9257	50.9	61	75.1291	83	65.3561	60.1666	78.6725	69.7409	NA	84.1068	T	C
ICC5727	Intermediate	Breeding line	South Asia	H1	93.0046	62	53	74.7761	75	63.2852	66.4533	79.4746	64.6595	NA	84.8518	T	N
ICC5737	Desi	Breeding line	South Asia	H1	NA	71	48	56.023	81	65.7995	60.7116	80.1852	68.3356	NA	83.539	T	C
ICC574	Desi	Landrace	South Asia	H1	97	NA	48	50.7087	74	56.7393	60.3653	77.7827	77.3859	76.6307	79.4347	T	C
ICC5743	Desi	Breeding line	South Asia	H1	95	59	42	44.2016	74	66.1769	53.8222	79.0774	71.3884	83.8979	81.4045	T	C
ICC5752	Desi	Breeding line	South Asia	H1	90	70	53	53.0204	72	61.3261	62.1306	73.9485	72.5237	NA	NA	T	C
ICC5755	Desi	Breeding line	South Asia	H1	86	63	49	46.2512	65	55.0228	55.8789	76.1516	69.9835	NA	82.8447	T	C
ICC5762	Desi	Breeding line	South Asia	H2	92.0003	54	48	43.15	NA	64.9475	72.0061	68.4377	59.5493	71.7489	91.7472	T	C
ICC5775	Desi	Breeding line	South Asia	H1	94	NA	47	34.5071	NA	60.1813	54.9572	76.0488	65.2405	75.8624	74.1204	T	C
ICC5778	Desi	Breeding line	South Asia	H1	82	60	50	64.1098	NA	53.7312	53.6823	76.9191	62.1236	NA	84.0154	T	C
ICC5780	Desi	Breeding line	South Asia	H1	81	67	57	60.355	57	55.2529	60.7129	81.6222	64.9933	NA	91.4223	T	C
ICC5783	Desi	Breeding line	South Asia	H2	84	59	40	23.6065	63	40.4559	41.3136	58.6912	61.8373	65.581	79.9573	T	C
ICC579	Desi	Landrace	South Asia	H2	86	78	56	70.4589	65	56.9947	73.4039	79.2022	69.3582	NA	56.2224	T	C
ICC5810	Desi	Breeding line	South Asia	H1	86.0026	57	NA	30.4883	55	56.9975	49.7581	78.7231	70.2843	NA	87.6698	T	C
ICC5811	Kabuli	Breeding line	South Asia	H1	81.9996	63.1	48	52.8217	65	53.0054	61.5742	83.5968	69.3067	NA	94.2649	T	C
ICC583	Desi	Landrace	South Asia	H2	94	64	43	45.4336	NA	65.0084	49.9008	NA	61.8002	NA	69.1949	T	T
ICC5845	Desi	Landrace	South Asia	H1	96	80	62	99.5449	76	69.1032	77.284	79.6835	67.5066	NA	79.2796	T	C
ICC5850	Desi	Landrace	South Asia	H2	97	59	54	65.0338	71	65.4984	59.4147	74.6811	65.246	NA	86.5548	T	T
ICC5851	Desi	Breeding line	South Asia	H2	96	58	60	66.3983	68	54.1842	67.8536	82.7182	70.8042	80.1292	84.8407	T	T
ICC5857	Desi	Landrace	South Asia	H1	80	52	50	48.4908	65	60.4248	52.0305	79.4227	69.6229	75.1563	88.1717	T	C
ICC5877	Desi	Landrace	South Asia	H2	97	71	50	55.0399	74	52.891	57.4558	79.1309	68.6119	80.7634	82.9879	N	C
ICC5878	Desi	Landrace	South Asia	H2	86	56	50	40.1921	68	61.9432	54.1769	84.3418	61.854	85.2461	82.436	N	N
ICC5879	Intermediate	Landrace	South Asia	H1	95	56	42	47.2242	75	58.0285	66.0894	73.902	65.9245	NA	82.2724	T	C
ICC5886	Intermediate	Landrace	South Asia	H2	88	64	50	50.9938	NA	65.216	61.281	78.8257	70.2237	NA	68.8567	T	T
ICC5893	Intermediate	Landrace	South Asia	H2	97.0557	69.3	54	72.132	74	59.9933	70.0935	84.2693	75.4684	74.8771	90.1498	T	N
ICC5899	Intermediate	Landrace	South Asia	H1	96.0146	61.9	51	64.3602	73	49.6292	63.9346	79.2635	67.1888	NA	82.2134	T	C
ICC5901	Intermediate	Landrace	South Asia	H1	82.0357	65.9	50	65.4756	63	57.038	65.9348	78.8855	64.5214	NA	82.4585	T	C
ICC591	Desi	Landrace	South Asia	H1	97.9157	NA	55	64.0396	80.991	68.7777	70.9194	82.4714	72.2252	NA	82.7318	N	T
ICC5912	Intermediate	Landrace	South Asia	H1	97	NA	59	69.9652	64.6337	68.5173	70.8674	78.649	64.4077	NA	78.8966	T	C
ICC5915	Desi	Landrace	South Asia	H1	91	70	60	54.4803	65	64.2123	74.7745	77.0815	64.1507	NA	76.5795	T	C
ICC5923	Intermediate	Landrace	South Asia	H1	86	58	48	58.1453	69	64.0131	58.2467	81.6406	78.026	NA	85.9928	T	C
ICC5927	Desi	Landrace	South Asia	H2	95	66	54	52.3915	68	53.2206	56.7036	84.6586	72.4135	86.6198	65.348	T	C
ICC5934	Desi	Landrace	South Asia	H1	83	60	41	35.6745	61	48.7261	47.5586	68.4462	63.9538	76.5583	74.0018	T	C
ICC5951	Desi	Landrace	South Asia	H1	92.0012	63	49	75.2983	74	65.9536	71.4164	81.0164	72.8411	NA	77.6314	T	C
ICC5955	Intermediate	Landrace	South Asia	H1	77.0036	62	49	37.494	74	52.7821	66.5759	78.1066	63.5288	NA	83.6979	T	C
ICC5970	Desi	Landrace	South Asia	H1	NA	60.9	47	56.4519	60	60.7138	44.4747	75.8889	71.4744	NA	84.2785	T	C
ICC5980	Intermediate	Landrace	South Asia	H2	83	60	51	53.0793	65	58.1724	62.2693	77.3897	80.1668	NA	91.9614	T	C
ICC5988	Desi	Landrace	South Asia	H2	82	78	51	58.7851	61	59.5156	56.9186	82.6232	NA	81.6484	84.2673	T	C
ICC5994	Intermediate	Landrace	South Asia	H1	91	60	59	52.5565	NA	67.006	64.1333	74.9737	65.9874	86.823	81.9229	T	N
ICC6000	Intermediate	Landrace	South Asia	H2	80	67	49	55.4655	72	65.9079	59.9806	NA	66.2876	96.4058	74.5958	T	N
ICC6004	Desi	Landrace	South Asia	H1	81	NA	42	40.4033	76	63.9567	49.4366	80.1254	68.22	NA	80.0193	T	C
ICC6006	Desi	Landrace	South Asia	H1	99	55	48	43.6982	NA	58.8823	55.7756	77.5938	73.5669	75.9123	78.734	T	C
ICC6007	Intermediate	Landrace	South Asia	H2	92.9557	62.8	48	57.6898	78	66.9115	74.7379	82.929	70.5354	100.68	84.1348	T	C
ICC6034	Desi	Landrace	South Asia	H1	93.9657	73.9	53	53.2979	77	68.6022	74.1332	82.887	64.6292	84.6918	77.7085	T	C
ICC6042	Kabuli	Landrace	South Asia	H2	98	68	61	58.4269	74	68.0223	61.9843	83.93	71.8098	NA	79.606	T	C
ICC606	Desi	Landrace	South Asia	H2	NA	61	42	39.9617	63	49.3007	48.5828	73.5922	63.6848	NA	82.9135	N	C
ICC6070	Desi	Landrace	South Asia	H2	94.0006	70	61	62.8456	74	68.0178	79.3832	NA	75.7132	NA	85.6196	T	C
ICC6098	Desi	Cultivar	South Asia	H2	87	57	43	55.2841	68	55.6391	56.7571	81.1677	70.8994	NA	NA	T	N
ICC6104	Desi	Landrace	South Asia	H1	85	70	49	47.4333	65	55.9371	57.3897	79.5248	73.5651	86.9673	80.8586	T	C
ICC6112	Desi	Landrace	South Asia	H1	86	55	47	34.9344	69	62.006	46.6123	75.1097	67.165	NA	82.7665	T	C
ICC6119	Desi	Landrace	South Asia	H1	96.0002	80	70	78.1822	76	57.7782	76.1266	79.5418	67.2322	NA	NA	N	C
ICC6120	Desi	Landrace	South Asia	H1	85.9966	58	43	40.7486	71	64.1322	48.7608	73.8979	66.1602	87.26	81.9314	T	C
ICC6122	Desi	Landrace	South Asia	H1	83	59	42	26.8124	69	57.8613	54.0984	82.6096	66.1849	NA	78.5291	T	C
ICC6124	Desi	Landrace	South Asia	H2	95	68	43	51.5462	70	48.48	57.8561	73.5899	64.9586	NA	81.6211	T	C
ICC6128	Desi	Breeding line	South Asia	H1	83	63	53	62.7719	70	66.2962	67.0437	76.4012	68.1208	81.7799	81.4243	T	C
ICC6140	Kabuli	Landrace	Middle East	H3	96	60	54	60.2495	78	64.4611	67.4323	73.0995	64.8441	73.8253	79.1162	T	C
ICC6146	Kabuli	Landrace	Middle East	H1	NA	76	59	58.8894	65	69.293	72.8939	78.3829	66.0462	NA	NA	T	C
ICC6155	Kabuli	Landrace	Middle East	H1	97.9657	65	65	87.751	69	69.8816	71.8899	84.2211	72.5283	NA	79.1807	T	C
ICC6160	Kabuli	Landrace	Middle East	H1	95	57	47	57.6964	69	52.9899	60.8685	73.2421	69.3307	NA	NA	T	C
ICC6169	Kabuli	Landrace	Middle East	H1	93	60	59	72.7784	NA	61.4991	58.5776	79.6332	65.038	75.0296	79.9942	T	C
ICC6172	Kabuli	Landrace	Middle East	H1	91	51	62	62.8359	NA	70.9778	61.7702	82.3369	69.7367	NA	80.5171	T	C
ICC618	Desi	Landrace	South Asia	H1	90.9257	78.7	62	61.3957	68	68.8787	64.9143	74.9464	70.4169	NA	80.0658	T	C
ICC619	Desi	Landrace	South Asia	H1	89.0057	61.1	57	59.9561	69	61.8816	72.0479	84.9838	74.4721	87.2345	86.009	T	T
ICC6199	Kabuli	Landrace	Mediterranean	H2	86	72	64	100.617	NA	77.0505	84.4772	79.3084	75.4475	NA	87.5486	A	C
ICC6204	Kabuli	Landrace	Mediterranean	H2	99	NA	54	81.991	NA	78.9462	76.9555	82.9863	73.4863	100.571	81.0363	A	C
ICC6210	Kabuli	Landrace	Mediterranean	H2	91	72	65	74.2016	69	52.8752	54.8571	85.7905	78.185	94.0309	87.1172	A	C
ICC6239	Kabuli	Landrace	Mediterranean	H2	81	70	63	61.3107	81	68.2921	74.4504	83.3901	76.5908	NA	78.449	N	C
ICC6244	Kabuli	Landrace	Mediterranean	H2	85.0057	NA	61	71.5844	NA	68.2719	68.4552	76.9688	64.5451	95.7338	80.0161	T	C
ICC6246	Kabuli	Landrace	Mediterranean	H2	92	76	63	61.0554	66	61.4611	74.0058	81.972	74.9436	93.565	82.5466	N	C
ICC6252	Kabuli	Landrace	Mediterranean	H1	92.0005	62	62	81.7817	NA	70.2883	69.9882	79.3562	67.4795	NA	80.8861	A	C
ICC6253	Kabuli	Landrace	Mediterranean	H1	NA	NA	61	82.8835	NA	67.6704	76.361	72.0838	89.9292	89.8088	95.5203	A	C
ICC6257	Kabuli	Landrace	Black Sea	H2	85.0357	50.9	60	60.212	65	66.7482	59.2658	73.499	65.2972	NA	NA	T	C
ICC6260	Desi	Landrace	Black Sea	H1	86	69	72	91.8565	81	76.0036	85.7459	80.4198	79.2043	NA	89.9451	T	C
ICC6263	Kabuli	Landrace	Black Sea	H2	NA	63	53	58.7792	NA	62.3779	65.3193	NA	73.7191	NA	88.9791	T	N
ICC6267	Desi	Landrace	South Asia	H1	83.5569	56.5	41	48.9609	63	50.0372	51.1646	74.9663	59.6284	NA	90.0714	T	C
ICC6279	Desi	Landrace	South Asia	H1	98	49	41	39.3151	60	49.9371	45.949	67.2561	59.8429	79.4583	80.5417	T	C
ICC6293	Desi	Landrace	Mediterranean	H1	97	NA	62	67.4685	73	55.2573	62.3332	77.2368	66.7406	NA	85.2975	T	C
ICC6294	Desi	Landrace	Central Asia	H3	NA	71	63	76.4899	NA	71.5156	68.8747	83.5433	82.7328	NA	84.9695	T	C
ICC6295	Desi	Landrace	East Africa	H1	92.0017	58	48	52.3073	NA	49.9066	55.4791	65.4286	57.7056	NA	79.188	T	C
ICC6300	Kabuli	Landrace	South Asia	H1	96.9991	74	62	87.7222	78	70.4158	59.0767	78.1375	64.3709	NA	84.7221	T	T
ICC6305	Intermediate	Landrace	Black Sea	H1	97	NA	64	72.5446	NA	58.8724	80.6059	78.3657	82.1418	NA	88.4256	N	C
ICC6306	Desi	Landrace	Black Sea	H1	NA	67	65	81.4991	84	80.362	82.5593	77.4119	68.273	86.9305	81.3083	N	C
ICC6336	Desi	Landrace	South Asia	H1	95.0001	NA	73	91.9024	78	84.1615	56.9372	88.3497	79.3917	96.9247	80.9219	T	C
ICC6347	Desi	Landrace	South Asia	H1	98.05	78.5	67	73.5519	87	68.3176	85.1245	81.5934	66.6944	NA	76.4746	T	C
ICC6355	Kabuli	Landrace	Middle East	H1	96.9995	63	50	58.9513	65	68.4681	71.7976	77.9922	69.8761	NA	90.2429	T	C
ICC6359	Desi	Landrace	Middle East	H1	91.0001	56	55	56.9495	81	67.0285	69.07	NA	73.8808	77.7604	88.3556	T	C
ICC6365	Desi	Landrace	Central Asia	H1	96.9999	84	59	61.2114	72	71.9428	76.2976	84.1093	70.0101	97.8514	84.3464	T	N
ICC637	Desi	Landrace	South Asia	H1	94.0306	78	49	56.4957	69	57.9757	66.2276	79.3406	69.4614	NA	NA	N	C
ICC6384	Desi	Landrace	Central Asia	H1	97	64	48	60.2271	65	69.311	64.8657	78.1297	65.9945	NA	82.2271	N	C
ICC6401	Desi	Landrace	Central Asia	H1	89.995	67.1	55	63.4983	84	61.6882	70.7456	83.1315	74.4048	86.4856	89.2411	T	T
ICC6410	Desi	Landrace	Central Asia	H1	89	60	43	42.3792	65	56.9911	61.1078	76.7642	69.5194	NA	79.0583	T	C
ICC6419	Desi	Landrace	Central Asia	H1	96	68	55	60.1498	67	67.3414	68.8489	76.7528	72.3532	NA	81.4739	T	C
ICC6423	Desi	Landrace	Central Asia	H1	85	66	52	56.8001	72	67.7115	66.6081	80.0456	NA	83.8719	86.5005	T	N
ICC643	Desi	Landrace	South Asia	H1	96	70	55	51.4949	65	60.8399	60.377	80.4443	64.1016	78.6346	81.1707	T	C
ICC6433	Desi	Landrace	Central Asia	H3	82	73	60	59.163	70	64.3414	75.9991	77.1523	64.9924	NA	74.2915	T	C
ICC6438	Desi	Landrace	Central Asia	H1	91	64	54	60.1888	65	66.2911	70.462	78.555	67.4875	NA	81.3833	T	N
ICC6441	Desi	Landrace	Central Asia	H1	87.0006	55	54	69.2788	70	60.9945	63.4681	82.3635	73.4918	NA	80.7315	T	C
ICC6445	Desi	Landrace	Central Asia	H1	93.0001	69	57	82.2452	71	60.0302	66.2475	75.7844	69.9599	76.3913	87.7841	T	C
ICC6448	Desi	Landrace	Central Asia	H1	80	62	49	62.9004	63	64.7195	78.7763	78.8889	67.1893	NA	79.8895	T	C
ICC6452	Desi	Landrace	Central Asia	H1	99	58	50	45.1097	70	65.9957	57.6411	76.7853	66.1467	100.213	NA	T	C
ICC6464	Desi	Landrace	Central Asia	H1	92.0001	68	53	73.3631	78	67.8837	57.3692	74.1288	75.1367	NA	79.9088	T	C
ICC6479	Desi	Landrace	Central Asia	H1	95	63	53	58.214	65	62.006	62.4635	78.2577	70.4677	79.652	86.3344	T	C
ICC6492	Desi	Landrace	Central Asia	H1	89.0146	NA	49	59.756	74	58.9749	59.1284	75.6946	69.7274	NA	76.6344	T	C
ICC6504	Desi	Landrace	Central Asia	H1	85	72	54	58.5077	65	68.6391	70.0242	75.3611	61.4889	76.7728	76.6011	T	C
ICC6510	Desi	Landrace	Central Asia	H2	81	55	46	52.4802	63	54.9826	54.1241	80.7528	64.2789	81.0115	71.768	T	C
ICC652	Desi	Landrace	South Asia	H1	97	58	61	60.5013	70	69.1028	65.9713	75.8388	65.8206	NA	85.716	T	C
ICC6537	Desi	Landrace	Central Asia	H1	99	56	59	65.1959	76	65.8213	71.928	81.6892	71.6349	NA	80.7132	T	T
ICC6551	Desi	Landrace	Central Asia	H2	84	54	49	35.5971	63	58.9853	55.4746	77.325	66.7248	NA	81.1041	T	C
ICC6553	Desi	Landrace	Central Asia	H1	93	70	67	83.8877	73	74.9188	79.9098	78.6776	76.9036	97.8971	76.81	T	T
ICC6566	Desi	Landrace	Central Asia	H1	91.9916	82	53	54.0772	78	68.6133	62.4798	64.7077	80.658	NA	75.9453	T	C
ICC6569	Desi	Landrace	Central Asia	H1	97.0004	65	62	52.6021	79	69.0024	70.302	79.6126	74.3452	NA	87.4673	T	T
ICC6571	Desi	Landrace	Central Asia	H1	92	64	53	64.7694	76	61.9885	67.6522	73.2792	74.7284	97.5061	88.2399	T	T
ICC6579	Desi	Landrace	Central Asia	H1	92	58	51	55.1276	78	67.0566	70.7095	79.5741	68.6865	84.2138	93.1907	N	C
ICC6606	Desi	Landrace	Central Asia	H1	95	74	63	89.9272	71	72.0784	71.8233	76.7748	74.325	NA	77.7877	T	C
ICC6608	Desi	Landrace	Central Asia	H1	92	68	55	76.1286	72	61.4233	72.823	79.6723	68.4509	NA	85.64	T	C
ICC6616	Desi	Landrace	Central Asia	H1	93	72	54	68.9862	78	62.0069	73.495	82.0939	79.4258	NA	81.3426	T	C
ICC6617	Desi	Landrace	Central Asia	H1	91.4569	72.9	67	87.21	84	67.433	83.262	84.5596	75.6202	80.6083	68.8077	T	T
ICC6650	Desi	Landrace	Central Asia	H1	92	58	49	59.9106	NA	63.9824	62.9031	79.8653	69.642	NA	76.6083	T	C
ICC6659	Desi	Landrace	Central Asia	H2	87	57	43	35.4255	NA	54.1358	47.5199	75.6895	73.3296	NA	88.0635	T	C
ICC6661	Desi	Landrace	Central Asia	H1	82	58	46	58.7217	NA	61.8827	62.0829	75.5068	69.9953	NA	79.2098	T	C
ICC6671	Desi	Landrace	Central Asia	H1	89	66	50	47.5533	60	49.3782	64.1271	77.3604	70.6097	78.3935	79.0642	T	C
ICC668	Desi	Landrace	South Asia	H1	87	77	53	63.2604	63	60.671	67.1072	77.4285	73.4473	82.7348	92.5095	T	T
ICC67	Desi	Landrace	South Asia	H1	76	63	50	53.5524	NA	68.1358	62.4275	76.7254	73.8271	95.1686	83.2755	T	C
ICC6711	Desi	Landrace	Central Asia	H2	80	NA	52	56.6522	62	65.5372	65.9109	86.3706	72.3782	NA	90.6806	T	C
ICC672	Desi	Landrace	South Asia	H1	80	64	62	87.9366	74	70.4963	80.2466	82.3861	65.1127	98.9986	84.0779	T	C
ICC6723	Desi	Landrace	Central Asia	H1	76.0106	57	62	70.1288	68	58.1028	71.2422	78.2869	68.534	83.0767	NA	T	C
ICC6731	Desi	Landrace	Central Asia	H1	91	62	60	68.2603	NA	59.2638	67.8601	81.8674	70.9846	NA	78.1242	T	C
ICC6732	Desi	Landrace	Central Asia	H1	96.0031	71	53	68.5247	76	67.2041	75.4948	79.5209	73.3733	NA	86.5235	T	C
ICC6767	Desi	Landrace	Central Asia	H1	93.5569	63.9	54	71.6288	NA	68.0345	72.7515	NA	NA	NA	79.3693	T	C
ICC6776	Desi	Landrace	Central Asia	H1	86	70	66	81.1048	82	76.2724	81.0818	84.9214	80.985	NA	78.6222	T	C
ICC6777	Desi	Landrace	Central Asia	H1	89	52	41	51.1933	NA	56.4385	56.6218	71.2397	57.023	NA	80.1488	N	C
ICC6793	Desi	Landrace	Central Asia	H2	97	78	63	79.3537	75	69.6704	84.5898	79.565	74.7385	NA	78.0437	N	N
ICC6802	Desi	Landrace	Central Asia	H1	84	NA	57	66.4606	71	71.3166	68.8766	82.9543	75.4355	NA	80.3635	T	T
ICC6804	Desi	Landrace	Central Asia	H1	99	51	65	81.1927	81	71.0036	69.5316	80.496	72.6301	NA	84.3477	T	C
ICC6811	Desi	Landrace	Central Asia	H2	85.9997	85	54	67.1327	70.3261	63.5626	71.4579	76.6378	68.755	NA	84.2986	A	C
ICC6812	Desi	Landrace	Central Asia	H1	93.9357	55	62	57.2464	71	56.3801	65.7943	79.5123	74.2247	87.7047	NA	T	C
ICC6816	Desi	Landrace	Central Asia	H1	87	57	49	51.7805	72	65.6786	71.9453	75.7006	68.4713	84.2121	92.4263	T	C
ICC6823	Kabuli	Landrace	Central Asia	H2	96	66	62	66.7374	73	59.5493	60.8732	80.0133	68.2282	NA	86.4908	A	C
ICC6831	Kabuli	Landrace	Central Asia	H2	99	65	51	70.2024	73	55.7859	67.3215	75.0721	69.1584	NA	84.1445	T	N
ICC684	Desi	Landrace	South Asia	H1	86	66	56	70.8887	93	71.8837	65.5966	81.6303	69.2994	NA	83.5512	T	N
ICC6848	Desi	Landrace	Central Asia	H2	97.0001	70	62	67.9507	NA	71.9259	79.0786	86.449	75.6167	NA	NA	T	C
ICC685	Desi	Landrace	South Asia	H1	75	58	53	62.0477	74.9999	57.9938	59.0941	76.6778	62.1714	NA	86.3435	T	T
ICC6874	Desi	Landrace	Central Asia	H1	94.0001	80	53	55.8425	75	68.6674	61.2448	73.4832	67.2347	NA	76.4186	T	N
ICC6875	Desi	Landrace	Central Asia	H4	95	NA	74	95.511	69	76.2453	69.8341	NA	76.2864	91.2391	81.3268	T	C
ICC6877	Desi	Landrace	Central Asia	H2	95	58	61	59.6883	73	60.8717	72.1094	84.3183	77.6103	97.2903	84.8533	N	C
ICC6892	Kabuli	Landrace	Central Asia	H1	NA	70	67	63.8897	71	73.1155	77.1149	83.323	72.2725	86.8624	78.4964	T	N
ICC6900	Desi	Landrace	Central Asia	H1	97	64	55	65.8735	88	60.0371	64.7538	81.41	70.7098	85.689	83.9381	N	C
ICC6912	Kabuli	Landrace	Central Asia	H2	83	58	66	84.4003	39.2993	71.9579	59.7823	NA	66.2027	NA	86.1782	T	C
ICC6919	Desi	Landrace	Central Asia	H2	80	51	43	65.3287	60.8383	48.0019	69.0645	85.5064	77.2934	NA	81.5375	T	T
ICC6921	Desi	Landrace	Central Asia	H4	91.9257	54.4	61	62.529	74	68.2234	72.3215	65.8686	54.9205	NA	83.0065	T	C
ICC6925	Desi	Landrace	Central Asia	H2	NA	54	64	65.7806	71	63.0407	66.4514	85.2283	70.9824	88.658	81.9335	T	C
ICC693	Desi	Landrace	South Asia	H1	92	73	60	72.1412	83	70.7541	76.5107	72.0076	92.725	NA	84.6954	T	C
ICC6934	Desi	Landrace	Central Asia	H1	85	64	61	74.9606	70	60.0139	77.947	76.9953	78.8928	85.1528	93.7669	T	N
ICC6935	Desi	Landrace	Central Asia	H1	95	76	66	88.0017	78	71.0473	70.8816	80.2364	70.1543	NA	79.4432	T	C
ICC6945	Desi	Landrace	Central Asia	H4	98	NA	67	55.4187	84	67.219	70.535	81.3507	65.3727	89.3843	63.3924	T	N
ICC6947	Desi	Landrace	Central Asia	H1	73.9757	56.1	59	58.5416	67	61.671	59.2842	75.4726	64.5648	NA	NA	T	C
ICC6955	Desi	Landrace	Central Asia	H1	92	NA	59	66.1939	64	69.2943	57.3051	76.2936	75.6584	NA	NA	T	C
ICC6969	Intermediate	Landrace	Central Asia	H1	NA	69	63	67.9919	70	70.1603	82.6403	81.2159	72.4608	NA	73.1731	T	C
ICC6970	Desi	Landrace	Central Asia	H1	96.0002	58	55	59.3011	69	54.7995	55.5538	82.7879	72.0154	NA	84.021	T	C
ICC6973	Desi	Landrace	Central Asia	H1	90	64	61	55.5682	64.9998	60.8766	62.0475	79.0889	66.7398	83.877	81.1696	T	C
ICC6995	Desi	Landrace	Central Asia	H1	90	66	70	68.3078	72	59.2671	67.0032	79.0797	69.3651	NA	NA	T	C
ICC701	Desi	Landrace	South Asia	H1	87	65	53	65.7924	84	65.7615	70.5639	85.7024	69.8202	NA	82.1717	T	C
ICC7024	Desi	Landrace	Central Asia	H4	92	58	65	78.7142	NA	66.9042	68.3643	80.8784	70.0071	NA	71.072	A	C
ICC7028	Desi	Landrace	Central Asia	H1	84	54	61	67.2584	72	57.7316	71.0181	75.257	68.2956	NA	85.3859	T	N
ICC7052	Desi	Landrace	Central Asia	NA	95	73	63	79.6124	71	70.7985	60.7156	83.5661	74.7309	NA	71.2532	A	N
ICC7054	Desi	Landrace	Central Asia	H1	95	56	60	65.2386	75	59.7393	72.0751	77.2156	68.579	NA	78.738	T	C
ICC708	Desi	Landrace	South Asia	H1	98	67	53	53.6467	72	58.6757	62.9168	78.9033	78.5248	NA	84.8988	T	C
ICC709	Desi	Landrace	South Asia	H1	87	57	51	45.8033	65	62.8321	76.1829	75.0922	69.157	NA	78.4224	T	N
ICC7098	Desi	Landrace	Central Asia	H1	83.9996	55	59	58.2929	69	66.0999	64.8165	78.6863	69.0865	NA	79.7342	N	N
ICC7107	Kabuli	Landrace	Central Asia	H1	95.8569	63.9	63	94.3954	69	67.9957	77.8073	84.155	73.9781	NA	81.3655	T	N
ICC711	Desi	Landrace	South Asia	H1	86	73	55	71.3729	79	59.6674	70.5322	80.4009	68.0914	NA	81.5106	N	C
ICC7111	Desi	Landrace	Central Asia	H1	90	58	50	43.6577	72	61.224	54.0145	74.3617	62.7268	NA	72.7139	N	C
ICC7114	Kabuli	Landrace	Central Asia	H2	96.0005	68	62	66.9051	NA	61.9911	64.7929	79.983	77.762	NA	NA	N	C
ICC7129	Desi	Landrace	Central Asia	H1	86	66	61	80.4931	72	64.9929	65.922	75.1995	68.0321	NA	78.4018	N	C
ICC7144	Kabuli	Landrace	Mediterranean	H1	96	60	63	63.7037	NA	72.0738	60.4622	81.2972	68.5021	NA	86.731	T	C
ICC7150	Desi	Landrace	Middle East	H2	87	70	59	88.5167	75	66.9787	69.2907	83.2464	67.1162	NA	NA	T	C
ICC7158	Kabuli	Landrace	Middle East	H2	NA	68	63	66.2523	68	67.0314	68.9173	76.955	75.9681	NA	83.1231	A	C
ICC7167	Kabuli	Landrace	Middle East	H2	81.999	71	62	88.8617	79	74.7956	71.5511	76.3102	76.5931	87.3183	77.5573	N	C
ICC7172	Kabuli	Landrace	Middle East	H2	NA	78	62	94.8953	76	72.1358	80.4174	79.739	74.9556	NA	86.4763	T	C
ICC7184	Desi	Landrace	Middle East	NA	98	73	72	81.6771	78	56.9653	69.5114	83.4592	73.6926	NA	73.54	T	N
ICC7185	Kabuli	Landrace	Middle East	H1	NA	76	62	63.6637	NA	68.2941	74.7647	83.7642	74.7593	80.5785	82.3119	T	C
ICC7187	Kabuli	Landrace	Middle East	H2	98	70	61	59.2465	NA	66.8988	72.4823	82.2285	74.3279	94.9488	73.683	N	N
ICC7195	Kabuli	Breeding line	Middle East	H2	82	57	57	64.6037	NA	72.8731	59.0232	73.9943	66.0207	NA	78.3962	T	C
ICC7198	Desi	Breeding line	Middle East	H2	95.0001	64	53	59.6017	NA	61.84	58.1325	83.7862	74.2732	NA	81.0041	T	C
ICC7200	Kabuli	Breeding line	Middle East	H1	99	58	51	64.1516	NA	61.039	68.8006	78.8923	67.559	NA	88.3038	T	T
ICC7201	Kabuli	Breeding line	Middle East	H2	80	64	53	63.3596	NA	55.4032	59.3173	NA	73.7191	NA	89.6132	T	C
ICC7204	Kabuli	Breeding line	Middle East	H2	86.1457	63.5	53	48.5515	63	67.4368	69.8746	75.443	64.2933	89.4489	87.1482	T	C
ICC7205	Kabuli	Breeding line	Middle East	H2	80	57	49	65.8541	NA	48.0887	52.964	80.5532	66.2611	NA	88.0212	N	N
ICC7207	Kabuli	Breeding line	Middle East	H2	99	56	55	52.9284	73	52.8689	63.1402	76.6184	77.2893	100.828	81.3987	T	C
ICC7224	Kabuli	Breeding line	Middle East	H2	92	62	59	60.5866	NA	61.8717	70.3003	NA	77.4396	104.932	81.3674	T	C
ICC7225	Kabuli	Breeding line	Middle East	H2	91	51	49	64.8805	65	63.7992	76.9907	78.2618	63.432	NA	81.2282	T	C
ICC7234	Kabuli	Landrace	Middle East	H2	92	63	61	64.9897	82	66.8738	74.8334	92.8862	71.0196	NA	72.4345	T	C
ICC7235	Kabuli	Landrace	Middle East	H3	99	59	59	74.4153	72	66.9783	66.924	77.3444	71.4264	NA	84.9778	N	C
[truncated: 1,173 more rows]
