# Supplementary material for: Phenotypic and genetic characterization of a near-isogenic line pair: insights into flowering time in chickpea
Source: BMC Plant Biol. 2024 Jul 25;24:709. doi: 10.1186/s12870-024-05411-y (PMC11270784; doi:10.1186/s12870-024-05411-y)
Supplement: Supplementary file 12 — Additional file 12. TPM data for 132 transcript ID and their corresponding matched gene ID. [file 12870_2024_5411_MOESM12_ESM.xlsx]

## Sheet: Table S1 Correspondence
Additional file 12. Table S1 BLASTn Results Matching Candidate Genes with Corresponding Transcript IDs in the Chickpea Expression Atlasn atlas
Gene_ID	Query	Subject	Subject_Length	Identity	AlignmentLength	Mismatches	GapOpenings	QueryStart	QueryEnd	SubjectStart	SubjectEnd	EValue	BitScore
LOC101490514	XP_004485681	Ca_TC00272	3581	99.687	2556	8	0	1	2556	36	2591	0	4676
LOC101507948	XP_004486258	Ca_TC00283	3283	99.608	1277	1	4	1220	2496	1931	3203	0	2327
LOC101494303	XP_004485693	Ca_TC00284	1710	100	1145	0	0	1	1145	235	1379	0	2115
LOC101494927	XP_027188461	Ca_TC00286	1899	100	1260	0	0	1	1260	366	1625	0	2327
LOC101508582	XP_027185956	Ca_TC00288	3485	100	2580	0	0	1	2580	449	3028	0	4765
LOC101495478	XP_004485695	Ca_TC00290	3709	98.977	1759	18	0	20	1778	1188	2946	0	3182
LOC101496129	XP_004485698	Ca_TC00295	4083	99.691	648	0	2	546	1191	3283	3930	0	1184
LOC101497641	XP_004485703	Ca_TC00298	2598	100	2073	0	0	1	2073	103	2175	0	3829
LOC101498197	XP_012568833	Ca_TC00299	5161	100	2472	0	0	1	2472	349	2820	0	4566
LOC113787213	XP_027191920	Ca_TC00300	1808	99.885	872	0	1	1	871	138	1009	0	1604
LOC101499291	XP_012568630	Ca_TC00303	3223	99.838	617	1	0	257	873	1945	2561	0	1134
LOC101500566	XP_004485712	Ca_TC00306	1658	100	915	0	0	1	915	342	1256	0	1690
LOC101500879	XP_004485713	Ca_TC00308	4266	100	2745	0	0	1	2745	436	3180	0	5070
LOC101502160	XP_004485717	Ca_TC00311	1362	100	888	0	0	1	888	219	1106	0	1640
LOC101503428	XP_004485721	Ca_TC00316	2182	100	1419	0	0	1	1419	213	1631	0	2621
LOC101507433	XP_012567935	Ca_TC00325	2915	99.006	905	1	8	1	900	403	1304	0	1615
LOC101508062	XP_012569000	Ca_TC00330	3456	100	2133	0	0	1	2133	598	2730	0	3940
LOC101510831	XP_027186047	Ca_TC00335	5727	99.873	3947	0	1	1	3942	482	4428	0	7256
LOC101512564	XP_012569063	Ca_TC00342	2225	100	1233	0	0	1	1233	482	1714	0	2278
LOC101512972	XP_004485750	Ca_TC00344	1529	100	978	0	0	1	978	290	1267	0	1807
LOC101514288	XP_027186062	Ca_TC00349	4723	99.684	633	2	0	674	1306	3242	3874	0	1158
LOC101514818	XP_004485756	Ca_TC00351	3116	100	756	0	0	1	756	148	903	0	1397
LOC101488340	XP_004485760	Ca_TC00354	3495	100	940	0	0	1	940	884	1823	0	1736
LOC101488664	XP_012574106	Ca_TC00355	1930	100	1110	0	0	1	1110	454	1563	0	2050
LOC101489450	XP_004485764	Ca_TC00356	1102	100	822	0	0	133	954	1102	281	0	1519
LOC101489772	XP_004485765	Ca_TC00358	1511	100	738	0	0	280	1017	650	1387	0	1363
LOC101492239	XP_004485772	Ca_TC00364	2885	99.865	1479	0	1	1	1479	85	1561	0	2719
LOC101492907	XP_004485774	Ca_TC00366	869	100	684	0	0	1	684	95	778	0	1264
LOC101493239	XP_004485775	Ca_TC00368	3319	99.471	1512	2	6	58	1569	3	1508	0	2743
LOC101493874	XP_004485778	Ca_TC00369	2659	100	690	0	0	1	690	930	1619	0	1275
LOC101494396	XP_004485779	Ca_TC00370	6929	100	5328	0	0	1	5328	715	6042	0	9840
LOC101496684	XP_012568485	Ca_TC00376	2185	99.896	966	1	0	1	966	154	1119	0	1779
LOC101497321	XP_004485788	Ca_TC00380	2025	100	1407	0	0	1	1407	1656	250	0	2599
LOC101498434	XP_004485791	Ca_TC00384	1234	100	339	0	0	1	339	834	496	4.21e-179	627
LOC101511468	XP_027190990	Ca_TC00387	3366	99.739	1151	0	1	914	2061	1760	2910	0	2106
LOC101500880	XP_004485800	Ca_TC00392	2066	100	918	0	0	1	918	809	1726	0	1696
LOC101504196	XP_004485812	Ca_TC00402	1860	100	522	0	0	1	522	927	1448	0	965
LOC101504527	XP_004485813	Ca_TC00405	1812	100	663	0	0	1	663	555	1217	0	1225
LOC101509860	XP_004485834	Ca_TC00414	2682	100	1017	0	0	1	1017	1318	2334	0	1879
LOC101510733	XP_004485837	Ca_TC00415	4161	100	1440	0	0	1	1440	535	1974	0	2660
LOC101510178	XP_004485835	Ca_TC00416	6140	99.944	5358	3	0	1	5358	495	5852	0	9884
LOC101512754	XP_027191958	Ca_TC00417	5967	99.28	2777	18	1	880	3654	988	3764	0	5016
LOC101489119	XP_004485853	Ca_TC00421	5322	99.964	2774	0	1	32	2805	2327	5099	0	5116
LOC101489774	XP_004485855	Ca_TC00425	1368	100	654	0	0	1	654	339	992	0	1208
LOC101490093	XP_004485857	Ca_TC00426	2217	99.756	1230	0	1	1	1227	585	1814	0	2252
LOC101490960	XP_004485859	Ca_TC00429	987	100	513	0	0	1	513	126	638	0	948
LOC101491273	XP_004485860	Ca_TC00431	1000	100	783	0	0	1	783	16	798	0	1447
LOC101492454	XP_004485863	Ca_TC00434	5104	100	2718	0	0	1	2718	656	3373	0	5020
LOC101491907	XP_004485862	Ca_TC00435	4296	99.581	1669	0	6	1	1664	21	1687	0	3037
LOC101493117	XP_004485865	Ca_TC00436	4664	99.876	3217	0	4	1	3216	13	3226	0	5915
LOC101513083	XP_004486271	Ca_TC00437	2135	100	1368	0	0	1	1368	214	1581	0	2527
LOC101493447	XP_027186940	Ca_TC00438	2509	99.89	913	0	1	1	912	1115	2027	0	1679
LOC101494512	XP_004485870	Ca_TC00441	3329	100	1248	0	0	1	1248	1781	3028	0	2305
LOC101495155	XP_004485872	Ca_TC00444	1535	100	729	0	0	1	729	339	1067	0	1347
LOC101495479	XP_027186506	Ca_TC00445	1438	100	729	0	0	1	729	195	923	0	1347
LOC101496016	XP_004485875	Ca_TC00447	2465	100	1578	0	0	1	1578	217	1794	0	2915
LOC101496997	XP_004485878	Ca_TC00450	1466	100	1173	0	0	1	1173	148	1320	0	2167
LOC101497322	XP_004485879	Ca_TC00452	731	100	580	0	0	573	1152	731	152	0	1072
LOC101498307	XP_004485882	Ca_TC00454	1616	100	1278	0	0	1	1278	56	1333	0	2361
LOC101500253	XP_004485887	Ca_TC00459	1747	100	1311	0	0	1	1311	230	1540	0	2422
LOC101501305	XP_004485891	Ca_TC00463	1748	100	774	0	0	1	774	284	1057	0	1430
LOC101503767	XP_004485897	Ca_TC00470	3413	100	703	0	0	1	703	1363	2065	0	1299
LOC101506337	XP_027186252	Ca_TC00475	2701	100	1239	0	0	1	1239	363	1601	0	2289
LOC101514714	XP_027186274	Ca_TC00488	4073	100	2186	0	0	1274	3459	1447	3632	0	4037
LOC101489120	XP_027190737	Ca_TC00511	1562	100	791	0	0	1	791	76	866	0	1461
LOC101501722	XP_004485980	Ca_TC00547	2863	99.302	1290	1	7	1	1287	188	1472	0	2326
LOC101505912	XP_004485993	Ca_TC00558	2508	100	1377	0	0	1	1377	585	1961	0	2543
LOC101492009	XP_004486286	Ca_TC00569	915	100	420	0	0	1	420	406	825	0	776
LOC101494088	XP_004486049	Ca_TC00608	3924	100	3216	0	0	1	3216	125	3340	0	5939
LOC101496568	XP_004486297	Ca_TC00639	3005	99.849	2649	1	1	1	2649	182	2827	0	4867
LOC101505157	XP_004486085	Ca_TC00643	2106	100	1521	0	0	1	1521	216	1736	0	2809
LOC101489220	XP_004486121	Ca_TC00685	3139	97.863	234	1	4	498	729	2668	2899	6.22e-111	401
LOC101511580	XP_004486188	Ca_TC00754	3673	99.493	986	1	4	579	1563	1627	2609	0	1790
LOC101501014	XP_004489597	Ca_TC04161	3688	100	1988	0	0	1	1988	383	2370	0	3672
LOC101490442	XP_012568170	Ca_TC04213	4974	99.861	721	0	1	255	975	1	720	0	1325
LOC101491721	XP_004489652	Ca_TC04217	2128	100	1734	0	0	1	1734	275	2008	0	3203
LOC101504748	XP_004489856	Ca_TC04396	1474	100	1023	0	0	1	1023	97	1119	0	1890
LOC101513107	XP_027187564	Ca_TC04432	3003	100	810	0	0	1	810	1110	1919	0	1496
LOC101489480	XP_012568229	Ca_TC04448	3822	100	3078	0	0	1	3078	312	3389	0	5685
LOC101502078	XP_027187673	Ca_TC04480	6049	99.831	590	0	1	775	1364	5223	4635	0	1083
LOC101511722	XP_012568256	Ca_TC04507	2130	99.893	931	0	1	1	930	996	1926	0	1712
LOC101513654	XP_004489951	Ca_TC04516	1957	100	651	0	0	1	651	218	868	0	1203
LOC101497346	XP_004490061	Ca_TC04645	2264	100	1626	0	0	1	1626	2135	510	0	3003
LOC101501328	XP_027187639	Ca_TC08698	5038	77.838	370	77	5	1	368	832	1198	2.13e-57	224
LOC101511773	XP_027190147	Ca_TC16028	5213	99.782	1379	0	1	740	2118	3509	4884	0	2527
LOC101489432	XP_004501482	Ca_TC16046	5297	99.906	1062	0	1	1	1061	626	1687	0	1954
LOC101490502	XP_004501820	Ca_TC16322	2499	100	2382	0	0	1	2382	39	2420	0	4399
LOC101491683	XP_004501753	Ca_TC16327	5090	100	2421	0	0	1	2421	1261	3681	0	4471
LOC101509325	XP_012572368	Ca_TC18843	1480	99.565	690	0	1	1	690	458	1144	0	1254
LOC101491064	XP_027187277	Ca_TC19361	2300	82.927	328	47	7	1	319	500	827	2.11e-76	287
LOC101515142	XP_027186076	Ca_TC19376	5906	85.005	3021	432	14	69	3084	1693	4697	0	3049
LOC101513952	XP_012569005	Ca_TC19455	3357	82.176	965	162	9	125	1085	313	1271	0	821
LOC101491595	XP_004485861	Ca_TC19481	2178	80.678	295	48	8	337	629	34	321	2.9e-56	220
LOC101499101	XP_004507341	Ca_TC21921	3651	100	723	0	0	1	723	510	1232	0	1336
LOC101504099	XP_027191765	Ca_TC21937	4851	99.917	3594	0	1	1	3591	223	3816	0	6617
LOC101507442	XP_004507369	Ca_TC21946	3236	100	677	0	0	60	736	1547	2223	0	1251
LOC101512440	XP_004507384	Ca_TC21959	1156	100	597	0	0	1	597	295	891	0	1103
LOC101512762	XP_004507386	Ca_TC21961	2731	100	1983	0	0	1	1983	176	2158	0	3663
LOC101489866	XP_004507401	Ca_TC21978	2819	100	1347	0	0	1	1347	118	1464	0	2488
LOC101491071	XP_004507405	Ca_TC21982	4765	99.635	1920	6	1	1	1920	81	1999	0	3506
LOC101491386	XP_027191317	Ca_TC21983	2150	100	1119	0	0	1	1119	734	1852	0	2067
LOC101492463	XP_004507410	Ca_TC21985	726	100	318	0	0	1	318	208	525	1.86e-167	588
LOC101493126	XP_004507412	Ca_TC21987	1606	100	1305	0	0	1	1305	82	1386	0	2410
LOC101493986	XP_004507415	Ca_TC21993	2428	100	1581	0	0	1	1581	770	2350	0	2920
LOC101494620	XP_004507417	Ca_TC21997	1295	100	819	0	0	1	819	108	926	0	1513
LOC101495916	XP_004507421	Ca_TC22003	6130	100	3108	0	0	1	3108	249	3356	0	5740
LOC101496900	XP_004507424	Ca_TC22008	1947	100	1377	0	0	1	1377	216	1592	0	2543
LOC101507746	XP_004507452	Ca_TC22020	2544	100	1518	0	0	1	1518	711	2228	0	2804
LOC101496576	XP_004507506	Ca_TC22088	3320	100	2157	0	0	1	2157	946	3102	0	3984
LOC101515292	XP_004511283	Ca_TC25943	2643	100	1368	0	0	1	1368	912	2279	0	2527
LOC101507871	XP_027193195	Ca_TC25949	4293	100	2163	0	0	1	2163	187	2349	0	3995
LOC101505696	XP_012568027	Ca_TC31909	4974	97.692	3769	71	16	1	3763	124	3882	0	6464
LOC101504401	XP_027186014	Ca_TC31917	4386	97.277	3782	95	8	1	3777	109	3887	0	6407
LOC101511692	XP_004485839	Ca_TC32007	5808	99.967	2998	0	1	1	2997	144	3141	0	5529
LOC101493018	XP_004507320	Ca_TC32212	2317	92.817	1768	123	4	1	1767	137	1901	0	2558
LOC101498971	XP_004485707	Ca_TC32689	2379	93.898	1770	101	6	133	1898	1	1767	0	2663
LOC101490634	XP_004485858	Ca_TC33260	1277	98.519	540	1	6	1	540	93	625	0	946
LOC101493265	XP_004489656	Ca_TC33752	1884	93.896	1540	77	15	353	1887	44	1571	0	2307
LOC101491385	XP_004507315	Ca_TC34760	3419	84.545	1540	215	16	1	1530	25	1551	0	1504
LOC101503100	XP_027186008	Ca_TC34978	3910	99.936	1563	1	0	1	1563	175	1737	0	2881
LOC101496685	XP_004485877	Ca_TC35201	3848	100	1755	0	0	1	1755	1879	125	0	3241
LOC101497556	XP_027191545	Ca_TC35293	3694	99.887	2655	0	1	1	2652	3499	845	0	4883
LOC101506458	XP_004507365	Ca_TC35440	3895	100	675	0	0	1	675	36	710	0	1247
LOC101490699	XP_004494978	Ca_TC35789	4896	100	1713	0	0	1	1713	2860	4572	0	3164
LOC101492787	XP_004485864	Ca_TC36035	4599	100	2109	0	0	1	2109	4587	2479	0	3895
LOC101500251	XP_027185993	Ca_TC36314	4952	100	2670	0	0	1	2670	1958	4627	0	4931
LOC101507740	XP_012568557	Ca_TC36390	5989	99.257	3366	10	1	1	3366	304	3654	0	6063
LOC101497888	XP_004507509	Ca_TC36903	6097	100	2199	0	0	1	2199	5557	3359	0	4061
LOC101515146	XP_004486338	Ca_TC36991	6796	100	2118	0	0	1	2118	4298	6415	0	3912
LOC101491298	XP_004510412	Ca_TC37008	6143	99.962	2607	1	0	1	2607	53	2659	0	4809
LOC101507112	XP_027186573	Ca_TC37011	6554	100	3888	0	0	136	4023	2575	6462	0	7180
LOC101514969	XP_004511282	Ca_TC37217	6716	99.969	3243	1	0	1	3243	78	3320	0	5984

## Sheet: Table S2 tpm_dat
Additional file 12. Table S2 TPM data for 132 transcript ID and their corresponding matched gene ID.
Cluster	Gene_ID	Slim_GO_Name	Gene_Number_Variants	Gene_Description	Subject	FB1	FB2	FB3	FB4	SAM	YL	ML
I	LOC101491064	P: biosynthetic process; F: DNA-binding transcription factor activity; F: DNA binding	72	dof zinc finger protein DOF4.7-like	Ca_TC19361	3.24189	3.31446	3.02814	3.37273	2.34276	1.61435	0.960451
I	LOC101491273	P: response to chemical; P: response to endogenous stimulus; P: biosynthetic process; P: signal transduction; F: DNA-binding transcription factor activity; F: DNA binding	4	ethylene-responsive transcription factor 1B	Ca_TC00431	0.041676	0.0913041	0.080836	0.0253303	0.0359136	0	0.0158049
I	LOC101492907	P: lipid metabolic process	8	enoyl-CoA delta isomerase 2, peroxisomal-like	Ca_TC00366	35.2062	34.6705	30.3931	29.6579	15.2992	19.7362	14.9016
I	LOC101495155	F: hydrolase activity	33	GDSL esterase/lipase At5g45920	Ca_TC00444	26.7611	28.7208	26.7824	23.523	16.1851	18.8595	12.7776
I	LOC101497641	F: protein binding	8	heterogeneous nuclear ribonucleoprotein U-like protein 1	Ca_TC00298	10.2169	10.9527	9.83248	8.68448	7.50594	5.27013	6.48365
I	LOC101499101	P: post-embryonic development; P: response to light stimulus; P: biosynthetic process	1	B-box zinc finger protein 24	Ca_TC21921	248.436	231.133	222.714	235.593	183.989	122.72	141.122
I	LOC101505696	P: response to biotic stimulus; P: response to external stimulus; P: response to stress	8	putative disease resistance protein At3g14460	Ca_TC31909	0.483695	0.450267	0.496564	0.459744	0.319631	0.285515	0.328255
I	LOC101507442	F: DNA binding	1	B3 domain-containing transcription factor VRN1-like	Ca_TC21946	32.0527	29.3424	26.3423	22.2653	19.1623	4.64795	2.03883
I	LOC101507871	F: protein binding	1	pentatricopeptide repeat-containing protein At4g20740-like	Ca_TC25949	17.2804	14.6049	13.0069	13.919	10.1276	8.09792	7.78452
I	LOC101510178	P: biosynthetic process; F: DNA binding	6	homeobox-DDT domain protein RLT1	Ca_TC00416	44.1602	44.2225	35.795	30.7978	30.0154	28.8013	31.2657
I	LOC101511773	F: hydrolase activity	1	ATP-dependent zinc metalloprotease FTSH 4, mitochondrial-like	Ca_TC16028	48.3985	47.662	49.455	41.8621	26.5437	28.0637	25.4252
I	LOC101513083	P: biosynthetic process; F: DNA-binding transcription factor activity	10	uncharacterized LOC101513083	Ca_TC00437	9.8166	12.7325	5.62901	1.0854	0.164005	0.23436	0.0571408
I	LOC101513952	P: response to chemical; P: response to endogenous stimulus; P: biosynthetic process; P: signal transduction; F: DNA binding	14	auxin response factor 2	Ca_TC19455	23.3133	20.0581	18.7501	18.9686	15.6069	8.88309	3.62661
III	LOC101488340	P: biosynthetic process; F: protein binding	102	proteinaceous RNase P 2	Ca_TC00354	27.7209	24.6934	22.339	18.1998	29.6491	16.8811	16.6316
III	LOC101491071	F: protein binding	41	phospholipase A-2-activating protein	Ca_TC21982	42.6737	39.0019	37.5823	31.654	35.1199	34.9554	29.3728
III	LOC101495479	P: biosynthetic process	37	THO complex subunit 7A-like	Ca_TC00445	35.4461	30.1554	27.6421	25.5836	36.408	28.2933	16.7775
III	LOC101496576	P: biosynthetic process; F: DNA binding	29	TATA box-binding protein-associated factor RNA polymerase I subunit B	Ca_TC22088	5.1994	3.50208	2.66887	2.51656	3.75058	3.35837	1.81513
III	LOC101500879	P: biosynthetic process; F: protein binding	41	pre-mRNA-splicing factor SYF1	Ca_TC00308	15.8659	13.6418	12.2537	11.2884	18.2681	11.2862	9.15833
III	LOC101501014	F: kinase activity; F: protein binding	1	probable inactive leucine-rich repeat receptor-like protein kinase At3g03770	Ca_TC04161	32.4151	33.0533	28.9252	13.3782	20.7102	18.1385	4.2345
III	LOC101501305	P: signal transduction	1	14-3-3-like protein C	Ca_TC00463	34.389	22.9298	18.8579	13.6568	35.3031	16.4052	6.50432
III	LOC101504099	P: biosynthetic process; F: hydrolase activity	1	ribosome biogenesis protein BMS1 homolog	Ca_TC21937	25.0814	23.0512	21.2098	18.0352	21.2453	21.6718	12.3363
III	LOC101504748	P: biosynthetic process	1	spermidine synthase 1	Ca_TC04396	154.353	139.524	115.245	81.0062	130.43	97.6783	63.7095
III	LOC101505912	F: kinase activity	1	protein kinase PINOID-like	Ca_TC00558	12.1959	7.22053	5.28642	6.19325	10.555	6.78931	0.385396
III	LOC101508062	F: kinase activity; F: protein binding	19	protein STRUBBELIG-RECEPTOR FAMILY 3-like	Ca_TC00330	43.2837	30.5181	21.8732	11.4873	26.3247	11.7573	3.90259
III	LOC101514288	P: biosynthetic process	37	splicing factor U2af large subunit B-like	Ca_TC00349	42.9427	40.9705	33.8998	30.6876	41.9794	26.7789	25.4459
III	LOC101515142	P: biosynthetic process	94	mediator of RNA polymerase II transcription subunit 16-like	Ca_TC19376	9.31649	7.77085	6.98911	6.87337	8.70665	5.98392	5.24844
V	LOC101489432	P: post-embryonic development; P: response to light stimulus; P: reproduction	1	protein EARLY FLOWERING 3a	Ca_TC16046	11.0505	11.1691	12.2576	12.3067	13.6986	7.80051	14.4311
V	LOC101491385	F: hydrolase activity	4	non-cyanogenic beta-glucosidase-like	Ca_TC34760	0.198277	0.275163	0.291266	0.303963	1.87948	0.0630512	0.206679
V	LOC101492009	P: response to chemical; P: response to endogenous stimulus; P: signal transduction; P: response to stress	1	protein TIFY 5A	Ca_TC00569	0.867619	1.17945	1.65521	1.11833	3.77452	0.0594823	3.40413
V	LOC101493874	P: response to chemical; P: response to stress; F: protein binding	15	E3 ubiquitin-protein ligase RMA1H1-like	Ca_TC00369	24.4247	28.0003	24.7897	22.5401	48.8269	23.2255	20.9998
V	LOC101500880	P: biosynthetic process; F: DNA-binding transcription factor activity; F: DNA binding	1	dof zinc finger protein DOF5.3-like	Ca_TC00392	1.5117	1.30077	1.19329	1.31337	2.39424	0.662633	0.429164
V	LOC101503100	P: response to chemical; P: response to endogenous stimulus; P: signal transduction; F: transporter activity	43	lysine histidine transporter-like 8	Ca_TC34978	0	0	0	0	0.0478848	0	0
V	LOC101504196	P: biosynthetic process; F: DNA-binding transcription factor activity; F: DNA binding	2	ethylene-responsive transcription factor 12	Ca_TC00402	17.778	10.0935	8.4557	6.71632	34.5728	5.87328	2.00236
V	LOC101506337	P: biosynthetic process; F: hydrolase activity	1	U4/U6.U5 tri-snRNP-associated protein 2-like	Ca_TC00475	19.8567	17.219	13.5663	13.3149	29.0864	13.9783	13.3491
V	LOC101507112	P: biosynthetic process	1	SAC3 family protein B	Ca_TC37011	0	0.00875519	0	0	0.00837984	0	0
V	LOC101509325	P: response to chemical; P: response to endogenous stimulus; P: signal transduction	2	two-component response regulator ARR17	Ca_TC18843	16.241	14.9338	14.281	13.2262	23.296	6.08266	3.72874
V	LOC101510831	P: response to stress; P: DNA metabolic process	3	helicase-like transcription factor CHR28	Ca_TC00335	18.2832	16.6636	15.5256	15.017	20.1799	10.501	19.4607
V	LOC101512564	F: hydrolase activity	86	allantoinase	Ca_TC00342	34.5532	36.9381	33.1902	35.5928	55.4422	17.1309	30.1144
V	LOC101515146	F: chromatin binding	1	uncharacterized LOC101515146	Ca_TC36991	0.00884037	0.0125074	0.0128311	0	0.0562646	0.00356894	0
	LOC101488664	F: kinase activity	46	putative serine/threonine-protein kinase	Ca_TC00355	0.875197	0.584096	0.645405	0.827033	0.981639	0.610288	4.12508
	LOC101489119	F: kinase activity; F: protein binding	71	probable leucine-rich repeat receptor-like protein kinase At5g49770	Ca_TC00421	14.5866	23.4014	25.8201	17.0637	4.41378	4.94893	29.5345
	LOC101489120	F: hydrolase activity	1	probable C-terminal domain small phosphatase	Ca_TC00511	4.63488	2.75538	2.2031	2.14041	4.62088	5.79714	0.441321
	LOC101489220	P: response to chemical; P: signal transduction; P: response to stress; F: protein binding	1	derlin-2.2	Ca_TC00685	78.9155	68.2492	71.4475	77.0205	73.575	51.476	70.3038
	LOC101489450	F: protein binding	26	clathrin light chain 1-like	Ca_TC00356	30.647	26.4995	27.1981	41.4023	29.4647	16.2827	11.6433
	LOC101489480	P: response to biotic stimulus; P: response to external stimulus; P: response to stress	2	putative disease resistance protein RGA4	Ca_TC04448	0.492535	0.454019	0.568418	0.447079	0.254987	0.626943	0.656511
	LOC101489772	P: biosynthetic process; P: lipid metabolic process	66	putative anthocyanidin reductase	Ca_TC00358	8.34405	9.88085	8.30173	5.91082	2.91259	2.34717	8.65622
	LOC101489774	F: hydrolase activity	13	ras-related protein RABA1f-like	Ca_TC00425	25.2873	26.4569	25.9022	24.7565	13.9788	23.0518	12.5868
	LOC101489866	P: biosynthetic process; P: lipid metabolic process	18	4-hydroxy-3-methylbut-2-enyl diphosphate reductase, chloroplastic	Ca_TC21978	92.7696	90.2497	93.2309	86.2622	63.2044	179.502	307.888
	LOC101490093	P: biosynthetic process; F: DNA-binding transcription factor activity; F: DNA binding	19	WUSCHEL-related homeobox 9-like	Ca_TC00426	6.01145	2.71036	1.57823	1.1272	1.47605	0.0273619	0.105771
	LOC101490442	P: biosynthetic process; F: protein binding; F: DNA binding	3	transcription factor IIIB 60 kDa subunit-like	Ca_TC04213	4.97966	5.6496	4.95666	4.11617	10.5909	4.85376	7.85017
	LOC101490502	F: transporter activity	1	cation/H(+) antiporter 4-like	Ca_TC16322	0.353615	0.108814	0.0898178	0.376154	0.175977	0.107068	0
	LOC101490514	F: kinase activity	1	receptor-like serine/threonine-protein kinase SD1-8	Ca_TC00272	0.593568	0.746692	0.769867	0.852363	0.231044	0.321204	2.12758
	LOC101490634	P: biosynthetic process	76	1-(5-phosphoribosyl)-5-[(5-phosphoribosylamino)methylideneamino] imidazole-4-carboxamide isomerase, chloroplastic	Ca_TC33260	0	0.0162596	0.0166804	0.0341959	0.020351	0.0713788	0.0158049
	LOC101490699	P: biosynthetic process	1	amidophosphoribosyltransferase, chloroplastic-like	Ca_TC35789	0.0884037	0.0662893	0.0680049	0.0797903	0.283717	0.30098	0.0243152
	LOC101490960	P: response to chemical; P: response to endogenous stimulus; P: biosynthetic process; P: signal transduction; F: DNA-binding transcription factor activity; F: DNA binding	12	pathogenesis-related genes transcriptional activator PTI5-like	Ca_TC00429	4.65635	1.55092	1.71039	0.98788	0.626094	1.40735	7.99606
	LOC101491298	P: biosynthetic process; P: lipid metabolic process; F: protein binding	1	linoleate 9S-lipoxygenase	Ca_TC37008	0.176807	0.412745	0.295116	0.535735	0.183159	0	0
	LOC101491386	P: biosynthetic process; P: lipid metabolic process	80	probable 1-acyl-sn-glycerol-3-phosphate acyltransferase 5	Ca_TC21983	18.9727	17.6942	17.2668	15.0373	15.942	7.79575	1.04555
	LOC101491595	F: hydrolase activity	89	GDSL esterase/lipase At5g45960-like	Ca_TC19481	11.8335	2.55151	3.33609	3.06116	2.41459	1.22177	0.210327
	LOC101491683	P: reproduction	1	protein MEI2-like 1	Ca_TC16327	34.8816	36.1214	48.1385	65.5129	48.4475	24.2057	27.954
	LOC101491721	F: transporter activity	1	cation/calcium exchanger 2-like	Ca_TC04217	0.281629	0.546574	0.529925	0.654787	0.231044	0.396152	0.34406
	LOC101491907	F: signaling receptor activity; F: transporter activity	35	glutamate receptor 2.7-like	Ca_TC00435	0.526634	0.834244	0.714693	0.747243	0.30766	4.73836	18.9452
	LOC101492239	F: protein binding	21	pentatricopeptide repeat-containing protein At4g21705, mitochondrial	Ca_TC00364	34.8778	24.6684	31.4709	54.8147	23.029	27.6438	48.566
	LOC101492454	F: signaling receptor activity; F: transporter activity	4	glutamate receptor 2.7-like	Ca_TC00434	0.13008	0.178856	0.23096	0.164647	0.00837984	3.37859	7.63498
	LOC101492463	P: response to biotic stimulus; P: response to external stimulus; P: response to stress; F: lipid binding	15	putative lipid-transfer protein DIR1	Ca_TC21985	45.3132	51.8307	65.7851	34.8962	58.1405	7.11765	1.12215
	LOC101492787	F: hydrolase activity	25	probable pre-mRNA-splicing factor ATP-dependent RNA helicase DEAH9	Ca_TC36035	0.0214695	0	0	0	0	0.365221	0.145891
	LOC101493018	F: protein binding	1	probable E3 ubiquitin-protein ligase ARI7	Ca_TC32212	0.041676	0	0	0	0	0	0.0279625
	LOC101493117	F: protein binding	4	pentatricopeptide repeat-containing protein At4g13650	Ca_TC00436	3.22421	3.17688	2.65604	2.15687	2.05067	7.00701	2.37924
	LOC101493126	P: biosynthetic process	74	dolichyl-diphosphooligosaccharide--protein glycosyltransferase 48 kDa subunit	Ca_TC21987	123.875	130.018	129.359	96.8338	126.568	88.311	62.4415
	LOC101493239	F: protein binding	19	pentatricopeptide repeat-containing protein At2g29760, chloroplastic-like	Ca_TC00368	1.08231	0.966823	1.10733	1.093	0.650036	1.36452	0.733104
	LOC101493265	F: transporter activity	1	cationic amino acid transporter 2, vacuolar-like	Ca_TC33752	0	0	0	0	0	0	0
	LOC101493447	F: protein binding	52	protein IQ-DOMAIN 1	Ca_TC00438	10.4607	9.13917	9.52967	10.6894	8.76651	11.1827	12.036
	LOC101493986	F: transporter activity	27	polyol transporter 5	Ca_TC21993	6.81593	5.9873	6.99681	9.05177	7.13484	19.2211	57.1809
	LOC101494088	P: biosynthetic process; F: hydrolase activity; F: protein binding; F: chromatin binding; F: DNA binding	1	ISWI chromatin-remodeling complex ATPase CHR11	Ca_TC00608	29.7832	24.9523	23.3616	20.5897	21.8271	20.0895	21.5433
	LOC101494303	F: transporter activity	32	equilibrative nucleotide transporter 3-like	Ca_TC00284	0.375084	0.296426	0.278435	2.03529	0.678767	0.00832752	0.0206679
	LOC101494396	P: biosynthetic process; P: circadian rhythm; P: reproduction	9	callose synthase 11-like	Ca_TC00370	14.5778	13.7707	12.4975	10.2043	13.2282	6.77265	4.01566
	LOC101494512	P: biosynthetic process; F: hydrolase activity	13	magnesium-chelatase subunit ChlI, chloroplastic-like	Ca_TC00441	148.749	129.848	131.224	108.899	146.818	450.186	194.725
	LOC101494620	F: hydrolase activity; F: protein binding	34	ATP-dependent Clp protease proteolytic subunit 6, chloroplastic	Ca_TC21997	62.8513	62.5283	61.8293	44.9612	74.7278	122.851	73.1803
	LOC101494927	F: transporter activity	56	equilibrative nucleotide transporter 3-like	Ca_TC00286	2.9931	3.87355	3.67868	5.20157	3.27173	2.6767	21.1542
	LOC101495478	F: kinase activity	4	uncharacterized aarF domain-containing protein kinase 2	Ca_TC00290	39.3434	48.1248	48.0307	40.1231	18.4117	24.3556	31.1271
	LOC101495916	F: protein binding	1	SWI/SNF complex subunit SWI3D	Ca_TC22003	162.717	166.765	162.711	193.899	150.406	98.4349	120.084
	LOC101496016	F: protein binding	3	pentatricopeptide repeat-containing protein At1g28690, mitochondrial	Ca_TC00447	2.15958	2.07623	2.15178	1.55781	1.91539	2.78734	1.0334
	LOC101496129	F: hydrolase activity	98	putative PAP-specific phosphatase, mitochondrial	Ca_TC00295	18.3627	18.102	17.0436	13.9608	18.6392	39.8139	36.0874
	LOC101496568	F: hydrolase activity	1	uncharacterized LOC101496568	Ca_TC00639	0.109873	0.258903	0.304097	0.358423	0.0119712	0.36879	3.07223
	LOC101496684	P: biosynthetic process; P: lipid metabolic process	48	3-ketoacyl-CoA synthase 15-like	Ca_TC00376	548.28	26.4657	0.256622	0.683917	0.0478848	0.0559134	0.00851033
	LOC101496685	P: biosynthetic process	31	pyruvate decarboxylase 1	Ca_TC35201	0.997699	0.571589	2.53671	3.95152	2.72584	1.26459	1.78352
	LOC101496900	F: hydrolase activity	1	glucan endo-1,3-beta-glucosidase 7	Ca_TC22008	11.1805	13.3291	18.4293	25.5329	28.8829	22.6235	11.0148
	LOC101496997	F: hydrolase activity	138	GDSL esterase/lipase At1g28610-like	Ca_TC00450	6.95864	5.67461	6.25773	7.54462	4.60891	9.46958	14.2524
	LOC101497321	P: signal transduction; F: kinase activity	28	serine/threonine-protein kinase HT1-like	Ca_TC00380	2.63569	2.57277	8.19523	12.0572	1.31683	4.75501	7.41249
	LOC101497322	F: hydrolase activity	39	GDSL esterase/lipase At2g27360-like	Ca_TC00452	4.31031	6.37878	3.1911	5.83483	4.34195	9.03774	5.31288
	LOC101497346	F: hydrolase activity	1	probable apyrase 6	Ca_TC04645	0	1.03812	2.62653	0	3.73861	5.34508	6.50067
	LOC101497556	F: hydrolase activity; F: protein binding	2	kinesin-like protein KIN-7E	Ca_TC35293	0.198277	0.0875519	0.175786	0.0759908	0.143654	0.115396	0.441321
	LOC101497888	P: biosynthetic process; P: response to stress	2	arginine decarboxylase	Ca_TC36903	2.0295	3.17313	1.68473	1.91623	1.83159	0.844649	0.449832
	LOC101498197	P: biosynthetic process; P: DNA metabolic process	51	nuclear intron maturase 4, mitochondrial	Ca_TC00299	16.0263	9.89336	8.2889	7.13047	6.48001	4.77048	3.24973
	LOC101498307	P: lipid metabolic process; F: hydrolase activity	40	phospholipase A1-II 1-like	Ca_TC00454	1.01033	1.12942	1.30877	2.51656	0.826013	1.86418	1.28871
	LOC101498434	P: signal transduction	1	protein RALF-like 19	Ca_TC00384	10.0023	33.6074	35.41	52.383	0.0155626	0.0356894	0
	LOC101498971	P: biosynthetic process; F: protein binding; F: DNA-binding transcription factor activity; F: DNA binding	19	calmodulin-binding protein 60 C	Ca_TC32689	5.649	4.82786	5.32106	4.1073	15.4871	6.70603	8.03253
	LOC101499291	P: biosynthetic process; P: lipid metabolic process; F: kinase activity	15	sphingosine kinase 1	Ca_TC00303	10.5112	12.0484	15.5603	28.4801	12.8607	8.29183	21.4545
	LOC101500251	F: DNA binding	35	B3 domain-containing protein Os07g0563300-like	Ca_TC36314	0.57715	1.04187	1.58721	0.265968	0.574618	2.804	0.684473
	LOC101500253	F: protein binding	48	U-box domain-containing protein 7	Ca_TC00459	0.281629	0.278915	0.260472	1.28804	0.152034	0.567461	0.753772
	LOC101500566	F: protein binding	13	syntaxin-124-like	Ca_TC00306	0.16039	1.2595	17.8737	109.177	0.646445	0.020224	0
	LOC101501328	F: kinase activity	2	extensin-like	Ca_TC08698	125.411	134.321	121.976	103.592	100.483	164.382	107.267
	LOC101501722	P: response to chemical; P: post-embryonic development; P: response to endogenous stimulus; P: response to light stimulus; P: biosynthetic process; P: signal transduction	1	protein PLASTID TRANSCRIPTIONALLY ACTIVE 12, chloroplastic	Ca_TC00547	25.5525	20.7711	18.8746	12.1205	28.2484	59.2646	21.7901
	LOC101502078	P: lipid metabolic process; F: hydrolase activity	2	type IV inositol polyphosphate 5-phosphatase 3-like	Ca_TC04480	0.0972441	0.0787967	0.0987996	0.0671252	0.0275338	0.0594823	0.222484
	LOC101502160	F: transporter activity	22	transmembrane protein 184A	Ca_TC00311	53.7368	63.9041	64.9421	66.6097	58.3835	62.1078	101.65
	LOC101503428	P: biosynthetic process; P: lipid metabolic process; F: hydrolase activity	66	PAP-specific phosphatase HAL2-like	Ca_TC00316	13.8251	9.98091	8.98178	9.67236	12.2142	10.7782	13.0658
	LOC101503767	F: hydrolase activity	1	low-temperature-induced cysteine proteinase-like	Ca_TC00470	33.7576	36.6555	41.8936	64.3389	24.6128	18.2218	14.6013
	LOC101504401	P: response to biotic stimulus; P: response to external stimulus; P: response to stress	17	putative disease resistance protein At3g14460	Ca_TC31917	0.227324	0.250148	0.384933	0.148182	0.263366	0.00356894	0.00364728
	LOC101504527	P: biosynthetic process; F: DNA-binding transcription factor activity; F: DNA binding	6	ethylene-responsive transcription factor 4	Ca_TC00405	6.26025	4.97795	5.04263	2.78253	20.3546	5.18686	11.8816
	LOC101505157	F: kinase activity	1	receptor-like cytosolic serine/threonine-protein kinase RBK2	Ca_TC00643	1.37278	6.01231	14.7173	42.3433	0.2909	0.507979	0.279625
	LOC101506458	P: biosynthetic process	1	uncharacterized LOC101506458	Ca_TC35440	0.223535	0.0875519	0	0	3.51115	1.27292	1.06622
	LOC101507433	F: protein binding	48	uncharacterized LOC101507433	Ca_TC00325	7.09377	6.01606	5.27359	8.43498	7.52989	3.88181	3.76035
	LOC101507740	F: protein binding	29	katanin p80 WD40 repeat-containing subunit B1 homolog	Ca_TC36390	0.694601	0.291423	0.11548	0.5484	0.582998	0.919596	1.3653
	LOC101507746	P: biosynthetic process; P: lipid metabolic process	4	3-ketoacyl-CoA synthase 4-like	Ca_TC22020	14.6624	22.4258	26.8337	21.7967	13.8627	14.3674	24.1572
	LOC101507948	F: transporter activity	23	cation/H(+) antiporter 15-like	Ca_TC00283	2.1179	2.82292	4.10596	13.7797	1.00917	0.178447	0.0401201
	LOC101508582	P: biosynthetic process; F: transcription regulator activity; F: chromatin binding; F: DNA binding	20	lysine-specific demethylase JMJ25-like	Ca_TC00288	9.07654	9.52689	8.16059	6.75432	9.25733	6.63822	5.44661
	LOC101509860	P: biosynthetic process; F: protein binding	2	dnaJ homolog subfamily B member 4-like	Ca_TC00414	22.6478	14.2422	38.8308	14.2356	14.9484	7.39603	8.54315
	LOC101510733	P: post-embryonic development; P: reproduction; F: protein binding	29	pentatricopeptide repeat-containing protein At5g46100	Ca_TC00415	5.30043	5.41946	6.32574	7.9955	3.2442	4.74669	2.5689
	LOC101511468	P: biosynthetic process; F: transcription regulator activity; F: protein binding	1	transcriptional corepressor LEUNIG-like	Ca_TC00387	6.12133	3.57712	2.38274	1.6718	0.278929	0.130861	0.0328255
	LOC101511580	F: kinase activity; F: protein binding	1	protein STRUBBELIG-RECEPTOR FAMILY 8	Ca_TC00754	18.998	18.4822	20.8416	15.7136	18.0885	4.1245	2.43152
	LOC101511692	F: kinase activity; F: protein binding	11	receptor-like protein kinase HSL1	Ca_TC32007	0	0	0	0	0	0.00832752	0
	LOC101511722	P: response to chemical; P: response to endogenous stimulus; F: DNA binding	1	transcription factor MYB1R1-like	Ca_TC04507	18.4297	12.9577	9.80297	9.39373	4.07859	16.592	17.4377
	LOC101512440	P: response to chemical; P: response to endogenous stimulus; P: response to external stimulus; P: response to stress	1	cold-regulated 413 plasma membrane protein 1	Ca_TC21959	101.206	120.5	157.634	193.051	148.111	95.1086	141.438
	LOC101512754	P: response to biotic stimulus; P: response to external stimulus; P: response to stress	37	putative disease resistance protein At3g14460	Ca_TC00417	105.096	104.291	99.8043	91.2561	113.747	70.728	56.2812
	LOC101512762	P: biosynthetic process; P: lipid metabolic process	3	long chain acyl-CoA synthetase 2-like	Ca_TC21961	34.0354	41.7035	49.3703	56.318	29.3893	10.1203	3.16463
	LOC101512972	P: biosynthetic process; P: lipid metabolic process	11	sphingolipid delta(4)-desaturase DES1-like	Ca_TC00344	19.1331	35.1121	82.7825	387.157	8.38822	11.8608	5.88428
	LOC101513107	F: kinase activity	1	probable serine/threonine-protein kinase PBL28	Ca_TC04432	7.56104	2.63906	1.85666	5.82976	3.63087	2.54941	2.67103
	LOC101513654	P: biosynthetic process; F: protein binding; F: DNA-binding transcription factor activity; F: DNA binding	1	transcription factor BHLH094-like	Ca_TC04516	38.3457	53.0402	61.7908	63.9171	37.4699	36.5221	24.3602
	LOC101514714	F: kinase activity; F: protein binding	1	probable LRR receptor-like serine/threonine-protein kinase At3g47570	Ca_TC00488	1.39299	2.08499	2.90368	3.25874	6.68352	5.39266	16.2584
	LOC101514818	F: hydrolase activity	26	stem-specific protein TSJT1-like	Ca_TC00351	24.0168	52.6062	29.1651	5.69931	540.165	38.5172	362.026
	LOC101514969	P: biosynthetic process; F: hydrolase activity	1	presequence protease 1, chloroplastic/mitochondrial-like	Ca_TC37217	0.252582	0	0.153973	0.0506605	0.123303	0.4366	0.392691
	LOC101515292	P: biosynthetic process; P: lipid metabolic process	1	O-acyltransferase WSD1-like	Ca_TC25943	13.7316	18.0695	22.942	30.1215	23.448	15.9056	19.7196
	LOC113787213	F: protein binding	3	putative FBD-associated F-box protein At1g61330	Ca_TC00300	0.0884037	0.0250148	0.0128311	0	0	0	0
	LOC101513197	P: response to biotic stimulus; P: response to external stimulus; P: response to stress	13	putative disease resistance protein At3g14460	NA	NA	NA	NA	NA	NA	NA	NA
	LOC101512237	P: biosynthetic process	11	tRNA (adenine(58)-N(1))-methyltransferase catalytic subunit TRMT61A-like	NA	NA	NA	NA	NA	NA	NA	NA
	LOC101488789	F: kinase activity	44	28 kDa heat- and acid-stable phosphoprotein-like	NA	NA	NA	NA	NA	NA	NA	NA
	LOC101504943	P: response to biotic stimulus; P: response to external stimulus; P: response to stress	60	putative disease resistance protein At3g14460	NA	NA	NA	NA	NA	NA	NA	NA
	LOC101494205	F: hydrolase activity	19	nudix hydrolase 15, mitochondrial	NA	NA	NA	NA	NA	NA	NA	NA
	LOC101494734	P: response to light stimulus; F: kinase activity	1	protein PHYTOCHROME KINASE SUBSTRATE 4-like	NA	NA	NA	NA	NA	NA	NA	NA
	LOC101509537	P: biosynthetic process; F: protein binding	10	dnaJ homolog subfamily B member 13-like	NA	NA	NA	NA	NA	NA	NA	NA
	LOC101502780	P: DNA metabolic process	16	endonuclease 1	NA	NA	NA	NA	NA	NA	NA	NA
	LOC101512565	F: kinase activity	6	serine/threonine-protein kinase-like protein ACR4	NA	NA	NA	NA	NA	NA	NA	NA
	LOC113783936	P: response to biotic stimulus; P: response to external stimulus; P: response to stress	12	putative disease resistance RPP13-like protein 1	NA	NA	NA	NA	NA	NA	NA	NA
	LOC101511364	P: response to biotic stimulus; P: response to external stimulus; P: response to stress	14	putative disease resistance protein At3g14460	NA	NA	NA	NA	NA	NA	NA	NA
	LOC101497643	F: hydrolase activity	53	GDSL esterase/lipase At5g45910-like	NA	NA	NA	NA	NA	NA	NA	NA
	LOC101515038	P: lipid metabolic process	32	OPA3-like protein	NA	NA	NA	NA	NA	NA	NA	NA
	LOC101511156	P: biosynthetic process; F: protein binding; F: DNA-binding transcription factor activity; F: DNA binding	26	transcription factor bHLH162-like	NA	NA	NA	NA	NA	NA	NA	NA
