# Supplementary material for: Phenotypic and genetic characterization of a near-isogenic line pair: insights into flowering time in chickpea
Source: BMC Plant Biol. 2024 Jul 25;24:709. doi: 10.1186/s12870-024-05411-y (PMC11270784; doi:10.1186/s12870-024-05411-y)
Supplement: Supplementary file 13 — Additional file 13. Observed heterozygosity calculated in cultivated chickpea lines according to the heterozygous SNPs data reported by Varshney et al. (2021). [file 12870_2024_5411_MOESM13_ESM.xlsx]

## Sheet: Heterozygosity
Additional file 13. Observed heterozygosity calculated in cultivated chickpea lines according to the heterozygous SNPs data reported by Varshney et al. (2021).
Biological_status	count	mean	sd	min	max
Breeding line	389	0.0337118	0.00752363	0.00901492	0.0733887
Cultivar	144	0.0241743	0.00698874	0.0125722	0.0496425
Landrace	2439	0.0332363	0.00741945	0.0109313	0.0778954
Unknown	184	0.0350117	0.00726584	0.0148982	0.0741675

## Sheet: Data Chickpea SNPs
Additional file 13. Table S1 Data sourced from Tables 1, 2, and 4 of Varshney et al. (2021), providing a summary of SNPs identified in 3171 cultivated germplasm lines, along with information on heterozygous SNPs.
Genotype	Alternate name	Cicer species	Market class	Biological status	Geographic region	Heterozygous SNPs	Total SNPs	Observed Heterozygosity (%)
Annigiri 1	-	Cicer arietinum	Desi	Cultivar	South Asia	96973	2865757	0.0181815
BG 1003	-	Cicer arietinum	Kabuli	Cultivar	South Asia	99600	2875080	0.0186741
BG 1053	-	Cicer arietinum	Kabuli	Cultivar	South Asia	106237	3025833	0.0199184
CDC 512-51	-	Cicer arietinum	Desi	Breeding line	Americas	95888	2668949	0.0179781
Chaffa	Chaffa	Cicer arietinum	Desi	Cultivar	South Asia	111704	3111710	0.0209435
CPAM 1	BS 1-D-15	Cicer arietinum	Desi	Breeding line	Americas	145756	3446709	0.0273279
CPAM 10	CDC Nika	Cicer arietinum	Desi	Cultivar	Americas	166896	3686322	0.0312914
CPAM 11	CDC Verano	Cicer arietinum	Kabuli	Cultivar	Americas	149391	3518826	0.0280094
CPAM 12	CDC Xena	Cicer arietinum	Kabuli	Cultivar	Americas	157885	3631666	0.029602
CPAM 13	CDC Yuma	Cicer arietinum	Kabuli	Cultivar	Americas	142913	3509815	0.0267948
CPAM 14	CDC Luna	Cicer arietinum	Kabuli	Cultivar	Americas	145229	3598000	0.0272291
CPAM 15	95168-64	Cicer arietinum	Kabuli	Breeding line	Americas	160073	3678249	0.0300122
CPAM 16	95177-47	Cicer arietinum	Desi	Breeding line	Americas	156127	3618121	0.0292723
CPAM 18	FLIP 95-48C	Cicer arietinum	Kabuli	Breeding line	Middle East	178977	3795152	0.0335565
CPAM 19	S 95420	Cicer arietinum	Kabuli	Breeding line	Americas	182258	3742959	0.0341717
CPAM 2	DH 45-1	Cicer arietinum	Desi	Landrace	Others	187137	3805817	0.0350864
CPAM 20	Amit	Cicer arietinum	Kabuli	Cultivar	Middle East	168649	3712727	0.0316201
CPAM 21	CDC Ebony	Cicer arietinum	Desi	Cultivar	Americas	174447	3728135	0.0327072
CPAM 22	CDC Jade	Cicer arietinum	Desi	Cultivar	Americas	164308	3653367	0.0308062
CPAM 23	242-2	Cicer arietinum	Kabuli	Breeding line	Americas	163162	3666367	0.0305913
CPAM 24	97-Indian2-112	Cicer arietinum	Kabuli	Breeding line	South Asia	149957	3565423	0.0281155
CPAM 25	CDC Vanguard	Cicer arietinum	Desi	Cultivar	Americas	112734	3132727	0.0211366
CPAM 26	FLIP 97-101C	Cicer arietinum	Kabuli	Breeding line	Middle East	116102	3258654	0.021768
CPAM 27	FLIP 97-45C	Cicer arietinum	Kabuli	Breeding line	Middle East	93779	2796179	0.0175827
CPAM 28	316B-42	Cicer arietinum	Desi	Breeding line	Americas	172418	3719528	0.0323268
CPAM 29	328S-8	Cicer arietinum	Kabuli	Breeding line	Americas	178194	3784064	0.0334097
CPAM 3	ICC 12004	Cicer arietinum	Desi	Landrace	Others	171327	3672948	0.0321222
CPAM 30	FLIP 98-135C	Cicer arietinum	Kabuli	Breeding line	Middle East	169651	3782156	0.031808
CPAM 31	FLIP 95-56C	Cicer arietinum	Kabuli	Breeding line	Middle East	167494	3740363	0.0314036
CPAM 32	381T-4	Cicer arietinum	Desi	Breeding line	Americas	142302	3396276	0.0266803
CPAM 33	418-59	Cicer arietinum	Desi	Breeding line	Americas	156812	3620634	0.0294008
CPAM 34	425-14	Cicer arietinum	Desi	Breeding line	Americas	162673	3634148	0.0304997
CPAM 35	438-29	Cicer arietinum	Kabuli	Breeding line	Americas	166783	3718840	0.0312702
CPAM 36	441-34	Cicer arietinum	Kabuli	Breeding line	Americas	163606	3616767	0.0306746
CPAM 37	CA 2969	Cicer arietinum	Kabuli	Landrace	Mediterranean	186243	3827766	0.0349188
CPAM 38	CIABN-99PL27119	Cicer arietinum	Kabuli	Breeding line	Middle East	160470	3734671	0.0300866
CPAM 39	CDC Orion	Cicer arietinum	Kabuli	Cultivar	Americas	158813	3669200	0.0297759
CPAM 4	Myles	Cicer arietinum	Desi	Cultivar	Americas	176228	3747049	0.0330411
CPAM 40	492-24	Cicer arietinum	Kabuli	Breeding line	Americas	165168	3708564	0.0309674
CPAM 41	CDC Leader	Cicer arietinum	Kabuli	Cultivar	Americas	167586	3737870	0.0314208
CPAM 42	494-4	Cicer arietinum	Kabuli	Breeding line	Americas	145195	3572063	0.0272227
CPAM 43	512-51	Cicer arietinum	Desi	Breeding line	Americas	147490	3564076	0.027653
CPAM 44	551-1	Cicer arietinum	Desi	Breeding line	Americas	173327	3713074	0.0324972
CPAM 45	553-1	Cicer arietinum	Desi	Breeding line	Americas	184130	3808627	0.0345226
CPAM 46	561aS-18	Cicer arietinum	Kabuli	Breeding line	Americas	158857	3600284	0.0297842
CPAM 47	CDC Consul	Cicer arietinum	Desi	Breeding line	Americas	132982	3408862	0.0249329
CPAM 48	612-4	Cicer arietinum	Desi	Breeding line	Americas	140288	3482876	0.0263027
CPAM 49	701-6	Cicer arietinum	Kabuli	Breeding line	Americas	159987	3677179	0.0299961
CPAM 5	CDC Anna	Cicer arietinum	Desi	Cultivar	Americas	162575	3644391	0.0304813
CPAM 50	889-8	Cicer arietinum	Kabuli	Breeding line	Americas	154821	3678818	0.0290275
CPAM 51	CDC Corinne	Cicer arietinum	Desi	Cultivar	Americas	87735	2543045	0.0164495
CPAM 52	CDC Palmer	Cicer arietinum	Kabuli	Breeding line	Americas	181027	3800092	0.0339409
CPAM 53	1044-6	Cicer arietinum	Kabuli	Breeding line	Americas	164957	3724753	0.0309279
CPAM 54	1045-1	Cicer arietinum	Kabuli	Breeding line	Americas	163941	3681134	0.0307374
CPAM 55	GPE 094	Cicer arietinum	Desi	Breeding line	Americas	174584	3744345	0.0327329
CPAM 56	Y 9563-028	Cicer arietinum	Desi	Breeding line	Americas	174833	3743879	0.0327795
CPAM 57	CA 05-73-6	Cicer arietinum	Kabuli	Breeding line	Americas	143066	3502319	0.0268235
CPAM 58	CA 05-75-16	Cicer arietinum	Kabuli	Breeding line	Americas	146937	3505939	0.0275493
CPAM 59	95NN12	Cicer arietinum	Kabuli	Breeding line	Americas	157494	3716139	0.0295286
CPAM 6	CDC Cabri	Cicer arietinum	Desi	Cultivar	Americas	176289	3759372	0.0330525
CPAM 60	FLIP 81-71C	Cicer arietinum	Kabuli	Breeding line	Middle East	152734	3598368	0.0286362
CPAM 61	FLIP 81-293C	Cicer arietinum	Kabuli	Breeding line	Middle East	164896	3677718	0.0309165
CPAM 62	FLIP 82-150C	Cicer arietinum	Kabuli	Breeding line	Middle East	140646	3437644	0.0263698
CPAM 63	FLIP 83-7C	Cicer arietinum	Kabuli	Breeding line	Middle East	161696	3726406	0.0303165
CPAM 64	FLIP 84-92C	Cicer arietinum	Kabuli	Breeding line	Middle East	155341	3675369	0.029125
CPAM 65	FLIP 84-48C	Cicer arietinum	Kabuli	Breeding line	Middle East	170130	3763618	0.0318978
CPAM 66	FLIP 84-188C	Cicer arietinum	Kabuli	Breeding line	Middle East	174140	3764121	0.0326496
CPAM 67	FLIP 86-5C	Cicer arietinum	Kabuli	Breeding line	Middle East	184868	3735583	0.034661
CPAM 68	FLIP 86-6C	Cicer arietinum	Kabuli	Breeding line	Middle East	183178	3812730	0.0343442
CPAM 69	FLIP 85-1C	Cicer arietinum	Kabuli	Breeding line	Middle East	164638	3638844	0.0308681
CPAM 7	CDC Chichi	Cicer arietinum	Kabuli	Cultivar	Americas	133820	3359002	0.02509
CPAM 70	FLIP 85-17C	Cicer arietinum	Kabuli	Breeding line	Middle East	138479	3413403	0.0259635
CPAM 71	FLIP 87-45C	Cicer arietinum	Kabuli	Breeding line	Middle East	178905	3736588	0.033543
CPAM 72	FLIP 87-8C	Cicer arietinum	Kabuli	Breeding line	Middle East	179543	3819886	0.0336626
CPAM 73	FLIP 88-85C	Cicer arietinum	Kabuli	Breeding line	Middle East	155986	3639748	0.0292459
CPAM 74	FLIP 90-96C	Cicer arietinum	Kabuli	Breeding line	Middle East	166433	3763469	0.0312046
CPAM 75	FLIP 91-77C	Cicer arietinum	Kabuli	Breeding line	Middle East	181187	3787982	0.0339709
CPAM 76	FLIP 93-93	Cicer arietinum	Kabuli	Breeding line	Middle East	180987	3722261	0.0339334
CPAM 77	FLIP 93-146C	Cicer arietinum	Kabuli	Breeding line	Middle East	157878	3700801	0.0296006
CPAM 78	FLIP 93-58C	Cicer arietinum	Kabuli	Breeding line	Middle East	178178	3754045	0.0334067
CPAM 79	FLIP 97-137C	Cicer arietinum	Kabuli	Breeding line	Middle East	168610	3727735	0.0316128
CPAM 8	CDC Chico	Cicer arietinum	Kabuli	Cultivar	Americas	158888	3659710	0.02979
CPAM 81	FLIP 97-281C	Cicer arietinum	Kabuli	Breeding line	Middle East	138263	3381972	0.025923
CPAM 82	FLIP 97-503C	Cicer arietinum	Kabuli	Breeding line	Middle East	118582	3222296	0.022233
CPAM 83	FLIP 97-530C	Cicer arietinum	Kabuli	Breeding line	Middle East	124454	3199396	0.023334
CPAM 84	FLIP 97-677C	Cicer arietinum	Kabuli	Breeding line	Middle East	141806	3549517	0.0265873
CPAM 85	FLIP 97-706C	Cicer arietinum	Kabuli	Breeding line	Middle East	149263	3591905	0.0279854
CPAM 86	FLIP 98-121C	Cicer arietinum	Kabuli	Breeding line	Middle East	162169	3658137	0.0304052
CPAM 87	ILC 588	Cicer arietinum	Kabuli	Landrace	Others	167881	3663309	0.0314761
CPAM 88	ILC 72	Cicer arietinum	Kabuli	Landrace	Black Sea	135804	3439024	0.025462
CPAM 89	ILC 195	Cicer arietinum	Kabuli	Landrace	Black Sea	164366	3665001	0.0308171
CPAM 9	CDC Desiray	Cicer arietinum	Desi	Cultivar	Americas	165881	3684650	0.0311011
CPAM 90	ILC 484	Cicer arietinum	Kabuli	Landrace	Others	178017	3765766	0.0333765
CPAM 91	ILC 2555	Cicer arietinum	Kabuli	Landrace	Others	157169	3640561	0.0294677
CPAM 92	ILC 3279	Cicer arietinum	Kabuli	Landrace	Black Sea	156790	3680598	0.0293967
CPAM 93	Elixir	Cicer arietinum	Kabuli	Cultivar	Middle East	167748	3719949	0.0314512
CPAM 94	ILC 482	Cicer arietinum	Kabuli	Landrace	Others	156235	3594380	0.0292926
CPRT 11	1041-3	Cicer arietinum	Kabuli	Breeding line	Americas	150432	3541229	0.0282046
CPRT 12	551-1	Cicer arietinum	Desi	Breeding line	Americas	159176	3580866	0.029844
CPRT 13	603-3	Cicer arietinum	Desi	Breeding line	Americas	143181	3505140	0.0268451
CPRT 14	713-13	Cicer arietinum	Kabuli	Breeding line	Americas	158297	3647797	0.0296792
CPRT 15	1173-1	Cicer arietinum	Kabuli	Breeding line	Americas	150983	3551951	0.0283079
CPRT 16	CA 05-75-45	Cicer arietinum	Kabuli	Breeding line	Americas	172861	3733043	0.0324098
CPRT 17	1401-1	Cicer arietinum	Kabuli	Breeding line	Americas	155369	3668956	0.0291302
CPRT 18	AB 06-160-4	Cicer arietinum	Kabuli	Breeding line	Americas	121047	3038031	0.0226952
CPRT 19	AB 06-156-2	Cicer arietinum	Kabuli	Breeding line	Americas	139709	3402780	0.0261941
CPRT 20	X 05TH47-3	Cicer arietinum	Kabuli	Breeding line	Americas	142554	3458568	0.0267275
CPRT 21	1349-1	Cicer arietinum	Kabuli	Breeding line	Americas	137953	3404005	0.0258649
CPRT 22	X 05TH20-2	Cicer arietinum	Kabuli	Breeding line	Americas	181100	3777946	0.0339546
CPRT 23	AB 06-106-2	Cicer arietinum	Kabuli	Breeding line	Americas	199567	3873175	0.0374169
CPRT 24	1460-2	Cicer arietinum	Desi	Breeding line	Americas	207434	3861262	0.0388919
CSG 8962	-	Cicer arietinum	Desi	Cultivar	South Asia	149331	3655224	0.0279982
DCP 92-3	-	Cicer arietinum	Desi	Cultivar	South Asia	102615	2957654	0.0192393
Dohad Yellow	-	Cicer arietinum	Desi	Cultivar	South Asia	111935	3116485	0.0209868
GCP105	-	Cicer arietinum	Desi	Cultivar	South Asia	109905	3114080	0.0206062
Genesis 090	-	Cicer arietinum	Kabuli	Breeding line	Middle East	139063	3428856	0.026073
GG 2	-	Cicer arietinum	Desi	Cultivar	South Asia	115940	3117899	0.0217377
GL 769	-	Cicer arietinum	Desi	Cultivar	South Asia	93961	2866541	0.0176168
GNG 1292	-	Cicer arietinum	Desi	Cultivar	South Asia	95319	2782924	0.0178714
GNG 146	-	Cicer arietinum	Desi	Cultivar	South Asia	104159	2908551	0.0195288
GNG 1499	-	Cicer arietinum	Desi	Cultivar	South Asia	119062	3274034	0.022323
GNG 1581	-	Cicer arietinum	Desi	Cultivar	South Asia	121674	3117556	0.0228127
GNG 469	-	Cicer arietinum	Desi	Cultivar	South Asia	103085	2926798	0.0193275
HatTrick	-	Cicer arietinum	Desi	Breeding line	Others	146379	3608253	0.0274447
HC 1	-	Cicer arietinum	Desi	Cultivar	South Asia	102875	3010575	0.0192881
HC 5	-	Cicer arietinum	Desi	Cultivar	South Asia	136859	3390533	0.0256598
HimChana 1	-	Cicer arietinum	Desi	Cultivar	South Asia	164489	3673437	0.0308401
HK 1	-	Cicer arietinum	Kabuli	Cultivar	South Asia	104095	2946520	0.0195168
HK 2	-	Cicer arietinum	Kabuli	Cultivar	South Asia	88754	2751490	0.0166405
HK 4	-	Cicer arietinum	Kabuli	Cultivar	South Asia	108907	3010041	0.020419
ICC 1000	-	Cicer arietinum	Desi	Landrace	Americas	131656	3405123	0.0246843
ICC 10013	-	Cicer arietinum	Kabuli	Landrace	South Asia	192927	3740293	0.036172
ICC 10018	-	Cicer arietinum	Desi	Landrace	South Asia	106466	3023372	0.0199614
ICC 10026	-	Cicer arietinum	Desi	Landrace	South Asia	123525	3230862	0.0231598
ICC 10035	-	Cicer arietinum	Kabuli	Breeding line	South Asia	157029	3592968	0.0294415
ICC 10039	-	Cicer arietinum	Desi	Landrace	South Asia	143621	3494232	0.0269276
ICC 10042	-	Cicer arietinum	Desi	Landrace	South Asia	199991	3815722	0.0374964
ICC 10047	-	Cicer arietinum	Desi	Landrace	South Asia	190729	3789199	0.0357599
ICC 10052	-	Cicer arietinum	Kabuli	Landrace	South Asia	189551	3775522	0.035539
ICC 10063	-	Cicer arietinum	Intermediate	Landrace	South Asia	186498	3789197	0.0349666
ICC 10088	-	Cicer arietinum	Desi	Landrace	Central Asia	213085	3849481	0.0399514
ICC 1009	-	Cicer arietinum	Desi	Landrace	Mediterranean	165829	3691913	0.0310914
ICC 10107	-	Cicer arietinum	Desi	Landrace	South Asia	191172	3793131	0.035843
ICC 10114	-	Cicer arietinum	Desi	Landrace	South Asia	177475	3720203	0.0332749
ICC 10129	-	Cicer arietinum	Desi	Landrace	South Asia	186721	3775950	0.0350084
ICC 1013	-	Cicer arietinum	Desi	Landrace	Mediterranean	181823	3738286	0.0340901
ICC 10130	-	Cicer arietinum	Desi	Landrace	South Asia	203486	3846586	0.0381517
ICC 1014	-	Cicer arietinum	Intermediate	Landrace	Mediterranean	167288	3660096	0.0313649
ICC 10155	-	Cicer arietinum	Desi	Landrace	South Asia	215769	3872273	0.0404547
ICC 10160	-	Cicer arietinum	Desi	Landrace	South Asia	144912	3522251	0.0271696
ICC 10162	-	Cicer arietinum	Desi	Landrace	South Asia	129334	3259624	0.0242489
ICC 1018	-	Cicer arietinum	Desi	Landrace	Black Sea	182547	3789316	0.0342258
ICC 10197	-	Cicer arietinum	Desi	Landrace	South Asia	194429	3795257	0.0364536
ICC 10199	-	Cicer arietinum	Desi	Landrace	South Asia	190428	3799818	0.0357035
ICC 10217	-	Cicer arietinum	Desi	Landrace	South Asia	196802	3732749	0.0368985
ICC 10230	-	Cicer arietinum	Desi	Landrace	South Asia	191216	3788097	0.0358512
ICC 10232	-	Cicer arietinum	Desi	Landrace	South Asia	169367	3708149	0.0317547
ICC 10242	-	Cicer arietinum	Desi	Landrace	South Asia	158488	3596875	0.029715
ICC 10244	-	Cicer arietinum	Desi	Landrace	South Asia	203671	3839638	0.0381864
ICC 10245	-	Cicer arietinum	Desi	Landrace	South Asia	201077	3813013	0.0377001
ICC 10250	-	Cicer arietinum	Desi	Landrace	South Asia	181704	3761248	0.0340678
ICC 10258	-	Cicer arietinum	Desi	Landrace	South Asia	197350	3754882	0.0370013
ICC 1026	-	Cicer arietinum	Desi	Landrace	Middle East	178658	3710675	0.0334967
ICC 10260	-	Cicer arietinum	Desi	Landrace	South Asia	236785	3807416	0.044395
ICC 10274	-	Cicer arietinum	Desi	Landrace	South Asia	192518	3783545	0.0360953
ICC 1030	-	Cicer arietinum	Desi	Landrace	Central Asia	173136	3735497	0.0324614
ICC 10301	-	Cicer arietinum	Desi	Landrace	Americas	114624	3085159	0.0214909
ICC 10302	-	Cicer arietinum	Kabuli	Landrace	Americas	193619	3799550	0.0363017
ICC 10314	-	Cicer arietinum	Kabuli	Landrace	Middle East	186962	3774090	0.0350536
ICC 10318	-	Cicer arietinum	Kabuli	Landrace	Middle East	169833	3734938	0.0318421
ICC 1032	-	Cicer arietinum	Kabuli	Landrace	South Asia	170074	3691312	0.0318873
ICC 10326	-	Cicer arietinum	Kabuli	Landrace	Middle East	216255	3860344	0.0405458
ICC 10332	-	Cicer arietinum	Kabuli	Landrace	Middle East	206855	3853679	0.0387834
ICC 10340	-	Cicer arietinum	Kabuli	Landrace	Middle East	204250	3844956	0.038295
ICC 10341	-	Cicer arietinum	Kabuli	Landrace	Middle East	92322	2935320	0.0173095
ICC 10344	-	Cicer arietinum	Intermediate	Landrace	Middle East	195322	3838431	0.036621
ICC 10353	-	Cicer arietinum	Kabuli	Landrace	Middle East	198228	3816317	0.0371659
ICC 10363	-	Cicer arietinum	Kabuli	Landrace	Middle East	191022	3796668	0.0358148
ICC 10365	-	Cicer arietinum	Desi	Landrace	Middle East	202480	3865754	0.0379631
ICC 10386	-	Cicer arietinum	Desi	Landrace	South Asia	165460	3659520	0.0310222
ICC 10387	-	Cicer arietinum	Desi	Landrace	South Asia	169520	3705414	0.0317834
ICC 10393	-	Cicer arietinum	Desi	Landrace	South Asia	88032	2684397	0.0165052
ICC 10399	-	Cicer arietinum	Desi	Landrace	South Asia	194443	2982852	0.0364562
ICC 10405	-	Cicer arietinum	Desi	Landrace	South Asia	301236	3839956	0.0564789
ICC 1043	-	Cicer arietinum	Desi	Landrace	South Asia	131101	3356763	0.0245802
ICC 10434	-	Cicer arietinum	Desi	Landrace	South Asia	199467	3825310	0.0373982
ICC 10440	-	Cicer arietinum	Desi	Landrace	South Asia	209083	3859044	0.0392011
ICC 10457	-	Cicer arietinum	Desi	Landrace	South Asia	198058	3827373	0.037134
ICC 10461	-	Cicer arietinum	Desi	Landrace	South Asia	188261	3783949	0.0352972
ICC 10466	-	Cicer arietinum	Kabuli	Landrace	South Asia	101055	2772153	0.0189469
ICC 10479	-	Cicer arietinum	Desi	Landrace	South Asia	206442	3844513	0.0387059
ICC 10485	-	Cicer arietinum	Desi	Landrace	South Asia	200372	3806268	0.0375679
ICC 1049	-	Cicer arietinum	Desi	Landrace	South Asia	170971	3706868	0.0320555
ICC 10495	-	Cicer arietinum	Desi	Landrace	South Asia	127001	3238706	0.0238115
ICC 10502	-	Cicer arietinum	Desi	Landrace	South Asia	194835	3806798	0.0365297
ICC 10504	-	Cicer arietinum	Desi	Landrace	South Asia	188768	3771399	0.0353922
ICC 10516	-	Cicer arietinum	Desi	Landrace	South Asia	211034	3833001	0.0395669
ICC 10517	-	Cicer arietinum	Desi	Landrace	South Asia	202083	3827710	0.0378887
ICC 1052	-	Cicer arietinum	Desi	Landrace	South Asia	109434	3018949	0.0205178
ICC 10536	-	Cicer arietinum	Desi	Landrace	South Asia	214352	3863229	0.040189
ICC 10539	-	Cicer arietinum	Desi	Landrace	South Asia	204798	3830842	0.0383977
ICC 10546	-	Cicer arietinum	Desi	Landrace	South Asia	198499	3818666	0.0372167
ICC 10567	-	Cicer arietinum	Desi	Landrace	South Asia	205115	3830541	0.0384571
ICC 1059	-	Cicer arietinum	Desi	Landrace	Central Asia	151336	3576720	0.0283741
ICC 10595	-	Cicer arietinum	Desi	Landrace	South Asia	226003	3782899	0.0423734
ICC 10600	-	Cicer arietinum	Desi	Landrace	South Asia	285213	3912629	0.0534748
ICC 10629	-	Cicer arietinum	Desi	Landrace	South Asia	193813	3797652	0.0363381
ICC 10637	-	Cicer arietinum	Desi	Landrace	South Asia	201429	3830975	0.037766
ICC 10648	-	Cicer arietinum	Desi	Landrace	Black Sea	216883	3831478	0.0406635
ICC 10651	-	Cicer arietinum	Desi	Landrace	Black Sea	159697	3628479	0.0299417
ICC 10657	-	Cicer arietinum	Desi	Landrace	South Asia	200142	3803031	0.0375247
ICC 1066	-	Cicer arietinum	Desi	Landrace	South Asia	306479	3903597	0.0574619
ICC 10667	-	Cicer arietinum	Desi	Landrace	South Asia	199492	3841574	0.0374029
ICC 10673	-	Cicer arietinum	Desi	Landrace	Middle East	119232	3154472	0.0223549
ICC 10681	-	Cicer arietinum	Desi	Landrace	Middle East	168578	3724404	0.0316068
ICC 10685	-	Cicer arietinum	Desi	Landrace	Middle East	97861	2774373	0.018348
ICC 1069	-	Cicer arietinum	Desi	Landrace	Black Sea	162929	3700624	0.0305477
ICC 1070	-	Cicer arietinum	Desi	Landrace	Black Sea	209937	3859682	0.0393612
ICC 10711	-	Cicer arietinum	Kabuli	Landrace	Middle East	168281	3730233	0.0315511
ICC 10728	-	Cicer arietinum	Kabuli	Landrace	Middle East	167038	3718391	0.0313181
ICC 10740	-	Cicer arietinum	Kabuli	Landrace	Middle East	212332	3865849	0.0398103
ICC 10747	-	Cicer arietinum	Kabuli	Landrace	Middle East	187851	3803571	0.0352203
ICC 10749	-	Cicer arietinum	Kabuli	Landrace	Middle East	189693	3813521	0.0355657
ICC 10755	-	Cicer arietinum	Kabuli	Landrace	Middle East	134131	3499134	0.0251483
ICC 10767	-	Cicer arietinum	Kabuli	Landrace	Middle East	191074	3813284	0.0358246
ICC 10777	-	Cicer arietinum	Kabuli	Landrace	Middle East	220151	3875536	0.0412762
ICC 10778	-	Cicer arietinum	Kabuli	Landrace	Middle East	167664	3703008	0.0314354
ICC 10780	-	Cicer arietinum	Kabuli	Landrace	Middle East	170585	3740457	0.0319831
ICC 10783	-	Cicer arietinum	Kabuli	Landrace	Middle East	183638	3784218	0.0344304
ICC 10805	-	Cicer arietinum	Desi	Breeding line	South Asia	178844	3754559	0.0335316
ICC 10819	-	Cicer arietinum	Desi	Landrace	South Asia	175710	3738892	0.032944
ICC 10822	-	Cicer arietinum	Desi	Landrace	South Asia	139150	3653406	0.0260893
ICC 10825	-	Cicer arietinum	Desi	Landrace	South Asia	200302	3850748	0.0375547
ICC 10829	-	Cicer arietinum	Desi	Landrace	South Asia	202400	3837452	0.0379481
ICC 1083	-	Cicer arietinum	Desi	Landrace	Central Asia	106410	2303776	0.0199509
ICC 1084	-	Cicer arietinum	Desi	Landrace	Central Asia	189587	3808763	0.0355458
ICC 10847	-	Cicer arietinum	Kabuli	Landrace	Central Asia	184413	3734000	0.0345757
ICC 10864	-	Cicer arietinum	Intermediate	Landrace	Central Asia	186644	3800882	0.034994
ICC 10880	-	Cicer arietinum	Desi	Landrace	Central Asia	183555	3774140	0.0344148
ICC 10883	-	Cicer arietinum	Desi	Landrace	East Africa	190023	3820074	0.0356275
ICC 10884	-	Cicer arietinum	Kabuli	Landrace	East Africa	168825	3719603	0.0316531
ICC 10885	-	Cicer arietinum	Kabuli	Landrace	East Africa	107817	3074719	0.0202147
ICC 10886	-	Cicer arietinum	Desi	Landrace	East Africa	178237	3769478	0.0334178
ICC 10893	-	Cicer arietinum	Desi	Breeding line	East Africa	391426	3916782	0.0733887
ICC 10898	-	Cicer arietinum	Desi	Breeding line	South Asia	300732	3905432	0.0563844
ICC 10900	-	Cicer arietinum	Desi	Breeding line	Americas	189144	3791444	0.0354627
ICC 10902	-	Cicer arietinum	Desi	Breeding line	Middle East	184399	3752448	0.0345731
ICC 10919	-	Cicer arietinum	Desi	Breeding line	South Asia	164001	3628341	0.0307486
ICC 1092	-	Cicer arietinum	Desi	Landrace	Central Asia	182507	3767629	0.0342183
ICC 10920	-	Cicer arietinum	Desi	Landrace	South Asia	206900	3825503	0.0387918
ICC 10924	-	Cicer arietinum	Desi	Landrace	South Asia	204575	3844558	0.0383559
ICC 10925	-	Cicer arietinum	Desi	Landrace	South Asia	202835	3842553	0.0380297
ICC 10926	-	Cicer arietinum	Desi	Landrace	South Asia	207072	3851242	0.0388241
ICC 1093	-	Cicer arietinum	Desi	Landrace	Central Asia	182365	3792093	0.0341917
ICC 10939	-	Cicer arietinum	Desi	Landrace	South Asia	158498	3161812	0.0297169
ICC 10942	-	Cicer arietinum	Desi	Landrace	South Asia	164080	3633561	0.0307635
ICC 10943	-	Cicer arietinum	Desi	Landrace	South Asia	149883	3563282	0.0281017
ICC 10945	-	Cicer arietinum	Desi	Landrace	South Asia	112388	2851755	0.0210717
ICC 10947	-	Cicer arietinum	Desi	Landrace	South Asia	179786	3739704	0.0337082
ICC 10950	-	Cicer arietinum	Desi	Landrace	South Asia	99646	3185125	0.0186827
ICC 10951	-	Cicer arietinum	Desi	Landrace	South Asia	75306	2735620	0.0141192
ICC 10953	-	Cicer arietinum	Desi	Landrace	South Asia	90253	2883155	0.0169216
ICC 10961	-	Cicer arietinum	Desi	Landrace	South Asia	178168	3676874	0.0334048
ICC 10963	-	Cicer arietinum	Desi	Landrace	South Asia	154300	3659300	0.0289298
ICC 1097	-	Cicer arietinum	Desi	Landrace	Central Asia	199618	3817130	0.0374265
ICC 10976	-	Cicer arietinum	Desi	Landrace	South Asia	202741	3834671	0.038012
ICC 1098	-	Cicer arietinum	Desi	Landrace	Central Asia	70453	2083928	0.0132093
ICC 10981	-	Cicer arietinum	Desi	Landrace	South Asia	193882	3816273	0.0363511
ICC 10983	-	Cicer arietinum	Desi	Landrace	South Asia	181031	3760886	0.0339416
ICC 10994	-	Cicer arietinum	Desi	Landrace	South Asia	196266	3821983	0.036798
ICC 10996	-	Cicer arietinum	Desi	Landrace	South Asia	197774	3837940	0.0370808
ICC 11007	-	Cicer arietinum	Desi	Landrace	South Asia	188175	3773419	0.035281
ICC 11009	-	Cicer arietinum	Desi	Landrace	South Asia	221015	3845571	0.0414382
ICC 1102	-	Cicer arietinum	Desi	Landrace	Central Asia	180699	3785166	0.0338794
ICC 11021	-	Cicer arietinum	Desi	Landrace	South Asia	210088	3851547	0.0393895
ICC 11039	-	Cicer arietinum	Desi	Landrace	South Asia	208284	3850651	0.0390513
ICC 11040	-	Cicer arietinum	Desi	Landrace	South Asia	148370	3565583	0.027818
ICC 11046	-	Cicer arietinum	Desi	Landrace	South Asia	206061	3842099	0.0386345
ICC 11048	-	Cicer arietinum	Desi	Landrace	South Asia	211635	3866987	0.0396796
ICC 11051	-	Cicer arietinum	Desi	Landrace	South Asia	219057	3860113	0.0410711
ICC 11059	-	Cicer arietinum	Desi	Landrace	South Asia	177668	3786383	0.0333111
ICC 11079	-	Cicer arietinum	Desi	Landrace	South Asia	208585	3849429	0.0391077
ICC 11088	-	Cicer arietinum	Desi	Landrace	South Asia	200244	3828147	0.0375439
ICC 11091	-	Cicer arietinum	Desi	Landrace	South Asia	213738	3862789	0.0400739
ICC 111	-	Cicer arietinum	Desi	Landrace	South Asia	152002	3490667	0.0284989
ICC 11109	-	Cicer arietinum	Desi	Landrace	South Asia	207230	3840702	0.0388537
ICC 11121	-	Cicer arietinum	Desi	Landrace	South Asia	94795	2589190	0.0177732
ICC 11142	-	Cicer arietinum	Intermediate	Landrace	South Asia	213565	3850432	0.0400414
ICC 11152	-	Cicer arietinum	Desi	Landrace	South Asia	207404	3833671	0.0388863
ICC 11160	-	Cicer arietinum	Desi	Landrace	South Asia	187368	3696916	0.0351297
ICC 11161	-	Cicer arietinum	Desi	Landrace	South Asia	210885	3845137	0.039539
ICC 11168	-	Cicer arietinum	Desi	Landrace	South Asia	209858	3841266	0.0393464
ICC 1118	-	Cicer arietinum	Desi	Landrace	Central Asia	199468	3861432	0.0373984
ICC 11180	-	Cicer arietinum	Desi	Landrace	South Asia	206221	3818045	0.0386645
ICC 11198	-	Cicer arietinum	Desi	Landrace	South Asia	112329	3086267	0.0210606
ICC 11201	-	Cicer arietinum	Desi	Landrace	South Asia	224767	3868364	0.0421417
ICC 1122	-	Cicer arietinum	Desi	Landrace	Mediterranean	162854	3644525	0.0305336
ICC 11223	-	Cicer arietinum	Desi	Landrace	South Asia	188964	3796284	0.035429
ICC 11224	-	Cicer arietinum	Desi	Landrace	South Asia	188390	3792804	0.0353214
ICC 11233	-	Cicer arietinum	Kabuli	Landrace	Central Asia	221405	3870154	0.0415114
ICC 1124	-	Cicer arietinum	Desi	Landrace	Middle East	160754	3629969	0.0301399
ICC 11242	-	Cicer arietinum	Desi	Landrace	Central Asia	200973	3822001	0.0376806
ICC 11244	-	Cicer arietinum	Desi	Landrace	Central Asia	193909	3822814	0.0363561
ICC 11245	-	Cicer arietinum	Kabuli	Landrace	Central Asia	212413	3866406	0.0398254
ICC 11251	-	Cicer arietinum	Desi	Landrace	Central Asia	193968	3789752	0.0363672
ICC 11255	-	Cicer arietinum	Kabuli	Landrace	South Asia	172845	3684188	0.0324068
ICC 11258	-	Cicer arietinum	Desi	Landrace	South Asia	188073	3760308	0.0352619
ICC 11263	-	Cicer arietinum	Kabuli	Landrace	Black Sea	187372	3802645	0.0351305
ICC 11265	-	Cicer arietinum	Intermediate	Landrace	Black Sea	202240	3858750	0.0379181
ICC 11266	-	Cicer arietinum	Kabuli	Landrace	Black Sea	197853	3844037	0.0370956
ICC 11267	-	Cicer arietinum	Kabuli	Landrace	Black Sea	185007	3779113	0.0346871
ICC 1127	-	Cicer arietinum	Desi	Landrace	South Asia	130545	3218848	0.024476
ICC 11270	-	Cicer arietinum	Kabuli	Landrace	Black Sea	196282	3835170	0.036801
ICC 11272	-	Cicer arietinum	Desi	Landrace	South Asia	187239	3785611	0.0351056
ICC 11277	-	Cicer arietinum	Desi	Landrace	South Asia	200632	3801961	0.0376166
ICC 11279	-	Cicer arietinum	Desi	Landrace	South Asia	99999	2799441	0.0187489
ICC 1128	-	Cicer arietinum	Desi	Landrace	South Asia	117700	3243960	0.0220676
ICC 11282	-	Cicer arietinum	Kabuli	Landrace	Black Sea	168381	3666576	0.0315699
ICC 11284	-	Cicer arietinum	Desi	Landrace	Black Sea	76314	2305400	0.0143082
ICC 11290	-	Cicer arietinum	Kabuli	Landrace	Americas	212525	3855356	0.0398464
ICC 11300	-	Cicer arietinum	Desi	Landrace	Americas	203471	3828018	0.0381489
ICC 11301	-	Cicer arietinum	Kabuli	Landrace	Americas	206188	3821656	0.0386583
ICC 11302	-	Cicer arietinum	Kabuli	Landrace	Americas	198656	3819600	0.0372461
ICC 11303	-	Cicer arietinum	Kabuli	Landrace	Americas	104364	3019571	0.0195673
ICC 11307	-	Cicer arietinum	Kabuli	Landrace	Americas	219327	3849400	0.0411218
ICC 11310	-	Cicer arietinum	Kabuli	Landrace	Americas	204230	3863694	0.0382912
ICC 11312	-	Cicer arietinum	Desi	Breeding line	South Asia	182974	3765015	0.0343059
ICC 11315	-	Cicer arietinum	Desi	Breeding line	South Asia	150550	3585621	0.0282267
ICC 11316	-	Cicer arietinum	Desi	Breeding line	South Asia	199874	3810343	0.0374745
ICC 11318	-	Cicer arietinum	Desi	Breeding line	South Asia	198112	3822607	0.0371441
ICC 11321	-	Cicer arietinum	Desi	Breeding line	South Asia	176803	3759688	0.0331489
ICC 11322	-	Cicer arietinum	Desi	Breeding line	South Asia	166912	3678365	0.0312944
ICC 11324	-	Cicer arietinum	Desi	Breeding line	South Asia	181507	3778070	0.0340309
ICC 11325	-	Cicer arietinum	Desi	Landrace	South Asia	207640	3844410	0.0389306
ICC 11326	-	Cicer arietinum	Desi	Landrace	South Asia	186544	3759282	0.0349752
ICC 11330	-	Cicer arietinum	Desi	Landrace	South Asia	207006	3828531	0.0388117
ICC 1136	-	Cicer arietinum	Desi	Landrace	South Asia	185362	3772960	0.0347536
ICC 1137	-	Cicer arietinum	Desi	Landrace	South Asia	172253	3725312	0.0322958
ICC 11371	-	Cicer arietinum	Desi	Landrace	South Asia	205452	3842191	0.0385203
ICC 11372	-	Cicer arietinum	Desi	Landrace	South Asia	213654	3858452	0.0400581
ICC 11378	-	Cicer arietinum	Desi	Landrace	South Asia	109310	2982425	0.0204946
ICC 11390	-	Cicer arietinum	Desi	Landrace	South Asia	223309	3878840	0.0418683
ICC 11393	-	Cicer arietinum	Desi	Landrace	South Asia	232517	3899755	0.0435948
ICC 11405	-	Cicer arietinum	Intermediate	Landrace	South Asia	186499	3803071	0.0349668
ICC 11407	-	Cicer arietinum	Desi	Landrace	South Asia	203754	3842019	0.038202
ICC 11415	-	Cicer arietinum	Desi	Landrace	South Asia	174456	3673299	0.0327089
ICC 11424	-	Cicer arietinum	Desi	Landrace	South Asia	205300	3844185	0.0384918
ICC 11429	-	Cicer arietinum	Desi	Landrace	South Asia	210929	3861609	0.0395472
ICC 11432	-	Cicer arietinum	Desi	Landrace	South Asia	204698	3828553	0.038379
ICC 11448	-	Cicer arietinum	Desi	Landrace	South Asia	198179	3830818	0.0371567
ICC 1145	-	Cicer arietinum	Desi	Landrace	South Asia	256529	3872140	0.0480968
ICC 11465	-	Cicer arietinum	Desi	Landrace	South Asia	207710	3850036	0.0389437
ICC 11471	-	Cicer arietinum	Desi	Landrace	South Asia	202851	3831822	0.0380327
ICC 11478	-	Cicer arietinum	Desi	Landrace	South Asia	169777	3631916	0.0318316
ICC 1148	-	Cicer arietinum	Desi	Landrace	South Asia	203252	3840161	0.0381078
ICC 11498	-	Cicer arietinum	Desi	Breeding line	South Asia	156160	3366536	0.0292785
ICC 11502	-	Cicer arietinum	Desi	Breeding line	South Asia	208334	3849931	0.0390607
ICC 11504	-	Cicer arietinum	Desi	Breeding line	South Asia	204006	3824644	0.0382492
ICC 11507	-	Cicer arietinum	Desi	Breeding line	South Asia	209467	3843524	0.0392731
ICC 11510	-	Cicer arietinum	Desi	Breeding line	South Asia	181708	3744337	0.0340685
ICC 11518	-	Cicer arietinum	Desi	Breeding line	South Asia	201678	3827183	0.0378127
ICC 11524	-	Cicer arietinum	Desi	Breeding line	South Asia	204534	3831732	0.0383482
ICC 11525	-	Cicer arietinum	Desi	Breeding line	South Asia	207344	3807449	0.0388751
ICC 11535	-	Cicer arietinum	Desi	Breeding line	South Asia	205499	3833784	0.0385291
ICC 11536	-	Cicer arietinum	Desi	Breeding line	South Asia	207773	3849347	0.0389555
ICC 11543	-	Cicer arietinum	Desi	Breeding line	South Asia	203644	3856475	0.0381813
ICC 11545	-	Cicer arietinum	Desi	Breeding line	South Asia	182836	3743438	0.03428
ICC 11550	-	Cicer arietinum	Desi	Landrace	South Asia	156518	3588056	0.0293457
ICC 11554	-	Cicer arietinum	Desi	Landrace	South Asia	185624	3796365	0.0348028
ICC 11560	-	Cicer arietinum	Desi	Landrace	South Asia	193138	3803936	0.0362116
ICC 11583	-	Cicer arietinum	Desi	Landrace	South Asia	201648	3822090	0.0378071
ICC 11584	-	Cicer arietinum	Desi	Landrace	South Asia	122248	3108719	0.0229204
ICC 11599	-	Cicer arietinum	Desi	Landrace	South Asia	237974	3901303	0.0446179
ICC 11601	-	Cicer arietinum	Desi	Landrace	South Asia	210488	3847175	0.0394645
ICC 1161	-	Cicer arietinum	Desi	Landrace	South Asia	163118	3691244	0.0305831
ICC 11620	-	Cicer arietinum	Desi	Landrace	South Asia	194219	3806345	0.0364142
ICC 11627	-	Cicer arietinum	Desi	Landrace	South Asia	93174	2596689	0.0174693
ICC 1163	-	Cicer arietinum	Desi	Landrace	East Africa	143471	3380623	0.0268995
ICC 1164	-	Cicer arietinum	Desi	Landrace	East Africa	93709	2577455	0.0175696
ICC 11642	-	Cicer arietinum	Desi	Landrace	South Asia	180679	3737756	0.0338756
ICC 11647	-	Cicer arietinum	Desi	Landrace	South Asia	204765	3829643	0.0383915
ICC 11655	-	Cicer arietinum	Desi	Landrace	South Asia	206729	3827670	0.0387597
ICC 11664	-	Cicer arietinum	Desi	Landrace	South Asia	89718	2486609	0.0168213
ICC 11667	-	Cicer arietinum	Desi	Landrace	South Asia	174981	3762975	0.0328073
ICC 11669	-	Cicer arietinum	Desi	Landrace	South Asia	176530	3761115	0.0330977
ICC 11685	-	Cicer arietinum	Desi	Landrace	South Asia	175672	3693538	0.0329369
ICC 11695	-	Cicer arietinum	Desi	Landrace	South Asia	222721	3870738	0.0417581
ICC 11705	-	Cicer arietinum	Desi	Landrace	South Asia	210957	3859809	0.0395525
ICC 11707	-	Cicer arietinum	Desi	Landrace	South Asia	184566	3758233	0.0346044
ICC 1172	-	Cicer arietinum	Kabuli	Landrace	South Asia	180706	3782324	0.0338807
ICC 11720	-	Cicer arietinum	Kabuli	Landrace	South Asia	203025	3850826	0.0380653
ICC 11733	-	Cicer arietinum	Kabuli	Landrace	Americas	210046	3856081	0.0393817
ICC 11738	-	Cicer arietinum	Kabuli	Landrace	Americas	204092	3867360	0.0382653
ICC 11741	-	Cicer arietinum	Kabuli	Landrace	Americas	202634	3862670	0.037992
ICC 11742	-	Cicer arietinum	Kabuli	Landrace	Americas	217279	3877833	0.0407378
ICC 11749	-	Cicer arietinum	Kabuli	Landrace	Americas	203211	3862629	0.0381002
ICC 11764	-	Cicer arietinum	Kabuli	Landrace	Americas	91088	2828626	0.0170781
ICC 11766	-	Cicer arietinum	Kabuli	Landrace	Americas	235159	3905537	0.0440901
ICC 11781	-	Cicer arietinum	Kabuli	Landrace	Americas	156566	3565892	0.0293547
ICC 11794	-	Cicer arietinum	Kabuli	Landrace	Americas	209058	3850756	0.0391964
ICC 1180	-	Cicer arietinum	Desi	Landrace	South Asia	197361	3818383	0.0370033
ICC 1181	-	Cicer arietinum	Desi	Landrace	South Asia	192022	3820138	0.0360023
ICC 11817	-	Cicer arietinum	Kabuli	Breeding line	Americas	217471	3869269	0.0407738
ICC 11819	-	Cicer arietinum	Kabuli	Breeding line	Americas	105653	2961841	0.0198089
ICC 11823	-	Cicer arietinum	Kabuli	Breeding line	Americas	210150	3874568	0.0394012
ICC 11832	-	Cicer arietinum	Kabuli	Landrace	Americas	207559	3860872	0.0389154
ICC 11836	-	Cicer arietinum	Kabuli	Landrace	Americas	194340	3764289	0.0364369
ICC 11847	-	Cicer arietinum	Kabuli	Landrace	Americas	250983	3694825	0.047057
ICC 11854	-	Cicer arietinum	Kabuli	Landrace	Americas	175825	3716607	0.0329655
ICC 11857	-	Cicer arietinum	Desi	Landrace	Others	218755	3866076	0.0410145
ICC 11858	-	Cicer arietinum	Desi	Landrace	Others	221495	3868471	0.0415282
ICC 11867	-	Cicer arietinum	Desi	Landrace	Central Asia	210792	3856619	0.0395215
ICC 11879	-	Cicer arietinum	Kabuli	Cultivar	Middle East	110180	3097077	0.0206577
ICC 11880	-	Cicer arietinum	Kabuli	Landrace	Middle East	326129	3822846	0.0611461
ICC 11881	-	Cicer arietinum	Kabuli	Landrace	Middle East	179979	3699310	0.0337444
ICC 11899	-	Cicer arietinum	Desi	Landrace	Central Asia	220523	3887374	0.041346
ICC 11903	-	Cicer arietinum	Desi	Landrace	Mediterranean	107136	2940310	0.020087
ICC 11904	-	Cicer arietinum	Kabuli	Cultivar	Mediterranean	131490	3292354	0.0246531
ICC 11905	-	Cicer arietinum	Kabuli	Landrace	Middle East	208428	3853129	0.0390783
ICC 11929	-	Cicer arietinum	Desi	Landrace	East Africa	177010	3827236	0.0331877
ICC 1193	-	Cicer arietinum	Desi	Landrace	South Asia	146219	3545572	0.0274147
ICC 11938	-	Cicer arietinum	Kabuli	Landrace	East Africa	256577	3861406	0.0481058
ICC 1194	-	Cicer arietinum	Desi	Landrace	South Asia	84330	2302336	0.0158111
ICC 11944	-	Cicer arietinum	Desi	Landrace	South Asia	89708	2649181	0.0168194
ICC 11947	-	Cicer arietinum	Desi	Landrace	South Asia	216486	3637590	0.0405891
ICC 11950	-	Cicer arietinum	Desi	Landrace	South Asia	195277	3813538	0.0366126
ICC 11956	-	Cicer arietinum	Desi	Landrace	Others	225525	3882213	0.0422838
ICC 11957	-	Cicer arietinum	Desi	Landrace	Others	215888	3857736	0.040477
ICC 1196	-	Cicer arietinum	Desi	Landrace	South Asia	163244	3634125	0.0306067
ICC 11965	-	Cicer arietinum	Desi	Landrace	Others	212362	3856019	0.0398159
ICC 11993	-	Cicer arietinum	Desi	Landrace	Others	200470	3814784	0.0375862
ICC 12002	-	Cicer arietinum	Desi	Landrace	Others	149935	3554953	0.0281114
ICC 12009	-	Cicer arietinum	Desi	Landrace	Others	137264	3363691	0.0257357
ICC 1201	-	Cicer arietinum	Desi	Landrace	South Asia	152873	3535792	0.0286623
ICC 12010	-	Cicer arietinum	Desi	Landrace	Others	218818	3874940	0.0410263
ICC 12017	-	Cicer arietinum	Desi	Landrace	Others	227588	3876736	0.0426706
ICC 12021	-	Cicer arietinum	Desi	Landrace	Middle East	221299	3883562	0.0414915
ICC 12023	-	Cicer arietinum	Desi	Landrace	Others	189552	3813240	0.0355392
ICC 12028	-	Cicer arietinum	Desi	Landrace	Americas	119502	3050673	0.0224055
ICC 12031	-	Cicer arietinum	Kabuli	Landrace	Americas	97547	2749747	0.0182891
ICC 12034	-	Cicer arietinum	Kabuli	Cultivar	Americas	202998	3787252	0.0380602
ICC 12037	-	Cicer arietinum	Kabuli	Landrace	Americas	104529	2610899	0.0195982
ICC 1204	-	Cicer arietinum	Desi	Landrace	South Asia	173985	3762212	0.0326206
ICC 12048	-	Cicer arietinum	Desi	Landrace	Americas	223552	3851151	0.0419139
ICC 1205	-	Cicer arietinum	Desi	Landrace	South Asia	108827	2913115	0.020404
ICC 12064	-	Cicer arietinum	Desi	Landrace	Americas	188585	3786941	0.0353579
ICC 12075	-	Cicer arietinum	Desi	Landrace	Americas	196018	3814572	0.0367515
ICC 12087	-	Cicer arietinum	Kabuli	Landrace	Americas	199663	3829398	0.0374349
ICC 12099	-	Cicer arietinum	Desi	Landrace	Americas	194156	3809891	0.0364024
ICC 12103	-	Cicer arietinum	Desi	Landrace	Americas	221654	3865803	0.041558
ICC 12108	-	Cicer arietinum	Desi	Landrace	Americas	213739	3872803	0.0400741
ICC 12113	-	Cicer arietinum	Kabuli	Landrace	Americas	197625	3820968	0.0370528
ICC 12118	-	Cicer arietinum	Intermediate	Landrace	Americas	190435	3769543	0.0357048
ICC 12121	-	Cicer arietinum	Kabuli	Landrace	East Africa	185588	3723816	0.034796
ICC 12125	-	Cicer arietinum	Desi	Landrace	South Asia	175511	3713192	0.0329067
ICC 12133	-	Cicer arietinum	Desi	Landrace	South Asia	190157	3787014	0.0356527
ICC 12134	-	Cicer arietinum	Desi	Landrace	South Asia	204729	3832511	0.0383848
ICC 12136	-	Cicer arietinum	Desi	Landrace	South Asia	206967	3838525	0.0388044
ICC 12141	-	Cicer arietinum	Desi	Landrace	South Asia	207959	3841233	0.0389904
ICC 12143	-	Cicer arietinum	Desi	Landrace	South Asia	203774	3830761	0.0382057
ICC 12151	-	Cicer arietinum	Desi	Landrace	South Asia	209396	3839443	0.0392598
ICC 12155	-	Cicer arietinum	Desi	Landrace	South Asia	104205	2756692	0.0195375
ICC 12158	-	Cicer arietinum	Desi	Landrace	South Asia	211924	3840142	0.0397338
ICC 12159	-	Cicer arietinum	Desi	Landrace	South Asia	209994	3845893	0.0393719
ICC 12162	-	Cicer arietinum	Kabuli	Landrace	South Asia	200985	3821122	0.0376828
ICC 12164	-	Cicer arietinum	Desi	Landrace	South Asia	210609	3846539	0.0394872
ICC 12172	-	Cicer arietinum	Desi	Landrace	South Asia	211799	3860493	0.0397103
ICC 12176	-	Cicer arietinum	Desi	Landrace	South Asia	210023	3851773	0.0393773
ICC 12179	-	Cicer arietinum	Desi	Landrace	South Asia	156087	3615206	0.0292648
ICC 12184	-	Cicer arietinum	Desi	Landrace	South Asia	179560	3733963	0.0336658
ICC 12188	-	Cicer arietinum	Desi	Landrace	South Asia	185780	3762989	0.034832
ICC 12197	-	Cicer arietinum	Desi	Breeding line	South Asia	194464	3814178	0.0364602
ICC 1220	-	Cicer arietinum	Desi	Landrace	South Asia	176299	3753578	0.0330544
ICC 12228	-	Cicer arietinum	Desi	Breeding line	South Asia	197989	3823706	0.0371211
ICC 12233	-	Cicer arietinum	Desi	Breeding line	South Asia	164241	3665136	0.0307936
ICC 12235	-	Cicer arietinum	Desi	Breeding line	South Asia	180948	3754318	0.0339261
ICC 12237	-	Cicer arietinum	Desi	Breeding line	South Asia	198669	3841068	0.0372486
ICC 12242	-	Cicer arietinum	Desi	Breeding line	South Asia	181302	3743767	0.0339924
ICC 12246	-	Cicer arietinum	Desi	Breeding line	South Asia	173654	3740170	0.0325585
ICC 12248	-	Cicer arietinum	Desi	Breeding line	South Asia	160071	3627710	0.0300118
ICC 12251	-	Cicer arietinum	Desi	Breeding line	South Asia	191335	3813610	0.0358735
ICC 12253	-	Cicer arietinum	Desi	Breeding line	South Asia	194424	3816132	0.0364527
ICC 12258	-	Cicer arietinum	Desi	Breeding line	South Asia	182795	3786811	0.0342723
ICC 12259	-	Cicer arietinum	Desi	Breeding line	South Asia	181334	3766692	0.0339984
ICC 12265	-	Cicer arietinum	Desi	Landrace	South Asia	215049	3858610	0.0403197
ICC 12267	-	Cicer arietinum	Desi	Breeding line	South Asia	186552	3778016	0.0349767
ICC 12268	-	Cicer arietinum	Desi	Breeding line	South Asia	181721	3769760	0.034071
ICC 12269	-	Cicer arietinum	Desi	Breeding line	South Asia	152646	3591519	0.0286197
ICC 12270	-	Cicer arietinum	Desi	Breeding line	South Asia	190616	3804478	0.0357387
ICC 12273	-	Cicer arietinum	Desi	Breeding line	South Asia	190531	3799269	0.0357228
ICC 12274	-	Cicer arietinum	Desi	Breeding line	South Asia	200908	3825505	0.0376684
ICC 12275	-	Cicer arietinum	Desi	Breeding line	South Asia	206378	3848069	0.0386939
ICC 1228	-	Cicer arietinum	Desi	Landrace	South Asia	165451	3679994	0.0310205
ICC 12283	-	Cicer arietinum	Desi	Landrace	South Asia	209735	3853574	0.0393233
ICC 12287	-	Cicer arietinum	Kabuli	Landrace	South Asia	205200	3840776	0.0384731
ICC 12288	-	Cicer arietinum	Desi	Landrace	South Asia	247178	3905147	0.0463436
ICC 12289	-	Cicer arietinum	Desi	Landrace	South Asia	175206	3732464	0.0328495
ICC 1229	-	Cicer arietinum	Desi	Landrace	South Asia	188182	3808979	0.0352824
ICC 12291	-	Cicer arietinum	Desi	Landrace	South Asia	196922	3807442	0.036921
ICC 12296	-	Cicer arietinum	Desi	Landrace	South Asia	198835	3807803	0.0372797
ICC 12297	-	Cicer arietinum	Intermediate	Landrace	South Asia	201052	3827588	0.0376954
ICC 12299	-	Cicer arietinum	Desi	Landrace	South Asia	116695	3074299	0.0218792
ICC 1230	-	Cicer arietinum	Desi	Landrace	South Asia	110035	2895587	0.0206305
ICC 12307	-	Cicer arietinum	Desi	Landrace	South Asia	89872	2678878	0.0168502
ICC 1231	-	Cicer arietinum	Desi	Landrace	South Asia	183905	3791454	0.0344805
ICC 12310	-	Cicer arietinum	Desi	Landrace	South Asia	198764	3809596	0.0372664
ICC 12311	-	Cicer arietinum	Desi	Landrace	South Asia	107909	3098915	0.0202319
ICC 1232	-	Cicer arietinum	Desi	Landrace	South Asia	143037	3395452	0.0268181
ICC 12321	-	Cicer arietinum	Desi	Landrace	Others	131889	3483394	0.0247279
ICC 12323	-	Cicer arietinum	Desi	Landrace	Others	93113	2927381	0.0174578
ICC 12324	-	Cicer arietinum	Kabuli	Landrace	Others	137590	2976873	0.0257968
ICC 12326	-	Cicer arietinum	Kabuli	Landrace	Others	202092	3804740	0.0378904
ICC 12328	-	Cicer arietinum	Kabuli	Landrace	Middle East	106955	2942399	0.0200531
ICC 12337	-	Cicer arietinum	Desi	Breeding line	South Asia	208289	3838693	0.0390522
ICC 12348	-	Cicer arietinum	Desi	Breeding line	South Asia	212485	3872067	0.0398389
ICC 12361	-	Cicer arietinum	Desi	Breeding line	South Asia	203967	3848285	0.0382419
ICC 12368	-	Cicer arietinum	Desi	Breeding line	South Asia	209664	3847191	0.03931
ICC 1237	-	Cicer arietinum	Desi	Landrace	South Asia	197453	3829663	0.0370206
ICC 12379	-	Cicer arietinum	Desi	Landrace	Central Asia	98824	2839939	0.0185286
ICC 1240	-	Cicer arietinum	Desi	Landrace	South Asia	158865	3699430	0.0297857
ICC 12401	-	Cicer arietinum	Desi	Landrace	South Asia	212695	3857609	0.0398783
ICC 12406	-	Cicer arietinum	Desi	Landrace	South Asia	196272	3793818	0.0367992
ICC 12419	-	Cicer arietinum	Desi	Landrace	South Asia	205798	3837491	0.0385852
ICC 12421	-	Cicer arietinum	Desi	Landrace	South Asia	201741	3819847	0.0378245
ICC 12422	-	Cicer arietinum	Desi	Breeding line	South Asia	221759	3853686	0.0415777
ICC 12424	-	Cicer arietinum	Desi	Breeding line	South Asia	169626	3763716	0.0318033
ICC 12426	-	Cicer arietinum	Desi	Breeding line	South Asia	214354	3866176	0.0401894
ICC 12428	-	Cicer arietinum	Kabuli	Breeding line	South Asia	206518	3856646	0.0387202
ICC 12430	-	Cicer arietinum	Kabuli	Breeding line	South Asia	181765	3776882	0.0340792
ICC 12431	-	Cicer arietinum	Intermediate	Breeding line	South Asia	187477	3787384	0.0351502
ICC 12433	-	Cicer arietinum	Kabuli	Breeding line	South Asia	187909	3692077	0.0352312
ICC 12434	-	Cicer arietinum	Kabuli	Breeding line	South Asia	209797	3841565	0.039335
ICC 12435	-	Cicer arietinum	Kabuli	Breeding line	South Asia	188322	3794065	0.0353086
ICC 12437	-	Cicer arietinum	Desi	Breeding line	South Asia	194403	3826451	0.0364487
ICC 12440	-	Cicer arietinum	Desi	Breeding line	South Asia	196952	3822259	0.0369267
ICC 12444	-	Cicer arietinum	Desi	Breeding line	South Asia	205775	3848784	0.0385809
ICC 12450	-	Cicer arietinum	Intermediate	Breeding line	South Asia	204271	3840259	0.0382989
ICC 12452	-	Cicer arietinum	Desi	Breeding line	South Asia	188932	3784244	0.035423
ICC 12454	-	Cicer arietinum	Desi	Breeding line	South Asia	175939	3706569	0.0329869
ICC 12458	-	Cicer arietinum	Desi	Breeding line	South Asia	209364	3826054	0.0392538
ICC 1246	-	Cicer arietinum	Desi	Landrace	South Asia	200460	3836404	0.0375844
ICC 12460	-	Cicer arietinum	Desi	Breeding line	South Asia	206277	3842906	0.038675
ICC 12461	-	Cicer arietinum	Kabuli	Breeding line	South Asia	206272	3838532	0.0386741
ICC 12463	-	Cicer arietinum	Desi	Breeding line	South Asia	208818	3843625	0.0391514
ICC 12464	-	Cicer arietinum	Desi	Breeding line	South Asia	201456	3820503	0.0377711
ICC 12470	-	Cicer arietinum	Desi	Breeding line	South Asia	195881	3800890	0.0367258
ICC 12471	-	Cicer arietinum	Desi	Breeding line	South Asia	222428	3864453	0.0417032
ICC 12472	-	Cicer arietinum	Desi	Breeding line	South Asia	202184	3836680	0.0379076
ICC 12475	-	Cicer arietinum	Desi	Breeding line	South Asia	195451	3839619	0.0366452
ICC 12476	-	Cicer arietinum	Desi	Breeding line	South Asia	230700	3884991	0.0432541
ICC 12477	-	Cicer arietinum	Desi	Breeding line	South Asia	198667	3848829	0.0372482
ICC 12478	-	Cicer arietinum	Desi	Breeding line	South Asia	214489	3865217	0.0402147
ICC 12479	-	Cicer arietinum	Desi	Breeding line	South Asia	186817	3790482	0.0350264
ICC 12480	-	Cicer arietinum	Desi	Breeding line	South Asia	194083	3840899	0.0363887
ICC 12482	-	Cicer arietinum	Desi	Breeding line	South Asia	340063	3916325	0.0637586
ICC 12486	-	Cicer arietinum	Desi	Breeding line	South Asia	199676	3839098	0.0374374
ICC 12487	-	Cicer arietinum	Desi	Breeding line	South Asia	204176	3855746	0.0382811
ICC 12488	-	Cicer arietinum	Desi	Breeding line	South Asia	171538	3713955	0.0321618
ICC 12489	-	Cicer arietinum	Desi	Breeding line	South Asia	175877	3774380	0.0329753
ICC 12490	-	Cicer arietinum	Desi	Breeding line	South Asia	246811	3900281	0.0462747
ICC 12491	-	Cicer arietinum	Kabuli	Breeding line	South Asia	167675	3691503	0.0314375
ICC 12492	-	Cicer arietinum	Kabuli	Breeding line	South Asia	122620	3167834	0.0229901
ICC 12493	-	Cicer arietinum	Kabuli	Breeding line	South Asia	168135	3699071	0.0315237
ICC 12494	-	Cicer arietinum	Kabuli	Breeding line	South Asia	152771	3585938	0.0286431
ICC 12495	-	Cicer arietinum	Kabuli	Breeding line	South Asia	155822	3627644	0.0292152
ICC 12496	-	Cicer arietinum	Kabuli	Breeding line	South Asia	160559	3649325	0.0301033
ICC 12497	-	Cicer arietinum	Kabuli	Landrace	Middle East	220911	3823447	0.0414187
ICC 12498	-	Cicer arietinum	Kabuli	Landrace	Middle East	173172	3693190	0.0324681
ICC 12512	-	Cicer arietinum	Desi	Breeding line	South Asia	176572	3765507	0.0331056
ICC 12527	-	Cicer arietinum	Desi	Landrace	East Africa	184655	3758632	0.0346211
ICC 12537	-	Cicer arietinum	Desi	Landrace	East Africa	102785	2906431	0.0192712
ICC 12583	-	Cicer arietinum	Desi	Landrace	East Africa	185208	3762921	0.0347248
ICC 12600	-	Cicer arietinum	Desi	Landrace	East Africa	179157	3726631	0.0335903
ICC 12617	-	Cicer arietinum	Desi	Landrace	East Africa	210631	3870327	0.0394913
ICC 12623	-	Cicer arietinum	Desi	Landrace	East Africa	221257	3894100	0.0414836
ICC 12627	-	Cicer arietinum	Desi	Landrace	East Africa	210803	3867761	0.0395236
ICC 12629	-	Cicer arietinum	Desi	Landrace	East Africa	200224	3744515	0.0375401
ICC 12638	-	Cicer arietinum	Desi	Landrace	East Africa	192802	3677750	0.0361486
ICC 12649	-	Cicer arietinum	Desi	Landrace	East Africa	181376	3739895	0.0340063
ICC 1265	-	Cicer arietinum	Desi	Landrace	South Asia	148872	3457805	0.0279121
ICC 12650	-	Cicer arietinum	Desi	Landrace	East Africa	195013	3821207	0.0365631
ICC 12654	-	Cicer arietinum	Desi	Landrace	East Africa	119839	3082265	0.0224687
ICC 12656	-	Cicer arietinum	Desi	Landrace	East Africa	168329	3742081	0.0315601
ICC 12669	-	Cicer arietinum	Desi	Landrace	East Africa	204263	3853271	0.0382974
ICC 12674	-	Cicer arietinum	Desi	Landrace	East Africa	183967	3761923	0.0344921
ICC 12676	-	Cicer arietinum	Desi	Landrace	East Africa	185713	3767097	0.0348194
ICC 12680	-	Cicer arietinum	Desi	Landrace	East Africa	216920	3890434	0.0406705
ICC 12691	-	Cicer arietinum	Desi	Landrace	East Africa	203400	3834567	0.0381356
ICC 12696	-	Cicer arietinum	Desi	Landrace	East Africa	246645	3870760	0.0462436
ICC 12711	-	Cicer arietinum	Desi	Landrace	East Africa	197595	3842480	0.0370472
ICC 12715	-	Cicer arietinum	Desi	Landrace	East Africa	202737	3850386	0.0380113
ICC 12718	-	Cicer arietinum	Desi	Landrace	East Africa	190487	3799656	0.0357145
ICC 1272	-	Cicer arietinum	Desi	Landrace	South Asia	156585	3560800	0.0293582
ICC 12726	-	Cicer arietinum	Desi	Landrace	East Africa	146712	3592622	0.0275071
ICC 12760	-	Cicer arietinum	Desi	Landrace	East Africa	197727	3842643	0.037072
ICC 12768	-	Cicer arietinum	Desi	Landrace	East Africa	190355	3810952	0.0356898
ICC 12779	-	Cicer arietinum	Desi	Landrace	East Africa	115231	2933963	0.0216047
ICC 12791	-	Cicer arietinum	Desi	Landrace	East Africa	188907	3803991	0.0354183
ICC 12797	-	Cicer arietinum	Desi	Landrace	East Africa	208924	3868969	0.0391713
ICC 12799	-	Cicer arietinum	Desi	Landrace	East Africa	189489	3806037	0.0355274
ICC 128	-	Cicer arietinum	Desi	Landrace	South Asia	134711	3189080	0.025257
ICC 12805	-	Cicer arietinum	Desi	Landrace	East Africa	210293	3826446	0.039428
ICC 12824	-	Cicer arietinum	Desi	Landrace	East Africa	111746	3184925	0.0209513
ICC 12834	-	Cicer arietinum	Desi	Landrace	East Africa	201546	3855160	0.037788
ICC 12847	-	Cicer arietinum	Desi	Landrace	East Africa	198418	3837843	0.0372015
ICC 1285	-	Cicer arietinum	Desi	Landrace	South Asia	131038	3358737	0.0245684
ICC 12851	-	Cicer arietinum	Desi	Landrace	East Africa	103333	2975828	0.019374
ICC 12853	-	Cicer arietinum	Desi	Landrace	East Africa	196951	3833839	0.0369265
ICC 12856	-	Cicer arietinum	Intermediate	Landrace	East Africa	193210	3827821	0.0362251
ICC 12857	-	Cicer arietinum	Desi	Landrace	East Africa	205590	3859311	0.0385462
ICC 12866	-	Cicer arietinum	Desi	Landrace	East Africa	111929	3116313	0.0209856
ICC 12875	-	Cicer arietinum	Kabuli	Landrace	East Africa	200240	3853421	0.0375431
ICC 12878	-	Cicer arietinum	Desi	Landrace	East Africa	190357	3810920	0.0356902
ICC 12879	-	Cicer arietinum	Desi	Landrace	East Africa	170969	3694426	0.0320551
ICC 12888	-	Cicer arietinum	Desi	Landrace	East Africa	195737	3821781	0.0366989
ICC 1291	-	Cicer arietinum	Desi	Landrace	South Asia	182476	3788661	0.0342125
ICC 12916	-	Cicer arietinum	Desi	Landrace	South Asia	115699	3266271	0.0216925
ICC 12928	-	Cicer arietinum	Desi	Landrace	South Asia	139249	3639038	0.0261079
ICC 12934	-	Cicer arietinum	Desi	Landrace	South Asia	183335	3750531	0.0343736
ICC 12947	-	Cicer arietinum	Desi	Landrace	South Asia	106367	2813945	0.0199428
ICC 1295	-	Cicer arietinum	Desi	Landrace	South Asia	154653	3639986	0.028996
ICC 12951	-	Cicer arietinum	Desi	Breeding line	South Asia	171806	3710167	0.032212
ICC 12952	-	Cicer arietinum	Desi	Breeding line	South Asia	225634	3902766	0.0423043
ICC 12955	-	Cicer arietinum	Intermediate	Landrace	Black Sea	194153	3827241	0.0364019
ICC 12959	-	Cicer arietinum	Desi	Landrace	Others	204775	3802834	0.0383934
ICC 1296	-	Cicer arietinum	Desi	Landrace	South Asia	242654	3748285	0.0454953
ICC 12961	-	Cicer arietinum	Kabuli	Landrace	Mediterranean	198514	3836367	0.0372195
ICC 12965	-	Cicer arietinum	Intermediate	Landrace	Black Sea	194006	3860977	0.0363743
ICC 1297	-	Cicer arietinum	Desi	Landrace	South Asia	163598	3578467	0.0306731
ICC 12972	-	Cicer arietinum	Kabuli	Breeding line	South Asia	217331	3845889	0.0407475
ICC 12986	-	Cicer arietinum	Desi	Breeding line	South Asia	207118	3842232	0.0388327
ICC 12993	-	Cicer arietinum	Desi	Landrace	South Asia	219558	3840169	0.0411651
ICC 13010	-	Cicer arietinum	Desi	Landrace	South Asia	203635	3837023	0.0381797
ICC 13041	-	Cicer arietinum	Desi	Landrace	South Asia	193686	3789394	0.0363143
ICC 13042	-	Cicer arietinum	Desi	Landrace	South Asia	187113	3759884	0.0350819
ICC 13050	-	Cicer arietinum	Kabuli	Landrace	South Asia	204562	3853923	0.0383535
ICC 13077	-	Cicer arietinum	Kabuli	Landrace	South Asia	108141	2992020	0.0202754
ICC 13085	-	Cicer arietinum	Kabuli	Landrace	South Asia	167731	3695571	0.031448
ICC 13086	-	Cicer arietinum	Desi	Landrace	South Asia	215666	3806691	0.0404354
ICC 13093	-	Cicer arietinum	Desi	Landrace	South Asia	191720	3792026	0.0359457
ICC 13095	-	Cicer arietinum	Desi	Landrace	South Asia	202123	3824686	0.0378962
ICC 13097	-	Cicer arietinum	Desi	Landrace	South Asia	221354	3855967	0.0415018
ICC 13107	-	Cicer arietinum	Desi	Landrace	South Asia	199129	3835834	0.0373348
ICC 13124	-	Cicer arietinum	Desi	Landrace	South Asia	106858	2815855	0.0200349
ICC 13129	-	Cicer arietinum	Desi	Landrace	Others	204652	3836936	0.0383703
ICC 1315	-	Cicer arietinum	Desi	Landrace	South Asia	197154	3831726	0.0369645
ICC 13153	-	Cicer arietinum	Desi	Landrace	Central Asia	217454	3825687	0.0407706
ICC 13170	-	Cicer arietinum	Kabuli	Landrace	Central Asia	198211	3860841	0.0371627
ICC 13178	-	Cicer arietinum	Kabuli	Landrace	Central Asia	201912	3814997	0.0378566
ICC 13185	-	Cicer arietinum	Desi	Landrace	Central Asia	208586	3839322	0.0391079
ICC 13187	-	Cicer arietinum	Kabuli	Landrace	Central Asia	112755	3078936	0.0211405
ICC 13189	-	Cicer arietinum	Kabuli	Landrace	Central Asia	202800	3823672	0.0380231
ICC 13197	-	Cicer arietinum	Desi	Landrace	Central Asia	129016	3379614	0.0241893
ICC 13200	-	Cicer arietinum	Desi	Landrace	Central Asia	206109	3828189	0.0386435
ICC 13219	-	Cicer arietinum	Desi	Landrace	Central Asia	107580	2955807	0.0201702
ICC 13244	-	Cicer arietinum	Desi	Landrace	Central Asia	199403	3818402	0.0373862
ICC 13245	-	Cicer arietinum	Kabuli	Landrace	Central Asia	223042	3832777	0.0418183
ICC 13249	-	Cicer arietinum	Kabuli	Landrace	Central Asia	225977	3853228	0.0423686
ICC 13283	-	Cicer arietinum	Kabuli	Landrace	Central Asia	109679	2454439	0.0205638
ICC 13285	-	Cicer arietinum	Desi	Landrace	Central Asia	199273	3833584	0.0373618
ICC 13292	-	Cicer arietinum	Desi	Landrace	Central Asia	222845	3860454	0.0417813
ICC 13293	-	Cicer arietinum	Kabuli	Landrace	Central Asia	264667	3831923	0.0496226
ICC 13302	-	Cicer arietinum	Kabuli	Landrace	Central Asia	213455	3862766	0.0400208
ICC 13307	-	Cicer arietinum	Desi	Landrace	Central Asia	205136	3838916	0.0384611
ICC 13308	-	Cicer arietinum	Kabuli	Landrace	Central Asia	167570	3554109	0.0314178
ICC 13340	-	Cicer arietinum	Kabuli	Landrace	Central Asia	201028	3803955	0.0376909
ICC 13341	-	Cicer arietinum	Desi	Landrace	Central Asia	146503	3676782	0.0274679
ICC 13357	-	Cicer arietinum	Kabuli	Landrace	Central Asia	111217	3040711	0.0208521
ICC 1337	-	Cicer arietinum	Desi	Landrace	South Asia	207266	3861534	0.0388604
ICC 13378	-	Cicer arietinum	Desi	Landrace	Central Asia	155770	3565581	0.0292054
ICC 1338	-	Cicer arietinum	Desi	Landrace	South Asia	415463	3907497	0.0778954
ICC 13380	-	Cicer arietinum	Kabuli	Landrace	Central Asia	189087	3754878	0.035452
ICC 13383	-	Cicer arietinum	Kabuli	Landrace	Central Asia	201011	3810810	0.0376877
ICC 13388	-	Cicer arietinum	Desi	Landrace	Central Asia	196209	3796830	0.0367873
ICC 13422	-	Cicer arietinum	Kabuli	Landrace	Middle East	223635	3840397	0.0419295
ICC 13426	-	Cicer arietinum	Kabuli	Landrace	Middle East	210763	3824033	0.0395161
ICC 13427	-	Cicer arietinum	Kabuli	Landrace	Middle East	210191	3841479	0.0394088
ICC 13428	-	Cicer arietinum	Desi	Landrace	Middle East	181418	3721553	0.0340142
ICC 13441	-	Cicer arietinum	Kabuli	Landrace	Central Asia	165657	3760463	0.0310591
ICC 13449	-	Cicer arietinum	Kabuli	Landrace	Central Asia	177407	3719509	0.0332621
ICC 13450	-	Cicer arietinum	Kabuli	Landrace	Central Asia	180866	3720892	0.0339107
ICC 13453	-	Cicer arietinum	Kabuli	Landrace	Central Asia	181843	3720533	0.0340939
ICC 13454	-	Cicer arietinum	Desi	Landrace	Central Asia	201523	3833062	0.0377837
ICC 13457	-	Cicer arietinum	Kabuli	Landrace	Central Asia	190578	3780212	0.0357316
ICC 13461	-	Cicer arietinum	Kabuli	Landrace	Central Asia	105821	2827239	0.0198404
ICC 13478	-	Cicer arietinum	Kabuli	Landrace	Central Asia	209086	3854211	0.0392017
ICC 13484	-	Cicer arietinum	Kabuli	Landrace	Central Asia	234053	3840117	0.0438827
ICC 13501	-	Cicer arietinum	Kabuli	Landrace	Central Asia	204563	3846487	0.0383536
ICC 13523	-	Cicer arietinum	Kabuli	Landrace	Central Asia	133940	3387355	0.0251125
ICC 13524	-	Cicer arietinum	Desi	Landrace	Central Asia	87020	2541604	0.0163154
ICC 13528	-	Cicer arietinum	Desi	Landrace	Central Asia	212767	3857162	0.0398918
ICC 13536	-	Cicer arietinum	Desi	Landrace	Central Asia	203377	3843844	0.0381313
ICC 13544	-	Cicer arietinum	Desi	Landrace	Central Asia	212336	3854384	0.039811
ICC 1356	-	Cicer arietinum	Desi	Landrace	South Asia	115837	2994075	0.0217184
ICC 13562	-	Cicer arietinum	Desi	Landrace	South Asia	193062	3795710	0.0361973
ICC 13579	-	Cicer arietinum	Desi	Landrace	South Asia	210218	3842233	0.0394139
ICC 13581	-	Cicer arietinum	Desi	Landrace	South Asia	159581	3623557	0.0299199
ICC 13584	-	Cicer arietinum	Desi	Landrace	South Asia	195892	3799723	0.0367279
ICC 13590	-	Cicer arietinum	Kabuli	Landrace	South Asia	216505	3826243	0.0405927
ICC 13593	-	Cicer arietinum	Desi	Landrace	South Asia	201650	3811338	0.0378075
ICC 13595	-	Cicer arietinum	Desi	Landrace	Central Asia	195783	3797665	0.0367075
ICC 13597	-	Cicer arietinum	Desi	Landrace	Central Asia	198093	3811493	0.0371406
ICC 13599	-	Cicer arietinum	Desi	Landrace	Central Asia	125593	3299871	0.0235475
ICC 136	-	Cicer arietinum	Desi	Landrace	South Asia	144759	3348794	0.027141
ICC 1360	-	Cicer arietinum	Desi	Landrace	South Asia	163782	3655375	0.0307076
ICC 13628	-	Cicer arietinum	Kabuli	Landrace	Others	103203	2860334	0.0193496
ICC 13637	-	Cicer arietinum	Desi	Landrace	Central Asia	203761	3820606	0.0382033
ICC 13644	-	Cicer arietinum	Kabuli	Landrace	Central Asia	196802	3809934	0.0368985
ICC 13649	-	Cicer arietinum	Kabuli	Landrace	Central Asia	207305	3794462	0.0388677
ICC 13658	-	Cicer arietinum	Kabuli	Landrace	Central Asia	207220	3806848	0.0388518
ICC 13677	-	Cicer arietinum	Desi	Landrace	Central Asia	194962	3812842	0.0365535
ICC 13684	-	Cicer arietinum	Kabuli	Landrace	Central Asia	200554	3814561	0.037602
ICC 13690	-	Cicer arietinum	Kabuli	Landrace	Central Asia	155343	3657981	0.0291254
ICC 13692	-	Cicer arietinum	Kabuli	Landrace	Central Asia	211256	3838105	0.0396085
ICC 13694	-	Cicer arietinum	Desi	Landrace	Central Asia	165813	3656469	0.0310884
ICC 13696	-	Cicer arietinum	Desi	Landrace	Central Asia	192840	3805087	0.0361557
ICC 13707	-	Cicer arietinum	Kabuli	Landrace	Central Asia	190479	3788275	0.035713
ICC 13712	-	Cicer arietinum	Kabuli	Landrace	Central Asia	208544	3836289	0.0391
ICC 13719	-	Cicer arietinum	Kabuli	Landrace	Central Asia	151185	3495775	0.0283458
ICC 13726	-	Cicer arietinum	Desi	Landrace	Central Asia	219857	3881933	0.0412211
ICC 13764	-	Cicer arietinum	Kabuli	Landrace	Central Asia	103817	2885832	0.0194647
ICC 13787	-	Cicer arietinum	Kabuli	Landrace	Mediterranean	197470	3838567	0.0370238
ICC 13793	-	Cicer arietinum	Kabuli	Landrace	Mediterranean	199794	3819022	0.0374595
ICC 13807	-	Cicer arietinum	Kabuli	Landrace	Mediterranean	197801	3810107	0.0370858
ICC 13808	-	Cicer arietinum	Desi	Landrace	Mediterranean	195347	3807758	0.0366257
ICC 13812	-	Cicer arietinum	Desi	Breeding line	South Asia	190105	3787872	0.0356429
ICC 13814	-	Cicer arietinum	Kabuli	Landrace	Central Asia	193652	3754244	0.0363079
ICC 13816	-	Cicer arietinum	Kabuli	Cultivar	Black Sea	264773	3545519	0.0496425
ICC 13821	-	Cicer arietinum	Kabuli	Landrace	East Africa	213483	3862634	0.0400261
ICC 13837	-	Cicer arietinum	Desi	Landrace	East Africa	166852	3616197	0.0312832
ICC 13851	-	Cicer arietinum	Intermediate	Landrace	East Africa	202576	3840737	0.0379811
ICC 13863	-	Cicer arietinum	Desi	Landrace	East Africa	83636	2530565	0.015681
ICC 1387	-	Cicer arietinum	Desi	Landrace	South Asia	202855	3831526	0.0380334
ICC 13874	-	Cicer arietinum	Desi	Landrace	East Africa	217773	3862742	0.0408304
ICC 13879	-	Cicer arietinum	Desi	Landrace	East Africa	222614	3889500	0.041738
ICC 13890	-	Cicer arietinum	Desi	Landrace	East Africa	193316	3832773	0.0362449
ICC 13892	-	Cicer arietinum	Desi	Landrace	East Africa	100385	2700676	0.0188212
ICC 13894	-	Cicer arietinum	Desi	Landrace	East Africa	201781	3844757	0.037832
ICC 13895	-	Cicer arietinum	Desi	Landrace	East Africa	193141	3809048	0.0362121
ICC 13897	-	Cicer arietinum	Desi	Landrace	East Africa	199382	3834406	0.0373823
ICC 1390	-	Cicer arietinum	Desi	Landrace	South Asia	180904	3755356	0.0339178
ICC 13912	-	Cicer arietinum	Desi	Landrace	East Africa	202187	3838790	0.0379082
ICC 1392	-	Cicer arietinum	Desi	Landrace	South Asia	117392	3205332	0.0220099
ICC 13946	-	Cicer arietinum	Desi	Landrace	East Africa	208902	3870133	0.0391672
ICC 13950	-	Cicer arietinum	Desi	Landrace	East Africa	212407	3865122	0.0398243
ICC 13958	-	Cicer arietinum	Desi	Landrace	East Africa	169043	3706828	0.031694
ICC 13960	-	Cicer arietinum	Kabuli	Landrace	East Africa	187937	3780979	0.0352364
ICC 13963	-	Cicer arietinum	Desi	Landrace	East Africa	205866	3855769	0.0385979
ICC 13964	-	Cicer arietinum	Desi	Landrace	East Africa	240067	3876338	0.0450103
ICC 1397	-	Cicer arietinum	Desi	Landrace	South Asia	86038	2588185	0.0161313
ICC 13972	-	Cicer arietinum	Desi	Landrace	East Africa	209470	3871593	0.0392737
ICC 1398	-	Cicer arietinum	Desi	Landrace	South Asia	166550	3703844	0.0312266
ICC 13997	-	Cicer arietinum	Desi	Landrace	East Africa	185638	3783639	0.0348054
ICC 14002	-	Cicer arietinum	Desi	Landrace	East Africa	201732	3830524	0.0378229
ICC 14003	-	Cicer arietinum	Desi	Landrace	East Africa	226698	3897861	0.0425037
ICC 14005	-	Cicer arietinum	Desi	Landrace	East Africa	215254	3875075	0.0403581
ICC 14014	-	Cicer arietinum	Desi	Landrace	East Africa	188209	3791447	0.0352874
ICC 1402	-	Cicer arietinum	Desi	Landrace	South Asia	166813	3658667	0.0312759
ICC 14029	-	Cicer arietinum	Desi	Landrace	East Africa	229050	3894912	0.0429447
ICC 14038	-	Cicer arietinum	Desi	Landrace	East Africa	128064	2890892	0.0240108
ICC 1405	-	Cicer arietinum	Desi	Landrace	South Asia	189374	3799757	0.0355058
ICC 14050	-	Cicer arietinum	Desi	Landrace	East Africa	212110	3868641	0.0397686
ICC 14051	-	Cicer arietinum	Desi	Landrace	East Africa	74215	2343736	0.0139146
ICC 14059	-	Cicer arietinum	Desi	Landrace	East Africa	200190	3839165	0.0375337
ICC 14061	-	Cicer arietinum	Desi	Landrace	East Africa	184265	3775663	0.034548
ICC 14077	-	Cicer arietinum	Desi	Landrace	East Africa	102884	2774785	0.0192898
ICC 14083	-	Cicer arietinum	Desi	Landrace	East Africa	208419	3871391	0.0390766
ICC 14096	-	Cicer arietinum	Desi	Landrace	East Africa	207882	3872564	0.0389759
ICC 14098	-	Cicer arietinum	Desi	Landrace	East Africa	100603	2717242	0.0188621
ICC 14113	-	Cicer arietinum	Desi	Landrace	East Africa	212065	3869275	0.0397602
ICC 14119	-	Cicer arietinum	Desi	Landrace	East Africa	189068	3806840	0.0354485
ICC 14129	-	Cicer arietinum	Desi	Landrace	East Africa	203619	3839293	0.0381767
ICC 14137	-	Cicer arietinum	Desi	Landrace	East Africa	241881	3880993	0.0453504
ICC 14141	-	Cicer arietinum	Desi	Landrace	East Africa	203987	3852017	0.0382456
ICC 14160	-	Cicer arietinum	Desi	Landrace	East Africa	192606	3823011	0.0361118
ICC 14163	-	Cicer arietinum	Desi	Landrace	East Africa	195603	3828219	0.0366737
ICC 14171	-	Cicer arietinum	Desi	Landrace	East Africa	198382	3852302	0.0371948
ICC 14176	-	Cicer arietinum	Desi	Landrace	East Africa	199836	3839455	0.0374674
ICC 14177	-	Cicer arietinum	Desi	Landrace	Mediterranean	215481	3873991	0.0404007
ICC 14184	-	Cicer arietinum	Desi	Landrace	Mediterranean	187759	3806327	0.0352031
ICC 1419	-	Cicer arietinum	Desi	Landrace	South Asia	156723	3631155	0.0293841
ICC 14190	-	Cicer arietinum	Kabuli	Landrace	South Asia	213259	3862589	0.0399841
ICC 14194	-	Cicer arietinum	Kabuli	Landrace	Americas	184128	3784386	0.0345223
ICC 14199	-	Cicer arietinum	Kabuli	Breeding line	Americas	102086	3005921	0.0191402
ICC 14203	-	Cicer arietinum	Kabuli	Landrace	Americas	204777	3844039	0.0383938
ICC 14204	-	Cicer arietinum	Kabuli	Landrace	Americas	196944	3827887	0.0369252
ICC 14205	-	Cicer arietinum	Kabuli	Landrace	Americas	201797	3840224	0.037835
ICC 14216	-	Cicer arietinum	Kabuli	Breeding line	Americas	213431	3864090	0.0400163
ICC 1422	-	Cicer arietinum	Desi	Landrace	South Asia	159112	3597892	0.029832
ICC 14220	-	Cicer arietinum	Kabuli	Landrace	East Africa	196784	3835344	0.0368952
ICC 14225	-	Cicer arietinum	Desi	Landrace	Americas	213781	3855232	0.0400819
ICC 14226	-	Cicer arietinum	Desi	Landrace	Americas	219186	3866211	0.0410953
ICC 14230	-	Cicer arietinum	Desi	Landrace	South Asia	218648	3871975	0.0409944
ICC 1424	-	Cicer arietinum	Desi	Landrace	South Asia	241835	3812129	0.0453418
ICC 14282	-	Cicer arietinum	Desi	Landrace	South Asia	179074	3735567	0.0335747
ICC 14292	-	Cicer arietinum	Desi	Landrace	South Asia	186963	3766522	0.0350538
ICC 143	-	Cicer arietinum	Desi	Landrace	South Asia	151838	3414400	0.0284682
ICC 14302	-	Cicer arietinum	Desi	Cultivar	South Asia	175662	3716991	0.032935
ICC 14304	-	Cicer arietinum	Desi	Breeding line	South Asia	189889	3805722	0.0356024
ICC 1431	-	Cicer arietinum	Desi	Landrace	South Asia	160912	3657875	0.0301695
ICC 14315	-	Cicer arietinum	Desi	Breeding line	South Asia	161365	3662852	0.0302544
ICC 14316	-	Cicer arietinum	Desi	Breeding line	South Asia	222186	3853415	0.0416578
ICC 14321	-	Cicer arietinum	Desi	Breeding line	South Asia	197372	3822420	0.0370054
ICC 14327	-	Cicer arietinum	Desi	Breeding line	South Asia	239346	3901462	0.0448751
ICC 14331	-	Cicer arietinum	Desi	Breeding line	South Asia	171093	3701147	0.0320783
ICC 14333	-	Cicer arietinum	Desi	Breeding line	South Asia	206930	3857148	0.0387974
ICC 14334	-	Cicer arietinum	Desi	Breeding line	South Asia	157597	3646881	0.029548
ICC 14335	-	Cicer arietinum	Desi	Breeding line	South Asia	353928	3919341	0.0663582
ICC 14340	-	Cicer arietinum	Desi	Breeding line	South Asia	237325	3904117	0.0444962
ICC 14344	-	Cicer arietinum	Desi	Breeding line	South Asia	201915	3848226	0.0378572
ICC 14354	-	Cicer arietinum	Desi	Breeding line	South Asia	204084	3848663	0.0382638
ICC 14356	-	Cicer arietinum	Desi	Breeding line	South Asia	187754	3772751	0.0352021
ICC 14358	-	Cicer arietinum	Desi	Breeding line	South Asia	194260	3796747	0.0364219
ICC 14364	-	Cicer arietinum	Desi	Breeding line	South Asia	210889	3859268	0.0395397
ICC 14366	-	Cicer arietinum	Desi	Breeding line	South Asia	199755	3829513	0.0374522
ICC 14368	-	Cicer arietinum	Desi	Breeding line	South Asia	207741	3845478	0.0389495
ICC 14369	-	Cicer arietinum	Desi	Breeding line	South Asia	197597	3792724	0.0370476
ICC 14371	-	Cicer arietinum	Desi	Breeding line	South Asia	188423	3788846	0.0353275
ICC 14374	-	Cicer arietinum	Desi	Breeding line	South Asia	202235	3834023	0.0379172
ICC 14385	-	Cicer arietinum	Desi	Breeding line	South Asia	204457	3836198	0.0383338
ICC 14390	-	Cicer arietinum	Desi	Breeding line	South Asia	198736	3816854	0.0372611
ICC 14391	-	Cicer arietinum	Desi	Breeding line	South Asia	193884	3817443	0.0363514
ICC 14393	-	Cicer arietinum	Desi	Breeding line	South Asia	210485	3850520	0.039464
ICC 14394	-	Cicer arietinum	Desi	Breeding line	South Asia	210940	3857277	0.0395493
ICC 14396	-	Cicer arietinum	Desi	Breeding line	South Asia	198391	3820870	0.0371965
ICC 14402	-	Cicer arietinum	Desi	Breeding line	South Asia	104438	2793172	0.0195811
ICC 14411	-	Cicer arietinum	Desi	Breeding line	South Asia	177415	3737161	0.0332636
ICC 14423	-	Cicer arietinum	Desi	Breeding line	South Asia	186415	3760498	0.0349511
ICC 14425	-	Cicer arietinum	Desi	Breeding line	South Asia	193606	3818491	0.0362993
ICC 14426	-	Cicer arietinum	Desi	Breeding line	South Asia	169355	3685553	0.0317525
ICC 1443	-	Cicer arietinum	Desi	Landrace	South Asia	138499	3454879	0.0259673
ICC 14432	-	Cicer arietinum	Desi	Breeding line	South Asia	213231	3839566	0.0399788
ICC 14436	-	Cicer arietinum	Desi	Breeding line	South Asia	183025	3758929	0.0343155
ICC 14440	-	Cicer arietinum	Desi	Landrace	Mediterranean	189596	3813593	0.0355475
ICC 14442	-	Cicer arietinum	Kabuli	Landrace	Mediterranean	199040	3856621	0.0373181
ICC 14443	-	Cicer arietinum	Kabuli	Landrace	Mediterranean	164879	3707496	0.0309133
ICC 14444	-	Cicer arietinum	Kabuli	Landrace	Mediterranean	194877	3815495	0.0365376
ICC 14446	-	Cicer arietinum	Kabuli	Landrace	Mediterranean	98500	2846489	0.0184678
ICC 14447	-	Cicer arietinum	Kabuli	Landrace	Mediterranean	201672	3821507	0.0378116
ICC 14449	-	Cicer arietinum	Desi	Landrace	Americas	207753	3850648	0.0389517
ICC 1445	-	Cicer arietinum	Desi	Landrace	South Asia	174983	3757106	0.0328077
ICC 14450	-	Cicer arietinum	Desi	Landrace	South Asia	204160	3845029	0.0382781
ICC 14451	-	Cicer arietinum	Desi	Landrace	Central Asia	134166	3456959	0.0251549
ICC 14452	-	Cicer arietinum	Desi	Landrace	Central Asia	162311	3677325	0.0304318
ICC 14455	-	Cicer arietinum	Desi	Landrace	Americas	167436	3713186	0.0313927
ICC 14458	-	Cicer arietinum	Kabuli	Landrace	Mediterranean	183855	3801753	0.0344711
ICC 14462	-	Cicer arietinum	Kabuli	Landrace	Americas	196686	3777161	0.0368768
ICC 14469	-	Cicer arietinum	Desi	Landrace	South Asia	211993	3854857	0.0397467
ICC 14472	-	Cicer arietinum	Desi	Landrace	South Asia	205197	3835862	0.0384725
ICC 14484	-	Cicer arietinum	Desi	Landrace	South Asia	204475	3840844	0.0383371
ICC 14489	-	Cicer arietinum	Desi	Landrace	South Asia	192292	3704027	0.0360529
ICC 14490	-	Cicer arietinum	Desi	Landrace	South Asia	207167	3785148	0.0388419
ICC 14495	-	Cicer arietinum	Desi	Landrace	South Asia	199558	3743622	0.0374153
ICC 14507	-	Cicer arietinum	Desi	Landrace	South Asia	134508	2959291	0.025219
ICC 14510	-	Cicer arietinum	Desi	Landrace	South Asia	185941	3692162	0.0348622
ICC 14515	-	Cicer arietinum	Desi	Landrace	South Asia	140593	3200676	0.0263599
ICC 14519	-	Cicer arietinum	Desi	Landrace	South Asia	236091	3844283	0.0442648
ICC 14528	-	Cicer arietinum	Desi	Landrace	South Asia	248936	3871649	0.0466732
ICC 14539	-	Cicer arietinum	Desi	Landrace	South Asia	149844	3519123	0.0280943
ICC 14550	-	Cicer arietinum	Desi	Landrace	South Asia	176953	3731480	0.033177
ICC 14559	-	Cicer arietinum	Desi	Landrace	South Asia	172568	3672368	0.0323549
ICC 14564	-	Cicer arietinum	Desi	Landrace	South Asia	176622	3730680	0.033115
ICC 14566	-	Cicer arietinum	Desi	Landrace	South Asia	170276	3691707	0.0319252
ICC 14569	-	Cicer arietinum	Desi	Landrace	South Asia	140260	3409525	0.0262974
ICC 14577	-	Cicer arietinum	Desi	Landrace	South Asia	142938	3372676	0.0267995
ICC 14583	-	Cicer arietinum	Desi	Landrace	South Asia	146889	3422722	0.0275403
ICC 14585	-	Cicer arietinum	Desi	Landrace	South Asia	180905	3751108	0.033918
ICC 14589	-	Cicer arietinum	Desi	Landrace	South Asia	164976	3620403	0.0309315
ICC 14595	-	Cicer arietinum	Desi	Landrace	South Asia	84382	2528115	0.0158208
ICC 14602	-	Cicer arietinum	Desi	Landrace	South Asia	181143	3729117	0.0339626
ICC 14604	-	Cicer arietinum	Intermediate	Landrace	South Asia	148995	3459750	0.0279352
ICC 14614	-	Cicer arietinum	Desi	Landrace	South Asia	163812	3557504	0.0307132
ICC 14648	-	Cicer arietinum	Desi	Landrace	South Asia	172766	3594518	0.032392
ICC 14669	-	Cicer arietinum	Desi	Landrace	South Asia	102005	2856474	0.019125
ICC 1470	-	Cicer arietinum	Desi	Landrace	South Asia	92207	2680396	0.0172879
ICC 14703	-	Cicer arietinum	Desi	Landrace	South Asia	180177	3685061	0.0337815
ICC 14710	-	Cicer arietinum	Desi	Landrace	South Asia	178436	3642032	0.0334551
ICC 14712	-	Cicer arietinum	Desi	Landrace	South Asia	203058	3796219	0.0380715
ICC 14718	-	Cicer arietinum	Desi	Landrace	South Asia	219787	3877376	0.041208
ICC 14735	-	Cicer arietinum	Desi	Landrace	South Asia	186283	3764888	0.0349263
ICC 14738	-	Cicer arietinum	Desi	Landrace	South Asia	184070	3737472	0.0345114
ICC 14739	-	Cicer arietinum	Intermediate	Landrace	South Asia	201043	3832407	0.0376937
ICC 14753	-	Cicer arietinum	Desi	Landrace	South Asia	171603	3694840	0.032174
ICC 14766	-	Cicer arietinum	Desi	Landrace	South Asia	189575	3789818	0.0355435
ICC 14778	-	Cicer arietinum	Desi	Landrace	South Asia	109601	2859142	0.0205492
ICC 14787	-	Cicer arietinum	Desi	Landrace	South Asia	185498	3774880	0.0347791
ICC 14799	-	Cicer arietinum	Desi	Landrace	South Asia	130557	3384190	0.0244782
ICC 14815	-	Cicer arietinum	Desi	Landrace	South Asia	281393	3552149	0.0527585
ICC 14824	-	Cicer arietinum	Desi	Landrace	South Asia	175417	3708746	0.032889
ICC 14831	-	Cicer arietinum	Desi	Landrace	South Asia	99442	2911272	0.0186444
ICC 14835	-	Cicer arietinum	Desi	Landrace	South Asia	193235	3833750	0.0362297
ICC 14836	-	Cicer arietinum	Desi	Landrace	South Asia	185917	3774855	0.0348577
ICC 14851	-	Cicer arietinum	Desi	Landrace	South Asia	219110	3798385	0.0410811
ICC 14852	-	Cicer arietinum	Desi	Landrace	South Asia	186478	3772774	0.0349629
ICC 14864	-	Cicer arietinum	Desi	Landrace	South Asia	193551	3810845	0.036289
ICC 14871	-	Cicer arietinum	Desi	Breeding line	South Asia	256334	3876394	0.0480602
ICC 14872	-	Cicer arietinum	Desi	Breeding line	South Asia	247393	3787401	0.0463839
ICC 14881	-	Cicer arietinum	Desi	Landrace	Black Sea	176063	3724571	0.0330102
ICC 14889	-	Cicer arietinum	Kabuli	Landrace	Central Asia	192905	3810282	0.0361679
ICC 14911	-	Cicer arietinum	Intermediate	Landrace	Black Sea	172543	3743639	0.0323502
ICC 14912	-	Cicer arietinum	Kabuli	Landrace	Black Sea	135809	3604795	0.0254629
ICC 14913	-	Cicer arietinum	Kabuli	Landrace	East Africa	189539	3792673	0.0355368
ICC 14915	-	Cicer arietinum	Kabuli	Landrace	Black Sea	192867	3848213	0.0361608
ICC 14916	-	Cicer arietinum	Kabuli	Landrace	Black Sea	177727	3766288	0.0333221
ICC 14917	-	Cicer arietinum	Kabuli	Landrace	Others	162115	3640393	0.030395
ICC 14919	-	Cicer arietinum	Desi	Landrace	South Asia	182946	3762007	0.0343007
ICC 14926	-	Cicer arietinum	Kabuli	Landrace	Mediterranean	192677	3786568	0.0361251
ICC 14933	-	Cicer arietinum	Desi	Landrace	Mediterranean	164632	3727745	0.030867
ICC 14938	-	Cicer arietinum	Desi	Landrace	South Asia	202508	3836209	0.0379683
ICC 14956	-	Cicer arietinum	Desi	Landrace	South Asia	195818	3817009	0.036714
ICC 14963	-	Cicer arietinum	Desi	Landrace	South Asia	197474	3813474	0.0370245
ICC 14964	-	Cicer arietinum	Intermediate	Landrace	South Asia	187464	3776930	0.0351477
ICC 14970	-	Cicer arietinum	Desi	Landrace	South Asia	180657	3758504	0.0338715
ICC 14976	-	Cicer arietinum	Desi	Landrace	South Asia	177942	3749020	0.0333625
ICC 1498	-	Cicer arietinum	Desi	Landrace	South Asia	158729	3663792	0.0297602
ICC 1499	-	Cicer arietinum	Desi	Landrace	South Asia	188131	3792819	0.0352728
ICC 14994	-	Cicer arietinum	Desi	Landrace	South Asia	165007	3705053	0.0309373
ICC 15	-	Cicer arietinum	Desi	Landrace	South Asia	140666	3274216	0.0263736
ICC 15011	-	Cicer arietinum	Desi	Landrace	South Asia	173081	3735487	0.0324511
ICC 15014	-	Cicer arietinum	Desi	Landrace	South Asia	198357	3831248	0.0371901
ICC 15022	-	Cicer arietinum	Desi	Landrace	South Asia	189383	3771947	0.0355075
ICC 15042	-	Cicer arietinum	Desi	Landrace	South Asia	184775	3778535	0.0346436
ICC 1505	-	Cicer arietinum	Desi	Landrace	South Asia	186122	3790961	0.0348961
ICC 15058	-	Cicer arietinum	Desi	Landrace	Others	133738	3414547	0.0250746
ICC 15060	-	Cicer arietinum	Kabuli	Landrace	South Asia	135915	3427842	0.0254828
ICC 15061	-	Cicer arietinum	Desi	Landrace	South Asia	183605	3790150	0.0344242
ICC 15065	-	Cicer arietinum	Desi	Landrace	South Asia	208174	3859796	0.0390307
ICC 1507	-	Cicer arietinum	Desi	Landrace	South Asia	179014	3783644	0.0335634
ICC 15072	-	Cicer arietinum	Desi	Landrace	South Asia	207755	3849429	0.0389521
ICC 15080	-	Cicer arietinum	Desi	Landrace	South Asia	201868	3829656	0.0378484
ICC 15081	-	Cicer arietinum	Desi	Landrace	South Asia	206792	3844216	0.0387716
ICC 15084	-	Cicer arietinum	Desi	Landrace	South Asia	193661	3818562	0.0363096
ICC 1510	-	Cicer arietinum	Desi	Landrace	South Asia	92538	2598999	0.01735
ICC 15101	-	Cicer arietinum	Desi	Landrace	South Asia	191657	3796047	0.0359339
ICC 15103	-	Cicer arietinum	Desi	Landrace	South Asia	202751	3838431	0.0380139
ICC 15113	-	Cicer arietinum	Desi	Landrace	South Asia	209624	3857569	0.0393025
ICC 15123	-	Cicer arietinum	Kabuli	Landrace	South Asia	206318	3873302	0.0386827
ICC 15183	-	Cicer arietinum	Desi	Landrace	South Asia	207189	3847918	0.038846
ICC 15184	-	Cicer arietinum	Desi	Landrace	South Asia	196519	3820658	0.0368455
ICC 15186	-	Cicer arietinum	Desi	Landrace	South Asia	197570	3822979	0.0370425
ICC 15197	-	Cicer arietinum	Desi	Landrace	South Asia	204718	3843625	0.0383827
ICC 1520	-	Cicer arietinum	Desi	Landrace	South Asia	151834	3590335	0.0284674
ICC 15213	-	Cicer arietinum	Desi	Landrace	South Asia	199441	3832939	0.0373933
ICC 15217	-	Cicer arietinum	Desi	Landrace	South Asia	200166	3835332	0.0375292
ICC 15218	-	Cicer arietinum	Desi	Landrace	South Asia	207509	3861718	0.038906
ICC 15221	-	Cicer arietinum	Desi	Landrace	South Asia	217941	3874638	0.0408619
ICC 15227	-	Cicer arietinum	Desi	Landrace	South Asia	205664	3850624	0.0385601
ICC 15234	-	Cicer arietinum	Intermediate	Landrace	South Asia	205617	3842217	0.0385513
ICC 15248	-	Cicer arietinum	Desi	Landrace	Central Asia	134024	3371370	0.0251282
ICC 15251	-	Cicer arietinum	Desi	Landrace	Central Asia	196176	3800481	0.0367812
ICC 15261	-	Cicer arietinum	Desi	Landrace	Central Asia	205132	3825739	0.0384603
ICC 15264	-	Cicer arietinum	Kabuli	Landrace	Central Asia	104345	2990279	0.0195637
ICC 15270	-	Cicer arietinum	Desi	Landrace	Central Asia	205049	3838374	0.0384448
ICC 15272	-	Cicer arietinum	Kabuli	Landrace	Central Asia	209313	3856229	0.0392442
ICC 15294	-	Cicer arietinum	Desi	Landrace	Central Asia	105773	2890708	0.0198314
ICC 153	-	Cicer arietinum	Desi	Landrace	South Asia	140400	3317353	0.0263237
ICC 15306	-	Cicer arietinum	Intermediate	Landrace	Central Asia	220524	3875332	0.0413462
ICC 15328	-	Cicer arietinum	Kabuli	Landrace	Central Asia	184616	3735971	0.0346138
ICC 1533	-	Cicer arietinum	Desi	Landrace	South Asia	170920	3710990	0.0320459
ICC 15331	-	Cicer arietinum	Kabuli	Landrace	Central Asia	194619	3799621	0.0364892
ICC 15333	-	Cicer arietinum	Kabuli	Landrace	Central Asia	106135	2769538	0.0198993
ICC 15345	-	Cicer arietinum	Desi	Landrace	Central Asia	174839	3672798	0.0327807
ICC 15347	-	Cicer arietinum	Desi	Landrace	Central Asia	174910	3687516	0.032794
ICC 15376	-	Cicer arietinum	Desi	Landrace	Mediterranean	187408	3721054	0.0351372
ICC 15401	-	Cicer arietinum	Kabuli	Landrace	Mediterranean	192532	3792478	0.0360979
ICC 15406	-	Cicer arietinum	Kabuli	Landrace	Mediterranean	108287	2864200	0.0203028
ICC 15412	-	Cicer arietinum	Kabuli	Landrace	Mediterranean	181245	3745441	0.0339817
ICC 15427	-	Cicer arietinum	Desi	Landrace	Mediterranean	201008	3801439	0.0376871
ICC 15435	-	Cicer arietinum	Kabuli	Landrace	Mediterranean	92852	2542599	0.0174089
ICC 15445	-	Cicer arietinum	Desi	Landrace	Mediterranean	194888	3788123	0.0365397
ICC 15446	-	Cicer arietinum	Kabuli	Landrace	Mediterranean	202806	3849422	0.0380242
ICC 15452	-	Cicer arietinum	Desi	Landrace	Mediterranean	200833	3822341	0.0376543
ICC 15454	-	Cicer arietinum	Kabuli	Landrace	Mediterranean	187346	3770168	0.0351256
ICC 15455	-	Cicer arietinum	Desi	Landrace	Mediterranean	217798	3843227	0.0408351
ICC 15466	-	Cicer arietinum	Desi	Landrace	Mediterranean	179567	3677841	0.0336671
ICC 15489	-	Cicer arietinum	Kabuli	Landrace	Mediterranean	186918	3790701	0.0350454
ICC 15500	-	Cicer arietinum	Kabuli	Landrace	Mediterranean	206316	3877765	0.0386823
ICC 15504	-	Cicer arietinum	Desi	Landrace	Mediterranean	195516	3780430	0.0366574
ICC 15510	-	Cicer arietinum	Desi	Landrace	Mediterranean	101462	3034435	0.0190232
ICC 15512	-	Cicer arietinum	Kabuli	Landrace	Mediterranean	145575	3527050	0.0272939
ICC 15518	-	Cicer arietinum	Kabuli	Landrace	Mediterranean	88922	2454108	0.016672
ICC 15522	-	Cicer arietinum	Intermediate	Landrace	Mediterranean	182140	3763028	0.0341495
ICC 15540	-	Cicer arietinum	Desi	Landrace	Mediterranean	87534	2733408	0.0164118
ICC 15545	-	Cicer arietinum	Kabuli	Landrace	Mediterranean	92727	2975892	0.0173854
ICC 15547	-	Cicer arietinum	Kabuli	Landrace	Mediterranean	109164	3100451	0.0204672
ICC 15551	-	Cicer arietinum	Kabuli	Landrace	Others	127700	3233337	0.0239426
ICC 15553	-	Cicer arietinum	Desi	Cultivar	Others	145344	3514653	0.0272506
ICC 15554	-	Cicer arietinum	Desi	Landrace	Mediterranean	188257	3752143	0.0352964
ICC 15555	-	Cicer arietinum	Kabuli	Landrace	Central Asia	135254	3467450	0.0253589
ICC 15559	-	Cicer arietinum	Desi	Landrace	South Asia	194441	3820375	0.0364559
ICC 15562	-	Cicer arietinum	Desi	Landrace	South Asia	201031	3821881	0.0376914
ICC 15567	-	Cicer arietinum	Desi	Breeding line	South Asia	115832	3056392	0.0217174
ICC 15574	-	Cicer arietinum	Desi	Breeding line	South Asia	179515	3743138	0.0336574
ICC 15577	-	Cicer arietinum	Desi	Breeding line	South Asia	179494	3744757	0.0336534
ICC 15583	-	Cicer arietinum	Kabuli	Landrace	Central Asia	193675	3827507	0.0363122
ICC 15585	-	Cicer arietinum	Desi	Landrace	East Africa	187002	3817581	0.0350611
ICC 15591	-	Cicer arietinum	Desi	Landrace	East Africa	193412	3834363	0.0362629
ICC 15595	-	Cicer arietinum	Desi	Landrace	South Asia	193043	3811303	0.0361938
ICC 1560	-	Cicer arietinum	Desi	Landrace	South Asia	140854	3501339	0.0264088
ICC 15606	-	Cicer arietinum	Desi	Landrace	South Asia	97690	2845544	0.018316
ICC 15610	-	Cicer arietinum	Desi	Landrace	South Asia	118698	3081411	0.0222548
ICC 15612	-	Cicer arietinum	Desi	Landrace	East Africa	112280	2988703	0.0210514
ICC 15614	-	Cicer arietinum	Desi	Landrace	East Africa	136930	3402409	0.0256731
ICC 15618	-	Cicer arietinum	Desi	Landrace	South Asia	87139	2295912	0.0163377
ICC 15635	-	Cicer arietinum	Desi	Landrace	South Asia	187522	3770093	0.0351586
ICC 1565	-	Cicer arietinum	Intermediate	Landrace	South Asia	197951	3839323	0.037114
ICC 15657	-	Cicer arietinum	Desi	Landrace	South Asia	197815	3827146	0.0370885
ICC 15664	-	Cicer arietinum	Desi	Landrace	South Asia	191793	3823024	0.0359594
ICC 15670	-	Cicer arietinum	Desi	Landrace	South Asia	201580	3825397	0.0377944
ICC 15685	-	Cicer arietinum	Desi	Landrace	Middle East	204909	3833039	0.0384185
ICC 15688	-	Cicer arietinum	Kabuli	Landrace	Middle East	181839	3760427	0.0340931
ICC 15689	-	Cicer arietinum	Kabuli	Landrace	Middle East	194388	3802787	0.0364459
ICC 1569	-	Cicer arietinum	Desi	Landrace	South Asia	165033	3722721	0.0309421
ICC 15697	-	Cicer arietinum	Kabuli	Landrace	Middle East	103149	2827757	0.0193395
ICC 15714	-	Cicer arietinum	Kabuli	Landrace	Middle East	199355	3834283	0.0373772
ICC 15717	-	Cicer arietinum	Kabuli	Landrace	Middle East	201537	3839673	0.0377863
ICC 15725	-	Cicer arietinum	Kabuli	Landrace	Middle East	217434	3865544	0.0407668
ICC 15757	-	Cicer arietinum	Kabuli	Landrace	Middle East	190163	3796981	0.0356538
ICC 15762	-	Cicer arietinum	Desi	Landrace	Middle East	105900	2567520	0.0198553
ICC 15763	-	Cicer arietinum	Kabuli	Landrace	Middle East	215021	3862945	0.0403144
ICC 15765	-	Cicer arietinum	Kabuli	Landrace	Middle East	187298	3788839	0.0351166
ICC 15785	-	Cicer arietinum	Desi	Landrace	Middle East	137425	3402592	0.0257659
ICC 1579	-	Cicer arietinum	Desi	Landrace	South Asia	187794	3806025	0.0352096
ICC 15802	-	Cicer arietinum	Kabuli	Landrace	Middle East	93673	2538127	0.0175628
ICC 15812	-	Cicer arietinum	Kabuli	Landrace	Middle East	171783	3698806	0.0322077
ICC 15823	-	Cicer arietinum	Kabuli	Landrace	Middle East	210581	3853558	0.039482
ICC 15825	-	Cicer arietinum	Kabuli	Landrace	Middle East	211628	3859464	0.0396783
ICC 15834	-	Cicer arietinum	Kabuli	Landrace	Middle East	210285	3830781	0.0394265
ICC 15836	-	Cicer arietinum	Desi	Landrace	Middle East	201463	3828380	0.0377724
ICC 15844	-	Cicer arietinum	Kabuli	Landrace	Middle East	200517	3825687	0.0375951
ICC 15851	-	Cicer arietinum	Desi	Landrace	South Asia	172886	3731299	0.0324145
ICC 15858	-	Cicer arietinum	Desi	Landrace	South Asia	188814	3795581	0.0354009
ICC 15865	-	Cicer arietinum	Desi	Landrace	South Asia	174373	3739795	0.0326933
ICC 15868	-	Cicer arietinum	Desi	Landrace	South Asia	117724	2947996	0.0220721
ICC 15871	-	Cicer arietinum	Desi	Landrace	South Asia	199399	3841592	0.0373854
ICC 15888	-	Cicer arietinum	Intermediate	Landrace	South Asia	100117	2801425	0.018771
ICC 15890	-	Cicer arietinum	Desi	Landrace	South Asia	187021	3783887	0.0350647
ICC 15905	-	Cicer arietinum	Desi	Landrace	South Asia	196641	3825704	0.0368683
ICC 15909	-	Cicer arietinum	Desi	Landrace	South Asia	195832	3834048	0.0367167
ICC 15911	-	Cicer arietinum	Desi	Landrace	South Asia	203619	3844594	0.0381767
ICC 15924	-	Cicer arietinum	Desi	Landrace	South Asia	175297	3723851	0.0328665
ICC 15939	-	Cicer arietinum	Desi	Cultivar	South Asia	229894	3903255	0.043103
ICC 1594	-	Cicer arietinum	Desi	Landrace	South Asia	165457	3645564	0.0310216
ICC 15944	-	Cicer arietinum	Kabuli	Cultivar	Americas	193946	3830707	0.0363631
ICC 15954	-	Cicer arietinum	Desi	Landrace	South Asia	157953	3633544	0.0296147
ICC 15959	-	Cicer arietinum	Desi	Landrace	South Asia	193760	3796561	0.0363282
ICC 15966	-	Cicer arietinum	Desi	Breeding line	South Asia	362891	3826783	0.0680387
ICC 15973	-	Cicer arietinum	Kabuli	Landrace	Black Sea	191420	3843138	0.0358895
ICC 15975	-	Cicer arietinum	Kabuli	Landrace	Black Sea	177753	3786988	0.033327
ICC 15976	-	Cicer arietinum	Kabuli	Landrace	Black Sea	184466	3810729	0.0345856
ICC 15978	-	Cicer arietinum	Kabuli	Landrace	Black Sea	185084	3778400	0.0347015
ICC 15989	-	Cicer arietinum	Kabuli	Breeding line	Middle East	174165	3740698	0.0326543
ICC 15994	-	Cicer arietinum	Kabuli	Landrace	Mediterranean	160013	3697237	0.0300009
ICC 1600	-	Cicer arietinum	Desi	Landrace	South Asia	187332	3801400	0.035123
ICC 16012	-	Cicer arietinum	Desi	Landrace	South Asia	83403	2777875	0.0156373
ICC 16016	-	Cicer arietinum	Desi	Landrace	South Asia	104403	3224633	0.0195746
ICC 16018	-	Cicer arietinum	Desi	Landrace	South Asia	102357	3069448	0.019191
ICC 16021	-	Cicer arietinum	Desi	Landrace	South Asia	169048	3705194	0.0316949
ICC 16032	-	Cicer arietinum	Desi	Landrace	South Asia	116225	3351072	0.0217911
ICC 16039	-	Cicer arietinum	Desi	Landrace	South Asia	131419	3507469	0.0246398
ICC 16069	-	Cicer arietinum	Desi	Landrace	South Asia	159584	3720483	0.0299205
ICC 16071	-	Cicer arietinum	Desi	Landrace	South Asia	177152	3788722	0.0332143
ICC 16076	-	Cicer arietinum	Desi	Landrace	South Asia	198641	3847072	0.0372433
ICC 16079	-	Cicer arietinum	Desi	Landrace	South Asia	192735	3835558	0.036136
ICC 1609	-	Cicer arietinum	Desi	Landrace	South Asia	189395	3808118	0.0355098
ICC 161	-	Cicer arietinum	Desi	Landrace	South Asia	144295	3287386	0.027054
ICC 16101	-	Cicer arietinum	Desi	Landrace	South Asia	180325	3783350	0.0338092
ICC 1611	-	Cicer arietinum	Desi	Landrace	South Asia	178578	3759988	0.0334817
ICC 16130	-	Cicer arietinum	Desi	Landrace	South Asia	241420	3839731	0.045264
ICC 16145	-	Cicer arietinum	Desi	Landrace	South Asia	183173	3777430	0.0343432
ICC 16147	-	Cicer arietinum	Desi	Landrace	South Asia	197713	3825050	0.0370693
ICC 1616	-	Cicer arietinum	Desi	Landrace	South Asia	177720	3770038	0.0333208
ICC 16166	-	Cicer arietinum	Desi	Landrace	South Asia	189389	3786108	0.0355087
ICC 16171	-	Cicer arietinum	Desi	Landrace	South Asia	193846	3833344	0.0363443
ICC 16175	-	Cicer arietinum	Desi	Landrace	South Asia	195118	3777905	0.0365828
ICC 16178	-	Cicer arietinum	Desi	Landrace	South Asia	310944	3809697	0.0582991
ICC 16186	-	Cicer arietinum	Desi	Landrace	South Asia	187653	3800319	0.0351832
ICC 16187	-	Cicer arietinum	Kabuli	Landrace	South Asia	182751	3763343	0.0342641
ICC 16194	-	Cicer arietinum	Desi	Landrace	South Asia	208900	3858820	0.0391668
ICC 16201	-	Cicer arietinum	Desi	Landrace	South Asia	178817	3737435	0.0335265
ICC 16206	-	Cicer arietinum	Kabuli	Landrace	South Asia	198227	3843375	0.0371657
ICC 16207	-	Cicer arietinum	Desi	Landrace	South Asia	88135	2615744	0.0165245
ICC 16215	-	Cicer arietinum	Desi	Landrace	South Asia	179019	3769180	0.0335644
ICC 16220	-	Cicer arietinum	Kabuli	Landrace	South Asia	199736	3848942	0.0374486
ICC 16230	-	Cicer arietinum	Desi	Landrace	South Asia	205478	3850477	0.0385252
ICC 16233	-	Cicer arietinum	Desi	Landrace	South Asia	189246	3812243	0.0354818
ICC 16234	-	Cicer arietinum	Desi	Landrace	South Asia	194956	3841392	0.0365524
ICC 16241	-	Cicer arietinum	Desi	Landrace	East Africa	191156	3821742	0.03584
ICC 16244	-	Cicer arietinum	Desi	Landrace	East Africa	201918	3834359	0.0378577
ICC 16245	-	Cicer arietinum	Desi	Landrace	East Africa	189491	3836224	0.0355278
ICC 16261	-	Cicer arietinum	Desi	Landrace	East Africa	103546	2812008	0.0194139
ICC 16269	-	Cicer arietinum	Desi	Landrace	East Africa	131708	3606757	0.024694
ICC 16275	-	Cicer arietinum	Desi	Landrace	East Africa	182193	3773247	0.0341595
ICC 16277	-	Cicer arietinum	Desi	Landrace	East Africa	175394	3721066	0.0328847
ICC 16279	-	Cicer arietinum	Desi	Landrace	East Africa	187019	3791154	0.0350643
ICC 1629	-	Cicer arietinum	Desi	Landrace	South Asia	163975	3695041	0.0307438
ICC 16291	-	Cicer arietinum	Desi	Landrace	East Africa	164356	3656373	0.0308152
ICC 16295	-	Cicer arietinum	Desi	Landrace	East Africa	190247	3812014	0.0356695
ICC 16297	-	Cicer arietinum	Desi	Landrace	East Africa	186740	3805124	0.035012
ICC 16299	-	Cicer arietinum	Desi	Landrace	East Africa	198840	3842968	0.0372806
ICC 16300	-	Cicer arietinum	Desi	Landrace	East Africa	207980	3852102	0.0389943
ICC 16301	-	Cicer arietinum	Desi	Landrace	East Africa	171450	3716684	0.0321453
ICC 16315	-	Cicer arietinum	Desi	Landrace	South Asia	157043	3596509	0.0294441
ICC 16320	-	Cicer arietinum	Desi	Landrace	South Asia	184330	3790350	0.0345601
ICC 16321	-	Cicer arietinum	Desi	Landrace	South Asia	166175	3635620	0.0311563
ICC 16325	-	Cicer arietinum	Desi	Landrace	South Asia	183923	3764927	0.0344838
ICC 16328	-	Cicer arietinum	Desi	Landrace	South Asia	173070	3702582	0.032449
ICC 1634	-	Cicer arietinum	Desi	Landrace	South Asia	143264	3556111	0.0268607
ICC 16341	-	Cicer arietinum	Desi	Breeding line	South Asia	196274	3797757	0.0367995
ICC 16345	-	Cicer arietinum	Intermediate	Breeding line	South Asia	161095	3626388	0.0302038
ICC 16359	-	Cicer arietinum	Desi	Breeding line	South Asia	180221	3718566	0.0337897
ICC 16363	-	Cicer arietinum	Desi	Breeding line	South Asia	177280	3772327	0.0332383
ICC 16369	-	Cicer arietinum	Desi	Breeding line	East Africa	242978	3477321	0.0455561
ICC 16374	-	Cicer arietinum	Desi	Breeding line	East Africa	136574	3194172	0.0256063
ICC 16399	-	Cicer arietinum	Desi	Landrace	South Asia	68733	2384303	0.0128868
ICC 16400	-	Cicer arietinum	Desi	Landrace	South Asia	115385	3086545	0.0216336
ICC 16405	-	Cicer arietinum	Desi	Landrace	South Asia	107639	3126502	0.0201813
ICC 16409	-	Cicer arietinum	Kabuli	Landrace	South Asia	181478	3773898	0.0340254
ICC 16416	-	Cicer arietinum	Kabuli	Landrace	South Asia	116035	3264906	0.0217555
ICC 16418	-	Cicer arietinum	Kabuli	Landrace	South Asia	115080	3225249	0.0215764
ICC 16436	-	Cicer arietinum	Desi	Landrace	South Asia	293673	3806173	0.0550609
ICC 16440	-	Cicer arietinum	Desi	Landrace	South Asia	187888	3785042	0.0352272
ICC 16453	-	Cicer arietinum	Kabuli	Landrace	South Asia	210116	3864872	0.0393948
ICC 16454	-	Cicer arietinum	Desi	Landrace	South Asia	202353	3871311	0.0379393
ICC 16485	-	Cicer arietinum	Desi	Landrace	South Asia	205287	3844002	0.0384894
ICC 16487	-	Cicer arietinum	Desi	Landrace	South Asia	119457	3035433	0.0223971
ICC 16505	-	Cicer arietinum	Kabuli	Landrace	South Asia	196023	3818573	0.0367525
ICC 16524	-	Cicer arietinum	Desi	Landrace	South Asia	105542	2909643	0.0197881
ICC 1653	-	Cicer arietinum	Desi	Landrace	South Asia	183765	3803860	0.0344542
ICC 16544	-	Cicer arietinum	Kabuli	Landrace	South Asia	205172	3826193	0.0384678
ICC 16550	-	Cicer arietinum	Desi	Landrace	South Asia	197585	3829989	0.0370453
ICC 16569	-	Cicer arietinum	Desi	Landrace	South Asia	197680	3843066	0.0370631
ICC 16572	-	Cicer arietinum	Desi	Landrace	South Asia	202275	3826692	0.0379247
ICC 16578	-	Cicer arietinum	Desi	Landrace	South Asia	195253	3813103	0.0366081
ICC 16579	-	Cicer arietinum	Kabuli	Landrace	South Asia	195365	3810175	0.0366291
ICC 166	-	Cicer arietinum	Desi	Landrace	South Asia	160419	3530158	0.0300771
ICC 16602	-	Cicer arietinum	Desi	Landrace	South Asia	193161	3802807	0.0362159
ICC 16607	-	Cicer arietinum	Desi	Landrace	South Asia	218177	3849485	0.0409061
ICC 16618	-	Cicer arietinum	Kabuli	Landrace	South Asia	211652	3863839	0.0396828
ICC 16621	-	Cicer arietinum	Desi	Landrace	South Asia	202224	3844746	0.0379151
ICC 16624	-	Cicer arietinum	Kabuli	Landrace	South Asia	215589	3857547	0.0404209
ICC 16629	-	Cicer arietinum	Kabuli	Landrace	South Asia	199046	3815049	0.0373193
ICC 16633	-	Cicer arietinum	Kabuli	Landrace	South Asia	200585	3820369	0.0376078
ICC 16635	-	Cicer arietinum	Desi	Landrace	South Asia	189383	3809336	0.0355075
ICC 16637	-	Cicer arietinum	Kabuli	Landrace	South Asia	262313	3846790	0.0491812
ICC 16641	-	Cicer arietinum	Kabuli	Landrace	South Asia	197513	3838228	0.0370318
ICC 16644	-	Cicer arietinum	Kabuli	Landrace	South Asia	167647	3740448	0.0314322
ICC 16647	-	Cicer arietinum	Kabuli	Landrace	Others	204061	3869105	0.0382595
ICC 16648	-	Cicer arietinum	Kabuli	Landrace	Others	197296	3864861	0.0369911
ICC 1665	-	Cicer arietinum	Desi	Landrace	South Asia	184225	3802457	0.0345405
ICC 16653	-	Cicer arietinum	Kabuli	Landrace	Others	197945	3809276	0.0371128
ICC 16654	-	Cicer arietinum	Kabuli	Landrace	Others	107060	2925181	0.0200727
ICC 16659	-	Cicer arietinum	Kabuli	Landrace	Others	185515	3816421	0.0347823
ICC 16663	-	Cicer arietinum	Kabuli	Landrace	Others	182093	3797460	0.0341407
ICC 16665	-	Cicer arietinum	Kabuli	Landrace	Others	169120	3765579	0.0317084
ICC 16670	-	Cicer arietinum	Kabuli	Landrace	Americas	167579	3690510	0.0314195
ICC 16674	-	Cicer arietinum	Kabuli	Breeding line	Americas	98169	2888152	0.0184058
ICC 16682	-	Cicer arietinum	Desi	Breeding line	South Asia	141718	3362212	0.0265708
ICC 16692	-	Cicer arietinum	Desi	Landrace	South Asia	188273	3770570	0.0352994
ICC 16706	-	Cicer arietinum	Desi	Landrace	South Asia	183436	3751210	0.0343925
ICC 16733	-	Cicer arietinum	Desi	Landrace	South Asia	169149	3670692	0.0317138
ICC 16734	-	Cicer arietinum	Desi	Landrace	South Asia	183247	3745777	0.0343571
ICC 16744	-	Cicer arietinum	Kabuli	Landrace	Mediterranean	150038	3550111	0.0281307
ICC 16746	-	Cicer arietinum	Kabuli	Landrace	Mediterranean	183833	3782968	0.034467
ICC 16756	-	Cicer arietinum	Kabuli	Landrace	Mediterranean	171632	3724323	0.0321794
ICC 1678	-	Cicer arietinum	Desi	Landrace	South Asia	133276	3388386	0.024988
ICC 16785	-	Cicer arietinum	Kabuli	Landrace	Mediterranean	174566	3754349	0.0327295
ICC 16796	-	Cicer arietinum	Kabuli	Landrace	Mediterranean	92743	2564246	0.0173884
ICC 168	-	Cicer arietinum	Desi	Landrace	South Asia	141653	3326207	0.0265586
ICC 16808	-	Cicer arietinum	Kabuli	Landrace	Mediterranean	196074	3818913	0.036762
ICC 16811	-	Cicer arietinum	Kabuli	Landrace	Mediterranean	186495	3789533	0.0349661
ICC 16814	-	Cicer arietinum	Kabuli	Landrace	Mediterranean	182395	3748284	0.0341974
ICC 16815	-	Cicer arietinum	Kabuli	Landrace	Mediterranean	165435	3691160	0.0310175
ICC 16822	-	Cicer arietinum	Kabuli	Landrace	Mediterranean	155395	3619400	0.0291351
ICC 16825	-	Cicer arietinum	Desi	Landrace	Black Sea	122497	3261744	0.022967
ICC 16833	-	Cicer arietinum	Desi	Landrace	East Africa	115652	3314411	0.0216837
ICC 16835	-	Cicer arietinum	Desi	Landrace	Mediterranean	87380	2791498	0.0163829
ICC 16841	-	Cicer arietinum	Desi	Landrace	South Asia	123267	3302807	0.0231114
ICC 16850	-	Cicer arietinum	Desi	Landrace	South Asia	163235	3645867	0.030605
ICC 16853	-	Cicer arietinum	Desi	Landrace	South Asia	129548	3401657	0.024289
ICC 16857	-	Cicer arietinum	Desi	Landrace	South Asia	121729	3293996	0.022823
ICC 16862	-	Cicer arietinum	Desi	Landrace	South Asia	191858	3812111	0.0359716
ICC 16881	-	Cicer arietinum	Desi	Landrace	South Asia	187211	3790822	0.0351003
ICC 16887	-	Cicer arietinum	Desi	Landrace	South Asia	170147	3682050	0.031901
ICC 169	-	Cicer arietinum	Desi	Landrace	South Asia	145471	3373831	0.0272744
ICC 16903	-	Cicer arietinum	Desi	Landrace	South Asia	138806	3393036	0.0260248
ICC 1691	-	Cicer arietinum	Desi	Landrace	South Asia	178788	3763171	0.0335211
ICC 16912	-	Cicer arietinum	Desi	Landrace	South Asia	174960	3707703	0.0328034
ICC 16915	-	Cicer arietinum	Desi	Landrace	South Asia	115309	3094799	0.0216194
ICC 1692	-	Cicer arietinum	Desi	Landrace	South Asia	200937	3841647	0.0376738
ICC 16921	-	Cicer arietinum	Desi	Landrace	South Asia	154104	3616290	0.0288931
ICC 16934	-	Cicer arietinum	Desi	Landrace	South Asia	177366	3748892	0.0332545
ICC 16947	-	Cicer arietinum	Desi	Breeding line	South Asia	76589	2800201	0.0143597
ICC 16949	-	Cicer arietinum	Kabuli	Breeding line	South Asia	195807	3822363	0.036712
ICC 1696	-	Cicer arietinum	Desi	Landrace	South Asia	184423	3736302	0.0345776
ICC 1699	-	Cicer arietinum	Desi	Landrace	South Asia	121525	3199568	0.0227848
ICC 17000	-	Cicer arietinum	Kabuli	Breeding line	South Asia	182394	3737160	0.0341972
ICC 1710	-	Cicer arietinum	Desi	Landrace	South Asia	113306	3111898	0.0212438
ICC 17109	-	Cicer arietinum	Kabuli	Breeding line	Americas	148223	3597368	0.0277904
ICC 1715	-	Cicer arietinum	Desi	Landrace	South Asia	154437	3578978	0.0289555
ICC 176	-	Cicer arietinum	Desi	Landrace	South Asia	150463	3393706	0.0282104
ICC 1770	-	Cicer arietinum	Desi	Landrace	South Asia	164714	3686924	0.0308823
ICC 1790	-	Cicer arietinum	Desi	Landrace	South Asia	128964	3344020	0.0241795
ICC 1793	-	Cicer arietinum	Desi	Landrace	South Asia	155999	3579663	0.0292483
ICC 1812	-	Cicer arietinum	Desi	Landrace	South Asia	148876	3582621	0.0279129
ICC 1813	-	Cicer arietinum	Desi	Landrace	South Asia	182223	3777489	0.0341651
ICC 1817	-	Cicer arietinum	Desi	Landrace	South Asia	178118	3740961	0.0333955
ICC 1822	-	Cicer arietinum	Desi	Landrace	South Asia	180345	3768611	0.033813
ICC 1836	-	Cicer arietinum	Desi	Landrace	South Asia	198038	3843311	0.0371303
ICC 1837	-	Cicer arietinum	Desi	Landrace	South Asia	170255	3758349	0.0319212
ICC 184	-	Cicer arietinum	Desi	Landrace	South Asia	133945	3373890	0.0251134
ICC 1852	-	Cicer arietinum	Desi	Landrace	South Asia	155086	3571033	0.0290772
ICC 1866	-	Cicer arietinum	Desi	Landrace	South Asia	63020	2294470	0.0118157
ICC 1867	-	Cicer arietinum	Desi	Landrace	South Asia	175890	3722229	0.0329777
ICC 18679	IG 5909	Cicer arietinum	Kabuli	Landrace	South Asia	103807	2851908	0.0194628
ICC 18699	IG 6343	Cicer arietinum	Kabuli	Landrace	Middle East	102032	2739040	0.01913
ICC 18720	IG 6905	Cicer arietinum	Kabuli	Landrace	Middle East	106569	2942463	0.0199807
ICC 18724	IG 7148	Cicer arietinum	Kabuli	Landrace	Mediterranean	95125	2651991	0.017835
ICC 1875	-	Cicer arietinum	Desi	Landrace	South Asia	168002	3676470	0.0314988
ICC 1876	-	Cicer arietinum	Desi	Landrace	South Asia	152844	3579240	0.0286568
ICC 1882	-	Cicer arietinum	Desi	Landrace	South Asia	81734	2490523	0.0153244
ICC 18828	IG 10309	Cicer arietinum	Kabuli	Landrace	Middle East	102625	2822832	0.0192412
ICC 18836	IG 10419	Cicer arietinum	Kabuli	Unknown	Middle East	109049	3220859	0.0204457
ICC 18839	IG 10500	Cicer arietinum	Kabuli	Unknown	Middle East	96540	2572674	0.0181003
ICC 1884	-	Cicer arietinum	Desi	Landrace	South Asia	144783	3521027	0.0271455
ICC 18847	IG 10569	Cicer arietinum	Kabuli	Unknown	Middle East	114712	2986448	0.0215074
ICC 18858	IG 10701	Cicer arietinum	Kabuli	Unknown	Middle East	144265	3523289	0.0270483
ICC 18884	IG 11045	Cicer arietinum	Kabuli	Unknown	Middle East	151406	3606802	0.0283872
ICC 1891	-	Cicer arietinum	Desi	Landrace	South Asia	195321	3829171	0.0366209
ICC 18912	IG 69438	Cicer arietinum	Kabuli	Landrace	Middle East	97005	2716967	0.0181875
ICC 1896	-	Cicer arietinum	Desi	Landrace	South Asia	176287	3722739	0.0330522
ICC 1897	-	Cicer arietinum	Desi	Landrace	South Asia	179588	3777842	0.0336711
ICC 18983	IG 70826	Cicer arietinum	Kabuli	Landrace	Middle East	95330	2751262	0.0178735
ICC 190	-	Cicer arietinum	Desi	Landrace	South Asia	135494	3175656	0.0254039
ICC 19011	IG 71055	Cicer arietinum	Kabuli	Unknown	Mediterranean	104307	3040374	0.0195566
ICC 1903	-	Cicer arietinum	Desi	Landrace	Mediterranean	203337	3860932	0.0381238
ICC 19034	IG 69761	Cicer arietinum	Kabuli	Landrace	Middle East	108305	2923479	0.0203062
ICC 19095	IG 72070	Cicer arietinum	Kabuli	Landrace	Central Asia	112173	3045649	0.0210314
ICC 19100	IG 72109	Cicer arietinum	Kabuli	Landrace	Middle East	108309	3038651	0.0203069
ICC 1911	-	Cicer arietinum	Desi	Landrace	South Asia	179884	3761884	0.0337266
ICC 19122	IG 73305	Cicer arietinum	Kabuli	Unknown	Middle East	89508	2726367	0.0167819
ICC 1913	-	Cicer arietinum	Desi	Landrace	South Asia	199747	3839507	0.0374507
ICC 19147	IG 73458	Cicer arietinum	Kabuli	Unknown	Mediterranean	89605	2721666	0.0168001
ICC 1915	-	Cicer arietinum	Desi	Landrace	South Asia	178245	3589283	0.0334193
ICC 19164	IG 74036	Cicer arietinum	Intermediate	Landrace	South Asia	113450	3252733	0.0212708
ICC 19165	IG 74052	Cicer arietinum	Kabuli	Unknown	Black Sea	127871	3228084	0.0239746
ICC 19226	IG 71005	Cicer arietinum	Intermediate	Landrace	Mediterranean	102352	2966257	0.01919
ICC 1923	-	Cicer arietinum	Desi	Landrace	South Asia	115781	3174604	0.0217079
ICC 1929	-	Cicer arietinum	Desi	Landrace	South Asia	187747	3792877	0.0352008
ICC 1932	-	Cicer arietinum	Desi	Landrace	South Asia	238250	3908634	0.0446696
ICC 1950	-	Cicer arietinum	Desi	Landrace	South Asia	179920	3781649	0.0337333
ICC 1964	-	Cicer arietinum	Desi	Landrace	South Asia	171494	3721320	0.0321535
ICC 1970	-	Cicer arietinum	Desi	Landrace	South Asia	204837	3724188	0.038405
ICC 1990	-	Cicer arietinum	Desi	Landrace	South Asia	146332	3579928	0.0274359
ICC 1996	-	Cicer arietinum	Desi	Landrace	South Asia	162839	3631105	0.0305308
ICC 2	-	Cicer arietinum	Desi	Landrace	South Asia	148989	3391256	0.027934
ICC 2013	-	Cicer arietinum	Desi	Landrace	South Asia	167765	3681923	0.0314544
ICC 2014	-	Cicer arietinum	Desi	Landrace	South Asia	156763	3607325	0.0293916
ICC 2023	-	Cicer arietinum	Desi	Landrace	South Asia	204848	3838870	0.0384071
ICC 20259	IG 6154	Cicer arietinum	Kabuli	Landrace	Middle East	138603	3514318	0.0259868
ICC 20260	IG 7296	Cicer arietinum	Kabuli	Landrace	Central Asia	108768	2942907	0.020393
ICC 20261	IG 6067	Cicer arietinum	Kabuli	Landrace	Central Asia	104401	2954960	0.0195742
ICC 20262	IG 6044	Cicer arietinum	Kabuli	Landrace	Middle East	99186	2866857	0.0185964
ICC 20263	IG 6055	Cicer arietinum	Kabuli	Landrace	East Africa	119220	3287312	0.0223526
ICC 20264	IG 7087	Cicer arietinum	Kabuli	Landrace	Central Asia	95844	2578328	0.0179699
ICC 20265	IG 6047	Cicer arietinum	Kabuli	Landrace	Americas	116754	3153595	0.0218903
ICC 20266	IG 5949	Cicer arietinum	Kabuli	Unknown	Central Asia	111165	3105624	0.0208424
ICC 20267	-	Cicer arietinum	Kabuli	Breeding line	Others	106564	3031379	0.0199797
ICC 2030	-	Cicer arietinum	Desi	Landrace	South Asia	187781	3785980	0.0352072
ICC 2065	-	Cicer arietinum	Desi	Landrace	South Asia	177543	3752435	0.0332876
ICC 2066	-	Cicer arietinum	Desi	Landrace	South Asia	100762	3059115	0.0188919
ICC 2072	-	Cicer arietinum	Desi	Landrace	South Asia	106865	2647528	0.0200362
ICC 2080	-	Cicer arietinum	Desi	Landrace	Americas	192490	3798872	0.0360901
ICC 2083	-	Cicer arietinum	Desi	Landrace	Americas	184833	3783958	0.0346545
ICC 2086	-	Cicer arietinum	Desi	Landrace	Americas	148759	3562951	0.0278909
ICC 2096	-	Cicer arietinum	Desi	Landrace	Americas	168757	3691513	0.0316404
ICC 2100	-	Cicer arietinum	Desi	Landrace	Americas	185657	3806094	0.0348089
ICC 2104	-	Cicer arietinum	Desi	Landrace	Americas	172580	3712217	0.0323571
ICC 2113	-	Cicer arietinum	Desi	Landrace	Americas	167898	3445723	0.0314793
ICC 2114	-	Cicer arietinum	Desi	Landrace	Americas	131865	3401681	0.0247234
ICC 2122	-	Cicer arietinum	Desi	Landrace	Americas	165691	3707159	0.0310655
ICC 2126	-	Cicer arietinum	Desi	Landrace	Americas	160772	3629710	0.0301432
ICC 2127	-	Cicer arietinum	Desi	Landrace	Americas	193277	3817399	0.0362376
ICC 2135	-	Cicer arietinum	Desi	Landrace	Americas	114267	3015070	0.021424
ICC 2142	-	Cicer arietinum	Desi	Landrace	Americas	116081	3160374	0.0217641
ICC 2166	-	Cicer arietinum	Desi	Landrace	Americas	184311	3776400	0.0345566
ICC 2171	-	Cicer arietinum	Desi	Landrace	Americas	207684	3858969	0.0389388
ICC 2177	-	Cicer arietinum	Desi	Landrace	Americas	199439	3800927	0.0373929
ICC 2183	-	Cicer arietinum	Desi	Landrace	South Asia	183979	3771091	0.0344943
ICC 2184	-	Cicer arietinum	Desi	Landrace	South Asia	178933	3765503	0.0335483
ICC 219	-	Cicer arietinum	Desi	Landrace	South Asia	148942	3387235	0.0279252
ICC 2195	-	Cicer arietinum	Desi	Landrace	South Asia	198085	3829944	0.0371391
ICC 2198	-	Cicer arietinum	Intermediate	Landrace	South Asia	164030	3691177	0.0307541
ICC 2202	-	Cicer arietinum	Desi	Landrace	South Asia	143085	3430670	0.0268271
ICC 2204	-	Cicer arietinum	Desi	Landrace	South Asia	223317	3821384	0.0418698
ICC 2206	-	Cicer arietinum	Desi	Landrace	South Asia	159592	3684296	0.029922
ICC 2210	-	Cicer arietinum	Desi	Landrace	Mediterranean	103846	2798431	0.0194702
ICC 2211	-	Cicer arietinum	Desi	Landrace	South Asia	304228	3685591	0.0570399
ICC 2216	-	Cicer arietinum	Desi	Landrace	Middle East	195728	3827264	0.0366972
ICC 2220	-	Cicer arietinum	Desi	Landrace	Americas	188615	3799521	0.0353635
ICC 2223	-	Cicer arietinum	Desi	Landrace	South Asia	384197	3908224	0.0720333
ICC 2233	-	Cicer arietinum	Desi	Landrace	Middle East	192696	3814725	0.0361287
ICC 2240	-	Cicer arietinum	Desi	Landrace	Central Asia	208719	3826737	0.0391329
ICC 2242	-	Cicer arietinum	Desi	Landrace	South Asia	97332	2819960	0.0182488
ICC 2263	-	Cicer arietinum	Desi	Landrace	Central Asia	136510	3445944	0.0255943
ICC 2270	-	Cicer arietinum	Desi	Landrace	Central Asia	172570	3657656	0.0323553
ICC 2277	-	Cicer arietinum	Kabuli	Landrace	Central Asia	98238	2658519	0.0184187
ICC 228	-	Cicer arietinum	Desi	Landrace	South Asia	149603	3370464	0.0280492
ICC 229	-	Cicer arietinum	Desi	Landrace	South Asia	123719	3265036	0.0231962
ICC 2300	-	Cicer arietinum	Kabuli	Landrace	Mediterranean	174713	3775247	0.032757
ICC 2338	-	Cicer arietinum	Kabuli	Landrace	Central Asia	168140	3721852	0.0315247
ICC 2342	-	Cicer arietinum	Desi	Landrace	Central Asia	133626	3340483	0.0250536
ICC 2349	-	Cicer arietinum	Desi	Landrace	Central Asia	180441	3781129	0.033831
ICC 2355	-	Cicer arietinum	Desi	Landrace	Central Asia	126520	3355860	0.0237213
ICC 2356	-	Cicer arietinum	Desi	Landrace	Central Asia	179470	3770479	0.0336489
ICC 2357	-	Cicer arietinum	Desi	Landrace	Central Asia	174458	3711027	0.0327092
ICC 2358	-	Cicer arietinum	Desi	Landrace	Central Asia	153780	3553996	0.0288323
ICC 237	-	Cicer arietinum	Desi	Landrace	South Asia	176673	3725595	0.0331245
ICC 2370	-	Cicer arietinum	Desi	Landrace	Central Asia	112038	3203275	0.0210061
ICC 2397	-	Cicer arietinum	Desi	Landrace	Central Asia	179386	3517505	0.0336332
ICC 2411	-	Cicer arietinum	Kabuli	Landrace	Central Asia	133071	3402322	0.0249496
ICC 2432	-	Cicer arietinum	Kabuli	Landrace	Central Asia	129006	3352970	0.0241874
ICC 2436	-	Cicer arietinum	Kabuli	Landrace	Central Asia	188378	3791486	0.0353191
ICC 2473	-	Cicer arietinum	Kabuli	Landrace	Central Asia	182004	3764979	0.034124
ICC 2474	-	Cicer arietinum	Kabuli	Landrace	Central Asia	123454	3345322	0.0231465
ICC 2482	-	Cicer arietinum	Kabuli	Landrace	Central Asia	207909	3795797	0.038981
ICC 2488	-	Cicer arietinum	Kabuli	Landrace	Central Asia	154840	3611435	0.029031
ICC 2489	-	Cicer arietinum	Kabuli	Landrace	Central Asia	166692	3660763	0.0312532
ICC 2490	-	Cicer arietinum	Desi	Landrace	Central Asia	73809	2593450	0.0138385
ICC 2493	-	Cicer arietinum	Kabuli	Landrace	Central Asia	141195	3415766	0.0264727
ICC 2496	-	Cicer arietinum	Kabuli	Landrace	Central Asia	175038	3795222	0.032818
ICC 2500	-	Cicer arietinum	Desi	Landrace	Central Asia	163759	3681535	0.0307033
ICC 2503	-	Cicer arietinum	Kabuli	Landrace	Central Asia	166639	3674725	0.0312432
ICC 2507	-	Cicer arietinum	Desi	Landrace	Central Asia	99593	2805773	0.0186728
ICC 2514	-	Cicer arietinum	Kabuli	Landrace	Central Asia	163153	3711274	0.0305897
ICC 2516	-	Cicer arietinum	Desi	Landrace	Central Asia	106050	2790509	0.0198834
ICC 2520	-	Cicer arietinum	Desi	Landrace	Central Asia	188309	3788412	0.0353062
ICC 2544	-	Cicer arietinum	Kabuli	Landrace	Central Asia	172473	3726315	0.0323371
ICC 2546	-	Cicer arietinum	Desi	Landrace	Central Asia	201538	3816243	0.0377865
ICC 255	-	Cicer arietinum	Desi	Landrace	South Asia	189925	3410144	0.0356092
ICC 2561	-	Cicer arietinum	Kabuli	Landrace	Central Asia	233144	3804004	0.0437123
ICC 2565	-	Cicer arietinum	Kabuli	Landrace	Central Asia	154168	3608168	0.0289051
ICC 2567	-	Cicer arietinum	Kabuli	Landrace	Central Asia	145236	3502824	0.0272304
ICC 2568	-	Cicer arietinum	Kabuli	Landrace	Central Asia	174245	3737160	0.0326693
ICC 257	-	Cicer arietinum	Desi	Landrace	South Asia	141509	3239197	0.0265316
ICC 2570	-	Cicer arietinum	Kabuli	Landrace	Central Asia	160383	3590847	0.0300703
ICC 2577	-	Cicer arietinum	Kabuli	Landrace	Central Asia	183230	3785281	0.0343539
ICC 2580	-	Cicer arietinum	Desi	Landrace	Central Asia	81593	2529855	0.0152979
ICC 2593	-	Cicer arietinum	Kabuli	Landrace	Central Asia	106830	3007168	0.0200296
ICC 2595	-	Cicer arietinum	Desi	Landrace	Central Asia	189562	3798499	0.0355411
ICC 26	-	Cicer arietinum	Desi	Landrace	South Asia	145623	3313333	0.0273029
ICC 2600	-	Cicer arietinum	Kabuli	Landrace	Central Asia	175395	3716097	0.0328849
ICC 2608	-	Cicer arietinum	Kabuli	Landrace	Central Asia	182987	3777383	0.0343083
ICC 2613	-	Cicer arietinum	Kabuli	Landrace	Central Asia	134074	3403124	0.0251376
ICC 2628	-	Cicer arietinum	Desi	Landrace	Central Asia	187459	3792090	0.0351468
ICC 2629	-	Cicer arietinum	Desi	Landrace	Central Asia	116314	3173790	0.0218078
ICC 2634	-	Cicer arietinum	Kabuli	Landrace	Central Asia	135512	3288457	0.0254072
ICC 2664	-	Cicer arietinum	Desi	Landrace	Central Asia	175242	3494766	0.0328562
ICC 2675	-	Cicer arietinum	Desi	Landrace	Central Asia	179432	3796508	0.0336418
ICC 2679	-	Cicer arietinum	Desi	Landrace	Central Asia	156982	3593681	0.0294327
ICC 2695	-	Cicer arietinum	Desi	Landrace	Central Asia	183652	3772006	0.034433
ICC 2698	-	Cicer arietinum	Desi	Landrace	Central Asia	187115	3784609	0.0350823
ICC 2709	-	Cicer arietinum	Desi	Landrace	Central Asia	181578	3799482	0.0340442
ICC 2714	-	Cicer arietinum	Kabuli	Landrace	Central Asia	164373	3666955	0.0308184
ICC 2720	-	Cicer arietinum	Desi	Landrace	Central Asia	89810	2431355	0.0168385
ICC 273	-	Cicer arietinum	Desi	Landrace	South Asia	198904	3812855	0.0372926
ICC 2737	-	Cicer arietinum	Desi	Landrace	Central Asia	173052	3730121	0.0324456
ICC 2748	-	Cicer arietinum	Desi	Landrace	Central Asia	131983	3449869	0.0247456
ICC 2765	-	Cicer arietinum	Kabuli	Landrace	Central Asia	157671	3559405	0.0295618
ICC 2766	-	Cicer arietinum	Desi	Landrace	Central Asia	141394	3466337	0.02651
ICC 2773	-	Cicer arietinum	Desi	Landrace	Central Asia	201703	3854880	0.0378174
ICC 2782	-	Cicer arietinum	Kabuli	Landrace	Central Asia	178610	3782134	0.0334877
ICC 2796	-	Cicer arietinum	Desi	Landrace	Central Asia	137614	3480237	0.0258013
ICC 2799	-	Cicer arietinum	Desi	Landrace	Central Asia	155096	3618888	0.029079
ICC 2819	-	Cicer arietinum	Kabuli	Landrace	Central Asia	155330	3501590	0.0291229
ICC 2828	-	Cicer arietinum	Desi	Landrace	Central Asia	189893	3624197	0.0356032
ICC 2829	-	Cicer arietinum	Desi	Landrace	Central Asia	138606	3531510	0.0259873
ICC 283	-	Cicer arietinum	Desi	Landrace	South Asia	107519	2882984	0.0201588
ICC 2832	-	Cicer arietinum	Desi	Landrace	Central Asia	141077	3533311	0.0264506
ICC 2836	-	Cicer arietinum	Desi	Landrace	Central Asia	172595	3741463	0.0323599
ICC 2859	-	Cicer arietinum	Desi	Landrace	Central Asia	197288	3815511	0.0369896
ICC 2878	-	Cicer arietinum	Desi	Landrace	Central Asia	125430	3380425	0.0235169
ICC 2884	-	Cicer arietinum	Desi	Landrace	Central Asia	130675	3453363	0.0245003
ICC 2887	-	Cicer arietinum	Kabuli	Landrace	Central Asia	190576	3797790	0.0357312
ICC 2893	-	Cicer arietinum	Desi	Landrace	Central Asia	171735	3725299	0.0321987
ICC 2906	-	Cicer arietinum	Desi	Landrace	Central Asia	185087	3778949	0.0347021
ICC 2919	-	Cicer arietinum	Desi	Landrace	Central Asia	110729	2983242	0.0207606
ICC 2927	-	Cicer arietinum	Desi	Landrace	Central Asia	149269	3450942	0.0279865
ICC 2933	-	Cicer arietinum	Desi	Landrace	Central Asia	146661	3383920	0.0274976
ICC 2938	-	Cicer arietinum	Desi	Landrace	Central Asia	177516	3725448	0.0332826
ICC 2948	-	Cicer arietinum	Intermediate	Landrace	Central Asia	232101	3284010	0.0435168
ICC 2969	-	Cicer arietinum	Desi	Landrace	Central Asia	232926	3725522	0.0436714
ICC 2986	-	Cicer arietinum	Desi	Landrace	Central Asia	227904	3433814	0.0427299
ICC 2987	-	Cicer arietinum	Kabuli	Landrace	Central Asia	165923	3711653	0.031109
ICC 299	-	Cicer arietinum	Desi	Landrace	South Asia	191772	3780600	0.0359555
ICC 2990	-	Cicer arietinum	Desi	Landrace	Central Asia	106261	2895211	0.0199229
ICC 3002	-	Cicer arietinum	Desi	Landrace	Central Asia	171885	3675072	0.0322268
ICC 3012	-	Cicer arietinum	Desi	Landrace	Central Asia	178697	3747345	0.033504
ICC 3014	-	Cicer arietinum	Desi	Landrace	Central Asia	191103	3824663	0.03583
ICC 3024	-	Cicer arietinum	Desi	Landrace	Central Asia	179211	3752196	0.0336004
ICC 3025	-	Cicer arietinum	Desi	Landrace	Central Asia	170241	3711860	0.0319186
ICC 3029	-	Cicer arietinum	Desi	Landrace	Central Asia	190684	3814238	0.0357515
ICC 3038	-	Cicer arietinum	Desi	Landrace	Central Asia	142738	3488056	0.026762
ICC 3048	-	Cicer arietinum	Desi	Landrace	Central Asia	167067	3725673	0.0313235
ICC 3056	-	Cicer arietinum	Desi	Landrace	Central Asia	173546	3727626	0.0325382
ICC 3059	-	Cicer arietinum	Kabuli	Landrace	Central Asia	169836	3699521	0.0318427
ICC 3089	-	Cicer arietinum	Desi	Landrace	Central Asia	186100	3778300	0.034892
ICC 3093	-	Cicer arietinum	Desi	Landrace	Central Asia	60117	1972699	0.0112714
ICC 311	-	Cicer arietinum	Desi	Landrace	South Asia	99082	3103465	0.0185769
ICC 3111	-	Cicer arietinum	Desi	Landrace	Central Asia	256158	3904297	0.0480272
ICC 3126	-	Cicer arietinum	Desi	Landrace	Central Asia	148097	3568267	0.0277668
ICC 3132	-	Cicer arietinum	Desi	Landrace	Central Asia	169789	3728610	0.0318338
ICC 3142	-	Cicer arietinum	Desi	Landrace	Central Asia	249256	3801769	0.0467332
ICC 315	-	Cicer arietinum	Desi	Landrace	South Asia	120499	3377623	0.0225924
ICC 3154	-	Cicer arietinum	Desi	Landrace	Central Asia	170968	3748689	0.0320549
ICC 3162	-	Cicer arietinum	Desi	Landrace	Central Asia	161212	3670432	0.0302257
ICC 3164	-	Cicer arietinum	Desi	Landrace	Central Asia	169316	3704442	0.0317452
ICC 317	-	Cicer arietinum	Desi	Landrace	South Asia	192348	3788715	0.0360634
ICC 3174	-	Cicer arietinum	Desi	Landrace	Central Asia	172766	3727854	0.032392
ICC 3205	-	Cicer arietinum	Desi	Landrace	Central Asia	126914	3261844	0.0237952
ICC 3207	-	Cicer arietinum	Desi	Landrace	Central Asia	185725	3781114	0.0348217
ICC 3216	-	Cicer arietinum	Desi	Landrace	Central Asia	169214	3628695	0.031726
ICC 3217	-	Cicer arietinum	Desi	Landrace	Central Asia	62114	2080660	0.0116458
ICC 3218	-	Cicer arietinum	Desi	Landrace	Central Asia	108298	2956285	0.0203049
ICC 3230	-	Cicer arietinum	Desi	Landrace	Central Asia	161310	3698192	0.0302441
ICC 3232	-	Cicer arietinum	Desi	Landrace	Central Asia	127789	3312785	0.0239592
ICC 3239	-	Cicer arietinum	Desi	Landrace	Central Asia	112847	2991804	0.0211578
ICC 324	-	Cicer arietinum	Desi	Landrace	South Asia	202014	3828464	0.0378757
ICC 3245	-	Cicer arietinum	Desi	Landrace	Central Asia	193114	3810810	0.0362071
ICC 3246	-	Cicer arietinum	Kabuli	Landrace	Central Asia	178349	3788124	0.0334388
ICC 3266	-	Cicer arietinum	Kabuli	Landrace	Central Asia	162490	3615906	0.0304653
ICC 3267	-	Cicer arietinum	Kabuli	Landrace	Central Asia	145641	3573477	0.0273063
ICC 3274	-	Cicer arietinum	Desi	Landrace	Central Asia	175085	3678198	0.0328268
ICC 3277	-	Cicer arietinum	Desi	Landrace	Central Asia	157595	3459413	0.0295476
ICC 3284	-	Cicer arietinum	Desi	Landrace	Central Asia	170214	3676337	0.0319135
ICC 3285	-	Cicer arietinum	Kabuli	Landrace	Central Asia	178111	3737952	0.0333941
ICC 3305	-	Cicer arietinum	Desi	Landrace	Central Asia	150556	3467641	0.0282278
ICC 3320	-	Cicer arietinum	Desi	Landrace	Central Asia	70670	2435051	0.01325
ICC 3325	-	Cicer arietinum	Desi	Landrace	Middle East	94403	2618226	0.0176997
ICC 3330	-	Cicer arietinum	Desi	Landrace	Middle East	172336	3741286	0.0323114
ICC 3331	-	Cicer arietinum	Desi	Landrace	Middle East	193158	3802839	0.0362153
ICC 3362	-	Cicer arietinum	Desi	Landrace	Central Asia	96015	2693757	0.0180019
ICC 3366	-	Cicer arietinum	Desi	Landrace	Central Asia	197559	3833777	0.0370405
ICC 337	-	Cicer arietinum	Desi	Landrace	South Asia	190852	3785386	0.035783
ICC 3378	-	Cicer arietinum	Kabuli	Landrace	Central Asia	168567	3706591	0.0316047
ICC 338	-	Cicer arietinum	Desi	Landrace	South Asia	147389	3553829	0.0276341
ICC 3391	-	Cicer arietinum	Desi	Landrace	Central Asia	112832	3277090	0.0211549
ICC 3404	-	Cicer arietinum	Desi	Landrace	South Asia	167991	3721613	0.0314967
ICC 3406	-	Cicer arietinum	Desi	Landrace	South Asia	140741	3465714	0.0263876
ICC 3410	-	Cicer arietinum	Kabuli	Landrace	Central Asia	167196	3675444	0.0313477
ICC 3411	-	Cicer arietinum	Desi	Landrace	Mediterranean	226187	3891313	0.0424079
ICC 3414	-	Cicer arietinum	Desi	Landrace	Mediterranean	202664	3839165	0.0379976
ICC 3415	-	Cicer arietinum	Desi	Landrace	Middle East	204897	3829675	0.0384163
ICC 342	-	Cicer arietinum	Desi	Landrace	South Asia	204932	3853434	0.0384228
ICC 3421	-	Cicer arietinum	Kabuli	Landrace	Middle East	105425	2900575	0.0197662
ICC 3425	-	Cicer arietinum	Desi	Landrace	Middle East	233141	3886023	0.0437117
ICC 3426	-	Cicer arietinum	Desi	Landrace	Middle East	225584	3874061	0.0422949
ICC 343	-	Cicer arietinum	Desi	Landrace	South Asia	192331	3819383	0.0360603
ICC 3432	-	Cicer arietinum	Desi	Landrace	Central Asia	246421	3884976	0.0462016
ICC 344	-	Cicer arietinum	Desi	Landrace	South Asia	126188	3316207	0.0236591
ICC 3440	-	Cicer arietinum	Desi	Landrace	Central Asia	227712	3874403	0.0426939
ICC 3453	-	Cicer arietinum	Desi	Landrace	Central Asia	254821	3899156	0.0477765
ICC 3458	-	Cicer arietinum	Desi	Landrace	Central Asia	187543	3780270	0.0351626
ICC 3485	-	Cicer arietinum	Desi	Landrace	Middle East	190575	3818722	0.035731
ICC 3491	-	Cicer arietinum	Desi	Landrace	Middle East	181165	3736460	0.0339667
ICC 3497	-	Cicer arietinum	Desi	Landrace	Central Asia	204342	3844279	0.0383122
ICC 350	-	Cicer arietinum	Desi	Landrace	South Asia	186666	3754350	0.0349981
ICC 3512	-	Cicer arietinum	Desi	Landrace	Central Asia	95301	2803211	0.017868
ICC 3521	-	Cicer arietinum	Desi	Landrace	Central Asia	226277	3760225	0.0424248
ICC 353	-	Cicer arietinum	Desi	Landrace	South Asia	172409	3711432	0.0323251
ICC 3532	-	Cicer arietinum	Intermediate	Landrace	Central Asia	227636	3882548	0.0426796
ICC 3539	-	Cicer arietinum	Desi	Landrace	South Asia	217839	3871907	0.0408428
ICC 3540	-	Cicer arietinum	Desi	Landrace	South Asia	132303	3464997	0.0248056
ICC 3542	-	Cicer arietinum	Desi	Landrace	South Asia	202969	3854932	0.0380548
ICC 3556	-	Cicer arietinum	Desi	Landrace	South Asia	211611	3866890	0.0396751
ICC 3558	-	Cicer arietinum	Desi	Landrace	Central Asia	169012	3738726	0.0316882
ICC 3567	-	Cicer arietinum	Desi	Landrace	Central Asia	186072	3798422	0.0348868
ICC 3568	-	Cicer arietinum	Desi	Landrace	South Asia	137516	3566887	0.025783
ICC 3571	-	Cicer arietinum	Desi	Landrace	South Asia	150274	3605649	0.028175
ICC 3575	-	Cicer arietinum	Kabuli	Landrace	South Asia	193196	3817054	0.0362224
ICC 3580	-	Cicer arietinum	Desi	Landrace	Central Asia	209535	3833957	0.0392858
ICC 3581	-	Cicer arietinum	Desi	Landrace	Central Asia	193658	3789607	0.0363091
ICC 3582	-	Cicer arietinum	Desi	Landrace	Central Asia	104972	2856120	0.0196813
ICC 3593	-	Cicer arietinum	Desi	Landrace	Central Asia	195424	3844149	0.0366402
ICC 3594	-	Cicer arietinum	Desi	Landrace	Central Asia	185606	3810219	0.0347994
ICC 3607	-	Cicer arietinum	Desi	Landrace	Central Asia	210808	3861245	0.0395245
ICC 3613	-	Cicer arietinum	Desi	Landrace	Central Asia	176444	3767185	0.0330816
ICC 3617	-	Cicer arietinum	Desi	Landrace	Central Asia	204460	3859819	0.0383343
ICC 3631	-	Cicer arietinum	Desi	Landrace	Central Asia	88233	2559697	0.0165429
ICC 3651	-	Cicer arietinum	Desi	Landrace	Central Asia	193114	3841764	0.0362071
ICC 3658	-	Cicer arietinum	Desi	Landrace	Central Asia	172276	3769367	0.0323001
ICC 3684	-	Cicer arietinum	Desi	Landrace	Central Asia	142086	3495924	0.0266398
ICC 3689	-	Cicer arietinum	Desi	Landrace	Central Asia	165393	3676452	0.0310096
ICC 3696	-	Cicer arietinum	Desi	Landrace	Central Asia	242039	3895113	0.04538
ICC 3705	-	Cicer arietinum	Desi	Landrace	Central Asia	240584	3913743	0.0451072
ICC 3718	-	Cicer arietinum	Desi	Landrace	Central Asia	155081	3622931	0.0290762
ICC 3721	-	Cicer arietinum	Desi	Landrace	Central Asia	241601	3903277	0.0452979
ICC 3734	-	Cicer arietinum	Desi	Landrace	Central Asia	260838	3909607	0.0489047
ICC 3744	-	Cicer arietinum	Desi	Landrace	Central Asia	257259	3909426	0.0482336
ICC 3745	-	Cicer arietinum	Desi	Landrace	Central Asia	242177	3914689	0.0454059
ICC 3761	-	Cicer arietinum	Desi	Landrace	Central Asia	97915	2814732	0.0183581
ICC 3766	-	Cicer arietinum	Desi	Landrace	Central Asia	241622	3900353	0.0453019
ICC 3769	-	Cicer arietinum	Intermediate	Landrace	Central Asia	244994	3912327	0.0459341
ICC 3776	-	Cicer arietinum	Desi	Landrace	Central Asia	110521	2966751	0.0207217
ICC 3803	-	Cicer arietinum	Desi	Landrace	Central Asia	248482	3905127	0.046588
ICC 383	-	Cicer arietinum	Desi	Landrace	South Asia	208575	3841709	0.0391059
ICC 3831	-	Cicer arietinum	Desi	Landrace	Central Asia	254899	3897522	0.0477912
ICC 3832	-	Cicer arietinum	Desi	Landrace	Central Asia	187149	3802247	0.0350887
ICC 3834	-	Cicer arietinum	Desi	Landrace	Central Asia	240011	3902482	0.0449998
ICC 3850	-	Cicer arietinum	Desi	Landrace	Central Asia	156601	3651684	0.0293612
ICC 3864	-	Cicer arietinum	Desi	Landrace	Central Asia	132121	3306719	0.0247714
ICC 3873	-	Cicer arietinum	Desi	Landrace	Central Asia	231271	3897698	0.0433611
ICC 3874	-	Cicer arietinum	Desi	Landrace	Central Asia	220560	3896127	0.0413529
ICC 3888	-	Cicer arietinum	Desi	Landrace	Central Asia	226827	3900810	0.0425279
ICC 3890	-	Cicer arietinum	Desi	Landrace	Central Asia	223327	3898464	0.0418717
ICC 3892	-	Cicer arietinum	Desi	Landrace	Central Asia	89354	2458016	0.016753
ICC 3907	-	Cicer arietinum	Desi	Landrace	Central Asia	251039	3908492	0.0470675
ICC 3914	-	Cicer arietinum	Desi	Landrace	Central Asia	147124	3665459	0.0275844
ICC 3921	-	Cicer arietinum	Desi	Landrace	Central Asia	152816	3634161	0.0286516
ICC 3934	-	Cicer arietinum	Desi	Landrace	Central Asia	189016	3822037	0.0354387
ICC 3937	-	Cicer arietinum	Desi	Landrace	Central Asia	172549	3777489	0.0323513
ICC 3946	-	Cicer arietinum	Desi	Landrace	Central Asia	125570	3244098	0.0235432
ICC 3953	-	Cicer arietinum	Desi	Landrace	Central Asia	164276	3723742	0.0308002
ICC 3961	-	Cicer arietinum	Desi	Landrace	Central Asia	170006	3756792	0.0318745
ICC 3973	-	Cicer arietinum	Desi	Landrace	Central Asia	168421	3733311	0.0315774
ICC 398	-	Cicer arietinum	Desi	Landrace	South Asia	193433	3796397	0.0362669
ICC 3986	-	Cicer arietinum	Desi	Landrace	Central Asia	220169	3813978	0.0412796
ICC 3988	-	Cicer arietinum	Desi	Landrace	Central Asia	119665	3164171	0.0224361
ICC 3996	-	Cicer arietinum	Desi	Landrace	Central Asia	168913	3644255	0.0316696
ICC 4014	-	Cicer arietinum	Desi	Landrace	Central Asia	135300	3385091	0.0253675
ICC 4015	-	Cicer arietinum	Desi	Landrace	Central Asia	128505	3305080	0.0240935
ICC 4018	-	Cicer arietinum	Desi	Landrace	Central Asia	122971	3365267	0.0230559
ICC 4024	-	Cicer arietinum	Desi	Landrace	Central Asia	132235	3354770	0.0247928
ICC 4028	-	Cicer arietinum	Desi	Landrace	Central Asia	159169	3617101	0.0298427
ICC 403	-	Cicer arietinum	Desi	Landrace	South Asia	164251	3602794	0.0307955
ICC 4036	-	Cicer arietinum	Desi	Landrace	Central Asia	127062	3304085	0.0238229
ICC 4042	-	Cicer arietinum	Desi	Landrace	Central Asia	142910	3437360	0.0267943
ICC 4046	-	Cicer arietinum	Desi	Landrace	Central Asia	144095	3340499	0.0270165
ICC 4055	-	Cicer arietinum	Desi	Landrace	Central Asia	133606	3246566	0.0250499
ICC 4060	-	Cicer arietinum	Desi	Landrace	Central Asia	129203	3279360	0.0242243
ICC 4063	-	Cicer arietinum	Desi	Landrace	Central Asia	218378	3809221	0.0409438
ICC 4065	-	Cicer arietinum	Desi	Landrace	Central Asia	192335	3790768	0.036061
ICC 4073	-	Cicer arietinum	Desi	Landrace	Central Asia	140464	3502056	0.0263357
ICC 4074	-	Cicer arietinum	Desi	Landrace	Central Asia	180780	3772961	0.0338946
ICC 4075	-	Cicer arietinum	Desi	Landrace	Central Asia	188187	3805395	0.0352833
ICC 4078	-	Cicer arietinum	Desi	Landrace	Central Asia	163226	3728208	0.0306033
ICC 4093	-	Cicer arietinum	Desi	Landrace	Central Asia	95442	2792254	0.0178945
ICC 4097	-	Cicer arietinum	Desi	Landrace	Central Asia	160238	3690710	0.0300431
ICC 4128	-	Cicer arietinum	Desi	Landrace	Central Asia	159647	3642879	0.0299323
ICC 4135	-	Cicer arietinum	Desi	Landrace	Central Asia	198481	3831676	0.0372133
ICC 4168	-	Cicer arietinum	Desi	Landrace	Central Asia	192400	3853747	0.0360732
ICC 4182	-	Cicer arietinum	Desi	Landrace	Central Asia	92717	2538712	0.0173836
ICC 4198	-	Cicer arietinum	Desi	Landrace	Central Asia	128881	3180667	0.024164
ICC 42	-	Cicer arietinum	Desi	Landrace	South Asia	148716	3359019	0.0278829
ICC 4233	-	Cicer arietinum	Desi	Landrace	Central Asia	144246	3448866	0.0270448
ICC 4234	-	Cicer arietinum	Desi	Landrace	Central Asia	141946	3338276	0.0266135
ICC 4242	-	Cicer arietinum	Desi	Landrace	Central Asia	123170	3065747	0.0230932
ICC 4243	-	Cicer arietinum	Desi	Landrace	Central Asia	135034	3301126	0.0253176
ICC 4250	-	Cicer arietinum	Desi	Landrace	Central Asia	130760	3212669	0.0245163
ICC 4253	-	Cicer arietinum	Desi	Landrace	Central Asia	188201	3812078	0.0352859
ICC 4254	-	Cicer arietinum	Desi	Landrace	Central Asia	222023	3864164	0.0416272
ICC 4260	-	Cicer arietinum	Desi	Landrace	Central Asia	203096	3841304	0.0380786
ICC 4279	-	Cicer arietinum	Desi	Landrace	Central Asia	207391	3867266	0.0388839
ICC 4282	-	Cicer arietinum	Desi	Landrace	Central Asia	220974	3863604	0.0414306
ICC 4283	-	Cicer arietinum	Desi	Landrace	Central Asia	209472	3871265	0.039274
ICC 4284	-	Cicer arietinum	Desi	Landrace	Central Asia	194474	3838413	0.036462
ICC 4287	-	Cicer arietinum	Desi	Landrace	Central Asia	200777	3817103	0.0376438
ICC 4289	-	Cicer arietinum	Desi	Landrace	Central Asia	197368	3820024	0.0370046
ICC 4302	-	Cicer arietinum	Desi	Landrace	Central Asia	217325	3843289	0.0407464
ICC 4308	-	Cicer arietinum	Desi	Landrace	Central Asia	205865	3851504	0.0385978
ICC 4309	-	Cicer arietinum	Desi	Landrace	Central Asia	203951	3850377	0.0382389
ICC 4310	-	Cicer arietinum	Desi	Landrace	Central Asia	199922	3822597	0.0374835
ICC 4313	-	Cicer arietinum	Desi	Landrace	Central Asia	192335	3823784	0.036061
ICC 4328	-	Cicer arietinum	Desi	Landrace	Central Asia	196681	3844010	0.0368758
ICC 4333	-	Cicer arietinum	Desi	Landrace	Central Asia	192373	3819947	0.0360681
ICC 4351	-	Cicer arietinum	Desi	Landrace	Central Asia	204158	3844768	0.0382777
ICC 4359	-	Cicer arietinum	Desi	Landrace	Central Asia	195602	3835513	0.0366735
ICC 4363	-	Cicer arietinum	Desi	Landrace	Central Asia	85871	2568008	0.0161
ICC 4366	-	Cicer arietinum	Desi	Landrace	Central Asia	199775	3866197	0.0374559
ICC 437	-	Cicer arietinum	Desi	Landrace	South Asia	182648	3764659	0.0342448
ICC 4371	-	Cicer arietinum	Desi	Landrace	Central Asia	208555	3848317	0.0391021
ICC 4380	-	Cicer arietinum	Desi	Landrace	Central Asia	196931	3851468	0.0369227
ICC 4384	-	Cicer arietinum	Desi	Landrace	Central Asia	184284	3800382	0.0345515
ICC 4393	-	Cicer arietinum	Desi	Landrace	Central Asia	196560	3855490	0.0368532
ICC 4394	-	Cicer arietinum	Desi	Landrace	Central Asia	201119	3863031	0.0377079
ICC 440	-	Cicer arietinum	Desi	Landrace	South Asia	116447	3138588	0.0218327
ICC 4402	-	Cicer arietinum	Desi	Landrace	Central Asia	195252	3843104	0.0366079
ICC 4411	-	Cicer arietinum	Desi	Landrace	Central Asia	191371	3831067	0.0358803
ICC 4417	-	Cicer arietinum	Desi	Landrace	Central Asia	200467	3840211	0.0375857
ICC 4418	-	Cicer arietinum	Desi	Landrace	Central Asia	97333	2672145	0.018249
ICC 442	-	Cicer arietinum	Desi	Landrace	South Asia	186767	3765712	0.0350171
ICC 4429	-	Cicer arietinum	Desi	Landrace	Central Asia	208799	3862782	0.0391479
ICC 4441	-	Cicer arietinum	Desi	Landrace	Central Asia	204008	3846527	0.0382496
ICC 4444	-	Cicer arietinum	Desi	Landrace	Central Asia	205370	3845767	0.0385049
ICC 4459	-	Cicer arietinum	Desi	Landrace	Central Asia	192282	3820039	0.0360511
ICC 4462	-	Cicer arietinum	Desi	Landrace	Central Asia	197597	3842071	0.0370476
ICC 4463	-	Cicer arietinum	Desi	Landrace	Central Asia	85969	2558157	0.0161184
ICC 4478	-	Cicer arietinum	Desi	Landrace	Middle East	211493	3860605	0.039653
ICC 448	-	Cicer arietinum	Desi	Landrace	South Asia	183477	3740197	0.0344002
ICC 4491	-	Cicer arietinum	Desi	Landrace	Middle East	175062	3744687	0.0328225
ICC 4492	-	Cicer arietinum	Desi	Landrace	Middle East	207605	3851397	0.038924
ICC 4495	-	Cicer arietinum	Desi	Landrace	Middle East	103470	2797726	0.0193997
ICC 45	-	Cicer arietinum	Desi	Landrace	South Asia	139927	3235823	0.026235
ICC 4500	-	Cicer arietinum	Desi	Landrace	Middle East	194381	3805165	0.0364446
ICC 4505	-	Cicer arietinum	Desi	Landrace	South Asia	212466	3812727	0.0398354
ICC 4508	-	Cicer arietinum	Desi	Landrace	South Asia	189649	3765055	0.0355574
ICC 4510	-	Cicer arietinum	Desi	Landrace	South Asia	224391	3862791	0.0420712
ICC 4524	-	Cicer arietinum	Desi	Landrace	South Asia	199947	3855687	0.0374882
ICC 4526	-	Cicer arietinum	Desi	Landrace	South Asia	203568	3849785	0.0381671
ICC 4533	-	Cicer arietinum	Desi	Landrace	South Asia	186203	2978197	0.0349113
ICC 4544	-	Cicer arietinum	Desi	Landrace	South Asia	210555	3868889	0.0394771
ICC 4547	-	Cicer arietinum	Desi	Landrace	South Asia	214743	3866315	0.0402623
ICC 455	-	Cicer arietinum	Desi	Landrace	South Asia	210735	3854070	0.0395108
ICC 4552	-	Cicer arietinum	Desi	Landrace	South Asia	200616	3840123	0.0376136
ICC 4557	-	Cicer arietinum	Desi	Landrace	South Asia	203063	3841805	0.0380724
ICC 456	-	Cicer arietinum	Desi	Landrace	South Asia	80016	2507581	0.0150022
ICC 4564	-	Cicer arietinum	Desi	Landrace	South Asia	203026	3846606	0.0380655
ICC 4567	-	Cicer arietinum	Desi	Landrace	South Asia	107769	2921641	0.0202057
ICC 4573	-	Cicer arietinum	Desi	Landrace	South Asia	209824	3862574	0.03934
ICC 4593	-	Cicer arietinum	Desi	Landrace	South Asia	100233	2885837	0.0187927
ICC 4604	-	Cicer arietinum	Desi	Landrace	South Asia	200276	3830976	0.0375499
ICC 4606	-	Cicer arietinum	Desi	Landrace	South Asia	204020	3828438	0.0382518
ICC 4607	-	Cicer arietinum	Desi	Landrace	South Asia	204619	3845850	0.0383641
ICC 4623	-	Cicer arietinum	Desi	Landrace	South Asia	209498	3862315	0.0392789
ICC 4638	-	Cicer arietinum	Desi	Landrace	South Asia	202815	3853223	0.0380259
ICC 4639	-	Cicer arietinum	Desi	Landrace	South Asia	95233	2721593	0.0178553
ICC 4642	-	Cicer arietinum	Desi	Landrace	South Asia	195616	3824526	0.0366762
ICC 4649	-	Cicer arietinum	Desi	Landrace	South Asia	218197	3879433	0.0409099
ICC 4657	-	Cicer arietinum	Desi	Landrace	South Asia	108416	2990474	0.020327
ICC 4680	-	Cicer arietinum	Desi	Landrace	South Asia	214759	3868325	0.0402653
ICC 4684	-	Cicer arietinum	Desi	Landrace	South Asia	214694	3862737	0.0402531
ICC 4699	-	Cicer arietinum	Desi	Landrace	South Asia	207071	3854732	0.0388239
ICC 4706	-	Cicer arietinum	Desi	Landrace	South Asia	205872	3841264	0.0385991
ICC 4707	-	Cicer arietinum	Intermediate	Landrace	South Asia	198561	3844154	0.0372283
ICC 4709	-	Cicer arietinum	Desi	Landrace	South Asia	210547	3833602	0.0394756
ICC 4716	-	Cicer arietinum	Desi	Landrace	South Asia	221850	3873812	0.0415948
ICC 4717	-	Cicer arietinum	Desi	Landrace	South Asia	202290	3841640	0.0379275
ICC 4719	-	Cicer arietinum	Desi	Landrace	South Asia	198289	3833060	0.0371773
ICC 4733	-	Cicer arietinum	Desi	Landrace	Central Asia	223797	3879010	0.0419598
ICC 4740	-	Cicer arietinum	Kabuli	Landrace	Central Asia	210691	3865410	0.0395026
ICC 4766	-	Cicer arietinum	Kabuli	Landrace	Central Asia	210240	3860253	0.039418
ICC 477	-	Cicer arietinum	Desi	Landrace	South Asia	195244	3772588	0.0366064
ICC 4793	-	Cicer arietinum	Desi	Landrace	Central Asia	208310	3853247	0.0390562
ICC 4807	-	Cicer arietinum	Desi	Landrace	Central Asia	214826	3874802	0.0402779
ICC 4808	-	Cicer arietinum	Desi	Landrace	Central Asia	219928	3885355	0.0412344
ICC 4814	-	Cicer arietinum	Desi	Landrace	Central Asia	89908	2647361	0.0168569
ICC 482	-	Cicer arietinum	Desi	Landrace	South Asia	195709	3784605	0.0366936
ICC 4835	-	Cicer arietinum	Kabuli	Landrace	Middle East	232133	3900358	0.0435228
ICC 4841	-	Cicer arietinum	Kabuli	Landrace	Mediterranean	122828	3162567	0.0230291
ICC 4843	-	Cicer arietinum	Desi	Landrace	Mediterranean	217338	3875135	0.0407488
ICC 4844	-	Cicer arietinum	Desi	Landrace	Middle East	156835	3497050	0.0294051
ICC 4849	-	Cicer arietinum	Desi	Landrace	Others	243495	3897117	0.045653
ICC 4853	-	Cicer arietinum	Intermediate	Landrace	Others	114756	3164974	0.0215157
ICC 4858	-	Cicer arietinum	Kabuli	Landrace	Americas	221525	3907992	0.0415339
ICC 4871	-	Cicer arietinum	Desi	Landrace	South Asia	222517	3887534	0.0417198
ICC 4872	-	Cicer arietinum	Intermediate	Landrace	South Asia	109515	3011983	0.020533
ICC 4878	-	Cicer arietinum	Intermediate	Landrace	South Asia	208158	3804311	0.0390277
ICC 4880	-	Cicer arietinum	Desi	Landrace	South Asia	169341	3693552	0.0317498
ICC 4885	-	Cicer arietinum	Kabuli	Landrace	Mediterranean	204607	3871557	0.0383619
ICC 4889	-	Cicer arietinum	Desi	Landrace	Middle East	187282	3761370	0.0351136
ICC 4893	-	Cicer arietinum	Kabuli	Landrace	Middle East	211567	3881098	0.0396668
ICC 4899	-	Cicer arietinum	Kabuli	Landrace	Middle East	213447	3881088	0.0400193
ICC 4917	-	Cicer arietinum	Desi	Landrace	South Asia	141051	3619041	0.0264457
ICC 4918	-	Cicer arietinum	Desi	Cultivar	South Asia	103089	2923235	0.0193282
ICC 4918N	-	Cicer arietinum	Desi	Breeding line	South Asia	161516	3427535	0.0302827
ICC 4918NN	-	Cicer arietinum	Desi	Breeding line	South Asia	187308	3791786	0.0351185
ICC 4923	-	Cicer arietinum	Desi	Cultivar	South Asia	179971	3764731	0.0337429
ICC 4928	-	Cicer arietinum	Kabuli	Cultivar	South Asia	186545	3815367	0.0349754
ICC 4933	-	Cicer arietinum	Desi	Landrace	South Asia	341092	3906592	0.0639515
ICC 4934	-	Cicer arietinum	Desi	Cultivar	South Asia	152909	3477054	0.028669
ICC 4938	-	Cicer arietinum	Desi	Breeding line	South Asia	147169	3519510	0.0275928
ICC 494	-	Cicer arietinum	Desi	Landrace	South Asia	191530	3785255	0.0359101
ICC 4946	-	Cicer arietinum	Desi	Breeding line	South Asia	137464	3340308	0.0257732
ICC 4947	-	Cicer arietinum	Desi	Breeding line	South Asia	159051	3608922	0.0298206
ICC 4948HN	-	Cicer arietinum	Desi	Breeding line	South Asia	176273	3741444	0.0330495
ICC 4948LN	-	Cicer arietinum	Desi	Breeding line	South Asia	156909	3549316	0.029419
ICC 4949	-	Cicer arietinum	Desi	Cultivar	South Asia	186944	3794084	0.0350502
ICC 4951	-	Cicer arietinum	Desi	Breeding line	South Asia	179572	3741789	0.0336681
ICC 4954	-	Cicer arietinum	Desi	Cultivar	South Asia	167446	3693463	0.0313946
ICC 4957N	-	Cicer arietinum	Desi	Breeding line	South Asia	196534	3815188	0.0368483
ICC 4958	-	Cicer arietinum	Desi	Cultivar	South Asia	167415	3666140	0.0313887
ICC 4969	-	Cicer arietinum	Desi	Cultivar	South Asia	134045	3217956	0.0251322
ICC 4973	-	Cicer arietinum	Kabuli	Cultivar	South Asia	154171	3610309	0.0289056
ICC 4976	-	Cicer arietinum	Intermediate	Landrace	South Asia	161720	3534059	0.030321
ICC 4979	-	Cicer arietinum	Desi	Landrace	South Asia	178413	3691493	0.0334508
ICC 4984	-	Cicer arietinum	Desi	Landrace	South Asia	208897	3860884	0.0391662
ICC 4988	-	Cicer arietinum	Desi	Breeding line	South Asia	206931	3802649	0.0387976
ICC 4991	-	Cicer arietinum	Desi	Cultivar	South Asia	83055	2569807	0.015572
ICC 4992	-	Cicer arietinum	Desi	Cultivar	South Asia	125335	3071120	0.0234991
ICC 4993NN	-	Cicer arietinum	Kabuli	Breeding line	South Asia	172500	3735802	0.0323421
ICC 4998	-	Cicer arietinum	Desi	Cultivar	South Asia	167320	3645787	0.0313709
ICC 5002	-	Cicer arietinum	Desi	Breeding line	South Asia	189032	3790734	0.0354417
ICC 5003	-	Cicer arietinum	Desi	Cultivar	South Asia	212363	3863932	0.0398161
ICC 5003HN	-	Cicer arietinum	Desi	Breeding line	South Asia	171326	3739309	0.032122
ICC 5003LN	-	Cicer arietinum	Desi	Breeding line	South Asia	223716	3895950	0.0419447
ICC 5009	-	Cicer arietinum	Desi	Landrace	Mediterranean	197437	3827746	0.0370176
ICC 5020	-	Cicer arietinum	Desi	Breeding line	South Asia	102920	3019982	0.0192965
ICC 5021	-	Cicer arietinum	Desi	Landrace	Middle East	194601	3809555	0.0364859
ICC 5022	-	Cicer arietinum	Desi	Landrace	South Asia	200378	3839264	0.037569
ICC 5033	-	Cicer arietinum	Desi	Landrace	South Asia	180998	3787329	0.0339354
ICC 5036	-	Cicer arietinum	Desi	Breeding line	South Asia	161722	3712855	0.0303214
ICC 5038	-	Cicer arietinum	Kabuli	Breeding line	South Asia	166597	3739124	0.0312354
ICC 504	-	Cicer arietinum	Desi	Landrace	South Asia	185468	3759278	0.0347735
ICC 5047	-	Cicer arietinum	Desi	Breeding line	South Asia	189437	3762750	0.0355177
ICC 5048	-	Cicer arietinum	Desi	Breeding line	South Asia	198593	3819393	0.0372343
ICC 5055	-	Cicer arietinum	Kabuli	Breeding line	South Asia	201657	3859076	0.0378088
ICC 506	-	Cicer arietinum	Desi	Landrace	South Asia	120651	3193949	0.0226209
ICC 5061	-	Cicer arietinum	Desi	Landrace	South Asia	200002	3827988	0.0374985
ICC 5067	-	Cicer arietinum	Desi	Landrace	South Asia	202755	3848764	0.0380147
ICC 5081	-	Cicer arietinum	Desi	Landrace	South Asia	201572	3845472	0.0377929
ICC 5086	-	Cicer arietinum	Desi	Landrace	South Asia	206090	3859507	0.0386399
ICC 5087	-	Cicer arietinum	Desi	Landrace	South Asia	200675	3848182	0.0376247
ICC 5092	-	Cicer arietinum	Intermediate	Landrace	Middle East	192479	3806162	0.036088
ICC 5109	-	Cicer arietinum	Kabuli	Landrace	South Asia	179572	3788300	0.0336681
ICC 5117	-	Cicer arietinum	Desi	Landrace	Middle East	144772	3491400	0.0271434
ICC 5119	-	Cicer arietinum	Kabuli	Landrace	Middle East	194796	3786490	0.0365224
ICC 512	-	Cicer arietinum	Desi	Landrace	South Asia	197401	3829916	0.0370108
ICC 5122	-	Cicer arietinum	Kabuli	Landrace	Middle East	198344	3811362	0.0371876
ICC 5123	-	Cicer arietinum	Kabuli	Landrace	Middle East	210325	3852909	0.039434
ICC 513	-	Cicer arietinum	Desi	Landrace	South Asia	218485	3853459	0.0409639
ICC 5135	-	Cicer arietinum	Desi	Breeding line	South Asia	90423	2774082	0.0169535
ICC 5137	-	Cicer arietinum	Desi	Breeding line	South Asia	198166	3828374	0.0371543
ICC 5146	-	Cicer arietinum	Desi	Breeding line	South Asia	205600	3851971	0.0385481
ICC 5147	-	Cicer arietinum	Desi	Breeding line	South Asia	208393	3864717	0.0390717
ICC 515	-	Cicer arietinum	Desi	Landrace	South Asia	217628	3876909	0.0408032
ICC 5151	-	Cicer arietinum	Desi	Breeding line	South Asia	200979	3836725	0.0376817
ICC 5152	-	Cicer arietinum	Desi	Breeding line	South Asia	213760	3864996	0.040078
ICC 5163	-	Cicer arietinum	Desi	Landrace	South Asia	196941	3815787	0.0369246
ICC 5169	-	Cicer arietinum	Desi	Breeding line	South Asia	193558	3817878	0.0362903
ICC 5172	-	Cicer arietinum	Desi	Breeding line	South Asia	194849	3809941	0.0365324
ICC 5174	-	Cicer arietinum	Desi	Breeding line	South Asia	185902	3793406	0.0348549
ICC 5178	-	Cicer arietinum	Desi	Breeding line	South Asia	190107	3788801	0.0356433
ICC 5182	-	Cicer arietinum	Desi	Landrace	South Asia	189582	3786719	0.0355448
ICC 5199	-	Cicer arietinum	Desi	Landrace	South Asia	191595	3803880	0.0359223
ICC 5201	-	Cicer arietinum	Desi	Landrace	South Asia	181153	3772563	0.0339645
ICC 5205	-	Cicer arietinum	Desi	Landrace	South Asia	195527	3820378	0.0366595
ICC 5221	-	Cicer arietinum	Desi	Breeding line	South Asia	145720	3616948	0.0273211
ICC 5233	-	Cicer arietinum	Desi	Breeding line	South Asia	212188	3873677	0.0397833
ICC 5239	-	Cicer arietinum	Desi	Breeding line	South Asia	192879	3809289	0.036163
ICC 531	-	Cicer arietinum	Desi	Landrace	South Asia	190596	3745237	0.035735
ICC 5316	-	Cicer arietinum	Intermediate	Landrace	South Asia	129638	3226187	0.0243059
ICC 5318	-	Cicer arietinum	Desi	Landrace	South Asia	203634	3859483	0.0381795
ICC 5319	-	Cicer arietinum	Desi	Breeding line	South Asia	142073	3340371	0.0266374
ICC 5320	-	Cicer arietinum	Intermediate	Breeding line	South Asia	152016	3477816	0.0285016
ICC 5325	-	Cicer arietinum	Desi	Landrace	South Asia	155441	3510086	0.0291437
ICC 5328	-	Cicer arietinum	Desi	Landrace	South Asia	211324	3853398	0.0396213
ICC 5337	-	Cicer arietinum	Kabuli	Landrace	South Asia	84904	2463348	0.0159187
ICC 5352	-	Cicer arietinum	Desi	Landrace	South Asia	169519	3698494	0.0317832
ICC 5383	-	Cicer arietinum	Desi	Landrace	South Asia	93999	2665784	0.0176239
ICC 5384	-	Cicer arietinum	Desi	Landrace	South Asia	242322	3903930	0.0454331
ICC 5389	-	Cicer arietinum	Desi	Landrace	South Asia	179623	3759482	0.0336776
ICC 5390	-	Cicer arietinum	Desi	Landrace	South Asia	146950	3563852	0.0275517
ICC 5391	-	Cicer arietinum	Desi	Landrace	South Asia	156326	3657262	0.0293097
ICC 5409	-	Cicer arietinum	Desi	Breeding line	South Asia	187853	3794632	0.0352207
ICC 5419	-	Cicer arietinum	Desi	Breeding line	South Asia	187114	3787797	0.0350821
ICC 542	-	Cicer arietinum	Desi	Landrace	South Asia	170663	3632165	0.0319977
ICC 5430	-	Cicer arietinum	Desi	Breeding line	South Asia	187661	3795853	0.0351847
ICC 5431	-	Cicer arietinum	Desi	Landrace	South Asia	194509	3816623	0.0364686
ICC 5434	-	Cicer arietinum	Desi	Landrace	South Asia	85883	2619843	0.0161023
ICC 5449	-	Cicer arietinum	Desi	Landrace	South Asia	172719	3741413	0.0323832
ICC 5455	-	Cicer arietinum	Desi	Breeding line	Central Asia	180802	3768732	0.0338987
ICC 5458	-	Cicer arietinum	Desi	Breeding line	Americas	178559	3735695	0.0334781
ICC 5468	-	Cicer arietinum	Desi	Landrace	Americas	175892	3698059	0.0329781
ICC 5472	-	Cicer arietinum	Desi	Landrace	Americas	176824	3699892	0.0331528
ICC 5474	-	Cicer arietinum	Desi	Landrace	Americas	180313	3758315	0.033807
ICC 5475	-	Cicer arietinum	Desi	Landrace	Americas	79480	2367667	0.0149018
ICC 5479	-	Cicer arietinum	Desi	Landrace	Americas	102406	2788519	0.0192002
ICC 5489	-	Cicer arietinum	Desi	Landrace	Americas	170373	3667133	0.0319433
ICC 549	-	Cicer arietinum	Desi	Landrace	South Asia	214307	3849786	0.0401806
ICC 5491	-	Cicer arietinum	Desi	Landrace	Americas	174080	3735162	0.0326384
ICC 5504	-	Cicer arietinum	Desi	Landrace	Americas	100873	2655737	0.0189127
ICC 552	-	Cicer arietinum	Desi	Landrace	South Asia	176492	3722288	0.0330906
ICC 553	-	Cicer arietinum	Desi	Landrace	South Asia	193530	3784695	0.0362851
ICC 5531	-	Cicer arietinum	Desi	Landrace	Americas	177665	3747870	0.0333105
ICC 5535	-	Cicer arietinum	Desi	Landrace	Americas	184847	3774488	0.0346571
ICC 5541	-	Cicer arietinum	Desi	Landrace	Americas	180636	3673525	0.0338676
ICC 5551	-	Cicer arietinum	Desi	Landrace	Americas	204691	3820325	0.0383776
ICC 5577	-	Cicer arietinum	Desi	Landrace	Americas	195528	3821594	0.0366597
ICC 5579	-	Cicer arietinum	Desi	Landrace	Americas	180445	3726030	0.0338317
ICC 5581	-	Cicer arietinum	Desi	Landrace	Americas	192120	3819247	0.0360207
ICC 5592	-	Cicer arietinum	Desi	Breeding line	South Asia	198993	3829685	0.0373093
ICC 5593	-	Cicer arietinum	Desi	Breeding line	South Asia	196655	3833111	0.036871
ICC 5596	-	Cicer arietinum	Desi	Landrace	South Asia	158731	3644542	0.0297606
ICC 5597	-	Cicer arietinum	Desi	Landrace	Black Sea	185343	3792045	0.0347501
ICC 5602	-	Cicer arietinum	Desi	Landrace	South Asia	180136	3755925	0.0337738
ICC 5613	-	Cicer arietinum	Desi	Landrace	South Asia	99680	2736742	0.0186891
ICC 5616	-	Cicer arietinum	Intermediate	Landrace	South Asia	171703	3736432	0.0321927
ICC 562	-	Cicer arietinum	Desi	Landrace	South Asia	183869	3737487	0.0344737
ICC 5623	-	Cicer arietinum	Desi	Landrace	Middle East	186848	3792927	0.0350322
ICC 5639	-	Cicer arietinum	Desi	Landrace	South Asia	99076	2640464	0.0185758
ICC 5644	-	Cicer arietinum	Kabuli	Landrace	South Asia	178549	3797176	0.0334763
ICC 5645	-	Cicer arietinum	Desi	Landrace	South Asia	164203	3646684	0.0307865
ICC 5649	-	Cicer arietinum	Desi	Landrace	South Asia	184070	3806967	0.0345114
ICC 5680	-	Cicer arietinum	Desi	Landrace	South Asia	187841	3819228	0.0352184
ICC 5686	-	Cicer arietinum	Desi	Landrace	South Asia	175361	3770767	0.0328785
ICC 5687	-	Cicer arietinum	Desi	Landrace	South Asia	180696	3805493	0.0338788
ICC 5697	-	Cicer arietinum	Desi	Landrace	South Asia	186435	3816733	0.0349548
ICC 571	-	Cicer arietinum	Desi	Landrace	South Asia	185824	3741383	0.0348403
ICC 5710	-	Cicer arietinum	Desi	Breeding line	South Asia	181229	3767296	0.0339787
ICC 5722	-	Cicer arietinum	Desi	Breeding line	South Asia	154354	3580723	0.0289399
ICC 5727	-	Cicer arietinum	Intermediate	Breeding line	South Asia	138752	3396204	0.0260147
ICC 5737	-	Cicer arietinum	Desi	Breeding line	South Asia	201701	3839273	0.037817
ICC 574	-	Cicer arietinum	Desi	Landrace	South Asia	197988	3804840	0.0371209
ICC 5743	-	Cicer arietinum	Desi	Breeding line	South Asia	206116	3865284	0.0386448
ICC 5752	-	Cicer arietinum	Desi	Breeding line	South Asia	209207	3866903	0.0392243
ICC 5755	-	Cicer arietinum	Desi	Breeding line	South Asia	168557	3669783	0.0316029
ICC 5762	-	Cicer arietinum	Desi	Breeding line	South Asia	207467	3858805	0.0388981
ICC 5775	-	Cicer arietinum	Desi	Breeding line	South Asia	216585	3878947	0.0406077
ICC 5778	-	Cicer arietinum	Desi	Breeding line	South Asia	214874	3870593	0.0402869
ICC 5780	-	Cicer arietinum	Desi	Breeding line	South Asia	171916	3651630	0.0322326
ICC 5783	-	Cicer arietinum	Desi	Breeding line	South Asia	182802	3655697	0.0342737
ICC 579	-	Cicer arietinum	Desi	Landrace	South Asia	183532	3768901	0.0344105
ICC 5810	-	Cicer arietinum	Desi	Breeding line	South Asia	212084	3863042	0.0397638
ICC 5811	-	Cicer arietinum	Kabuli	Breeding line	South Asia	229653	3889154	0.0430578
ICC 583	-	Cicer arietinum	Desi	Landrace	South Asia	197169	3834849	0.0369673
ICC 5845	-	Cicer arietinum	Desi	Landrace	South Asia	135506	3479243	0.0254061
ICC 5850	-	Cicer arietinum	Desi	Landrace	South Asia	151994	3357351	0.0284974
ICC 5851	-	Cicer arietinum	Desi	Breeding line	South Asia	161942	3439613	0.0303626
ICC 5857	-	Cicer arietinum	Desi	Landrace	South Asia	198938	3859663	0.037299
ICC 5877	-	Cicer arietinum	Desi	Landrace	South Asia	181647	3720477	0.0340571
ICC 5878	-	Cicer arietinum	Desi	Landrace	South Asia	99822	2738557	0.0187157
ICC 5879	-	Cicer arietinum	Intermediate	Landrace	South Asia	100857	2803506	0.0189097
ICC 5886	-	Cicer arietinum	Intermediate	Landrace	South Asia	102865	2926314	0.0192862
ICC 5893	-	Cicer arietinum	Intermediate	Landrace	South Asia	117161	3253252	0.0219666
ICC 5899	-	Cicer arietinum	Intermediate	Landrace	South Asia	212279	3855323	0.0398003
ICC 5901	-	Cicer arietinum	Intermediate	Landrace	South Asia	197044	3815278	0.0369439
ICC 591	-	Cicer arietinum	Desi	Landrace	South Asia	181366	3720780	0.0340044
ICC 5912	-	Cicer arietinum	Intermediate	Landrace	South Asia	231683	3902604	0.0434384
ICC 5915	-	Cicer arietinum	Desi	Landrace	South Asia	211019	3857212	0.0395641
ICC 5923	-	Cicer arietinum	Intermediate	Landrace	South Asia	207357	3861664	0.0388775
ICC 5927	-	Cicer arietinum	Desi	Landrace	South Asia	195798	3832915	0.0367103
ICC 5934	-	Cicer arietinum	Desi	Landrace	South Asia	183816	3776235	0.0344638
ICC 5951	-	Cicer arietinum	Desi	Landrace	South Asia	210979	3837287	0.0395566
ICC 5955	-	Cicer arietinum	Intermediate	Landrace	South Asia	205472	3863270	0.0385241
ICC 5970	-	Cicer arietinum	Desi	Landrace	South Asia	199264	3838244	0.0373601
ICC 5980	-	Cicer arietinum	Intermediate	Landrace	South Asia	215524	3882248	0.0404087
ICC 5988	-	Cicer arietinum	Desi	Landrace	South Asia	195307	3835064	0.0366182
ICC 5994	-	Cicer arietinum	Intermediate	Landrace	South Asia	98893	3061141	0.0185415
ICC 6000	-	Cicer arietinum	Intermediate	Landrace	South Asia	127377	3461806	0.023882
ICC 6004	-	Cicer arietinum	Desi	Landrace	South Asia	186916	3802937	0.035045
ICC 6006	-	Cicer arietinum	Desi	Landrace	South Asia	206247	3827440	0.0386694
ICC 6007	-	Cicer arietinum	Intermediate	Landrace	South Asia	211524	3868881	0.0396588
ICC 6034	-	Cicer arietinum	Desi	Landrace	South Asia	204727	3833307	0.0383844
ICC 6042	-	Cicer arietinum	Kabuli	Landrace	South Asia	208171	3823076	0.0390301
ICC 606	-	Cicer arietinum	Desi	Landrace	South Asia	180826	3702927	0.0339032
ICC 6070	-	Cicer arietinum	Desi	Landrace	South Asia	207868	3845938	0.0389733
ICC 6098	-	Cicer arietinum	Desi	Cultivar	South Asia	164206	3627941	0.0307871
ICC 6104	-	Cicer arietinum	Desi	Landrace	South Asia	214275	3838177	0.0401746
ICC 6112	-	Cicer arietinum	Desi	Landrace	South Asia	190571	3782786	0.0357303
ICC 6119	-	Cicer arietinum	Desi	Landrace	South Asia	159697	3536255	0.0299417
ICC 6120	-	Cicer arietinum	Desi	Landrace	South Asia	208866	3854759	0.0391604
ICC 6122	-	Cicer arietinum	Desi	Landrace	South Asia	215108	3854090	0.0403307
ICC 6124	-	Cicer arietinum	Desi	Landrace	South Asia	202293	3850204	0.037928
ICC 6128	-	Cicer arietinum	Desi	Breeding line	South Asia	211543	3867955	0.0396623
ICC 6140	-	Cicer arietinum	Kabuli	Landrace	Middle East	163217	3554487	0.0306017
ICC 6146	-	Cicer arietinum	Kabuli	Landrace	Middle East	177935	3710036	0.0333611
ICC 6155	-	Cicer arietinum	Kabuli	Landrace	Middle East	159052	3556419	0.0298208
ICC 6160	-	Cicer arietinum	Kabuli	Landrace	Middle East	235889	3775671	0.044227
ICC 6169	-	Cicer arietinum	Kabuli	Landrace	Middle East	199178	3698796	0.037344
ICC 6172	-	Cicer arietinum	Kabuli	Landrace	Middle East	203189	3654063	0.038096
ICC 618	-	Cicer arietinum	Desi	Landrace	South Asia	190191	3804664	0.035659
ICC 619	-	Cicer arietinum	Desi	Landrace	South Asia	166597	3565193	0.0312354
ICC 6199	-	Cicer arietinum	Kabuli	Landrace	Mediterranean	167187	3693943	0.031346
ICC 6204	-	Cicer arietinum	Kabuli	Landrace	Mediterranean	177372	3757416	0.0332556
ICC 6210	-	Cicer arietinum	Kabuli	Landrace	Mediterranean	171088	3735072	0.0320774
ICC 6239	-	Cicer arietinum	Kabuli	Landrace	Mediterranean	208026	3819109	0.0390029
ICC 6244	-	Cicer arietinum	Kabuli	Landrace	Mediterranean	181950	3713975	0.0341139
ICC 6246	-	Cicer arietinum	Kabuli	Landrace	Mediterranean	88675	2461587	0.0166257
ICC 6252	-	Cicer arietinum	Kabuli	Landrace	Mediterranean	87737	2518659	0.0164499
ICC 6253	-	Cicer arietinum	Kabuli	Landrace	Mediterranean	179569	3722635	0.0336675
ICC 6257	-	Cicer arietinum	Kabuli	Landrace	Black Sea	181403	3707422	0.0340114
ICC 6260	-	Cicer arietinum	Desi	Landrace	Black Sea	169631	3655662	0.0318042
ICC 6263	-	Cicer arietinum	Kabuli	Landrace	Black Sea	94300	2769845	0.0176804
ICC 6267	-	Cicer arietinum	Desi	Landrace	South Asia	205333	3816426	0.038498
ICC 6279	-	Cicer arietinum	Desi	Landrace	South Asia	132439	2930186	0.0248311
ICC 6293	-	Cicer arietinum	Desi	Landrace	Mediterranean	107457	2929459	0.0201472
ICC 6294	-	Cicer arietinum	Desi	Landrace	Central Asia	138024	3521819	0.0258782
ICC 6295	-	Cicer arietinum	Desi	Landrace	East Africa	199506	3784063	0.0374055
ICC 6300	-	Cicer arietinum	Kabuli	Landrace	South Asia	177689	3651152	0.033315
ICC 6305	-	Cicer arietinum	Intermediate	Landrace	Black Sea	191945	3797118	0.0359879
ICC 6306	-	Cicer arietinum	Desi	Landrace	Black Sea	92024	2673738	0.0172536
ICC 6336	-	Cicer arietinum	Desi	Landrace	South Asia	161154	3549772	0.0302149
ICC 6347	-	Cicer arietinum	Desi	Landrace	South Asia	246388	3876656	0.0461954
ICC 6355	-	Cicer arietinum	Kabuli	Landrace	Middle East	180870	3770804	0.0339114
ICC 6359	-	Cicer arietinum	Desi	Landrace	Middle East	193208	3769015	0.0362247
ICC 6365	-	Cicer arietinum	Desi	Landrace	Central Asia	157967	3468197	0.0296173
ICC 637	-	Cicer arietinum	Desi	Landrace	South Asia	112680	2965585	0.0211264
ICC 6384	-	Cicer arietinum	Desi	Landrace	Central Asia	188877	3720916	0.0354127
ICC 6401	-	Cicer arietinum	Desi	Landrace	Central Asia	176172	3734543	0.0330306
ICC 6410	-	Cicer arietinum	Desi	Landrace	Central Asia	185747	3770329	0.0348258
ICC 6419	-	Cicer arietinum	Desi	Landrace	Central Asia	176264	3703379	0.0330478
ICC 6423	-	Cicer arietinum	Desi	Landrace	Central Asia	156929	3656065	0.0294227
ICC 643	-	Cicer arietinum	Desi	Landrace	South Asia	180064	3743843	0.0337603
ICC 6433	-	Cicer arietinum	Desi	Landrace	Central Asia	215694	3844740	0.0404406
ICC 6438	-	Cicer arietinum	Desi	Landrace	Central Asia	150159	3567704	0.0281534
ICC 6441	-	Cicer arietinum	Desi	Landrace	Central Asia	172863	3746148	0.0324102
ICC 6445	-	Cicer arietinum	Desi	Landrace	Central Asia	169144	3697159	0.0317129
ICC 6448	-	Cicer arietinum	Desi	Landrace	Central Asia	181022	3762279	0.0339399
ICC 6452	-	Cicer arietinum	Desi	Landrace	Central Asia	187822	3784351	0.0352149
ICC 6464	-	Cicer arietinum	Desi	Landrace	Central Asia	192101	3743705	0.0360171
ICC 6479	-	Cicer arietinum	Desi	Landrace	Central Asia	175076	3735407	0.0328251
ICC 6492	-	Cicer arietinum	Desi	Landrace	Central Asia	156398	3654282	0.0293232
ICC 6504	-	Cicer arietinum	Desi	Landrace	Central Asia	165096	3683139	0.030954
ICC 6510	-	Cicer arietinum	Desi	Landrace	Central Asia	164542	3705144	0.0308501
ICC 652	-	Cicer arietinum	Desi	Landrace	South Asia	179087	3772136	0.0335771
ICC 6537	-	Cicer arietinum	Desi	Landrace	Central Asia	98918	2496795	0.0185462
ICC 6551	-	Cicer arietinum	Desi	Landrace	Central Asia	175131	3764551	0.0328354
ICC 6553	-	Cicer arietinum	Desi	Landrace	Central Asia	185508	3779336	0.034781
ICC 6566	-	Cicer arietinum	Desi	Landrace	Central Asia	182127	3772202	0.0341471
ICC 6569	-	Cicer arietinum	Desi	Landrace	Central Asia	180052	3764000	0.0337581
ICC 6571	-	Cicer arietinum	Desi	Landrace	Central Asia	109527	3101427	0.0205353
ICC 6579	-	Cicer arietinum	Desi	Landrace	Central Asia	137949	2468101	0.0258641
ICC 6606	-	Cicer arietinum	Desi	Landrace	Central Asia	170107	3705184	0.0318935
ICC 6608	-	Cicer arietinum	Desi	Landrace	Central Asia	161720	3689684	0.030321
ICC 6616	-	Cicer arietinum	Desi	Landrace	Central Asia	172914	3720082	0.0324198
ICC 6617	-	Cicer arietinum	Desi	Landrace	Central Asia	162807	3653438	0.0305248
ICC 6650	-	Cicer arietinum	Desi	Landrace	Central Asia	166451	3668888	0.031208
ICC 6659	-	Cicer arietinum	Desi	Landrace	Central Asia	208222	3830698	0.0390397
ICC 6661	-	Cicer arietinum	Desi	Landrace	Central Asia	170500	3676573	0.0319671
ICC 6671	-	Cicer arietinum	Desi	Landrace	Central Asia	201209	3845834	0.0377248
ICC 668	-	Cicer arietinum	Desi	Landrace	South Asia	188159	3773400	0.035278
ICC 67	-	Cicer arietinum	Desi	Landrace	South Asia	94175	2680093	0.0176569
ICC 6711	-	Cicer arietinum	Desi	Landrace	Central Asia	207765	3862372	0.038954
ICC 672	-	Cicer arietinum	Desi	Landrace	South Asia	150377	3584925	0.0281943
ICC 6723	-	Cicer arietinum	Desi	Landrace	Central Asia	164986	3713739	0.0309333
ICC 6731	-	Cicer arietinum	Desi	Landrace	Central Asia	183082	3767039	0.0343262
ICC 6732	-	Cicer arietinum	Desi	Landrace	Central Asia	161405	3677666	0.0302619
ICC 6767	-	Cicer arietinum	Desi	Landrace	Central Asia	173886	3735990	0.032602
ICC 6776	-	Cicer arietinum	Desi	Landrace	Central Asia	163744	3660722	0.0307005
ICC 6777	-	Cicer arietinum	Desi	Landrace	Central Asia	156208	3469833	0.0292875
ICC 6793	-	Cicer arietinum	Desi	Landrace	Central Asia	120731	2839366	0.0226359
ICC 6802	-	Cicer arietinum	Desi	Landrace	Central Asia	93287	2533392	0.0174904
ICC 6804	-	Cicer arietinum	Desi	Landrace	Central Asia	147719	3358986	0.0276959
ICC 6811	-	Cicer arietinum	Desi	Landrace	Central Asia	140979	3160279	0.0264322
ICC 6812	-	Cicer arietinum	Desi	Landrace	Central Asia	160818	3486447	0.0301519
ICC 6816	-	Cicer arietinum	Desi	Landrace	Central Asia	97202	2799804	0.0182245
ICC 6823	-	Cicer arietinum	Kabuli	Landrace	Central Asia	149182	3426838	0.0279702
ICC 6831	-	Cicer arietinum	Kabuli	Landrace	Central Asia	148812	3325393	0.0279009
ICC 684	-	Cicer arietinum	Desi	Landrace	South Asia	172601	3610859	0.0323611
ICC 6848	-	Cicer arietinum	Desi	Landrace	Central Asia	140737	3315933	0.0263869
ICC 685	-	Cicer arietinum	Desi	Landrace	South Asia	191660	3802632	0.0359345
ICC 6874	-	Cicer arietinum	Desi	Landrace	Central Asia	91741	2533443	0.0172006
ICC 6875	-	Cicer arietinum	Desi	Landrace	Central Asia	105292	3034396	0.0197413
ICC 6877	-	Cicer arietinum	Desi	Landrace	Central Asia	96136	2876670	0.0180246
ICC 6892	-	Cicer arietinum	Kabuli	Landrace	Central Asia	152352	3455602	0.0285646
ICC 6900	-	Cicer arietinum	Desi	Landrace	Central Asia	194133	3459882	0.0363981
ICC 6912	-	Cicer arietinum	Kabuli	Landrace	Central Asia	152918	3453855	0.0286707
ICC 6919	-	Cicer arietinum	Desi	Landrace	Central Asia	172266	3699164	0.0322983
ICC 6921	-	Cicer arietinum	Desi	Landrace	Central Asia	151055	3238068	0.0283214
ICC 6925	-	Cicer arietinum	Desi	Landrace	Central Asia	167146	3602207	0.0313383
ICC 693	-	Cicer arietinum	Desi	Landrace	South Asia	188657	3798042	0.0353714
ICC 6934	-	Cicer arietinum	Desi	Landrace	Central Asia	135259	3224033	0.0253598
ICC 6935	-	Cicer arietinum	Desi	Landrace	Central Asia	155318	3450519	0.0291207
ICC 6945	-	Cicer arietinum	Desi	Landrace	Central Asia	155048	3351444	0.02907
ICC 6947	-	Cicer arietinum	Desi	Landrace	Central Asia	143141	3407685	0.0268376
ICC 6955	-	Cicer arietinum	Desi	Landrace	Central Asia	124396	3170754	0.0233231
ICC 6969	-	Cicer arietinum	Intermediate	Landrace	Central Asia	242169	3907926	0.0454044
ICC 6970	-	Cicer arietinum	Desi	Landrace	Central Asia	135017	3334178	0.0253144
ICC 6973	-	Cicer arietinum	Desi	Landrace	Central Asia	130932	3248417	0.0245485
ICC 6995	-	Cicer arietinum	Desi	Landrace	Central Asia	151723	3521309	0.0284466
ICC 701	-	Cicer arietinum	Desi	Landrace	South Asia	135574	3445534	0.0254189
ICC 7024	-	Cicer arietinum	Desi	Landrace	Central Asia	121429	3068431	0.0227668
ICC 7028	-	Cicer arietinum	Desi	Landrace	Central Asia	135424	3268421	0.0253907
ICC 7052	-	Cicer arietinum	Desi	Landrace	Central Asia	75803	2440845	0.0142124
ICC 7054	-	Cicer arietinum	Desi	Landrace	Central Asia	141932	3379277	0.0266109
ICC 708	-	Cicer arietinum	Desi	Landrace	South Asia	87804	2381432	0.0164624
ICC 709	-	Cicer arietinum	Desi	Landrace	South Asia	129173	3286949	0.0242187
ICC 7098	-	Cicer arietinum	Desi	Landrace	Central Asia	177795	3366667	0.0333349
ICC 7107	-	Cicer arietinum	Kabuli	Landrace	Central Asia	99533	2559480	0.0186615
ICC 711	-	Cicer arietinum	Desi	Landrace	South Asia	132445	3337438	0.0248322
ICC 7111	-	Cicer arietinum	Desi	Landrace	Central Asia	100265	2640055	0.0187987
ICC 7114	-	Cicer arietinum	Kabuli	Landrace	Central Asia	85039	2322164	0.015944
ICC 7129	-	Cicer arietinum	Desi	Landrace	Central Asia	84302	2274537	0.0158058
ICC 7144	-	Cicer arietinum	Kabuli	Landrace	Mediterranean	168511	3666518	0.0315942
ICC 7150	-	Cicer arietinum	Desi	Landrace	Middle East	90151	2627028	0.0169025
ICC 7158	-	Cicer arietinum	Kabuli	Landrace	Middle East	200003	3826347	0.0374987
ICC 7167	-	Cicer arietinum	Kabuli	Landrace	Middle East	85623	2091938	0.0160535
ICC 7172	-	Cicer arietinum	Kabuli	Landrace	Middle East	99168	2327642	0.0185931
ICC 7184	-	Cicer arietinum	Desi	Landrace	Middle East	218655	2726611	0.0409958
ICC 7185	-	Cicer arietinum	Kabuli	Landrace	Middle East	227370	3796293	0.0426297
ICC 7187	-	Cicer arietinum	Kabuli	Landrace	Middle East	75910	1917966	0.0142324
ICC 7195	-	Cicer arietinum	Kabuli	Breeding line	Middle East	90707	2398683	0.0170067
ICC 7198	-	Cicer arietinum	Desi	Breeding line	Middle East	190968	3762005	0.0358047
ICC 7200	-	Cicer arietinum	Kabuli	Breeding line	Middle East	186067	3780685	0.0348858
ICC 7201	-	Cicer arietinum	Kabuli	Breeding line	Middle East	204210	3828426	0.0382875
ICC 7204	-	Cicer arietinum	Kabuli	Breeding line	Middle East	97776	2271887	0.0183321
ICC 7205	-	Cicer arietinum	Kabuli	Breeding line	Middle East	65261	1778901	0.0122358
ICC 7207	-	Cicer arietinum	Kabuli	Breeding line	Middle East	108909	2472225	0.0204194
ICC 7224	-	Cicer arietinum	Kabuli	Breeding line	Middle East	192481	3787070	0.0360884
ICC 7225	-	Cicer arietinum	Kabuli	Breeding line	Middle East	206887	3856693	0.0387894
ICC 7234	-	Cicer arietinum	Kabuli	Landrace	Middle East	231888	3798030	0.0434768
ICC 7235	-	Cicer arietinum	Kabuli	Landrace	Middle East	77308	1877235	0.0144945
ICC 7237	-	Cicer arietinum	Kabuli	Landrace	Middle East	80619	1990422	0.0151153
ICC 7245	-	Cicer arietinum	Kabuli	Landrace	Middle East	79385	1947174	0.0148839
ICC 7251	-	Cicer arietinum	Kabuli	Landrace	South Asia	90707	2224605	0.0170067
ICC 7253	-	Cicer arietinum	Desi	Landrace	South Asia	192032	3786763	0.0360042
ICC 7255	-	Cicer arietinum	Kabuli	Landrace	South Asia	119252	3014714	0.0223586
ICC 7259	-	Cicer arietinum	Kabuli	Landrace	South Asia	91421	2574218	0.0171406
[truncated: 1,158 more rows]
