# Supplementary material for: Phenotypic and genetic characterization of a near-isogenic line pair: insights into flowering time in chickpea
Source: BMC Plant Biol. 2024 Jul 25;24:709. doi: 10.1186/s12870-024-05411-y (PMC11270784; doi:10.1186/s12870-024-05411-y)
Supplement: Supplementary file 14 — Additional file 14. BLASTp Medicago truncatula MED16A and MED16B against Cicer arietinum RefSeq_Protein database. [file 12870_2024_5411_MOESM14_ESM.xlsx]

## Sheet: MED16A_LOC25493186_Chr4
Additional file 14. Table S1 BLASTp Medicago truncatula MED16A against Cicer arietinum RefSeq_Protein database.
query_XP	subject_XP	subject_Gene_ID	% identity	alignment length	mismatches	gap opens	q. start	q. end	s. start	s. end	evalue	bit score	% positives
XP_013457064.1	XP_012572579.1	LOC101501202	89.6	1250	120	6	1	1245	1	1245	0	2279	93.84
XP_013457064.1	XP_004485757.1	LOC101515142	78.771	1253	252	4	1	1245	1	1247	0	1998	87.23
XP_013457064.1	XP_027191546.1	LOC101501202	90.936	1026	93	0	220	1245	27	1052	0	1917	94.93
XP_013457064.1	XP_004485758.1	LOC101515142	80.837	1028	194	2	221	1245	20	1047	0	1699	89.3
XP_013457064.1	XP_012568428.1	LOC101515142	79.961	1018	199	3	231	1245	12	1027	0	1676	88.51
XP_013457064.1	XP_027186072.1	LOC101515142	80.819	1001	189	2	248	1245	145	1145	0	1676	89.41
XP_013457064.1	XP_027186072.1	LOC101515142	59.603	151	50	2	1	146	1	145	1.16e-40	164	70.2

## Sheet: MED16B_LOC11424919_Chr2
Additional file 14. Table S2 BLASTp Medicago truncatula MED16B against Cicer arietinum RefSeq_Protein database.
query_XP	subject_XP	subject_Gene_ID	% identity	alignment length	mismatches	gap opens	q. start	q. end	s. start	s. end	evalue	bit score	% positives
XP_003593532.3	XP_004485757.1	LOC101515142	66.699	1030	215	8	27	928	218	1247	0	1312	74.17
XP_003593532.3	XP_004485758.1	LOC101515142	66.634	1028	215	8	29	928	20	1047	0	1306	74.12
XP_003593532.3	XP_027186072.1	LOC101515142	66.334	1001	209	8	56	928	145	1145	0	1289	73.73
XP_003593532.3	XP_012568428.1	LOC101515142	66.334	1001	209	8	56	928	27	1027	0	1286	73.63
XP_003593532.3	XP_012572579.1	LOC101501202	62.549	1028	258	9	27	928	219	1245	0	1241	71.3
XP_003593532.3	XP_027191546.1	LOC101501202	62.512	1027	258	9	28	928	27	1052	0	1239	71.28
